# Supplementary material for: Screening of characteristic genes in ulcerative colitis by integrating gene expression profiles
Source: BMC Gastroenterol. 2021 Oct 30;21:415. doi: 10.1186/s12876-021-01940-0 (PMC8556884; doi:10.1186/s12876-021-01940-0)
Supplement: Supplementary file 1 — Additional file 1. Standardized expression level files of GSE26387, GSE26440, GSE13904 and GSE4607. [file 12876_2021_1940_MOESM1_ESM.zip]

Archive with 4 entries (4 files):
- GSE36807-commonR2.txt
- GSE37283-commonR2.txt
- GSE59071-commonR2.txt
- GSE65114-commonR2.txt
