# Supplementary material for: Screening of characteristic genes in ulcerative colitis by integrating gene expression profiles
Source: BMC Gastroenterol. 2021 Oct 30;21:415. doi: 10.1186/s12876-021-01940-0 (PMC8556884; doi:10.1186/s12876-021-01940-0)
Supplement: Supplementary file 1 — Additional file 1. Standardized expression level files of GSE26387, GSE26440, GSE13904 and GSE4607. [file 12876_2021_1940_MOESM1_ESM.zip › GSE36807-commonR2.txt]

Group	Healthy	Healthy	Healthy	Healthy	Healthy	Healthy	Healthy	UC	UC	UC	UC	UC	UC	UC	UC	UC	UC	UC	UC	UC	UC	UC
2-Mar	6.776391818	6.685918056	6.824003608	6.778754727	6.617859516	6.339334679	6.766605946	7.610603624	6.84048808	6.871285843	6.770163391	7.407165689	6.662821645	7.52808379	7.163234962	7.143874549	7.124904987	6.786366819	6.886207635	6.926389661	6.786528205	6.66358574
3-Mar	5.910804988	5.657425905	5.62244224	5.56967949	6.03864813	6.190677083	5.837241964	4.959119961	5.608530427	5.218342621	5.337135871	5.634864817	5.439770904	5.876427163	5.555229718	5.500562575	4.890304518	5.5230055	5.532082094	5.167957064	5.854841334	5.350840727
4-Mar	4.29541862	4.506382815	4.620777363	4.430102368	4.587448514	4.400489592	4.405681902	4.201258436	4.230151626	4.607285397	4.437120022	4.45257281	4.480775784	4.75090763	4.440489788	4.300914676	4.307867791	4.563212269	4.397373117	4.406251847	4.23460334	4.45566167
5-Mar	6.25323621	6.371048808	6.673732148	6.799502863	6.485891967	6.007238957	6.685918056	5.764886147	6.810045956	6.068560292	6.296653328	6.127904757	6.015465877	6.026805534	5.806262201	6.002592415	6.164890809	5.905786628	6.000504911	6.041716204	6.754839605	6.690132665
6-Mar	3.700373925	3.731512911	3.717893984	3.586662217	3.756420116	3.629712338	3.670671759	4.035888673	3.796363734	3.792047747	3.383174359	3.514082512	3.777724516	3.571325523	3.537260072	3.673887539	3.582756222	3.719202125	3.747980686	3.802496749	3.578994468	3.730848055
7-Mar	8.249054558	8.306114249	8.056733905	8.236628342	8.443927341	8.138419592	8.31892304	8.206465991	8.220691162	8.324806203	8.042025617	7.51342915	8.099754432	7.432379701	7.983419938	8.115902614	8.083226707	7.659746109	8.170942947	8.223760883	8.265623727	8.165910654
8-Mar	5.285641347	5.099420538	5.064887606	5.252483879	5.343915663	5.260633256	5.760130986	4.923915109	6.233845772	5.416016764	5.168267622	5.323748901	5.20528665	5.133804766	5.051544922	5.170046328	5.108020663	4.931239573	4.986104896	4.688812218	5.296850005	5.801249562
9-Mar	4.228115087	4.208128799	4.114076045	4.119369038	4.28160664	4.28624838	4.029877505	3.787087595	3.811690914	4.622941159	3.799688768	3.847346912	4.007954197	4.183639468	3.998558294	4.273616443	4.011242266	4.518681951	4.059244051	4.283837523	4.160326469	3.834371147
10-Mar	3.853709664	3.638816776	3.9283529	3.63393514	3.766264998	4.197832752	3.784184709	3.77019021	3.856626975	3.753584407	3.890581826	3.664220175	3.913455158	3.877029188	3.945911722	3.938111625	3.589659171	4.033735037	3.83492053	3.778556866	3.517471217	3.731920338
11-Mar	3.561456675	3.715778686	3.598611562	3.404872604	3.50530715	3.664909154	3.684640702	3.276092609	3.718314487	3.270423764	3.631345863	3.300687785	3.592164681	3.761677084	3.681942028	3.524351542	3.575172162	3.502886614	3.519794119	3.363031382	3.620165898	3.449465465
2-Sep	4.340288356	4.399877935	4.091771625	4.201932087	4.318414939	4.489158105	4.396620551	5.194142146	3.917090653	4.482742925	4.669929017	4.099699473	4.396790331	4.383025026	4.376363323	4.808001207	5.180923052	4.330443871	4.53982667	4.620027299	4.549017189	4.661547097
3-Sep	5.031167013	5.303224564	4.987418475	5.236396951	5.136109899	5.302603294	4.887449732	5.501583223	4.930709165	5.127449291	5.422554754	5.073403012	5.262196673	5.381657525	5.468458225	5.504769464	5.392017579	5.501332465	5.499994617	5.600026707	5.122989731	4.945780871
4-Sep	4.023153013	4.004569224	4.175358659	4.06691307	4.346623857	4.126447502	3.952238897	4.604737407	4.302885128	4.114498522	4.405077004	4.027061638	4.21773892	4.062002582	4.194661859	4.216376113	4.325411599	4.413422908	4.377867177	4.224563952	3.943126599	4.399404128
6-Sep	5.019888657	4.102854818	4.211801799	4.506088878	4.344728734	3.855036339	3.954994108	6.707683538	3.934124515	4.890997719	4.75304988	3.975291846	4.791031209	4.500943731	4.270470473	5.106504615	5.061215206	4.081236358	4.386530817	4.911754876	4.303953207	4.316630727
7-Sep	5.90063748	5.521797036	5.462959962	5.609643398	5.667980532	5.605641513	4.981110918	5.673298012	5.428376069	5.03066513	5.335341399	5.31643574	5.363234894	5.541135665	5.523415928	5.47539866	5.343023024	5.366515705	5.433508756	5.065256644	5.528052891	5.243455009
8-Sep	6.081626752	6.055955645	5.825572376	5.831305056	6.080710919	5.84027953	6.42855882	6.4193026	5.947012287	5.697656699	5.86480444	6.141850399	5.727893761	5.824007504	5.72702433	5.820250171	5.70118196	5.197031635	6.132688744	5.465392911	5.923888327	5.780426509
9-Sep	4.754284536	4.34518546	4.321431052	4.479894926	4.610068029	4.574844121	4.649363628	5.050539401	4.575290228	5.052516489	4.845953785	4.387590568	5.105786313	4.532600988	4.365183492	5.029592252	4.067014877	4.528147005	4.592435506	4.510070154	4.260646704	4.317913804
11-Sep	4.853712716	4.60925705	5.005807207	4.614867241	4.706285783	4.364825212	4.767017602	4.745367635	4.401986495	5.269303967	5.181039457	4.248295445	4.97252131	4.220311837	4.726145162	4.891258386	5.549054494	4.09835335	4.453985349	5.248837386	4.632930079	4.735036788
12-Sep	6.318899634	6.455070539	6.253997245	6.618121556	6.325479437	6.85231279	6.471429704	5.870561974	6.274027139	6.090809094	6.456853456	6.581564694	6.395957243	6.82286499	6.420122436	6.312054887	6.17692446	6.559432267	6.473451373	6.833440144	6.426714386	6.167062636
A1BG	5.217417964	5.328984673	4.86935297	5.20807083	5.088300884	4.951552906	5.179538894	6.036031614	5.255254026	5.365850566	5.491494785	5.184130297	5.403912615	5.105422763	5.343801626	5.51371524	5.541419627	5.202308833	5.183112606	5.056143155	4.998032043	4.919212478
A1CF	7.612131423	7.828135159	7.378811258	8.565372934	8.495758605	8.174182994	8.279572874	3.069855283	8.076620626	7.276626771	4.890019583	8.015690416	7.127007396	7.737565108	6.401885124	6.888224894	5.741507541	7.045047319	7.313870962	5.958631165	7.825882035	9.565108653
A2M	3.912822162	4.34518546	4.360210868	3.693647592	4.18379876	4.607841901	4.478965708	4.091899114	4.271903599	4.45566167	4.560334363	4.43870329	3.970875402	4.482844362	4.164061199	4.25557843	4.263665063	4.338563856	4.212214987	4.671354241	4.290005913	4.198858926
A2ML1	3.25195368	3.419792261	3.418372647	3.333936711	3.198280109	3.537141598	3.453480058	3.325429678	3.403241624	3.272746958	3.294383264	3.35939751	3.432512001	3.285054181	3.275780336	3.365610805	3.469443637	3.253269955	3.260987722	3.217179418	3.421235044	3.321783535
A4GALT	6.357328543	5.955526365	6.411662042	6.193630829	6.229812179	6.62295864	6.26725831	6.229252565	6.323161896	6.186112517	6.437727159	6.475691766	6.049946763	6.718648536	6.296053258	5.988722585	6.083927764	6.354247275	5.978434239	6.276884855	6.127653064	5.863485665
A4GNT	3.591447694	4.024137946	3.819282622	3.711783636	3.983858046	4.08677004	3.833254387	3.716639184	3.994859302	4.08450975	3.810019987	4.064294223	4.03628739	3.920447132	3.741711727	3.864900473	3.63356846	3.840737836	3.958557711	3.778464122	3.95234094	3.830333929
AAAS	7.178404357	7.244088909	7.102845469	7.272903754	7.189794276	7.122300941	7.056648712	7.348836233	6.947118422	7.016323252	7.478595045	7.443692665	7.434682249	7.583973299	7.370394232	7.103927816	7.168238242	7.657541163	7.321699543	7.157375408	7.040326151	7.172069821
AACS	8.142423618	8.233198777	8.366606571	7.988662581	8.186640058	8.235330975	8.187665659	7.450501368	8.583272767	8.290935442	8.333026387	8.510107461	8.351779513	8.986387935	8.308406722	8.434284838	7.935666492	8.817891998	8.802345242	8.293369833	8.466407232	8.020296583
AADAC	3.89914637	3.914561793	4.12422264	4.031496943	3.913132493	3.995377754	3.835522418	3.882868274	4.149378102	4.010606853	4.012844829	4.730218718	3.961603162	4.244871491	5.290531302	4.385048545	4.203641078	3.81305747	4.013826776	3.948168462	4.091730453	11.17614226
AADACL2	2.893179262	2.754119122	2.882522332	3.012972841	3.048164133	2.85855903	3.000749513	2.838960689	2.896570172	2.911636687	3.175078111	2.922369613	2.905810087	2.963191198	2.764427547	2.857975987	2.986618768	2.891569426	2.689201428	3.104581148	3.040909359	2.88707793
AADAT	4.725954263	4.483744878	4.600261776	4.193310023	4.500596226	4.451205233	4.772440523	4.235617701	4.661737121	4.579514757	4.598720245	4.792737613	4.30915362	4.520753127	4.893144928	4.161599516	4.416714923	4.436979047	4.502520592	4.367516664	4.700825275	4.079907897
AAED1	6.156042534	6.758325564	6.369438267	6.340778668	6.110060258	6.299017919	6.379694643	7.835176913	6.380977864	7.362973719	7.370187042	6.182210992	6.966522904	6.528092997	7.171865493	7.035425621	7.484941846	6.843699208	7.365919258	7.246882641	6.186549622	6.466586467
AAGAB	7.957380951	8.07295724	8.28966052	8.018479082	7.943339726	8.040342408	8.072142937	7.754237274	8.132325202	8.068620571	8.253905523	8.540102852	8.18185575	8.509897512	8.511233098	8.085064204	8.369645161	7.627446433	8.610384586	8.15211124	8.292822843	7.854447783
AAK1	3.169989367	3.54020933	3.46991745	3.544723565	3.175437299	3.104581148	3.387231161	3.078158162	3.490067101	3.023486517	3.349931517	3.007194869	3.254853194	3.702383195	3.119360506	3.297312853	3.34475619	3.290796544	3.269174816	3.149600235	3.261799687	3.198995589
AAMDC	7.219846322	6.967318188	7.288276553	7.233343016	6.978102442	7.117612766	7.237192582	6.092352818	7.489977393	6.581001571	6.639487198	7.102141746	6.300595501	6.603892703	6.571392537	6.350322498	6.429960346	6.124447703	6.389052144	6.174540654	7.209048985	7.02525307
AAMP	8.983215782	9.018869729	9.111825492	8.939243036	8.891817676	8.887473878	8.95367161	8.407995185	9.042786262	8.918161722	9.022152693	8.920972549	8.949881703	8.875216319	8.977523201	8.736265577	8.693611116	9.114344116	8.984859494	8.839723928	8.843927943	8.532518572
AANAT	3.324566824	3.529756932	4.036365239	3.963420787	3.577246487	3.781361183	3.684640702	3.693945124	3.413237696	3.623626688	3.700458746	3.989694021	3.789021605	4.242122202	3.806211254	3.746577925	3.915135315	4.028412955	3.750749422	3.953917099	3.620832685	3.604709919
AAR2	7.497313984	7.674822508	7.400391119	7.528409287	7.540633066	7.492558795	7.431346592	7.752810615	7.433281785	7.57090428	7.637891626	7.473744259	7.535716225	7.579648543	7.578888817	7.585400869	7.393952061	7.769209831	7.655039123	7.262242701	7.57090428	7.495047351
AARS	8.93160972	9.172747645	8.815465635	8.655708115	8.826148348	8.960661288	8.682979496	9.684469004	8.948471912	9.413291737	9.712333949	9.032724013	9.327895935	9.117079629	9.439362957	9.739033379	9.404234788	9.327895935	9.13316664	9.347540978	8.989176511	8.734243903
AARS2	6.232059393	6.050588777	6.294875722	6.23962031	6.233389268	6.615807219	6.23962031	6.210672241	6.33942532	5.992117151	6.285442804	6.469665249	6.208231211	6.603294418	6.168947225	5.756482054	6.19115535	6.536841551	6.035343261	6.527483887	6.225280387	6.397823917
AASDH	6.644007171	5.878626358	6.447895251	6.483709769	6.43689872	6.047795247	6.238411707	5.631712589	5.719311534	5.94117775	5.830695912	4.810348372	6.004110753	5.387520781	5.786891855	6.187790713	6.211137897	5.024158549	5.419474615	6.219487372	6.485891967	6.462695572
AASDHPPT	7.088786894	7.128181503	7.144876415	7.048108511	7.168046959	6.921742624	6.979009121	7.338483222	6.872953257	7.705072204	7.626155842	6.408525816	7.474821291	6.805824076	7.240867999	7.398415157	7.307313619	6.736408747	7.004888373	7.22528599	7.128381947	7.03827474
AASS	3.856955935	3.561272256	3.695438455	3.522726352	3.791690667	3.584744788	3.880007654	4.655501618	3.126640412	4.048488178	4.258710931	3.566067483	3.724645369	3.592752457	3.574147803	3.685319809	3.942028812	3.593624877	3.974412867	3.664134524	3.452488709	3.596527355
AATBC	3.892753607	3.87685561	4.098064494	4.381221073	4.094944337	4.131792245	3.937733785	4.124007142	5.673298012	4.215935069	4.491802571	3.863835075	4.033794507	4.387590568	3.968228154	4.145488198	3.901513481	4.258460942	3.860918282	4.03386318	4.461169675	4.16317171
AATF	8.342724942	8.536477229	8.529723027	8.269814866	8.353540531	8.353540531	8.52993628	8.759983586	8.454920519	8.469556285	8.630735576	8.64096201	8.437453003	8.588384396	8.631828914	8.337823738	8.498389578	8.550896776	8.487290774	8.345204021	8.432758475	8.448042359
AATK	6.99930969	7.418388071	7.094276068	7.318812882	7.307077083	7.245276241	7.177190239	6.561992955	6.411224152	6.590217995	7.230274356	7.217347472	7.000977573	7.534149049	6.977409901	6.987294667	7.077098834	7.531773085	7.328425892	7.512972859	7.219239427	6.863914328
ABAT	5.044219086	5.161390396	5.000997078	5.198882865	4.916174491	4.873895708	5.360155965	4.961425342	5.978612051	4.975379961	3.990830489	5.244996571	4.772566713	5.123242673	4.887352619	4.813519908	4.553821466	4.829740049	5.08069852	4.755358069	5.106753096	5.39760638
ABCA1	3.254159169	3.380822818	3.391018142	3.315587358	3.278697462	3.236412317	3.079430001	3.173731456	3.431185985	3.237833311	3.225336654	3.464367752	3.411922015	3.202028525	3.332845814	3.380400799	3.249116244	3.460979949	3.353357617	3.348925581	3.328556251	3.285414115
ABCA12	3.220358356	3.07009159	3.166423411	3.056886127	2.918838694	2.972284681	2.93839387	3.395283531	3.35884189	3.298306542	5.881875302	2.96629338	4.38722507	5.891204786	6.26711219	5.268276008	5.825572376	3.793679888	5.915948691	3.759907728	3.162084878	2.812052886
ABCA13	2.564288352	2.58700574	2.610248685	2.502476547	2.694079822	2.644218737	2.544679677	2.659471662	2.678654287	2.948067622	2.683761579	2.749077484	2.674617484	2.704193468	2.703828882	2.64359033	2.856750298	2.699732909	2.806263729	2.599942169	2.670907975	2.606774099
ABCA2	4.397910894	4.210326545	4.478640928	4.082272537	4.689065238	4.901557514	4.638236744	4.233015873	4.553821466	4.456782819	4.475372042	4.850994186	4.167790614	4.55067567	4.463990345	4.438959609	4.487691489	4.512631377	4.203443015	4.210326545	4.366963055	4.411110999
ABCA3	6.41187434	6.579005352	6.575315245	6.515227824	6.298608445	6.559123391	6.470367612	6.528515152	6.499867634	6.319141024	6.556754628	6.299479116	6.489615476	6.447537465	6.37845808	6.301307322	6.41550794	6.728602605	6.312188886	6.636838992	6.414900864	6.044110703
ABCA4	3.217574582	3.318325407	3.327353428	3.333694624	3.297245534	3.624401523	3.423458327	3.602053057	3.411057097	3.4721018	3.611632979	3.526303273	3.475847986	3.413671858	3.563374091	3.729745552	3.228085802	3.244054524	3.255744311	3.243557833	3.407848473	3.39204581
ABCA5	8.500305412	8.502907896	8.727609804	8.531100849	8.412129458	8.534128435	8.788039322	7.347038494	8.649604487	7.607830109	7.450283137	8.04244068	7.735030834	8.226800054	7.220257819	7.822553162	7.553167283	8.02637305	7.513541428	7.326625575	8.38360911	9.431754889
ABCA6	4.543021288	3.666346329	3.468220312	4.097348907	3.87840381	3.639332689	4.261856801	4.9103734	3.910076081	3.419326288	3.891237618	3.705002834	3.714483756	3.195271459	3.748826068	4.409477611	3.97169628	3.364948497	3.966118928	3.878757023	3.522382684	3.77530266
ABCA7	5.545030543	5.430208295	5.826974703	5.910276597	5.691291759	6.019318051	5.599456344	6.340899753	5.735513938	6.021215352	6.403617193	5.963149932	5.709050643	6.353104666	5.913216482	6.345015324	6.189964947	6.020820068	6.082768218	6.176500366	5.802011727	5.824053861
ABCA8	3.859297236	3.592523521	3.922756106	4.033487636	3.69722188	4.054657492	3.896873387	3.973054561	3.918438591	3.429397443	3.837880563	4.172648682	3.831358193	3.896873387	3.772128129	3.742139593	3.689530836	3.578994468	3.989262196	3.913658827	3.675696761	3.9887564
ABCA9	3.187497117	2.821976207	3.04174621	2.837966978	2.722436346	2.947649428	2.92786026	2.801699505	3.183682144	2.808003047	2.830092402	3.153734992	2.637053342	2.891632344	2.902737798	2.881112294	2.919582017	2.764941162	2.913202058	2.861876844	2.884296883	2.921237157
ABCB1	3.430820609	3.484805005	3.298133569	3.745742467	3.647243013	3.636784105	3.673233963	3.466827641	3.65054192	3.704324733	3.465798307	3.804052091	3.543739392	3.568302834	3.505975259	3.544039309	3.528661778	3.327890189	3.634337673	3.718876308	3.6513944	3.858105599
ABCB10	7.108570073	7.212953977	7.228280011	7.355910121	7.241694726	7.230735893	7.193579871	6.913519378	7.451803921	7.174352319	6.833440144	7.152035468	7.1300259	6.95263658	7.049303528	7.088207323	7.028189922	6.956768408	7.076621475	7.052178223	7.395911988	7.883819939
ABCB11	3.224556591	3.181711908	3.354538693	4.195696138	3.137352568	2.992832269	2.986545978	2.96447302	6.979009121	3.06707222	2.965345778	3.312400163	2.872677048	3.218292256	2.866958022	3.129008484	2.786397216	3.03896981	2.917043317	2.967507855	3.038093748	2.921237157
ABCB4	3.334250502	3.085366476	2.919076851	3.25422916	3.238575356	3.203955025	3.112607924	4.872762801	3.458019307	3.414740015	3.137605058	3.056817084	3.904900887	3.149493986	3.007669759	3.491836417	3.399261421	3.25675092	3.082226919	3.053657474	3.183543415	3.250884625
ABCB5	3.406715976	3.104504992	2.958589488	3.188185214	3.263545502	3.131593071	3.079682775	2.931276585	2.957873086	3.251490148	2.905390673	3.015494109	3.131870563	3.167538484	3.447942812	3.092779149	2.940189008	2.819533521	3.164704938	3.006861571	3.037667372	3.042179924
ABCB7	8.085537317	8.008286922	7.964539508	8.009308972	8.221596952	7.896441646	8.035447389	7.877877223	8.329109585	7.88002119	7.67943963	7.947297974	7.804018437	7.642888996	7.601003422	7.588109954	7.471263404	7.695044514	7.598887929	7.432688291	7.862591678	7.693336899
ABCB8	4.4381518	4.819410084	4.708226588	4.600261776	4.668590318	4.52406126	4.466588508	4.869424947	4.543777429	4.517842215	4.39345814	4.973303641	4.635999286	4.643873736	4.660770067	4.58163587	4.652713466	5.095470843	4.798445383	4.662789566	4.399877935	4.41581147
ABCB9	4.514363155	4.396041086	4.526961892	4.543078116	4.735183017	4.882949771	4.705113376	4.386530817	4.358578646	4.228939317	4.701921857	4.493104105	4.367184518	4.580348573	4.528669154	4.331763197	4.445564689	4.490569297	4.365803526	4.375559497	4.717956967	4.881173852
ABCC1	4.927795932	5.156780224	5.246192861	4.958600943	5.40943164	4.76560787	5.23257746	6.921424483	5.403374767	6.55870834	6.217710625	5.7692738	6.392245183	5.740928421	6.318315684	6.426224556	6.355186373	6.400526078	6.47887997	6.384256028	5.430678205	5.844728024
ABCC10	6.058809484	5.882837643	6.316847624	6.016719976	5.828807928	6.248081887	6.166114802	6.590046343	6.33207913	6.182044649	6.508200275	6.483010835	6.021027269	6.205627772	6.480444575	6.332618488	6.40229758	6.351886312	6.31934828	6.172799189	6.372468602	6.237837188
ABCC11	3.047222026	3.116946783	3.273789824	3.259190514	3.003407079	3.103300472	3.187497117	3.208015639	2.874135722	3.078992866	3.176079119	3.198221531	2.880873879	3.427129431	3.143311791	3.038029223	2.974922142	2.999434658	3.253961322	3.025133702	3.067617967	2.956303252
ABCC12	3.401578591	3.430602723	3.180062392	3.462049266	3.744903161	3.301479498	3.44860738	3.292011232	3.156797459	3.473915585	3.327353428	3.710642417	3.322535164	3.230776898	3.477041752	3.206385433	3.148783822	3.351797823	3.457480098	3.241544098	3.402643077	2.97891277
ABCC2	3.640685942	3.733800412	3.700142211	3.562102896	3.60446617	3.842641686	3.659704935	3.561216798	3.718470931	3.773612798	3.859075703	3.589446347	3.881610022	3.533244598	4.095270584	3.701915572	3.637352899	3.679748063	3.656025214	3.707983776	3.874593182	7.183087204
ABCC3	4.103212272	4.035020088	3.938266123	4.224126816	4.056063892	4.055336788	4.122944244	3.913055721	3.9589157	4.003049349	4.170932493	4.122409671	4.065482665	4.331413576	4.198174433	3.930686534	4.261003946	4.101723127	4.190598713	4.060707437	3.944694684	3.983918011
ABCC4	5.349595706	5.551176902	4.551237792	5.182191335	5.055719472	5.956049211	5.156662568	4.738707278	5.305148593	5.399420601	5.388193985	4.660555765	5.279106458	4.39847514	5.264940304	4.960806692	5.032915641	4.407693235	5.135510987	4.948237324	5.26115643	4.412043977
ABCC5	3.831615059	3.931351467	4.202960103	4.157426197	3.925774737	3.672487255	3.863913485	3.751369822	4.258358334	3.937587306	3.92010671	4.223267236	3.75742404	3.988941588	3.878076593	3.774924808	4.022928734	4.214993671	3.931841153	3.89067401	3.958712167	3.944226885
ABCC6	4.315301347	3.811954269	4.12698705	4.111943655	4.29464511	4.010564926	4.267536821	3.832241581	4.406910634	3.985078042	3.91866663	4.22140286	4.157068622	4.191499002	4.049442889	4.179185985	3.929884617	4.234535335	4.012021148	3.894678868	4.225885292	4.861691465
ABCC8	4.611322169	4.759923208	4.771744649	5.062069087	4.589841625	4.734425533	4.776138061	4.250643805	5.069235481	4.57191879	4.609376511	4.812582261	5.119995112	5.11346087	4.734374662	4.691260609	4.427805186	4.982605286	5.167957064	4.835571592	5.005644021	4.67440039
ABCC9	3.353872605	3.079877382	2.947590219	3.141263598	3.180916736	3.209050564	2.861454803	3.157388219	3.347323322	2.882048854	3.113335691	2.817433352	2.900163921	3.02878843	3.208256134	3.359718177	3.061559301	3.161000802	3.068166122	3.066931335	2.962554912	3.052467265
ABCD1	6.288952951	6.282283502	6.450477702	6.697083714	6.187114898	6.368710738	6.302584989	6.320072479	6.0606674	6.15498385	6.490841968	6.576647196	6.46460962	6.867634898	6.415882174	6.289664129	6.397346611	6.706202227	6.53529232	6.516236249	6.151828059	7.171136807
ABCD2	2.690927052	3.003623682	2.75541665	2.999780952	2.857041965	2.791423421	2.844886145	3.391782901	2.747856785	3.11610241	3.519011076	2.850938872	3.198007694	2.712513222	2.949294538	2.855500534	3.145300997	2.726779618	3.000210401	2.894548296	3.008087102	2.921237157
ABCD3	6.072962804	6.206493528	6.292197598	6.13525126	6.089641676	6.315695582	6.500197445	5.648778185	6.001998361	5.943988033	6.082892201	6.575822048	5.829312878	6.541899704	6.223901203	5.974731404	6.063999486	6.102766805	6.305957537	5.995787702	6.239251572	6.167818078
ABCD4	3.827815169	3.960498203	4.306178156	4.335040026	3.929017345	4.444081416	4.227215721	3.652034505	4.013728949	4.215935069	4.035252376	4.185060267	3.960736583	3.839134926	3.870469052	4.181768423	4.230932848	4.328935819	4.039002203	4.381124495	4.728409495	3.925180254
ABCE1	7.977050075	8.021687138	8.251622866	7.899028564	7.854447783	8.176604774	7.779125966	8.260992023	8.033063924	8.327933498	8.441133525	8.113886744	8.299193466	8.10003636	8.48599627	8.116516877	8.235974679	8.445891875	8.225308332	8.283397435	8.051780342	7.592720208
ABCF1	8.654544713	8.606026967	9.003419444	8.671033501	8.581730891	8.804852841	8.348818703	9.008245169	8.852852633	8.648552384	8.82153105	8.969768627	8.748905074	8.924357192	8.765532191	8.611506656	8.77079968	8.862137689	8.75215627	8.681125573	8.486476196	8.819530347
ABCF2	4.142308704	4.358578646	4.06989403	4.27661818	3.937192566	4.133857307	4.10126489	4.834135951	4.198858926	4.178537796	3.700458746	4.246979507	4.156498734	3.948005991	4.091899114	3.803542435	4.038447047	3.890284594	4.087726609	4.032534307	4.086977236	3.926656048
ABCF3	7.2396461	7.465486984	7.565113784	7.255542776	7.254924328	7.258347686	7.180758607	7.502456917	7.402600602	7.362548952	7.51258627	7.525500221	7.54940196	7.706498828	7.389388023	7.481452692	7.23931746	7.664054484	7.667505961	7.31330707	7.279759052	7.179747202
ABCG1	6.515819908	6.445152711	7.046913942	7.017674812	6.653094623	6.94945474	7.007150698	6.671076278	6.998356463	6.683534902	5.728804915	6.6560858	6.207862831	6.508507275	6.15726039	6.669683642	6.186741308	6.701962752	6.847458564	6.490066089	6.475070721	7.231844122
ABCG2	7.187948745	8.941164208	8.550091885	9.74857407	8.641518517	8.337282614	8.164537121	4.673714568	11.19171365	6.196027788	5.271091444	10.81948345	4.349553591	7.669463993	5.690172215	6.171833916	5.981869487	4.55370646	5.231677265	4.150003925	8.347193647	11.64288372
ABCG4	4.388428118	4.580207531	4.66536565	4.542450298	4.598824132	4.839170443	4.677362445	4.178894919	4.507859173	4.606669968	4.75611164	4.755723906	4.400489592	4.989908697	4.505953993	4.504938783	4.513864619	4.710861118	4.675865583	4.587162721	4.668494648	4.59801282
ABCG5	3.304281029	3.840265004	3.342245929	3.326549676	3.591561236	3.588111648	3.382105026	3.299886419	3.606673629	4.073099145	3.944878281	4.195581675	3.470359983	4.035589256	4.299766207	4.450578143	3.883169733	3.970949253	3.999415745	3.767014775	3.705857586	8.522090665
ABCG8	4.562859301	4.487096821	4.476852225	4.761256973	4.650303089	4.769383919	4.902127113	4.096389605	4.445359546	4.903230899	4.61028907	4.907514866	4.433322677	4.967032369	4.871572853	5.127102418	4.115133935	4.866796318	4.610389607	4.761377793	4.813444498	7.178778317
ABHD1	3.48885154	3.496063567	3.449543731	3.717455614	3.521037337	3.783759369	3.746518989	3.298370173	3.168240848	3.6425761	3.372658391	3.457096297	3.515550784	3.669504705	3.595619565	3.732817647	3.694637963	3.413316628	3.587131306	3.63399289	3.750270642	3.470115897
ABHD10	7.742320704	7.303052553	7.445811499	7.502589525	7.589703627	6.916527591	7.648403706	6.927141376	7.726617096	7.397882965	7.376073809	6.947425104	7.520031404	6.719238517	7.163846218	7.250383784	6.878577653	6.754560917	7.287877111	7.327552661	7.470545269	6.787043175
ABHD11	4.927795932	5.26505109	4.788699347	4.427805186	4.72015856	3.825154667	5.03730143	3.716639184	5.736037782	5.08896901	4.430612992	5.287689218	4.981519186	4.641144023	5.323412295	3.905668163	4.485566331	4.359386544	4.775122594	4.131406682	4.919212478	3.911020707
ABHD12	7.408952396	6.232710424	7.155707762	6.061967035	7.035425621	6.9159156	7.031351073	5.47077764	7.334383304	6.998808235	6.054565085	7.409670839	6.355891601	6.051442933	6.725066	6.373574698	6.009034652	6.988240978	6.636552546	6.319855508	6.840104154	6.80021571
ABHD12B	4.383025026	4.567598415	3.292892012	5.017665467	3.77410373	3.355895642	3.274424806	3.174139099	4.350825131	3.257828507	3.777724516	3.347393048	3.563298632	3.489213818	3.31516082	4.106658312	3.48020532	3.814652241	3.539202312	3.316779212	3.873259022	3.185680354
ABHD13	5.169015693	4.822941841	4.899563833	5.010334423	4.84727948	4.870982481	4.860613986	5.28663052	5.027486638	5.405306144	4.813229797	4.580165376	5.028751184	4.454382149	4.773233888	5.077591981	5.138442387	4.470400149	4.826372249	4.770810263	5.074154603	5.346871168
ABHD14B	8.996419276	8.875216319	9.044764592	9.056971616	8.9785077	8.289848763	8.979600436	8.391324722	9.289922441	8.551445132	8.355993076	9.100416924	8.311905874	9.274343143	8.543021983	8.554768316	8.009843821	8.845858768	8.429566636	7.618850293	9.226198005	9.028378121
ABHD15	6.819134956	6.506057168	6.846909409	6.648657509	6.518313519	6.549495007	6.722560374	6.788744492	7.150304969	6.191834364	6.195257401	6.985625632	6.046431304	6.338298317	6.527249115	6.623143934	6.139065281	6.07558018	6.23951637	6.078360567	6.399516686	7.244088909
ABHD16A	4.663501315	4.450770183	4.794548077	4.684909069	4.820629821	4.672704606	5.18984729	4.741168683	4.841222152	4.439989148	4.752152532	4.664698657	4.440735043	4.892682846	4.429616944	4.537186688	4.281786808	4.41581147	4.51975435	4.685245405	4.468631612	4.534821106
ABHD17B	6.740182661	6.820985204	6.62509611	6.767191378	6.770163391	6.639919923	6.819563769	6.263816723	7.118087351	6.765210274	6.660819934	6.166429177	6.676556728	6.126425845	6.461083276	6.626130564	6.088729511	5.979382717	6.442466429	6.438514226	6.581285956	6.728535833
ABHD17C	9.798912655	10.24384399	10.59669796	10.377044	10.01432883	10.36971496	10.26508823	8.044650875	10.50388839	9.984339229	9.197286532	10.48999065	9.519209386	10.3042494	10.06639438	9.870498028	9.02077628	9.833489138	10.15469018	9.365746716	10.02733895	9.467594645
ABHD18	4.234942094	4.700825275	4.69676324	4.329814294	4.54889916	4.451205233	4.738364473	5.132973943	4.533261422	4.698009208	4.536914738	4.260122524	4.605027453	4.041957408	4.305894506	4.248702542	4.503022922	4.247075344	4.568224376	4.247580568	3.646093339	4.923672403
ABHD2	5.561814987	5.261754659	5.218192428	5.458303136	5.709050643	5.603988624	5.452935657	4.948237324	5.68823561	5.67274512	5.490312386	4.842668092	5.892227947	5.428523727	5.627834066	6.045850862	5.740394177	4.993283587	5.589948243	5.720342617	6.010988497	6.72462425
ABHD3	9.987823516	10.30713056	10.48147218	10.72905831	10.46003273	10.66090451	10.39065998	9.192935491	11.00221859	10.14986395	9.951619539	10.44815909	10.09704145	10.29734347	9.9692386	10.13322188	10.377044	10.14986395	9.933267131	10.36971496	10.32392697	10.60209329
ABHD4	4.323148778	4.558146842	4.455961446	4.641483512	4.278087506	4.543411205	4.589254817	4.561426215	4.361737098	4.271985109	4.623388041	4.209461103	4.490750857	4.181171006	4.708107469	4.436092864	4.497354341	4.45257281	4.573901722	4.43870329	4.537949547	4.720388734
ABHD5	6.462154562	6.867116301	7.059147203	7.20332661	6.643029587	6.978268872	7.006961344	6.668360952	8.194105597	6.940892888	6.46122899	7.513144282	6.929281644	6.85357003	7.19514247	6.952294392	6.617523796	7.094276068	7.096297309	7.246367884	6.70183024	6.848942785
ABHD6	6.291664301	6.147683169	6.219487372	6.661849261	6.0606674	6.091358164	6.634369973	5.87834971	7.213809863	6.329664944	5.666403613	6.909294043	6.095606984	5.33056091	6.814385303	6.107810288	5.892227947	6.168947225	6.490943364	5.904490849	5.963916861	8.243337585
ABHD8	5.306353838	5.169112429	5.027182669	4.685144107	4.881934236	4.889151025	4.960038457	5.230072919	5.391082405	4.982055992	5.132371688	5.057557812	5.180554144	5.135510987	5.254593197	5.022439611	5.142657186	5.329587442	5.023277007	5.012745168	4.652958173	4.838738758
ABI1	8.664406167	8.784529168	8.656411592	8.906129409	8.70195256	8.909908731	8.779350719	8.54891912	8.754388353	8.642295781	8.697078807	8.648239972	8.549512031	8.5187755	8.445728803	8.758418662	8.673160999	8.632655011	8.665496546	8.62305606	8.960220815	9.152604196
ABI2	5.747785056	6.09514306	5.674716653	6.078915618	5.967766208	6.014598377	5.947991355	6.584667368	5.812724559	6.417771947	6.531050122	5.908034118	6.339799996	6.174163328	6.387073168	6.734834674	6.525153941	6.25323621	6.460929176	6.321471217	6.388928285	5.880007247
ABI3	7.109875374	7.155820584	6.852131215	7.285205024	7.114934788	7.136368513	7.056831305	7.308512564	7.039006166	7.31513571	7.650577911	7.213335582	7.408351854	7.310680545	7.229486987	7.092415073	7.564104934	7.53696377	7.379001424	7.437659305	7.266881916	7.258007005
ABI3BP	3.080371016	3.095465487	3.249806702	3.115746107	2.814747542	2.915196833	2.926199221	2.890343308	2.789070668	2.885028971	2.876715654	2.943160844	2.803815531	3.049363309	2.758242399	2.930237209	3.186672678	2.96806524	2.945294403	2.967507855	2.898087679	2.786104482
ABL1	8.613750105	8.743854031	8.616803816	8.611506656	8.621656146	8.623275715	8.459014737	9.140515066	8.894373933	8.375234097	8.60303166	8.717861999	8.440663377	8.552729353	8.51155255	8.426633519	8.50051514	8.432758475	8.505090769	8.637184476	8.431650424	8.195413002
ABL2	4.657928117	5.235950599	5.072881333	4.815014726	4.788475357	5.161568384	4.989505737	5.332805129	4.902364525	4.817151076	4.878814134	4.839796958	5.100794188	5.126081194	5.027361344	4.914236948	4.63096331	5.222761062	5.325925065	5.05849461	4.773233888	4.792250048
ABLIM1	7.183712428	6.54843135	7.232703695	6.911111628	7.438840069	6.937351282	7.109969991	5.987294669	6.756186846	6.615662547	6.607409468	6.452252926	6.787952274	6.345306327	7.033215489	6.830098314	6.950788784	6.536841551	6.914407782	6.734408455	6.788603501	7.120989261
ABLIM2	3.745286386	4.047149744	3.825154667	3.791861874	4.195060102	4.427805186	4.09864417	3.551608143	3.707538684	4.103116705	3.983769759	3.927032257	3.913310486	4.000037424	4.076880996	4.046762462	3.951778546	3.869026204	4.019710886	3.875930954	4.198259192	4.002399137
ABLIM3	6.261769464	6.457153031	6.183621076	5.953981044	6.098918017	5.933635334	6.11564009	6.451784051	5.952369262	6.117393913	6.640099558	6.21936179	6.57942669	6.404517406	6.766908842	6.7494994	7.022263645	6.488975868	6.659060457	7.257803606	5.782344904	6.1534203
ABO	5.607557829	5.887254128	5.781581655	6.457153031	5.736751192	6.146481541	5.836888339	5.291024328	5.729193632	5.74272336	5.868488121	5.78124362	6.024482463	6.349246106	5.803821284	5.540252726	5.417458691	6.087543173	5.877066749	5.792471302	5.98000411	5.981306278
ABR	2.978637067	3.189941602	3.172751357	3.177102556	3.230971573	3.227441832	3.137874758	3.0856889	2.882190771	3.154420096	3.163019115	3.25862514	3.210869797	3.423521527	3.307044835	3.153238565	3.224917391	3.047872802	2.866574381	3.180916736	3.385287174	3.052196769
ABRA	2.623283647	2.796249046	2.655903998	2.721362854	2.656674358	2.741610698	2.691809433	2.873683614	2.795778167	2.855882026	2.761617005	2.792119929	2.667151923	2.628823035	2.687322101	2.857041965	2.710216094	2.615150479	2.648193975	2.678889925	2.799571174	2.778721797
ABRACL	8.783692285	9.533835918	9.42305575	9.929527246	9.080099312	9.428455861	9.23269286	8.984859494	9.757062498	9.002535507	9.185012673	9.897669431	9.232290457	9.509082933	9.195056108	9.173845566	9.226198005	9.380738016	9.354665942	9.126717367	9.448390986	9.739033379
ABRAXAS1	4.885346745	5.142860755	4.436935323	5.023277007	4.503131544	4.10099221	4.810035707	4.811354956	4.922098171	4.725049466	4.224003141	4.248909145	4.774895745	3.135231635	4.345006318	4.707767955	4.381972618	3.882281672	3.968144332	3.829018156	5.066377714	4.344829941
ABRAXAS2	7.125670644	7.168992047	7.296101177	7.181976843	7.177190239	7.534590012	7.286845099	6.946494669	7.44642457	7.375565074	7.234343458	7.004054317	7.223777924	6.946494669	7.295927036	7.062243181	7.138147734	6.784575707	7.307758513	7.108747842	7.325750537	7.265324534
ABT1	7.516068865	7.49234737	7.595585829	7.442348983	7.477761867	7.564467503	7.427282872	7.13859942	7.539526101	7.409782443	7.406666467	7.40249067	7.449071877	7.319937385	7.264914858	7.136368513	7.125855152	7.50387621	7.659958975	7.263772618	7.425199234	7.242928696
ABTB1	3.765876225	3.761677084	3.415450635	3.501657795	3.873738552	3.849853337	3.658145978	3.591345202	3.44570719	3.730767144	3.609637876	3.741014628	3.365908272	3.66197211	3.579848144	4.252244625	3.485151584	3.868776652	3.504767359	3.575172162	3.914491357	3.652926581
ABTB2	5.024158549	4.830902559	5.127608886	5.457178067	5.135071728	4.761143801	4.885250906	4.694178005	5.095218743	5.020620706	4.88470916	4.930986871	5.139575249	5.214062331	5.055326809	4.999596715	4.601028975	5.048939676	5.107512086	4.946915645	5.284395003	4.946655394
ACAA1	8.434554065	8.559573657	8.820369664	8.799236713	8.583534398	8.517734483	8.772381189	7.788759606	9.468749263	8.170756621	8.031402483	9.253056146	8.114608858	8.57750867	8.488598071	8.311146854	7.912958683	8.237053712	8.314562647	7.974393093	8.341256063	8.681428369
ACAA2	6.415074798	6.730493394	6.670530729	6.799885605	6.365498	6.500696328	6.918274954	5.941622858	6.802720119	6.473956835	6.310677951	6.474136617	6.519022564	6.56968514	6.090049962	5.70975195	6.001493016	6.369293299	6.365498	6.101448702	6.546604167	6.544202394
ACACA	5.201513629	5.340542626	5.241441477	4.894357538	5.120977702	5.537144538	5.205008941	4.829941041	5.520261721	5.490437805	5.521741097	6.049946763	5.514834345	5.942642831	5.599645231	5.758658563	5.403374767	5.927433806	5.552375266	5.600026707	5.664566329	4.79576872
ACACB	4.740090602	4.802235726	4.642248827	4.47080421	4.760816377	4.915895074	4.930513749	4.584960398	4.900009687	4.729842086	4.52315412	4.898056413	4.690552551	4.548366143	4.719015258	4.594136337	4.789616547	4.284806752	4.499811215	4.500186632	4.614156807	4.85948488
ACAD10	3.075587436	3.04174621	2.79978892	3.069384134	3.017130463	3.015106052	3.101037687	3.181765603	3.078451465	3.056580753	2.772522358	3.085973343	3.073938371	2.912977777	3.237833311	3.286437528	3.061390042	3.158787868	2.973815721	3.059059808	3.16458683	3.208222588
ACAD8	7.379181681	7.548530092	7.507022937	7.366083379	7.682633498	6.679681247	7.668803846	7.405438828	7.949934075	7.380411552	7.369852196	7.598228542	7.327854721	7.371807394	7.107387758	7.229486987	7.046719752	7.525191438	7.168992047	7.016141344	7.244884678	7.280865018
ACAD9	3.61229576	3.699347864	3.816504853	3.705857586	3.806771719	3.702409124	3.895148077	3.859231242	3.744762728	3.833329589	3.860362298	3.794451424	3.901735586	3.555624599	3.709505395	3.646888679	3.69888407	3.787375011	3.61178977	3.913455158	3.734885277	3.690456078
ACADL	3.002365316	2.942810171	3.200027719	3.049503966	3.075468166	3.117757682	3.155246611	3.128056321	3.103429489	3.179547835	3.280822665	3.199512567	3.107065691	2.936895536	3.231524287	3.109981938	3.208390402	3.163690379	3.182224248	2.973815721	3.085630338	3.100592427
ACADM	9.578442502	9.979203458	9.892672612	10.32546111	9.66796777	9.843029367	10.06750123	9.067353854	10.72198596	9.2168679	9.238529387	9.161861362	9.308808463	8.979600436	8.99673495	9.073360531	9.089354873	9.22362691	9.008817931	9.198835388	9.491508385	10.51041567
ACADS	7.974780805	8.11609731	8.20137654	8.510107461	8.133690235	7.943339726	8.255881278	5.742491202	8.643599813	7.092989898	6.81054172	8.539163241	6.924390202	8.00945886	7.263084096	6.960676911	7.064452871	7.457661457	7.258007005	7.167597496	7.841603729	8.136786229
ACADSB	6.603892703	7.048565972	6.971909092	6.989439432	6.335571599	6.773722021	6.992811076	5.489448876	7.618494486	6.816808501	6.402156134	6.398534345	6.301072971	6.369750002	6.062472712	6.079958568	5.786706967	6.371930275	6.496462984	5.935861891	6.921018126	6.17811322
ACADVL	10.67161647	10.59303269	10.81324945	10.75897585	10.58128528	10.26091192	10.68561865	9.961750708	11.05883941	9.974421714	10.13022172	10.97212293	10.12472659	10.47637928	10.32392697	10.16837138	10.1031729	10.30772821	10.10546637	9.86555398	10.18076222	10.92847738
ACAN	3.761304358	3.871322126	3.77784579	3.783514102	3.586194247	4.096389605	3.707443472	3.385154669	3.653562088	3.845118663	3.75734758	3.737875191	3.780789945	3.844276078	3.774924808	3.610407411	3.863835075	3.763145949	3.621541741	3.601966947	3.67307196	3.852195991
ACAP1	6.340778668	6.144235491	6.075270797	6.039360572	6.222761707	6.001685252	5.901883615	6.831082005	6.181893491	6.126605058	6.009982355	6.11059791	6.17573554	6.420950508	6.280806145	6.201526422	5.662407278	6.09834435	6.069008284	5.850387522	6.121985108	6.156927044
ACAP2	8.021687138	8.263946741	8.403250739	8.64096201	8.101588618	8.543828885	8.270501632	8.294983679	8.360938252	8.340024643	8.122437486	8.347402911	7.880744547	8.131465953	8.16520273	8.229843301	8.445891875	8.221787653	8.334114379	8.302200637	8.504477021	8.453474101
ACAP3	5.063278633	5.147215483	5.469559652	5.468458225	5.004016766	5.359939204	5.131409729	5.527031153	5.622822924	5.376637473	5.507261627	5.631603551	5.289931044	5.294150922	5.503313426	5.585238517	5.482339439	5.505804768	5.588242664	5.373307208	5.389832016	5.123476296
ACAT2	7.820071929	7.945158845	8.360855814	8.008432021	7.871817072	8.034661229	7.852179623	7.855742304	8.69965573	8.989176511	7.989822022	9.307818474	8.572627705	8.792955606	8.445347083	8.395058621	7.796973721	9.094649964	9.266182825	8.344948232	8.404062375	7.341854647
ACBD3	7.126818572	7.488087525	8.110955981	7.404881319	7.647503165	7.629740762	7.967455857	6.289406265	6.715930403	7.666939668	8.206465991	6.993430252	8.647353052	7.729527791	7.242118532	7.906562036	8.249769239	7.543600029	7.874908954	7.69864832	7.585314413	6.434770447
ACBD4	6.375729811	6.536623094	6.554557943	6.522638707	6.430679751	6.727669015	6.599998978	6.358431766	6.857519996	6.241109123	6.563609999	6.546130519	6.315695582	6.686032891	6.289521569	6.643194608	6.439446775	6.478176086	6.525643136	6.219740765	6.525300091	7.319626797
ACBD5	6.053981773	6.151828059	5.977234133	6.472363535	5.952976184	5.965873312	6.706202227	4.694267865	6.75083011	6.243636877	5.704357907	5.740124244	5.819349994	5.331820711	5.980142767	5.829212058	5.447432563	5.039131364	5.78269521	5.381234857	6.790725517	6.859316558
ACBD6	4.907678231	5.041632498	5.070632701	4.723128897	4.546092282	4.766321996	5.004825516	5.270498838	4.972859856	4.799460318	4.693698517	4.847591211	4.701176604	4.656148341	4.544492669	4.702008324	4.525388383	4.561150104	4.439533178	4.674614967	4.722186161	4.477374875
ACCS	6.285983544	7.119888543	6.420950508	6.551573536	6.21700814	6.265114895	6.218189154	6.352783211	6.32848222	6.37766178	6.712764726	5.888360379	5.921055088	6.769999407	5.673298012	5.693236324	5.809872888	6.408720779	5.953109131	5.855895735	6.404349664	6.725066
ACD	7.648403706	7.154407696	6.936598421	7.143063044	7.435192344	7.267524229	7.283455216	8.902355097	7.171257367	7.779423793	7.574868695	7.428846298	7.7720733	7.292356223	7.877519394	7.659594596	7.724948259	7.636326663	7.81099578	7.549819206	7.475037651	7.295098461
ACE2	6.259357642	7.449258725	7.474630841	8.330582144	6.326430443	7.753022338	6.919882852	4.849839721	6.895759046	7.964900931	8.328141893	7.714702773	7.901255954	8.579573704	8.66326053	7.69448285	8.065480456	8.099372208	8.159924068	7.639508568	8.168659838	12.11864221
ACER1	3.993786695	3.630794345	3.648505545	3.767198953	4.10352812	3.944309182	3.740035509	3.852123633	4.025355645	3.944878281	3.994939097	4.329183959	4.054871751	4.002775612	3.919204236	4.214117256	3.876166907	4.228023934	4.074954941	3.92103224	3.92643257	3.696996099
ACER3	3.804641814	3.630709769	4.211701426	3.66197211	4.084581925	4.016430716	4.041768675	3.551771207	4.377378698	4.010606853	4.089592303	3.960031246	3.942103865	4.237028827	3.980933959	4.040444351	3.86007542	3.815420069	3.743762261	3.928205129	4.091641606	4.020385951
ACHE	3.824907875	4.078445634	4.326738871	3.793274099	4.09671033	4.500840376	4.11336083	4.409477611	3.540916001	4.153869109	4.202547665	4.464763344	3.984393332	4.321793748	4.398992349	4.613006845	4.04034336	4.127363683	4.057094881	4.067014877	3.998558294	4.63716448
ACIN1	3.638186105	3.541322347	3.567920963	3.648270018	3.732619995	3.431087704	3.504268678	3.631779809	3.654664344	3.654086363	3.572469505	3.557567733	3.520336967	3.628664774	3.548964806	3.235981563	3.513241919	3.813887458	3.381486726	3.705691922	3.405274982	3.485535972
ACKR1	6.817008771	6.494906767	6.123421178	6.519893036	6.641980939	6.338554018	5.778069208	9.467594645	6.416581625	7.285591402	8.118069688	6.878958818	7.921090439	7.46440958	7.762458004	7.938309831	8.662460895	7.997410177	8.005134746	7.373715257	6.51873423	5.906648136
ACKR2	2.994649066	3.380472865	3.237247909	3.442142469	3.310316485	3.297864809	2.999650547	3.178895403	3.317929029	3.345881554	3.005388716	3.188250848	3.23498077	3.368095223	3.292300144	3.091435397	3.152722704	3.496244851	3.395876936	3.409888596	3.337519411	3.314379576
ACKR3	7.132072659	6.731349212	6.428829793	6.94145009	6.698798828	6.53058711	7.680316991	8.260992023	6.904703969	7.426328516	7.194018692	6.536623094	7.409467761	7.09846655	7.129607355	6.890764504	7.808809382	6.900913753	7.56228838	8.193626726	6.233845772	8.07377335
ACLY	7.621635292	7.479487874	7.624322339	7.560409666	7.741345355	7.624121139	7.828547869	8.193180272	7.671351554	7.680707386	7.816525657	7.809060508	7.9462288	8.297028406	7.75260352	7.421875693	7.359945316	8.095690435	8.273117778	7.711117159	7.756937152	7.794175115
ACMSD	2.790320585	3.135125755	3.181350434	3.004667355	3.325336059	2.952923213	2.997842609	3.109450427	3.059510078	3.249116244	3.127135624	2.842406338	3.166966781	3.020014122	3.02265751	3.265295993	3.143448497	3.007087531	3.269741811	3.086660503	3.026660934	3.110278625
ACO1	3.812909673	3.783759369	3.546500748	3.855218942	4.531582319	3.700485623	3.36069683	3.159420535	3.753743134	3.796127746	3.603645806	3.848232334	3.741883887	3.839744089	3.692689342	3.820991919	5.128985015	3.534521984	3.634776064	4.826002645	3.560036002	3.871120705
ACO2	10.34307941	10.58227331	10.55463736	10.64394586	10.51041567	10.3673889	10.73612035	9.575753797	10.887475	9.953619696	9.894877561	10.69728939	9.896688687	10.38357753	10.07279372	9.941997643	9.551679611	10.13022172	10.1126158	9.449361756	10.2353894	10.90536728
ACOD1	3.740396816	3.569765612	3.386202358	3.705857586	3.695308412	3.79903387	3.493331507	5.407450694	3.421862075	3.98918205	3.863678733	3.655547953	3.618626124	3.627726946	3.630462309	3.512505091	3.853041956	3.737417391	3.620891571	5.452563411	3.694830741	3.770101448
ACOT1	7.614134946	7.937900814	7.581801486	7.668332297	7.777853632	7.465158882	8.006928242	7.205242416	8.192373023	7.405943285	7.137118762	7.867717201	7.49582811	7.873129271	6.267611625	7.202699742	6.924823505	7.77593257	7.506218178	6.679507648	8.265159955	8.132325202
ACOT11	4.035106488	3.746398862	4.689820702	3.880706029	3.683931993	3.704858935	3.991345173	3.190889954	4.054737866	3.383694516	3.121174894	3.732750363	3.417204324	3.661773624	3.423073567	3.215079159	3.436888232	3.202699811	3.189153266	3.225173436	3.371744104	4.240773903
ACOT12	2.853776	3.078522219	3.078304781	3.028753603	2.804204238	2.903864506	2.918838694	3.090379945	2.827600232	3.373997281	3.171791971	3.003466799	2.930912191	2.873781888	3.339172349	3.013705243	3.229687675	3.106710083	3.188063791	3.268999691	2.968510284	3.402967842
ACOT13	9.469350663	9.137931526	9.299747031	9.316613533	9.357285901	9.05661827	9.446680798	7.44347499	9.282415671	8.719153082	8.452785916	9.012569017	8.454656784	9.126313725	8.517958494	8.570070414	8.251622866	8.605319247	8.736837204	8.418656945	9.39204549	8.013211088
ACOT4	6.375026378	6.606991769	6.787827034	7.000520207	5.985330796	5.76839516	6.621893481	5.571074851	7.706949303	5.842349447	5.913545541	7.164315907	6.170430509	6.340176001	6.440930769	6.21599618	6.204585745	6.276694378	6.210202729	5.625718675	6.591019385	7.143259926
ACOT6	3.323379868	3.006176413	3.200027719	3.056580753	3.125116379	3.227880733	2.983393182	3.034897551	3.272588793	3.267571478	3.588030643	3.400115698	3.162842973	3.368038942	3.248408626	3.030797248	3.21690522	3.335268525	3.254473221	3.266260647	3.402168927	3.392666962
ACOT8	4.299232795	4.643873736	4.740323399	4.977529899	4.497354341	4.299290302	4.872559871	3.865877384	5.077174572	4.412043977	4.042906484	4.940223537	4.082072196	4.79657155	4.091570369	4.331763197	4.07385115	4.165136634	4.52599894	3.955697791	4.624456598	4.838315942
ACOT9	5.871484474	5.535549342	5.785095155	5.273509123	5.678666197	5.537028573	5.647798047	6.279238694	5.399190019	6.070074157	5.948910354	5.855168738	5.652128468	5.20870113	5.878807698	5.469559652	6.111931446	5.439562545	5.882557006	5.653215358	5.750384647	5.733138106
ACOX1	8.244835721	8.622810759	8.72250687	9.253902661	8.236831271	8.533427163	8.870522028	6.461083276	10.14724531	7.946319787	7.273183693	9.292412274	7.437970768	7.785455384	7.686789083	7.539735862	7.311081103	7.699431424	7.665694456	7.52466486	7.957831388	9.085916853
ACOX2	7.54311063	7.534369849	6.825181364	7.962376776	7.420496668	7.268574679	7.611077399	5.921567818	8.141366213	6.616112048	6.795305996	7.665126406	6.626764623	7.24273618	7.408739993	6.793981764	6.542470736	6.54891095	6.846572385	6.467144404	7.293137926	9.081798943
ACOX3	5.988136196	6.233845772	6.50084085	6.810365246	6.102852409	5.890046654	5.911757193	5.897585742	6.47887997	6.582364874	6.147820724	6.609051745	6.030496652	6.623891706	6.491585367	6.256358871	6.317034221	6.455136775	6.432186293	6.24079825	6.347219976	6.315467556
ACOXL	3.008087102	2.964113005	2.974863565	3.206439061	3.119774189	3.012042292	3.115807516	3.202831914	2.936895536	2.771919168	2.893091892	3.080545197	2.93261937	3.331456127	2.884701649	2.832615119	2.850440282	2.903526289	2.957817442	2.969695022	3.029274989	2.806339198
ACP1	3.306491162	3.062773025	3.187248181	3.361220599	3.290926469	3.574262767	3.230459427	3.117447053	3.537141598	3.14713041	3.225336654	3.605262427	3.59021827	3.22438227	3.347989696	3.514164839	3.054456416	3.403918197	3.103599422	3.156247894	3.225673165	3.343448064
ACP2	3.5845911	3.896305042	3.652470219	3.698357031	3.907018678	3.656079756	3.700682118	3.794937571	3.690728601	3.983858046	3.722562787	3.832675823	3.885712634	3.965566149	3.958047978	4.221493547	4.073632739	4.205766594	4.147563103	4.093000635	3.715410244	3.905119743
ACP4	5.090216527	5.646861025	5.246841876	5.216532102	5.227318526	5.51679455	5.435487449	4.835447345	5.213334381	5.449498407	5.257019686	5.567247313	4.903014619	5.814969515	5.6552818	5.285493364	4.978436135	5.886656747	5.220219211	5.600026707	5.448327401	5.31026518
ACP5	8.093518227	9.365154883	7.749704113	8.433298903	7.930170025	7.959612938	9.139600719	9.88465058	8.810341651	10.10663404	9.311308811	8.313680234	9.18772225	7.931392782	8.844282545	9.14509965	9.655061124	8.394825624	9.321324453	8.793931326	8.409252008	7.997943111
ACP6	3.792408943	3.501588225	3.692457233	3.660312177	3.447209296	3.203468241	3.462285667	2.988005014	3.436091853	3.60333384	3.454579985	3.482950214	3.296593	3.371618235	3.456248996	3.299886419	3.506588505	3.431569228	3.410059682	3.399460931	3.464367752	3.532783822
ACPP	4.564471376	5.062117975	4.868976461	4.885140126	5.159022071	5.36279383	4.769136829	4.290660303	4.68095732	6.27169157	5.674435371	5.712555883	6.294689712	6.88716539	6.550707713	5.669835117	5.700058458	6.847073087	6.53058711	6.052215319	6.210202729	4.430742995
ACR	5.226742445	5.667980532	5.691132288	5.677760082	5.326148868	5.662683024	5.488490001	5.32792937	5.73178478	5.301355468	5.479080901	5.779766074	5.532849216	5.658400567	5.504249046	5.488364529	5.376748016	5.63981175	5.517698029	5.194730222	5.428933562	5.370012802
ACRBP	4.204266723	4.642347854	4.586762123	4.662789566	4.546952802	4.096545602	4.828139369	4.434310617	4.514264624	4.511895373	4.967326855	4.564272952	4.611585464	4.876075356	4.480343834	4.265546092	4.283415846	4.589983313	4.735985748	4.248030735	4.479551091	4.409936059
ACRV1	3.457157604	3.201132685	3.469302433	3.323787794	3.372878671	3.518530869	3.385374626	3.084969599	3.377688807	3.566067483	3.350101299	3.434655639	3.471787848	3.278560868	3.415359435	3.265295993	3.553580336	3.243702327	3.670146285	3.364196758	3.480498568	3.581218098
ACSBG1	3.226912475	4.161199901	3.998084541	3.667009143	3.535554161	3.798860089	3.657050551	4.168200573	3.428934954	3.737719188	3.591719232	3.703869053	3.609510529	3.594270722	3.39475422	3.631614827	3.557477886	3.97838803	4.181171006	3.621191453	3.829397334	3.59596389
ACSBG2	3.770566715	3.622051388	3.893494311	3.695143268	3.569146724	3.68110242	4.024216973	3.521419372	3.687669828	3.764041743	3.842977553	3.989419729	3.522382684	3.645582649	3.881749899	3.808036976	3.667191246	3.845118663	3.779952782	3.39743562	3.647514593	3.548891642
ACSF2	7.688115794	7.930170025	8.232032713	8.134330964	7.872228516	7.812882332	8.063055616	6.547405761	9.372864103	6.843699208	6.477493115	8.383457964	6.040553914	7.286845099	6.032731885	5.903195226	6.392410733	6.604701682	6.0497564	5.654339235	7.412578515	8.052889298
ACSF3	4.513695649	4.870217961	4.628500751	4.886826849	4.699706081	4.456492468	4.700313136	4.500732268	4.615958451	4.727322861	4.693698517	4.735137046	4.415143349	4.785111079	4.678221399	4.500467012	4.707138476	4.864717229	5.031059584	4.606018353	4.741168683	4.541370698
ACSL1	5.917668639	6.310677951	5.854841334	6.833714909	6.463124548	5.608156706	6.4620147	8.192966009	7.774341943	7.713258509	7.161647693	7.707388186	7.437823734	7.185058689	7.324294086	7.453401914	6.891261065	7.56375029	8.089949102	9.250931953	7.292356223	6.020393891
ACSL3	3.613794747	3.41154657	3.610947651	3.322240786	3.653047655	3.503523053	3.531048304	3.840696306	3.548575786	3.466022485	3.602280966	3.668471324	3.738666986	3.663975345	3.737417391	3.546269238	3.615364488	3.601076947	3.614868589	3.447564277	3.349330551	3.476427511
ACSL4	3.694473269	4.038312592	4.165543842	3.429807849	3.813112529	3.984213169	3.845298598	3.961414116	3.631060085	3.892664317	3.823274694	3.996306272	3.695308412	3.838096362	3.65613305	3.845635571	3.883828243	3.814452923	3.784141571	3.831358193	3.765604291	3.768712815
ACSL5	10.53178885	10.43576458	10.53863454	10.80071556	10.51362526	10.52318513	10.68046252	8.675602375	11.2429693	10.41986882	10.02025107	10.75128908	10.40370348	10.41241036	10.18076222	10.03110161	9.990899668	10.54059101	10.24259912	10.10663404	10.44723686	12.29416967
ACSM1	3.665421055	4.095569356	4.276434176	3.501521967	4.045963105	3.893228084	3.988592764	3.568869707	3.559691015	4.175121747	3.899619252	3.767614878	4.074795804	4.216773912	3.859367114	3.444084631	3.870712933	4.410170217	4.037201384	3.78061415	4.260646704	3.613031094
ACSM2A	2.878103531	3.080482187	2.816015672	2.910377871	2.84087478	2.789577121	2.739507217	2.915454123	2.668926552	2.85855903	2.943892435	2.817350974	2.900810894	2.841803233	2.738784643	2.865538344	2.897677838	2.862686381	2.846094026	2.826434061	3.044496176	2.956303252
ACSM3	8.029052745	7.354496501	7.749429328	7.885892657	6.844324494	7.827434858	7.866856019	3.885213613	8.17568757	7.472303098	7.069754527	6.536321089	7.28949394	6.59447477	6.599998978	6.410111759	5.746299326	7.126583642	6.562649653	6.225596158	8.097755842	4.605910471
ACSM5	4.171986816	4.117216509	4.319776485	4.147329505	4.278661073	4.520034755	4.134844101	4.030703916	4.022156303	4.297142636	4.165463796	4.129463853	4.141658756	4.210055702	4.091076853	4.04658248	4.179561587	4.144378683	4.347405412	4.058003915	4.202120853	3.924098158
ACSS1	7.627247891	7.838271234	7.603370501	7.818487127	7.853786369	7.674454692	7.623174622	7.708993177	7.484941846	7.334866741	7.559042546	7.954338943	7.718466459	7.673234648	7.402600602	7.573531338	7.543600029	7.721583015	7.404022637	7.375724178	7.761805657	8.164380973
ACSS2	9.08976427	9.303840352	9.595885161	9.545563395	9.388428989	9.32528715	9.579629042	6.756355536	9.695223887	8.660517708	7.945373423	9.893427137	8.305842722	9.749838702	8.622104505	8.344425866	7.795001865	8.771454255	9.046806048	7.91232597	9.306148626	9.178908202
ACSS3	3.598043373	3.49117172	3.33363288	3.636549672	3.6923645	3.335464343	3.494320772	4.060707437	3.295679216	3.553342804	3.743880208	3.330695935	3.771324052	3.03878121	3.566258953	4.082904357	4.047328782	3.398108809	3.581825018	4.188894254	3.556952656	3.667263366
ACTA1	5.054101122	4.49393969	4.608838664	4.620332181	4.82430804	4.766430289	4.46445984	4.611026804	4.742296435	4.535280671	4.558060671	4.621203783	4.500363035	4.47080421	4.611490592	4.554896105	4.418453694	4.548674734	4.38072556	4.457333052	4.611123112	4.523033637
ACTA2	12.45511445	11.85465289	11.18749905	10.01499151	11.90232571	10.90240725	10.53602162	12.47872819	10.20366276	12.22837332	11.19531174	10.72905831	11.2609602	10.67497571	11.74503633	11.90964731	12.21635714	10.72771347	11.75271706	11.10806849	10.01006508	10.25955493
ACTA2-AS1	4.657928117	4.488728378	4.264169538	4.295474483	4.854629994	4.51590703	4.392172077	4.714194332	4.189061078	4.602649858	4.697080195	4.602895272	4.713021727	4.556016498	5.306896277	4.233435778	4.414157453	4.551631592	4.477264458	4.5646117	4.244465453	4.378455245
ACTB	12.37560509	12.65561344	12.60182952	12.47091521	12.43627407	12.46640674	12.31926737	12.82249712	12.71244355	12.99838152	12.54069351	12.62963074	12.93033742	12.81790146	12.95594715	12.89079864	12.67195127	12.55315986	12.98716393	12.90907215	12.31450684	12.09674399
ACTC1	6.901936832	6.481085256	6.312758763	6.368408106	6.394545799	6.279768681	5.997481028	6.596395305	5.934222127	6.73885224	6.537293257	6.573008504	6.690132665	6.480540205	7.232879718	6.585371292	6.575822048	6.663333369	6.748699455	6.644900828	6.522511386	6.292197598
ACTG1	13.147353	13.25936115	13.47858074	13.24756816	13.27591987	13.28414474	13.11100867	13.34068778	13.27591987	13.36719659	13.28003212	13.29550573	13.36156917	13.40261429	13.42800737	13.28414474	13.36156917	13.27591987	13.46415658	13.37767829	12.98716393	13.22833049
ACTL6A	8.150451394	8.3260358	8.306529222	8.237699573	7.916281731	8.31041232	8.169903082	7.701924067	8.279671619	8.141557659	8.084036801	8.578436859	7.978463692	8.300577002	8.315447692	8.040114459	8.314350904	8.467208304	8.28222977	8.584712445	8.769993643	8.021884295
ACTL6B	3.536411402	3.624862936	3.800816008	3.739746628	3.681942028	3.928065973	3.771096928	3.519229586	3.784716699	3.783514102	3.708385671	3.860362298	3.738901449	3.755841326	3.744694081	3.725787915	3.800213748	3.975020349	3.679669637	3.6800432	3.768246053	3.577784882
ACTL7A	4.958258216	5.347829826	5.275163374	5.510338066	5.115038311	5.225316179	5.159988841	5.03257417	5.023277007	4.780911892	5.058229215	5.164299918	5.27713633	5.559214597	5.122989731	4.972773855	5.142657186	5.586253801	5.388309139	5.381234857	5.124899342	4.816904124
ACTL7B	4.338483117	4.289437163	4.545744464	4.410170217	4.029700878	4.321044737	4.29432874	4.094327141	4.545744464	4.298914872	4.172998273	4.470699007	4.294250715	4.445253625	4.303953207	4.125429549	4.32685088	4.364245991	4.399289972	4.205071206	4.474098185	4.216015821
ACTL8	6.59918596	6.238985247	6.295465891	6.579005352	6.555653484	6.667757881	6.420412198	5.765682654	6.271159201	5.943160013	6.052095873	6.226424642	6.219910657	6.960880154	6.052095873	5.978434239	5.663548691	6.38871674	6.317034221	6.386200979	6.183621076	6.047564617
ACTL9	5.034986482	5.120849783	5.350961935	4.908111044	4.494681943	4.57871918	5.179073852	4.726305466	5.80923777	4.834628216	4.528841711	5.1348211	4.456492468	5.416016764	4.649257413	4.365907168	4.84635903	4.491113734	4.814888821	4.190847452	5.118288401	4.486596244
ACTN2	2.933122876	2.880676166	2.869192488	2.841871083	2.925491667	2.754119122	3.113335691	2.876205591	2.99444001	2.991680687	2.864374427	2.870530562	2.882964163	2.852199619	2.677897884	2.765214521	2.597168123	2.803733165	2.851260235	2.823232249	2.775412674	2.754539038
ACTN3	4.214228772	4.194962107	4.06127088	4.216773912	4.190598713	4.001061592	4.15194802	3.810661821	4.110278111	4.030484516	4.256862574	4.242960763	4.290005913	4.235967648	4.542164929	4.210935532	3.912936021	4.339103516	4.479989828	4.563320634	4.21884352	4.059341378
ACTN4	9.509082933	9.610467601	9.970501829	9.58491693	9.594044662	9.526780211	9.59721703	9.016863843	9.626261928	9.425073551	8.923839058	10.28225949	9.321324453	10.05715594	9.809616343	9.399272191	9.523449131	10.12472659	9.849552025	9.142132894	9.119337608	9.456344325
ACTR10	9.858083877	10.00058557	10.2575284	10.17353816	10.07224106	10.18365495	9.938119917	9.924257185	10.11991181	10.06639438	9.810405838	10.24430375	9.942751033	10.08154885	10.16666738	9.973533385	10.16584166	10.0613018	10.18076222	9.908014322	10.07168201	9.874318321
ACTR1A	7.506218178	7.48247829	7.60217113	7.313715252	7.55410879	7.492049776	7.768470935	7.893495122	8.051613758	8.075289123	7.950001143	8.249365046	7.961130595	8.008750985	8.235087453	8.230566785	7.985188646	8.196082368	8.259656962	7.750689377	7.899613273	7.474387963
ACTR1B	8.057093457	8.349843748	8.26297794	8.28222977	8.088030152	7.986082438	8.147552476	7.991015992	8.391512345	7.845866523	8.039112225	8.430841092	7.911206887	8.540956923	7.868864126	8.035032142	7.920661029	8.269405893	8.178315101	7.897778321	8.315255786	8.074333308
ACTR2	7.778051711	8.330582144	8.130071674	8.440663377	8.167344424	8.230566785	8.592441932	7.346693511	8.12206675	8.585792939	8.159308991	6.843012773	8.451724634	6.746782886	7.87687843	7.756937152	6.988905361	6.468540242	8.338027449	7.828032123	8.141128302	7.352472074
ACTR3	4.899563833	5.002461472	5.126914929	5.034223174	5.035528242	4.821178099	4.784804464	4.524234838	5.203117388	5.389549641	4.847392197	4.84635903	4.910776963	4.479790777	4.951914029	4.976861655	5.082124627	5.038965228	4.758538481	4.88287185	4.863444485	4.959932726
ACTR3B	5.571491407	5.194142146	5.666636474	4.957628909	5.240965545	5.06827025	5.128869088	5.05782301	5.427525569	5.316878117	5.481001423	5.513196821	5.105285913	5.016374019	5.38223241	4.902694878	5.223613976	5.570340475	4.921466363	4.756466907	5.491583509	5.00303967
ACTR3C	5.387787397	5.374458973	5.549909072	5.1099851	5.389226036	4.932384897	5.054852478	5.099420538	5.494696325	5.749614425	5.61944085	5.872549284	5.519038785	5.69251524	5.880750468	5.593403719	5.7094425	5.931302928	5.858197023	5.277751739	5.476869124	5.205549392
ACTR5	4.91799413	5.201259442	5.084789113	4.704244731	5.050790584	4.707266222	4.919045244	5.671173503	5.569303804	5.086848113	5.529792215	5.526113579	5.160554631	5.137043281	5.276927444	5.264532628	5.101955086	5.249246331	5.284921631	4.884587671	5.062161261	4.622189122
ACTR6	4.626617803	4.670920824	4.622276932	4.823726014	4.607183933	4.53817956	4.499811215	4.625491741	4.734096577	4.707542379	4.603265763	4.662309142	4.547534068	4.687210198	4.365183492	4.448413944	4.655051515	4.760816377	4.66827355	4.665008664	4.307173629	4.627171981
ACTR8	5.606372912	5.632891362	6.135105147	5.67570365	5.980278497	5.665208439	5.683032648	5.263977201	5.824153088	5.794765528	5.939597995	5.235180214	5.489192231	5.222201359	5.590969722	5.499299061	5.522634569	5.121653821	5.558408748	5.785757952	5.689570685	5.356327084
ACTRT2	4.010191296	4.126912953	4.361185825	4.429212198	4.243581819	4.369283895	4.186899746	4.208029474	4.332768945	4.344153092	4.020557447	4.376363323	4.404045339	4.432452266	4.14450677	4.253872038	4.079524685	4.313275906	4.281879974	3.993348503	4.129980114	4.246126784
ACTRT3	4.410648214	4.2283268	4.451852877	4.592315811	4.064821962	4.480343834	4.601760321	4.246283612	4.691790937	4.378882188	4.776384729	4.908825172	4.416514517	4.334887347	4.276534284	4.244091772	4.445564689	4.378678428	4.579514757	4.85438917	4.390855274	4.496323316
ACVR1	7.755923959	7.908838694	7.590351739	7.49922087	7.659041317	7.624679126	7.506617843	8.484530279	7.504048431	8.286873825	8.405852688	7.246068541	8.242591488	7.633094208	8.093394553	8.239811037	8.595750835	8.043158189	8.201158701	8.60980676	7.820071929	7.709437429
ACVR1B	4.062739929	4.074996781	3.869356907	3.877694923	4.003612297	3.761007857	4.308218591	3.881100488	4.021513065	3.871505387	3.783276512	3.813949021	3.99464233	3.744488871	3.609969768	3.811839145	3.798543101	3.914955669	3.949007525	3.818011606	4.264906545	3.995946668
ACVR1C	4.660167529	4.580207531	4.328808151	5.577494635	4.218412956	4.247485305	5.266776748	3.240245048	5.944975375	3.949804852	3.245928979	4.111943655	3.71035995	3.69335631	3.641906977	3.483571563	3.304844086	3.536411402	3.403918197	3.628217377	4.555237177	4.927607331
ACVR2A	6.453824905	6.385863404	6.875650386	6.923272058	6.569385885	6.532184511	6.980466688	5.053191612	6.845305866	5.613147751	5.265753008	6.337513889	5.437331977	5.960395693	5.581963434	5.74643336	5.769624102	5.182191335	4.906245498	5.434099363	6.36562162	7.88363974
ACVR2B	4.409136664	4.186899746	3.916077426	4.077947365	3.914491357	3.962012791	3.914660778	3.535134908	3.990687215	3.812694783	3.97601501	4.04658248	3.908900062	4.072589979	3.987216715	4.040591413	3.824659294	4.039912404	4.032181863	4.081236358	4.113272589	4.034297667
ACVRL1	7.186887693	6.910151091	6.783174193	6.904029509	6.807041756	6.861126169	6.98343252	6.355186373	6.611447948	6.561992955	6.618755292	6.708033053	6.620078817	7.327696187	6.305957537	6.588261949	6.319684769	6.799227499	7.027996452	6.056072295	7.002821436	6.191513862
ACY3	5.534975936	5.789260522	5.722785244	5.497820965	5.333442134	5.993276374	5.696958707	5.584395107	5.585538933	5.794602477	5.726911832	6.152144751	5.829093225	6.036031614	5.883558562	6.227131372	5.5812322	6.447895251	6.204441934	5.953183026	6.344256334	6.93721785
ACYP1	6.738272807	6.909951824	6.767668464	6.88196352	6.893645759	6.470521476	6.62295864	6.758147682	7.07241636	6.431466514	6.041716204	6.998356463	6.415882174	6.25323621	6.512116825	6.70932567	6.333192593	6.370639907	6.019021702	6.359479875	6.740724378	6.384128657
ACYP2	7.172684666	6.815157779	6.572347112	7.049693846	6.767064369	6.855496642	7.433589805	7.301998942	7.312940642	7.069288142	7.201788927	6.944714166	7.242055571	6.769821885	7.043444203	7.333034217	7.28170705	7.414782201	7.210030916	6.922308615	7.692429572	6.836287414
ADA	5.337677281	5.534430298	5.401480561	5.563338418	5.40868807	5.150334146	5.348351958	6.369592504	5.494342355	6.510459764	6.468243503	5.303746495	6.115511445	6.025174462	6.237907873	6.104952758	6.701314693	6.187114898	6.051137374	6.330347255	5.525091962	5.430328769
ADA2	8.937108447	9.334278936	8.253229349	9.091407375	8.384393353	8.323871604	9.72857124	10.59783127	8.411321518	10.38797647	10.88112777	8.44451602	9.709768058	8.390277935	9.628503236	10.28089752	10.32546111	9.174995166	9.523449131	9.049837907	8.666458076	8.874131496
ADAD1	3.561456675	3.876598392	3.468781213	3.694329608	3.54492647	3.747168509	3.504319365	3.364057517	3.44917907	3.593437214	3.539130746	3.800602504	3.655547953	3.668941327	3.438379581	3.496778905	3.807788261	3.812119855	3.77606275	3.676373625	3.719681544	3.589731675
ADAD2	5.272194567	5.112091238	5.205155097	5.504631717	5.42548214	5.305511993	5.35687437	5.224248696	5.154936862	4.962825756	5.37248689	5.357869574	5.201901679	5.57667306	5.225447951	5.215367657	4.939427849	5.383420709	5.242440968	5.004969414	5.035867219	5.028889191
ADAL	3.616226376	4.035020088	3.834626207	3.602939558	3.870469052	3.633279169	3.896636042	3.977578646	4.248702542	4.067516925	3.776468553	3.733537032	3.72397291	3.634696221	3.783430525	3.775546724	3.840385027	3.620443452	3.992820439	3.750201144	3.968228154	3.72087382
ADAM10	7.707153294	7.650736215	7.939346502	7.643241419	7.820261482	8.1231816	8.111188706	7.256165886	7.991181661	7.693531765	7.615504084	6.994231353	7.767864514	6.88196352	7.516437818	7.686789083	7.240262461	6.945493313	7.52408328	7.660914797	7.792006919	7.72913736
ADAM11	4.924461281	5.136723297	4.887951614	5.263268596	5.071892036	5.278457612	4.926277432	4.942191984	4.65604493	5.068394855	4.965772806	5.091967975	5.076637675	5.335741818	5.054967889	5.177818244	4.704732704	5.034671491	5.0921759	5.069697957	5.379770991	4.9645439
ADAM12	3.15118694	3.112243791	2.912913191	3.141263598	3.00888991	3.159059841	3.147788659	3.268328741	3.310063458	3.304053186	3.10263738	3.08931337	3.300413902	3.173170076	3.475908668	3.299385165	3.304844086	3.351081334	3.434020299	3.295155683	3.063143868	2.915692015
ADAM15	5.668656658	6.083927764	6.071658425	5.771274823	5.806423756	5.244507125	6.030858626	5.65033732	5.726800944	6.329284744	6.901412826	5.90488782	6.46122899	6.221466681	6.286340068	6.360998402	6.301918267	6.011337264	6.489046184	6.387238684	6.159833269	5.4776272
ADAM17	4.787059179	4.956692147	5.372353513	4.781484397	4.43273037	4.964999841	5.371086933	4.553321315	4.514264624	4.653641703	5.706719834	4.731046687	4.980525624	4.835794168	5.212240068	4.911789269	4.99948686	4.171986816	5.30917314	5.574775396	4.330367596	4.98215417
ADAM18	2.781068083	3.174704497	2.843963497	2.852436819	2.808180304	3.024314449	2.912742095	2.842657642	3.037334359	2.963253409	2.965043368	3.107387032	2.82136723	2.916766	3.091435397	3.151444166	3.000948604	3.182117968	2.812156171	3.156247894	3.012550633	2.796178357
ADAM19	4.694072015	4.363414617	4.530818545	4.574656983	4.638624537	4.363521505	4.524780968	4.442815205	4.369524686	4.404240533	4.750618872	4.559073969	4.458428927	4.691577526	4.533350969	4.463860618	4.418126053	4.496762946	4.409595325	4.481860209	4.322695086	4.421750258
ADAM2	2.880436355	3.126728028	3.120653728	3.087204106	3.394016063	3.146445424	3.157927413	3.239018668	3.18863838	2.993689724	2.960244614	3.007854961	3.251768764	3.048565386	2.925491667	2.875092272	3.117097979	2.886249868	2.98585866	2.961535329	2.989753203	3.213096506
ADAM20	4.132217504	4.176137251	4.133968137	4.167198672	4.11269756	4.068540397	4.11854545	4.034944596	3.929535823	4.101085446	3.978836012	4.381428619	3.939239902	4.387590568	4.353960715	3.917654725	3.985549279	4.06127088	3.989007538	4.120989942	3.97169628	4.155568616
ADAM21	3.316377057	3.279638801	3.354538693	3.164392881	3.279909761	3.63451998	3.396287449	3.263292004	3.445859108	3.120723158	3.321420254	3.176688521	3.38172794	3.186375182	3.285414115	3.25253474	3.247095606	3.23298277	3.270122498	3.408700916	3.547618646	3.307787065
ADAM22	2.784825047	3.165647446	2.690296534	2.8743659	2.905173491	2.807639847	2.95852548	2.861598503	2.774144288	2.832372135	2.921237157	2.827818365	2.9284217	2.842819688	2.79337165	3.05000177	2.768966565	2.823232249	2.858431564	2.850878756	2.910311887	2.811841738
ADAM23	3.59187914	2.751677536	3.391359132	3.110213152	3.505420643	3.200154218	3.231799596	3.886340738	3.276624049	3.46780934	3.700458746	3.333378072	3.189855852	3.402643077	3.485359035	3.318181514	3.714209781	3.362136122	3.601435264	3.374503257	3.337589889	3.292932462
ADAM28	3.872315421	3.953430774	3.790499236	4.035812697	3.884229767	3.788937058	3.536469585	5.116966233	4.32450693	4.463498065	3.993458799	3.757152424	3.983233754	3.759453231	3.720948722	4.795162153	4.9645439	3.675140522	3.73255327	4.038014401	3.848802155	4.356258771
ADAM29	3.102805316	3.178158771	3.268737315	3.262536141	3.328738838	3.112961968	3.212301964	3.174215998	3.210640081	3.113650024	3.526118291	3.294535844	3.177673582	3.503523053	3.065085397	3.133755234	3.234041742	3.268692556	3.388936912	3.325194959	3.47089543	3.104233906
ADAM30	3.764446117	3.854737973	3.746963983	3.686534756	3.896477972	3.524107574	3.75494507	3.966688879	3.815973028	3.744346157	3.809377745	3.911790487	3.935803776	3.817602665	3.982045671	3.716706352	3.904070545	3.678281561	3.821258953	3.624043023	4.29432874	3.844112363
ADAM32	3.745286386	3.594835586	3.943050701	4.004667057	4.038904682	3.637808785	3.936012785	3.475305335	4.182316327	4.092504995	3.476982601	3.501657795	3.869513401	3.702490174	3.564472285	3.589659171	3.562405695	3.465798307	3.582458249	3.489679648	3.963345458	3.428373753
ADAM33	4.752722103	4.59746966	4.650684932	4.123552391	4.3958362	4.254593089	4.520984988	4.963683974	4.199178198	4.31088198	4.703279213	4.529977928	4.214899363	4.262166326	4.802371652	4.498137766	4.565909689	4.122944244	4.486366677	4.311518346	4.20796307	4.028412955
ADAM7	2.741265445	2.605392589	2.470698035	2.780561217	2.85855903	2.613373305	2.920356956	2.434224707	2.776879781	2.628579036	2.544679677	2.784697556	2.698014703	2.614499226	2.742016824	2.689067936	2.507561926	2.637733152	2.807899713	2.541047296	2.605147304	2.710793016
ADAM8	4.62385975	4.819410084	4.70735062	4.75372942	4.613516965	5.337483281	5.031059584	4.895477991	4.752585632	5.064491002	4.90724437	4.8539685	4.990191388	4.730751226	5.081624519	4.932384897	4.457333052	5.16370864	4.685604657	4.955348346	5.179538894	4.854629994
ADAM9	3.458320899	3.254257781	3.333414495	3.277224348	3.06887173	3.271218387	3.317782815	3.365456821	3.30826577	3.283679028	3.25223723	3.279909761	3.350934334	3.085200572	3.339172349	3.3022925	3.076023395	3.324294564	3.247404952	3.285920121	3.331831654	3.35554848
ADAMDEC1	12.61981796	12.34394192	12.80773118	13.11991782	12.52561295	12.56063069	12.57918962	11.24168999	12.59134257	12.05416022	12.1700923	12.47404981	11.16599144	11.3324162	10.98526381	11.58160805	11.22920671	11.26256909	11.24168999	10.66944298	11.91612151	13.00526859
ADAMTS1	5.751754272	5.266204526	5.311540806	5.280626014	5.442616958	4.665652699	5.159855936	6.804908563	4.830259365	5.260839348	5.82994234	4.942412281	5.075722235	5.123242673	5.901009764	6.011627171	5.351168128	5.281194766	6.896743882	6.157315435	5.03078325	4.725049466
ADAMTS10	4.873942106	5.093683132	5.070632701	4.961052415	4.971360565	5.21434664	4.98240062	5.094208485	5.00419371	4.710026712	5.297092891	5.147644793	4.847693927	5.077693049	4.882012953	4.972105214	4.929385505	5.037388412	4.881313026	4.903230899	4.87144666	5.07419397
ADAMTS12	3.908280177	4.787151489	4.067193206	4.339389178	4.198742428	4.612652058	4.419337082	4.398524289	4.038014401	4.58271587	4.536914738	4.322695086	4.694440053	4.396078698	4.438604031	4.435187859	4.652209925	4.875047543	4.489981681	4.513157799	4.622941159	4.426603471
ADAMTS13	4.783463939	5.21039292	5.041220211	5.315890325	4.845953785	4.693415997	5.107102403	4.710861118	4.801816991	4.595349857	4.825313861	4.739729911	4.396509636	4.721386327	4.753573578	4.665555102	4.393738921	4.756232427	4.671838212	4.685245405	4.737747487	4.727322861
ADAMTS14	5.224470705	5.268409566	4.87759656	5.136234037	5.050255836	5.188940122	5.080979213	5.137573829	4.775463788	5.45512742	5.431864958	5.004118786	5.213913938	5.312330824	4.779364055	5.250085873	5.21569257	5.518982279	4.90112916	5.501085827	5.171412138	5.2240082
ADAMTS15	4.735036788	4.792134996	4.768009784	4.244091772	5.124288965	5.09314654	4.864544269	4.626509296	4.319080781	5.902312741	5.32580677	6.538386078	5.179315293	5.838025434	5.67433521	5.270981023	5.029005179	5.115929069	5.884710941	5.07351286	5.457532157	4.164258041
ADAMTS16	3.901586554	3.922234461	3.812694783	4.170078921	4.174168119	4.146606371	4.151240172	4.025931634	4.163268108	4.155292729	4.144801025	4.10352812	3.961510097	4.19738857	4.173931195	4.093601006	3.681942028	4.078284803	4.096624308	4.061888008	3.939239902	3.841500891
ADAMTS17	4.057659089	3.960398724	4.026605165	3.855596135	3.760499596	4.091811673	3.884823931	3.887614231	4.224349803	3.759541431	4.343606894	4.220757286	4.117883525	3.863261379	3.883070759	3.970049874	3.672352111	3.830644102	3.432447779	3.929612459	3.912822162	3.848051949
ADAMTS18	3.616226376	3.305305009	3.358116697	3.400115698	3.28159644	3.483969302	3.312657638	3.104504992	3.473237796	3.631345863	3.465604222	3.252028664	3.22388607	3.465529125	3.439029205	3.648848634	3.860758395	3.489619335	3.529627365	3.43375724	3.631937429	3.361144249
ADAMTS19	2.808526949	2.87472017	2.770507122	2.852672783	2.808837759	2.743459158	2.846276126	2.734975341	2.627359335	2.789679831	2.624056129	2.719256939	3.006279179	2.822393873	2.672107034	2.848997123	2.786631492	2.730990541	2.619581959	2.960808147	2.832334425	2.770896625
ADAMTS2	3.975527846	3.805471238	3.748655486	3.973110399	3.940296774	3.68925313	4.051884796	4.788149877	4.172733629	4.483815053	5.157043834	4.020557447	4.328481015	3.665164416	4.852671338	4.051455951	3.629576945	4.297595222	4.093270541	5.42484214	3.59167483	3.812053509
ADAMTS20	2.732270134	2.977916268	2.951846135	2.927585871	2.98060845	2.957232222	2.989001805	2.994276749	2.93175841	2.855601296	2.989828564	3.103042326	3.203879918	2.906161862	2.900433068	2.939867119	3.025831298	2.99444001	3.223296166	2.817985404	2.826267392	2.886993076
ADAMTS3	3.541322347	3.325624272	2.983807764	3.23298277	3.188831061	3.054523103	3.312657638	4.379751338	3.48162056	3.132490129	3.742860938	3.474468133	3.41974849	3.179526702	3.546766315	3.378746497	3.694637963	3.346945095	3.472422219	3.780373592	3.300932567	3.075587436
ADAMTS4	5.48028359	5.784569356	5.476742706	5.755183611	5.607684514	6.078610972	5.560302072	4.753351573	5.642551227	5.376748016	5.43825576	5.582781835	5.47077764	5.919542531	5.350400084	5.327372195	5.501718456	5.677316669	5.468705819	5.658640908	5.579467786	5.286907558
ADAMTS5	2.891185439	3.030534261	2.799210421	2.95109823	2.888156739	2.754119122	2.760038984	3.390669762	3.018527361	2.897778777	3.316779212	3.157314734	2.892180012	2.945342077	3.09293494	3.158004023	3.199342905	2.910816678	2.885404434	3.129435587	2.653717599	2.751757766
ADAMTS6	2.916845393	2.846094026	2.779890031	3.024778306	2.628648444	2.759741238	2.735101407	2.796178357	2.729364595	2.825459787	2.848709653	2.748113579	2.567249177	2.991177088	2.720023985	2.774691986	2.666839533	2.806741047	2.830628337	2.773247641	2.758475106	2.962294984
ADAMTS7	3.694069328	3.767287691	3.696501303	3.734970593	4.016029071	3.865735791	3.65054192	3.784926391	3.747346858	3.830112909	3.706916024	3.76267666	3.711218192	3.936896617	3.777781969	3.964737657	3.797839165	3.756859296	3.862043057	3.702981929	3.884579584	3.892332463
ADAMTS8	3.729993533	3.714572323	3.747706006	4.083683321	3.784716699	3.871322126	3.967500187	3.899449082	3.803672391	3.744126556	3.883423461	3.98357295	3.875424248	3.930098029	3.893958087	3.780579496	3.890959021	3.877476904	3.655215335	3.722950519	3.643297357	3.73982732
ADAMTS9	3.487686485	3.575340836	3.526118291	3.423521527	3.92722739	3.66324654	3.493598212	3.772874703	3.5502878	3.557105233	3.637808785	3.774972196	3.614044605	4.1489688	3.80101097	3.861208052	4.517168822	4.343648868	3.709896757	4.283180591	4.068540397	3.60278233
ADAMTSL1	2.729144243	2.835599031	3.06980367	2.89828734	2.813354824	2.717660535	2.533760496	2.920738143	3.011417105	2.769241024	2.847654655	2.680131154	2.862804912	3.067550895	2.844669156	2.541628801	2.812256141	2.851660887	2.762762666	3.0766653	2.902473189	2.667476524
ADAMTSL2	4.484891305	4.442573624	4.605461355	4.716109697	4.566271258	4.391403943	4.847967328	4.519439946	4.27661818	4.096132406	4.621059812	4.554896105	4.631075915	4.742410655	4.360490094	4.384735267	4.282749083	4.558060671	4.56703077	4.580121787	4.314693367	4.428453126
ADAMTSL3	5.635625464	4.787943068	4.334796442	4.463860618	5.173709771	4.088763476	4.243758887	4.920798482	4.435512375	4.221725639	4.142619778	4.294193878	3.919008924	4.573901722	3.936981194	4.077870374	4.508718185	3.992527819	4.275885834	4.099316244	4.687565573	3.845852518
ADAMTSL4	4.940528718	4.865503337	4.5794105	4.358447804	4.369524686	4.233490876	4.097884981	5.355286216	3.895790497	4.495748741	4.794548077	4.540434865	4.223773899	4.361066775	4.400585296	4.658047477	5.301462992	4.349460076	4.674051312	4.69388741	4.345006318	3.762870609
ADAMTSL5	4.914123979	5.148427031	5.260839348	5.087286636	5.086471074	5.388658487	5.255571086	4.714966946	5.224366156	5.13439532	5.186200245	5.401660634	5.268065525	5.334248431	4.989338837	4.980312836	4.943519811	5.799888495	5.246978412	5.253034876	5.374597781	5.200007538
ADAP1	7.364179538	7.625751788	7.928007441	8.277860613	7.253172342	7.614691056	7.700019307	6.101516143	7.839581965	7.125233028	7.125233028	8.277553513	6.946044513	8.232032713	7.906652593	7.068152864	7.345887784	7.494215818	8.059442098	7.401499244	7.570119019	7.263631505
ADAP2	6.832654908	7.202996568	6.975677941	7.237693577	6.277896858	6.582993356	7.082754243	7.262417661	6.978102442	7.326806702	6.990467275	7.366886124	6.575315245	6.982518563	6.813855259	7.132844329	7.542956314	6.767820362	7.088786894	6.995756815	6.337397176	6.880774736
ADAR	10.57030008	10.40714992	10.48361334	10.21270225	10.63926557	10.41241036	10.40714992	11.25583589	10.52151497	10.97491796	10.9695796	10.53495357	10.88531426	10.51257786	10.58607589	10.78387613	10.93560805	10.83243494	10.60722294	11.0382756	10.51567047	10.95526475
ADARB1	3.872315421	4.351609577	3.797614635	3.924279839	4.139095158	4.367398772	4.607951299	3.996755985	4.409810333	4.205766594	4.498973573	4.32685088	4.491911519	4.358447804	4.418529398	4.34923322	4.478351603	4.660555765	4.688121528	4.629571117	4.343499778	4.203155949
ADARB2	3.784619192	3.891052114	3.778986647	4.007418762	3.853041956	3.737799297	3.588111648	3.939421954	3.599139367	3.729267197	3.67836368	3.849035629	3.788385278	3.915676279	3.876532445	3.666784822	3.817181481	4.29347521	3.856493047	3.465435187	3.603234508	3.816312629
ADAT1	6.46122899	6.744253516	6.666369468	6.612425145	6.429768414	6.34996999	6.514869736	7.585614393	7.276749266	6.842192798	6.524040414	7.420666443	6.727572381	6.981693478	6.6959025	6.53058711	6.67341987	7.137656503	6.64468833	6.909742863	6.537293257	6.781994187
ADAT2	5.07136968	5.153383526	5.007662973	4.945827382	5.059279296	4.905892217	5.029376407	5.225164258	5.17418656	5.158224195	4.965165316	5.17075445	5.067179503	4.95617308	4.919950259	5.208922612	5.151452338	4.943263422	4.923512463	4.60862994	4.928952206	4.788149877
ADAT3	4.79576872	5.271923044	5.154339612	5.013475048	5.141750629	5.301462992	4.927607331	4.843244785	5.19736847	5.265371475	5.357869574	5.471157522	5.058942071	5.409801884	5.194903831	5.092275311	4.968091926	5.26169503	5.142097017	4.794065048	5.32369578	4.700010647
ADCK1	6.401192625	6.269520713	6.508661838	6.750180005	6.565554773	6.410884112	6.533589995	6.56143703	6.895123544	6.502470617	6.699679044	7.023383542	6.149641815	6.943454196	6.578262564	6.458899429	6.28333324	6.606606364	6.796409679	6.047914737	6.603892703	6.23951637
ADCK2	3.306539585	4.089637586	3.847449555	3.955378621	3.87322604	3.807089366	3.744694081	3.633484818	4.131183279	4.019947905	3.783934091	3.81153934	3.898265922	3.792697096	4.20692448	3.816401648	4.095270584	3.885712634	3.879716334	3.746963983	3.817602665	3.666077427
ADCK5	5.758533406	6.168721968	5.984990248	6.00138516	5.962811857	5.741061685	6.198038232	5.61510895	6.270625324	5.724480439	5.617258486	6.44173619	5.789987697	6.104833694	5.777444277	5.711624353	5.485198928	5.930541144	5.692956714	5.566630009	6.183801719	6.264779753
ADCY1	3.675563945	3.970793182	4.093746703	4.022325294	4.239889811	3.92979362	3.55905629	4.835169101	3.982445688	4.486474201	3.983769759	3.845118663	4.293260521	3.717199591	4.352229853	5.096724289	4.823552206	4.243653752	3.809438367	4.144720456	3.747094567	3.264817421
ADCY10	3.125248658	3.090678841	3.171952648	3.11303244	3.125551413	3.180716011	3.289625426	2.923575835	3.070511516	2.880968267	3.172324259	2.947342223	3.077368981	2.966898768	3.039833963	3.110818176	2.962082457	3.03896981	3.043111804	3.080609767	2.890577767	2.907853781
ADCY2	3.099819759	3.335962391	3.142994247	3.194070988	3.438887969	3.489081344	3.228487969	3.141514813	3.098952697	3.006149226	3.23670959	3.219433972	3.029162707	3.513946843	3.345180365	3.14404482	3.033689321	3.003706603	3.169666535	3.312119853	3.396809497	3.377491139
ADCY3	5.587278699	5.753748686	5.855895735	5.6058959	5.442058305	4.956788381	5.540420658	6.767668464	5.931444307	6.122638393	6.52702392	6.28333324	6.265417791	6.159205607	6.633191349	6.278742197	6.413221908	6.157089168	6.058997916	6.100962766	5.670419492	6.081918871
ADCY4	6.556399893	6.851594565	6.666193756	6.549987471	6.672763461	6.562474163	6.756355536	7.811485682	6.551205167	6.755504555	7.110184403	6.787341159	6.813855259	7.169999232	7.009419427	6.706549794	7.583080505	7.153180087	6.988421656	6.957916684	6.765210274	6.527857036
ADCY5	5.388309139	5.767334795	5.603541475	5.710913706	5.391082405	5.282650906	5.471464388	5.468822151	5.20140219	5.044625362	5.00684102	5.393691152	5.000410117	5.417557574	5.371848625	5.195167543	5.374322719	5.660116697	5.432929602	5.265176945	5.368694339	4.867021218
ADCY6	3.740473351	3.909867823	3.711035877	3.685950561	3.81579902	3.793274099	4.042806277	3.716639184	3.926853291	3.654086363	3.947809183	4.024915494	3.741513698	4.021144482	3.646824034	3.805156459	3.651080472	3.691687693	3.838828118	3.800424145	3.910771224	3.78718749
ADCY7	5.10055958	5.674716653	5.374322719	5.315716751	5.425925133	5.459383823	5.173307442	5.484310607	5.425168578	5.351168128	5.394223981	5.187690648	5.316547349	5.53678703	5.410310714	5.340984257	5.38766175	5.715309377	5.44690939	5.322894216	5.600626241	5.086976068
ADCY8	3.409888596	3.348497131	3.200027719	3.093161856	3.501927729	3.488592362	3.456354229	3.585372223	3.799096914	3.29097857	3.436763362	3.730522661	3.51053575	3.611632979	3.628296464	3.165928658	3.562405695	3.741014628	3.398294072	3.209305138	3.526118291	3.5215904
ADCY9	4.160660687	3.747706006	4.006200834	4.067014877	4.160909071	4.368329118	4.199284692	4.287471107	4.194564246	4.147226143	4.27561398	4.100433403	4.008900245	4.172383229	4.197484295	4.03678748	3.920350154	4.095569356	4.010996506	3.957412787	4.067269488	4.414050015
ADCYAP1	3.217469078	3.703583756	4.005386835	3.838828118	3.537260072	3.526904685	3.323461452	4.246979507	3.61814101	4.099779508	3.868538606	3.371827701	3.862880777	3.394350862	3.999074947	3.831821117	4.098276393	4.196838469	4.145037703	4.005699665	3.429602238	3.377985994
ADCYAP1R1	3.791614289	3.523015797	3.704373009	3.502532089	3.810489584	3.864156818	3.448683987	3.578670443	3.484361851	3.761452898	3.385217393	3.944398104	3.709185958	3.618778312	3.614930193	3.780579496	3.547796574	3.754344085	3.700267549	3.643023622	3.840181554	3.789606775
ADD1	4.111260701	3.895599149	4.356878978	3.773800281	4.002399137	3.976956847	4.141469969	3.953695536	4.069984935	3.91662574	4.113272589	3.959426968	3.861094228	3.71052175	3.93802556	3.975197888	4.078369281	3.886581538	3.771569452	4.229992575	3.849662553	3.870335986
ADD2	3.44692569	3.472581157	3.375829141	3.77735885	3.953517766	3.753523431	3.432885982	3.749112425	3.378126078	3.609086016	3.316654607	3.707049483	3.620248914	3.524512721	3.646959687	4.09587933	3.656266837	3.457096297	3.714286258	3.555624599	3.752284071	3.501183864
ADD3	10.83681839	10.25551434	10.45547283	10.76386764	10.82947004	10.54549341	10.86736488	9.66194237	10.30772821	9.466512675	9.711004296	9.740995578	9.720950422	9.898176109	9.6362411	9.743312958	9.330148265	8.993180835	9.491986929	9.379924938	10.96685219	10.38901084
ADGB	2.937401558	2.939234601	3.005423117	3.014989523	3.011197392	2.883896852	3.079498927	3.301366906	3.052565398	2.951528006	3.084184349	2.867900134	3.010348945	3.16458683	3.201657276	2.83084125	2.755518491	3.203693428	3.032823256	2.904793492	3.005007035	2.917863767
ADGRA1	4.35644498	4.672845534	4.364644393	4.413206177	4.302685509	4.451205233	4.554153906	4.327043693	4.318022815	4.303046741	4.383626171	4.517524317	4.487178211	4.878814134	4.647153631	4.156786882	4.189618132	4.402601781	4.408359779	4.498855007	4.395173873	3.813709131
ADGRA2	6.296178736	6.289521569	6.375729811	6.138309568	6.399516686	6.139229009	5.962062448	7.062382653	5.926789995	6.535477514	6.958955521	6.085442598	6.304988046	5.889460054	6.220530512	6.420950508	6.700944832	6.199332445	6.467144404	6.582993356	6.052508173	5.847163322
ADGRA3	4.223647134	3.600953801	4.079423991	3.889115609	3.757032721	3.839242219	4.629263278	3.226384179	4.452159031	3.610333593	3.321233884	3.492410742	3.434655639	3.321027246	3.393070845	3.453610208	3.135538129	3.437119798	3.633484818	3.408197076	3.996440477	3.387528275
ADGRB1	5.369607732	5.912191285	5.720509342	5.715891993	5.745878732	6.043309306	5.800658082	5.67274512	5.315218743	5.676869007	5.802833618	5.788075696	5.918971203	6.336751212	5.747308341	5.463981043	5.458599894	5.904038151	5.540723514	6.030496652	5.651726186	5.447694075
ADGRB2	4.002775612	4.080946668	4.075092375	4.196838469	3.995653764	4.081983891	4.03749468	3.965018302	4.048214301	4.129246317	4.16317171	4.181171006	4.078117064	4.31311767	4.096469564	4.318593379	4.034217903	4.21893667	4.377971217	4.228409351	4.12518617	4.45809954
ADGRB3	2.708998001	2.730990541	2.797958028	2.761160314	2.763226385	2.785516721	3.070511516	2.618371287	2.891110104	2.798380058	2.806062656	2.880968267	2.657693766	2.863615251	2.898027154	2.756587749	3.013955363	2.701769729	2.713735847	2.643977908	2.594731492	2.815845101
ADGRD1	3.949278329	4.653726502	4.048563209	4.259781245	3.9283529	4.139009241	4.064331678	4.451758211	3.821650065	4.367068626	3.741992752	4.147715051	3.878971314	3.746254976	4.258081238	4.008216979	4.236634709	3.700930306	4.300534211	4.275285865	4.054357285	4.51573248
ADGRD1-AS1	3.850084109	3.82071217	3.785325598	3.87342778	3.845886392	3.997716133	3.750201144	4.083020302	3.649314898	3.909971579	3.614748356	3.853832565	4.052023623	3.913752589	3.905413833	3.942103865	3.918002054	3.994807055	3.933233854	3.779641334	3.987585304	3.692890775
ADGRD2	6.005753045	5.61497517	5.993948706	5.874547126	6.020393891	6.018139069	6.409731364	5.624684392	5.987768328	5.467268127	5.727481117	5.980142767	5.770541918	5.928914186	5.845539661	5.226884643	5.235067841	5.728551289	5.559610469	5.509448596	5.728804915	5.878489152
ADGRE1	4.922098171	5.105209654	4.704389635	5.082332713	4.640853866	4.757586371	4.336813596	5.302964405	5.216435004	5.947991355	5.587058179	5.559610469	5.17431638	5.804953089	5.124899342	6.229252565	5.718562435	5.657350301	5.383664864	5.197739028	5.836953349	5.606132633
ADGRE2	3.675563945	4.12698705	3.901428517	3.895046438	3.897654156	3.749291534	4.021578001	3.911110514	3.731512911	4.108486309	4.138472357	4.404518292	4.157315805	4.192142539	4.002399137	4.154872773	4.017567887	4.631971006	4.411930469	4.056063892	3.970875402	3.984780575
ADGRE3	3.703869053	4.008982494	4.152127747	3.87342778	4.078369281	4.006679982	3.727128743	4.669806939	3.916188378	4.448413944	4.782535746	4.019627928	4.267627882	4.268986393	4.12491105	4.167701072	4.835571592	4.518234507	4.217645444	4.377771501	4.050891958	4.532501544
ADGRE5	8.85538286	8.869296622	8.78055644	8.829762049	9.025564601	9.20347742	8.816847085	9.9692386	8.37857978	9.384748695	9.313674313	9.025564601	9.206559245	9.473045677	9.140222275	9.520454746	9.362852285	9.388428989	9.560004848	9.609353353	9.17037413	8.721295994
ADGRF1	3.649682235	3.583490064	3.825620638	3.955279452	3.541295224	3.68160781	3.851966599	3.894761992	3.551965773	3.792408943	3.85181938	3.891237618	3.620443452	4.223533298	3.803048419	4.207248334	4.146088214	4.039002203	3.878971314	3.84525363	3.70473416	3.405385766
ADGRF2	2.888453423	2.982325788	3.108748051	3.190980196	3.059146294	3.036753807	2.901862209	2.956675046	3.206655119	2.933955151	3.112478073	2.918838694	3.021757567	3.146445424	3.117387543	2.92730599	3.088531218	3.155388508	2.898972764	2.982325788	2.728908567	3.090078693
ADGRF3	2.851575744	2.679029325	2.697131848	2.800123589	2.681607327	2.751757766	2.86113875	3.033319657	2.655294305	2.879296705	2.822484757	2.817943579	3.05644365	2.722253635	2.932114476	2.852351798	2.777869911	2.8743659	2.820270056	2.853338632	2.7902368	2.967800463
ADGRF4	3.265773711	3.287263097	3.892753607	3.522954862	3.037667372	3.106374784	3.465227665	2.96447302	3.971848993	3.421174857	3.509973007	3.494097087	3.448528112	3.106291079	3.357203675	3.012741556	3.47041958	3.289017695	2.861647321	3.620248914	2.882752236	2.829061529
ADGRF5	6.185217554	5.941367561	5.533443812	5.642307423	5.589796009	5.383420709	5.362898804	7.239877831	5.869374293	6.483010835	7.208582478	6.184675561	6.570971459	6.612226365	7.38324771	6.784792503	7.337751582	6.594686656	7.07852388	8.00392065	6.057504282	6.357775528
ADGRG1	5.335341399	5.58767702	5.495276957	5.245747529	5.87007908	5.630959795	6.006597444	5.019789245	5.62124623	5.539533506	5.525702093	5.662828999	5.685905706	5.805952401	5.818687687	5.693834889	5.318943131	5.850387522	5.556556386	5.579831026	5.483712672	5.007050707
ADGRG2	3.883750165	3.744557731	3.640087566	3.730084027	4.226820411	4.221725639	3.671017563	4.870129763	3.460245194	3.954613028	3.868451024	3.305067392	4.910776963	3.619411684	3.592669253	4.267334886	3.603416875	4.737554308	3.956773706	4.120908311	4.496762946	3.884899988
ADGRG3	3.107833858	3.242521416	3.011483209	3.578460169	3.413597789	3.189688044	3.351081334	4.113187707	3.11534442	3.925876234	3.749771133	3.608342337	3.375417582	3.843418706	3.52543238	3.647034984	3.715848478	4.042112303	4.022263591	3.918584125	3.570082309	3.651234065
ADGRG4	3.202094197	3.010109403	3.005423117	3.119419459	2.952686079	3.211445744	2.872750803	3.085200572	3.279638801	3.147788659	3.10711024	3.002221111	3.099389408	3.002882151	3.002631039	3.132753432	3.087021622	3.046844283	3.113712432	3.185149175	3.142185369	3.707983776
ADGRG5	5.51371524	5.888500402	5.408830368	5.682172741	5.702615418	5.342895607	5.700945641	8.022811261	5.592656027	5.905693423	6.518532974	5.944866376	6.407785503	6.119977717	6.71059676	7.278848512	6.63407257	6.402789414	6.250168186	6.393861327	5.742072801	6.058198558
ADGRG6	3.208222588	3.399918316	3.453610208	3.278054914	3.186040433	3.485861401	3.355929718	3.2842775	3.248231688	3.370953762	3.85244091	3.39204581	3.553642172	3.433205819	3.425616745	3.102915798	4.088513597	3.240147569	3.410226184	3.557477886	3.4047081	3.53270161
ADGRG7	6.887302995	7.552424794	7.771463603	7.835392671	5.770541918	6.559265099	7.072732729	4.475935959	7.605004724	8.6834963	7.635230094	8.538668224	7.147820054	8.26874052	7.743554816	8.451296539	8.816097233	7.469654489	9.686524659	7.69561287	8.364014592	10.78872936
ADGRL1	5.957980653	5.822805387	5.986843457	6.003019238	5.735332201	5.873061994	5.826272922	5.752341276	6.044542111	6.029623279	5.710597465	6.013342049	5.704191917	6.100877315	5.695119727	5.673022776	5.668102764	6.03618123	6.03204687	5.283591306	5.961728501	5.929706701
ADGRL2	3.182985523	3.002882151	2.941083228	2.790799653	2.796693731	2.992832269	3.136227917	2.968624132	3.028249549	3.011359975	2.801097512	3.127730679	2.773307591	3.122831453	2.858323217	2.652386687	2.916634713	2.842053197	2.914961063	2.978770237	3.042052112	3.19793795
ADGRL3	4.343239426	4.104505662	4.077252996	4.334213637	4.385627166	3.953256026	4.114747313	4.123214894	3.958486257	3.87639391	3.553214417	4.219159604	3.838976784	3.650096566	4.095937989	3.924859528	4.019099236	4.030058538	4.173200781	3.774369055	3.954929127	4.120392069
ADGRL4	6.31187292	6.458899429	5.923704475	6.226552129	5.944746446	5.777932432	5.8968305	8.452785916	6.279555047	7.32959967	8.423942891	6.515689359	7.405438828	7.24670534	8.230992884	7.754904132	8.60514099	7.496874614	7.576841376	8.258764456	6.673732148	6.173837204
ADGRV1	2.797516045	2.727766849	2.83124165	2.92469935	2.886832969	2.721294435	2.814358253	2.922264216	2.61416968	2.67118791	2.728785545	3.044268125	2.696008488	2.915803677	2.764206754	2.696297733	2.745454857	3.029492623	2.627359335	2.767186579	2.723207028	2.696602374
ADH1A	5.490029646	5.633908265	5.055069762	5.363895318	4.920974024	4.670365078	4.70597986	4.343098848	5.003154496	4.357797236	4.571280587	4.977660392	4.168622622	4.611585464	4.482236709	4.447474751	3.977063239	4.307614296	4.408491883	4.49434929	5.770541918	4.68865514
ADH1B	5.403087834	5.334909122	5.169112429	5.1671822	5.094208485	5.650477393	5.288882761	5.750750895	5.11197782	5.938800947	5.501470205	4.804072795	5.788380676	4.800446803	6.418259472	6.6959025	5.334101785	5.003611563	5.988823446	5.192685851	5.249520863	5.16227201
ADH1C	12.44678013	11.96444685	11.57544155	11.90478424	11.91612151	12.00348227	11.50511791	4.930621025	12.12408906	9.18345126	9.248869777	11.26599287	9.36011543	10.01782055	7.460221282	8.936113714	5.9409968	9.911747852	10.09943893	7.28170705	11.74278303	10.23410022
ADH4	2.752069921	2.77075092	2.985526139	2.809676572	2.934554676	2.994365108	2.82212495	2.763141124	3.009346802	2.879450807	2.898352349	2.748796174	3.074479579	3.130089375	3.036996501	3.115746107	3.048377735	2.809777872	2.98585866	2.851510606	5.120849783	3.064820005
ADH5	3.849853337	3.507035259	3.727533427	3.910854762	3.915756063	3.570009013	3.718380041	3.999149238	3.835000981	3.731688415	3.663975345	3.59616012	3.675654058	3.455667673	3.607479674	3.519931215	3.93041456	3.41154657	3.557105233	3.435417419	3.885560942	3.649538873
ADH6	6.471628456	6.396963449	6.452756771	7.429588077	6.538386078	6.620078817	7.040144404	4.453093709	7.786073562	6.44173619	6.403358209	6.711246731	5.872653932	6.238985247	5.998648125	6.249630451	5.707350645	5.994572721	6.403208376	5.069235481	7.623174622	6.721044988
ADH7	3.546685055	3.550888065	3.269075059	3.190980196	3.200794254	3.286799339	3.590894124	3.33465326	3.281977277	3.2264854	3.123994212	3.44424836	3.289582619	3.314091045	3.458644101	3.472796777	3.316205944	3.360250615	3.196578691	3.23057639	3.292143552	3.408256344
ADHFE1	6.91486609	6.615495085	6.742676887	7.160400544	6.981624741	7.002504131	7.142603288	6.691027734	6.871645652	6.426714386	6.462347071	6.468652686	6.274027139	6.830629352	6.243374687	6.411662042	6.364258259	6.765036371	6.438963128	6.585476855	6.755306958	6.683534902
ADI1	3.899397328	4.515192139	4.963151893	4.82166927	4.495493228	4.454382149	4.427351232	4.221637649	4.578073467	4.475935959	4.643233349	4.969230458	4.265742671	4.221309538	4.594738983	4.465778895	4.592902785	4.850994186	4.531813749	4.211174288	4.692872702	4.578898614
ADIG	4.422211514	4.745243195	4.468730279	4.612347836	4.723258357	4.762395484	4.746572211	4.49538032	4.314539731	4.365085276	4.597641322	4.577749795	4.740624498	4.942898034	4.65513954	4.415721349	4.298621408	4.76150333	4.535416802	4.745067948	4.701375472	4.581773991
ADIPOQ	3.015639934	2.823232249	2.979105513	2.844886145	3.020622216	2.846609259	3.059788015	3.038491793	2.913612727	2.933223041	2.755250957	2.968510284	2.761160314	2.988397408	4.299864557	2.896831083	2.738874358	2.875243298	3.000566722	2.915692015	2.992288476	2.866106397
ADIPOR1	8.799236713	9.010786914	9.045053491	9.007562145	8.972690324	8.924999922	9.081798943	8.912528728	9.040580317	8.957889766	9.219960986	8.992845513	9.049474345	9.289922441	9.044457225	9.230406852	8.891227844	9.163579122	9.173467563	9.063846676	8.930381751	8.962631381
ADIPOR2	9.163199041	9.245075906	9.643092844	9.588590709	9.405820877	9.497780298	9.475300613	8.536169667	9.573676806	9.177361905	8.682979496	9.698129712	9.010505784	9.60052767	9.241919762	9.014069471	8.70317314	9.194176644	9.359686062	9.086251323	9.299342643	9.752790416
ADIRF	9.79535267	9.26734131	9.64402146	9.656794537	8.942372568	9.193693534	9.346656143	8.490109427	10.7180838	7.62251264	7.202699742	8.988757984	6.823261312	7.538315488	8.618403021	7.75443132	8.00945886	7.07424778	8.239155181	7.047649917	8.490593283	11.7148841
ADK	2.98009091	3.126728028	2.965043368	3.119184461	3.093410737	3.034587401	2.891908	3.02439662	3.354803836	3.484581216	3.080545197	3.287126938	3.169989367	3.303413434	3.398839131	3.284084479	3.414779629	3.065777019	3.32650403	3.250670076	3.223183122	2.970503738
ADM	8.344662294	8.658856409	8.971093402	9.313175373	8.599739776	9.018117029	9.615284607	8.972690324	8.349843748	10.48877905	9.671155479	8.903227288	10.78387613	10.50461898	10.18817443	10.21370487	10.57120953	10.69907463	10.36070297	10.99598107	9.082180276	8.461381782
ADM2	6.331654571	6.713969594	6.429641944	6.739412886	6.277761268	6.942352581	6.487380402	6.328867621	6.162555642	6.162242729	6.350869596	6.602429993	6.634658275	7.169999232	6.600153652	6.479599229	6.292798884	7.050466807	6.650008284	6.799227499	6.540217888	6.157456495
ADNP	7.180581372	6.704368241	6.860511607	7.080036254	7.3052303	7.089213627	6.943161295	7.10009904	6.738500591	6.846989888	6.933090939	6.893261944	7.044642766	6.770946159	6.942352581	7.09846655	7.166053731	6.696220735	6.499015254	6.834378362	7.063178885	7.681162478
ADNP2	7.626155842	7.73561741	7.74811614	7.45410609	7.62623689	7.804436305	7.700857674	7.325608238	7.380769616	7.687425038	7.377995848	7.182468619	7.504282653	7.269154139	7.260541956	7.259639518	7.726057154	7.182177886	7.346087013	7.833782025	7.589295695	7.825147347
ADO	7.361911471	7.059904899	7.157206848	7.099340898	7.07241636	7.391411815	6.873877922	7.483827697	7.22252603	7.274626126	7.555823632	6.90207627	7.313202548	6.751753556	7.126583642	6.97636162	7.522781404	7.181277552	7.146807376	7.12604332	7.366205464	7.05324932
ADORA1	3.94836965	4.057819278	4.17206838	4.490525478	4.257095008	4.158004488	4.250363831	4.384638371	4.107192977	4.652209925	4.23711956	4.761050553	4.334961339	4.271949799	4.220216048	4.442458672	4.478688151	4.182764056	4.316765033	4.428619532	4.342119773	4.320278458
ADORA2A-AS1	3.322915853	3.570738927	3.752082299	3.569765612	3.60278233	3.535467873	3.753901099	3.323680195	3.569625203	3.940677502	3.612642906	3.679579879	3.470638206	3.650950274	3.686620081	3.530613073	3.552954234	3.608904739	3.588054689	3.535624211	3.592523521	3.575760139
ADORA2B	7.997658051	7.184389776	7.928168066	8.595225614	6.62362646	7.741092097	6.818126637	6.187790713	9.390709875	8.054718827	8.133285438	8.77896929	7.659958975	8.184123204	8.904070075	7.903069407	7.615287574	8.046158047	8.933648852	8.123664852	7.837690899	4.963683974
ADPGK	6.463648957	6.549826356	6.273268254	6.136468614	6.468243503	6.271536831	6.39369026	7.123034376	6.59271992	6.907005499	6.729466135	6.161529082	6.791601983	6.148479157	6.411350707	6.687528026	6.507198258	6.323161896	6.600771728	6.619621032	6.144928175	6.561734524
ADPRH	4.434831535	4.98215417	4.488393348	4.996911244	4.517524317	4.673387547	4.595848219	5.816434717	4.840487933	5.324254172	5.397711344	4.86042048	5.363636013	4.982940797	5.308789334	5.383538475	5.62244224	5.071260683	5.020207494	5.198175482	4.958942914	4.61168608
ADPRHL1	3.317295864	3.598127701	3.713900518	3.402787318	3.266332939	3.6607729	3.533309625	3.300877272	3.258960665	3.384625526	3.539010131	3.228883394	3.571963858	3.689418468	3.20479044	3.403918197	3.184575214	3.186729825	3.330331971	3.454500477	3.541524567	3.259564922
ADPRHL2	8.07304319	7.978086034	8.192253906	7.87845526	8.201158701	8.074585468	8.196618535	8.569459379	8.173171954	8.305842722	8.754056282	8.53313112	8.379359687	8.440478863	8.372130847	8.4029829	8.529381908	8.483372604	8.413060315	8.43560474	8.253905523	8.018222486
ADPRM	6.423294291	6.155142344	6.164890809	6.252423936	6.5079035	6.021215352	6.376975527	6.273109773	6.492149326	6.382723266	6.07421832	6.148658405	6.089763977	5.704032572	5.610603056	6.430679751	5.944746446	5.595188059	5.897841112	5.950934615	6.525643136	6.549671161
ADRA1B	3.80588605	4.084320874	3.794451424	3.998680919	3.651953788	3.81153934	3.979113685	3.791368332	3.731512911	3.728218169	3.848534361	3.865021677	3.764550566	3.985576503	3.95414177	3.69722188	3.72087382	4.001925993	3.888096189	4.115345395	3.860189229	3.863742264
ADRA1D	3.279638801	3.126728028	3.039357529	3.163792397	3.38690259	3.329321421	3.341244672	2.870634414	3.382105026	3.085560591	3.390532192	3.401271248	3.103429489	3.636979459	3.420191377	3.075121905	3.156748477	3.211204693	3.073372793	3.400618498	3.181711908	3.248695511
ADRA2A	6.39085016	7.201788927	6.754708483	7.81099578	5.974280944	6.538924443	6.688077333	6.748984427	8.313196679	7.135494677	7.759558309	7.911864146	7.578462163	8.241717577	7.543986443	7.914113455	7.561766048	7.04911944	7.234874916	7.03479512	7.164019947	6.8655978
ADRA2B	6.116293029	6.409731364	6.178745075	6.333192593	6.14080877	6.131226683	6.020231725	5.783394288	6.139065281	6.023483972	6.105117181	5.936870923	5.986585184	6.737358272	5.904621805	5.880979586	5.902465667	6.587698906	6.256810948	6.280501802	6.106139908	5.99703192
ADRA2C	5.525823226	5.753574422	5.732384225	5.427525569	5.524508471	5.833065552	5.665677256	5.845351802	5.437754647	5.253927949	5.645198563	5.388082735	5.323243515	5.825409713	5.455479266	5.345658302	5.400279696	5.249888101	5.71103897	5.677316669	5.247091618	4.951552906
ADRB1	4.081529659	3.955614959	3.759624486	3.919611441	3.787862556	3.839242219	3.928516927	3.925620523	3.984141835	3.712461136	4.004308028	3.926940421	3.93046634	4.064078408	3.810726377	3.643086254	3.694637963	3.730848055	3.747980686	3.684822306	3.86145926	3.620946179
ADRB2	6.412168385	6.318652769	5.677760082	5.974599322	5.8820567	5.996561595	5.974280944	6.929777415	6.039671128	6.034269606	6.267611625	5.637530499	5.784734608	5.16227201	6.079425801	6.321001606	6.388310599	5.689570685	6.204674805	5.705545695	6.070390717	5.853937726
ADRB3	4.466071321	4.415234675	4.491491986	4.277067663	4.417989368	4.279757131	4.406148157	4.287909381	3.916438355	4.283499668	4.407612898	4.403291557	4.613420362	4.66827355	4.643127055	4.371977836	4.495748741	4.440844514	4.35052863	4.335319684	4.49753778	4.315706443
ADRM1	7.9222871	8.086571384	8.340024643	8.100322491	7.984970286	8.084424508	7.865962787	8.564323917	8.043486771	8.207270846	8.53958729	8.720942844	8.37878721	8.556047729	8.559907091	8.349843748	8.341256063	8.828530595	8.596525806	8.399982449	7.95834492	8.008858592
ADSL	9.068415319	8.970038408	9.047417787	8.964613374	8.907087516	8.70195256	8.769993643	9.619506955	9.037824479	8.961348428	9.145898906	9.117508845	9.348880894	8.868407224	9.096638185	8.990763846	8.943147565	9.146337556	8.964613374	8.879545741	9.028634515	8.232433653
ADSS	7.889756748	8.088204201	8.33419448	8.347742241	7.86555089	8.096128705	7.941096878	7.962376776	8.09629804	8.250054886	8.222858762	7.960627214	8.342965438	8.097244307	8.180795365	8.140570399	8.515814217	8.228049556	8.318787772	8.329607133	7.977471295	7.946636604
ADSSL1	5.538288511	5.706993957	5.686271259	5.760399143	5.478682506	5.022439611	5.397779191	5.892946451	5.35675749	5.370146768	5.362435428	5.627834066	5.468822151	5.822199716	5.318450757	5.317176897	5.426956962	5.87974964	5.719311534	5.522487095	5.381988465	6.127245315
AEBP1	8.315447692	7.849549389	7.602791401	7.438304135	7.604318926	7.612131423	7.280691287	10.32319757	7.30258033	9.106551597	9.196080275	7.680102951	8.179194792	7.774142015	8.624349877	8.614074304	9.384748695	8.166794031	8.664406167	9.346656143	7.441203649	7.521148505
AEBP2	3.19199155	2.860879434	2.781808551	2.96447302	2.899375721	3.020481681	2.952769641	2.99459444	3.059510078	3.130765612	2.825830507	3.149600235	3.043987801	2.876508924	3.004372564	2.826434061	2.872361157	2.912373908	3.040972121	2.964170056	3.003889521	3.206803989
AEN	6.491856331	6.763651087	6.663333369	6.520457345	6.439831418	6.91046649	6.470521476	6.939817057	6.343775243	6.787043175	7.309759515	6.987374246	7.005072852	7.026904719	7.095422362	6.76096977	7.032450773	7.372682301	6.843699208	7.160400544	6.833627689	6.281533878
AES	9.87589502	9.413760881	9.641457022	9.42305575	9.441427774	9.4200459	9.356455303	9.322262097	9.381230055	8.881006215	8.971994475	9.540906865	8.994988039	9.27097187	8.995326813	9.093052711	8.837541988	9.519640026	9.228966376	8.647597608	9.331344493	8.913727957
AFAP1	3.379479104	3.221194971	3.533921527	3.180146873	3.367450385	3.147572587	3.712916202	3.542032386	3.555341308	3.22098847	3.046776721	2.990042751	3.180952416	2.698014703	2.88441856	3.249706703	3.235468816	2.993113675	3.160665982	2.915257814	3.252028664	2.859786005
AFAP1-AS1	3.12326052	3.365844086	3.343967035	3.178450347	3.24334507	3.260648858	3.090882196	3.055835357	3.520699321	3.201366224	3.560735335	3.239955072	3.546957976	3.363620017	3.440325696	3.946518196	3.685112449	3.688536029	3.519011076	3.583316434	3.443666852	3.113414712
AFAP1L1	4.723128897	4.407148305	4.364825212	4.545619526	4.430205312	4.601232617	4.423295495	5.852923186	4.424606234	4.95335138	5.78297493	4.333097896	4.760952598	4.719940703	5.704032572	5.141632343	5.564061713	4.660555765	5.220817892	5.410239893	4.631075915	4.735236836
AFAP1L2	5.39568497	5.169777139	5.367667093	4.757962434	5.273852466	4.819037549	5.326720343	5.920068901	5.22056315	5.516571774	5.663548691	4.996555101	6.117972458	6.484524929	6.210428835	5.999419631	6.225280387	5.979545148	6.116156477	5.729193632	5.782583456	5.038264008
AFDN	2.951594986	3.030745639	3.344353076	2.956714167	2.890043888	3.209050564	3.259157672	3.022493094	3.124330398	2.988397408	3.031248109	2.944734028	2.906897826	3.181083922	2.845191958	2.959020518	2.893027459	2.90400342	2.973147686	2.961041404	2.873781888	3.038093748
AFDN-DT	4.456160561	4.035020088	3.736471473	3.91525208	4.400956665	3.336248083	4.280421566	3.388936912	3.696051552	3.546685055	3.121629197	3.3401388	3.592164681	3.221122784	3.522886129	3.210949268	3.405973838	3.335891585	3.47954991	3.202699811	3.807866819	4.634971415
AFF1	4.535356838	4.413091958	4.442360851	4.482326589	4.476669002	4.175121747	4.421261527	4.342231196	4.429777112	4.210753996	4.090099397	4.455446565	4.544492669	4.536186031	4.486366677	4.268067404	4.368088248	4.096624308	4.376457005	4.575827586	4.542054775	4.49538032
AFF2	3.51109884	3.411122865	3.318927202	3.502666477	3.379881283	3.640239356	3.287191845	3.578856291	3.254691667	3.535796032	3.375143419	3.291181399	3.428518769	3.526436257	3.632872131	3.6923645	3.49117172	3.80588605	3.580815907	3.541588462	3.407517032	3.506232124
AFF3	3.500711726	3.210392499	3.388819788	3.049503966	3.130227839	3.141514813	2.859116309	3.698038182	3.268006344	3.072723772	3.139943332	3.04774626	3.202831914	3.109783097	3.19699441	3.167354657	3.058830319	3.306594406	3.232049566	3.123002517	3.083712101	3.341389947
AFF4	2.831770839	3.036126954	3.116439061	3.298370173	2.786725552	2.859116309	2.817757596	2.862949849	2.946454601	2.657344961	2.895736852	2.882752236	3.150127376	3.01470856	3.01883111	2.826347462	3.058830319	2.856059612	3.26320467	2.95088042	2.804510575	2.930173381
AFG1L	2.959020518	2.92909673	3.001992047	2.989447911	3.167190063	2.835599031	2.937243113	3.111251235	2.952769641	2.913806628	3.201729092	2.947276618	2.870871687	2.981287781	2.950512502	3.183784257	3.202094197	3.059243691	3.135319747	3.004153763	3.109282521	3.053017021
AFG3L2	4.365369622	4.442096036	4.434951975	4.315572219	4.254418353	4.389576443	4.491911519	4.712890583	4.523938943	3.867972027	4.061625731	4.222475187	4.357581524	3.932811066	4.098946432	4.112429182	4.148704341	4.2558238	4.228115087	4.198343785	4.290734324	4.704786781
AFM	2.569770631	3.341465177	2.769657779	3.152023972	2.98060845	2.933313168	2.729582091	2.808837759	2.962892744	3.093312226	2.857975987	2.846500113	2.865371331	3.134310714	3.123759917	2.99631369	2.945838675	3.213307724	3.110278625	2.940013344	2.867097724	3.058382471
AFMID	4.242309828	4.08450975	4.334018303	4.381776259	4.221881643	4.238853648	4.320375977	4.280851054	4.273088008	4.260419441	4.159485634	4.2709758	4.042049071	4.501059553	4.163268108	3.868929096	3.876598392	4.367068626	4.170078921	4.087326857	4.174792206	4.113187707
AFP	3.875306351	3.836136141	3.708835143	3.778464122	3.845886392	3.805072575	4.021144482	3.541140383	4.055336788	3.735676776	3.883957369	3.790741343	3.755497237	4.145240877	3.944784001	3.736052127	3.694637963	4.03628739	3.862880777	3.951691825	3.851203662	3.826563457
AFTPH	7.205042058	7.763198212	7.871992122	7.881853476	7.689846734	7.993567174	7.657933789	7.142756747	7.621928061	7.605793214	7.348548798	7.629165317	7.653779343	7.976115391	7.614795275	7.581595362	7.97221334	7.868684779	7.68316016	7.688115794	7.907388614	7.962638486
AGA	6.928595531	7.335061786	6.503234298	6.846296118	6.776391818	5.942841986	7.024932477	7.017674812	6.766194292	6.77414862	7.889756748	7.042571692	7.010735739	7.037574822	6.828894927	7.154407696	6.769275928	6.661698718	7.212729945	7.082343293	7.296481529	6.610593187
AGAP1	6.188576681	6.056735377	6.237313412	6.092697237	6.03204687	5.955258772	6.330128975	5.34140678	6.694042896	5.788803109	5.411216223	6.43689872	5.874820126	6.421887668	5.794458146	5.955350704	5.84077415	6.114481343	6.138309568	5.726573944	6.195257401	6.013600067
AGAP2	3.561456675	3.531048304	3.733481923	3.818279916	3.628664774	3.630231844	3.684640702	3.905007146	3.495103362	3.522235836	3.42916048	3.311383419	3.514011966	3.407848473	3.612985562	3.942764129	3.219338238	3.491741097	3.801914272	3.618626124	3.87117438	3.69901888
AGBL1	3.517328885	3.614197475	3.422297769	3.304344077	3.221051863	3.685027521	3.377930831	3.481696081	3.258826983	3.200513117	3.327353428	3.546614848	3.270600379	3.658145978	3.438260805	3.275780336	3.354236302	3.605485539	3.498901021	3.435279768	3.694003983	3.333192299
AGBL2	3.737286835	3.665732862	3.514982805	3.693189114	3.644345814	3.464085793	3.790155985	3.905007146	3.839328887	3.357272805	3.05543236	3.494483295	3.42369899	3.300784133	3.353294432	3.290725107	3.602689498	3.396431546	3.366090078	3.304523335	3.575244947	3.906454493
AGBL3	2.722888112	2.722374194	2.676300758	2.693246679	2.687893813	2.608019186	2.668358193	2.482977605	2.560957806	2.709419846	2.724697226	2.709665437	2.591296314	2.660849264	2.743646525	2.76248908	2.662894697	2.766887808	2.664040907	2.60593749	2.760853418	2.520780325
AGBL4	2.735849115	2.857468803	2.875412667	2.876096423	2.912037738	2.8703908	2.707135034	3.003766688	3.053017021	2.922537819	2.867715895	2.779222738	2.813048671	3.121249109	2.890776677	2.831311791	3.010932539	2.840580407	2.9521984	2.918491125	2.863401293	2.868952405
AGBL5	3.441751873	3.403978527	3.254601712	3.36946805	3.14974383	3.34594824	3.54636027	3.636052063	3.855134808	3.710300475	3.691386284	3.960930733	3.502460441	3.496834761	3.728469197	3.440821241	3.717291716	3.349744424	3.403918197	3.351433214	3.370882823	3.22259908
AGER	3.92103224	3.964463503	3.846684439	4.129358297	3.829098497	3.892055587	3.566301705	3.938766563	3.613068526	3.72429148	3.730683111	3.669274319	4.055722148	3.948256777	3.713545571	3.917090653	3.645107898	3.974075353	3.802680391	3.561347869	4.052364482	3.56870025
AGFG1	5.830695912	5.282058567	5.650749283	5.571839563	5.729521226	5.541135665	5.834664548	5.722356546	5.746947483	5.818586661	6.071934792	5.74669364	5.614453591	5.472093895	6.126605058	5.934376122	5.915781968	6.140223218	5.893556378	5.979382717	5.866727584	5.983484847
AGFG2	3.38383091	3.560655169	3.790387547	3.870469052	3.614868589	3.848232334	3.914151537	3.707049483	3.838154885	4.000422604	3.842013627	4.049179837	3.543739392	3.683855812	3.684505312	3.877104579	3.766684578	3.71641391	3.635990133	3.842550057	3.920527986	3.912554405
AGGF1	5.88767218	5.642173115	5.488146851	5.629361824	5.969431883	5.979262348	5.972616757	5.067430718	5.575754801	5.744516782	5.49555826	4.862315863	5.425257766	4.4515451	5.657350301	5.354979435	5.642551227	4.733203046	5.353359035	5.771857909	5.952661349	6.194711107
AGK	2.662503793	2.70399009	2.784594757	2.673911173	2.60593749	2.594731492	2.588741532	2.803253044	2.690711992	2.642200011	2.710738654	2.861732901	2.586235892	2.740956839	2.801008452	2.658811598	2.945838675	2.754006617	2.539889347	2.660977599	2.768966565	2.829061529
AGL	9.021226686	8.959425025	9.095307442	9.4200459	9.067736528	8.867756773	9.07553685	8.460730245	9.28316546	8.710842594	8.389691748	8.907087516	8.631571765	8.517734483	8.696488785	8.566506927	8.638554403	8.517958494	8.47306229	8.264393634	9.245949363	8.797617981
AGMAT	5.921055088	5.844728024	6.166561283	6.84984148	5.788380676	5.408090301	5.486362962	5.146557933	6.96365036	5.988136196	5.75661492	6.877599322	6.0187814	6.307481028	6.585606385	5.729521226	5.832921637	6.143719674	6.106326296	6.024671978	6.243780112	6.206958681
AGO1	4.733696202	4.760816377	4.92086878	5.06052063	4.987993677	5.209008598	5.116502003	4.600468908	4.938933525	4.536462058	4.374884797	5.290123481	4.728823614	5.483460001	4.677362445	4.485955747	4.518392269	4.5129456	4.540292661	4.846457793	4.919470138	4.581773991
AGO2	3.244301374	3.189051982	3.421862075	3.419537544	3.261605686	3.224508025	3.39594652	3.211313779	3.453405313	3.676147443	3.285683521	3.321233884	3.701714841	3.290614236	3.831451973	3.295870609	3.494748168	3.445013717	3.241770428	3.405064404	3.382292788	3.208619042
AGO3	4.321171347	3.791368332	4.004569224	3.739651463	4.241182603	4.07628516	4.320485485	4.515192139	3.883169733	3.947922752	3.653197253	4.001506937	3.864572581	3.780173287	3.96414855	3.985635542	4.110038595	3.761007857	3.785423036	3.673233963	3.752647896	4.331942016
AGO4	4.948528189	5.13062649	4.830579236	4.83506218	4.854933495	4.74394826	4.864544269	4.923915109	4.888234505	5.240965545	4.910028462	4.717874772	4.845759665	5.127735879	4.928731454	4.732105644	4.910732695	4.868794803	4.921466363	4.757832548	4.885969162	5.106504615
AGPAT1	7.811149706	8.002750335	7.889287408	8.010791363	7.704872785	7.718172162	7.949361757	7.797756321	8.105694751	7.536276471	7.916913951	8.220007434	7.451265134	8.453073055	7.906190734	7.917409764	7.76998518	7.668988682	7.83635408	7.771808549	7.746092807	8.41156499
AGPAT2	7.697702091	7.755755479	8.320020467	7.944158772	7.669955093	7.998314692	8.182782428	6.642648738	8.98062029	7.939583555	7.533977967	8.98062029	7.870703254	8.193180272	8.103264738	7.459692518	7.300540441	8.144445428	8.09621904	7.993567174	7.724535169	8.666458076
AGPAT3	5.600681264	5.46742807	5.714203931	5.853272141	5.762105826	5.73170704	5.8968305	5.364582505	6.30702016	5.810323897	5.554145439	5.895008318	5.604136595	5.538562373	5.517036573	5.94061379	5.320325643	5.637363287	5.337244183	5.277751739	5.875492767	6.294875722
AGPAT4	3.977063239	4.651018778	4.454497749	4.047149744	4.181715448	4.594994774	3.927456517	5.328030956	4.117425906	5.137573829	5.761442783	4.518766016	5.001469117	6.158497607	4.82052218	5.20600649	5.335855968	5.576587536	4.885346745	4.477482117	4.533798452	3.96531977
AGPAT4-IT1	5.202157953	5.630815438	5.475146332	5.702466736	5.535839351	5.416956853	5.492902435	5.732227491	5.337017441	5.474916703	5.347022686	5.766221174	5.366913733	6.312568349	5.537248546	5.389832016	5.591436034	5.974599322	5.607161109	5.408942821	5.375440478	5.330330722
AGPAT5	9.068064711	9.045208	9.175744263	9.447766424	9.078345651	8.979225422	9.218308684	8.305399355	9.458594145	9.098000444	8.974223756	9.22362691	8.928019323	9.002535507	9.224241053	8.690331875	8.78707193	8.726573323	8.869590917	8.795201161	9.217796762	8.600751057
AGPS	7.673429582	7.74928384	7.628940727	7.693751438	7.592720208	7.534149049	7.69864832	6.473615699	7.871325843	7.815463097	7.526143881	8.239615729	7.614917237	7.822205611	8.008858592	7.619455291	7.451265134	7.76870738	7.794870034	7.770108181	7.951082966	7.09375521
AGR2	9.736430483	10.20590126	9.757612598	9.454972635	10.25053676	10.30945784	9.877018366	6.908942023	9.438998196	9.778707458	9.983157652	10.87749556	11.11925754	11.49190843	10.80071556	10.85194361	9.841322266	11.64934322	11.01406811	10.77402434	10.56186078	9.326106492
AGR3	11.76052438	11.48830912	11.81516073	11.19171365	11.58456414	12.08296113	11.55887125	7.801760633	10.94945171	10.84442321	11.10018944	11.30695248	11.17256294	11.89725592	11.45826492	11.22055997	10.64394586	11.46646662	11.83935441	11.05710947	11.90964731	11.47989289
AGRN	5.693968763	5.850494394	6.220530512	5.955897962	5.900515179	5.934977673	6.039163522	5.874820126	5.903352192	5.826854346	5.925861241	5.976360848	5.647496767	6.157089168	6.033839878	5.862921461	5.883175875	6.280939556	5.873572323	5.889330276	6.261309217	5.738160233
AGRP	5.090930863	5.321637528	5.429801964	5.209534524	5.167057938	5.651430883	5.420880362	5.091069668	5.545986843	5.0803011	4.976128926	5.113247907	5.101522229	5.386792399	5.177629791	5.222761062	4.986557559	5.387085926	5.180923052	5.197624379	5.340984257	5.678858639
AGT	6.068270034	5.528830107	5.906274016	5.856765356	6.172638571	5.87974964	6.081377592	5.223730847	6.067098361	5.453653077	5.619292819	6.196215555	5.751605361	6.008015744	5.827127959	5.349851915	5.368694339	5.808214667	5.957781042	5.651726186	5.947991355	5.57634097
AGTPBP1	2.934251992	3.190889954	3.372878671	3.258753037	3.062642446	3.157826987	3.383574656	3.240555034	3.395876936	3.282054913	3.21101409	3.276557174	3.233060355	3.220600569	3.066799898	2.894548296	3.264771134	3.280302438	3.059622563	3.184748261	3.084184349	3.179905113
AGTR1	4.829740049	4.421625972	4.577950116	4.315572219	6.114202707	4.105466505	4.366731053	4.190353262	4.452856746	3.992063596	3.88697948	4.144568164	4.163960404	4.12510778	4.152883319	4.544816134	3.950030976	4.110278111	4.168527622	4.812775435	4.113873684	4.412650974
AGTR2	3.005070726	3.196236066	2.889241252	2.910377871	3.0537995	2.887403605	2.953519736	3.208305933	2.856216561	2.950337264	2.74276107	2.790521677	2.762426308	3.068811814	3.019671844	3.020180356	2.960180951	2.914850039	3.212274898	2.841124158	3.001218701	2.796620988
AGTRAP	4.516330172	4.659168831	4.788699347	4.48338549	4.748168503	4.741168683	4.567383515	4.610609523	4.38618747	4.767057238	4.422636842	4.634376691	4.910776963	4.826998777	4.740939205	4.740502121	4.735236836	4.886184349	4.776494294	4.685245405	4.763650987	4.477080907
AGXT	3.411922015	3.102751193	3.216846383	3.166134356	3.298963975	3.209050564	3.475171239	3.190732829	3.340605516	3.026379918	3.829772452	3.349221573	3.249116244	3.320496913	3.425616745	3.176956796	3.148725521	3.179855637	3.238522859	3.16555932	3.048992106	3.042372366
AGXT2	4.389688991	4.594544866	4.430205312	4.294116108	4.382079066	4.585187504	4.312389564	4.260419441	4.505840687	4.320888367	4.090263011	4.444579249	4.336703234	4.697080195	4.413422908	4.350969527	4.316300013	4.448091211	4.543188645	4.311934373	4.268986393	5.08069852
AHCY	9.180484061	9.356870616	9.077632194	9.191389236	9.151123438	8.993566181	9.016209666	8.577751763	9.432178206	9.111825492	9.112567726	9.801245378	9.115324585	9.321770132	9.360568909	9.011907048	8.933648852	9.409959365	9.289922441	8.856302505	9.439362957	8.401141486
AHCYL1	3.154709652	3.259976372	3.211204693	3.284646775	3.332252645	3.284646775	3.360250615	3.463243186	3.38993872	3.263066844	3.274547308	3.280000684	3.324235887	2.991367654	3.301159009	3.097975188	3.198007694	3.069097254	3.280515462	3.424646637	3.112478073	3.412947599
AHCYL2	7.719358409	8.16554183	8.392277132	8.588027085	8.671411837	8.426913671	8.961689814	5.56852623	9.552526588	7.48355517	6.692195064	8.297990978	7.438304135	7.893882216	8.383792315	7.556225219	6.947941901	7.272589894	8.182330157	6.966673418	7.876450907	6.034873548
AHDC1	3.199055583	3.147054818	3.271049545	3.175354758	3.489331198	3.193754874	3.346225961	3.077295797	3.339595636	3.258111185	3.411922015	3.284238539	3.071381498	3.213540278	3.294113529	3.086122918	3.604199631	3.401042434	3.276259493	3.499760015	3.173806951	3.242587162
AHI1	3.003299714	2.581104495	2.757763775	2.740483109	2.784251555	2.74555836	2.773083079	2.792020014	3.006620926	2.757360712	2.912281804	2.797870803	2.780190478	2.644699129	2.805842731	2.846033591	2.924251189	2.694592121	2.922708158	2.820693645	2.749655597	2.754433214
AHNAK	4.996364024	5.13390393	5.1189917	4.907514866	5.338473992	5.642307423	5.874131395	4.991988887	4.983332035	5.287027473	5.136109899	4.927607331	5.179187067	4.85073827	4.885604491	4.959735417	4.560899977	4.551142447	5.653008149	4.607749363	5.648637011	5.105786313
AHNAK2	4.073099145	4.196158264	3.946105684	3.898624957	4.375912101	4.425910436	4.296876517	4.235967648	4.021442541	4.050785359	4.281879974	3.949007525	4.274321576	4.59801282	4.253969761	4.298725876	4.035437002	4.285703031	4.161376187	3.792740561	4.260646704	3.965566149
AHSA1	9.687534112	9.319138486	9.716926923	9.254574971	9.107170956	9.3329535	9.064559026	9.405820877	9.484955253	9.094951853	9.177758659	9.602965667	9.165409762	9.026733169	9.371741273	8.904809047	9.096332146	9.385520307	9.213583113	9.175744263	9.173467563	8.766329861
AHSG	3.735358013	3.601767828	3.375049023	3.559619069	3.405668493	3.426164398	3.312657638	3.217311387	3.547339541	3.316158313	3.405668493	3.375235339	3.426624028	3.438962362	3.629645238	3.472342998	3.233060355	3.529609874	3.451500902	3.113191238	3.736188417	3.463475116
AHSP	4.9645439	5.032302614	5.237797689	5.127834332	5.116811241	5.052741551	5.223378863	4.660958565	4.927034666	4.875047543	4.792250048	5.203933072	5.072716093	5.256107221	4.912001199	4.878308511	4.781713155	5.523351933	4.888963031	4.972105214	5.146181093	4.930021908
AICDA	3.309126487	3.331505721	3.122224481	3.387380457	3.289727924	3.31394661	3.023718208	5.914794399	3.255807859	3.425844907	3.617530959	3.35884189	3.489619335	3.274854125	3.229286941	3.438417569	4.138708924	3.269221631	3.288101813	3.280302438	3.50794823	3.315865988
AIDA	10.5300853	10.26321203	10.1443421	10.13169072	10.20733807	10.2107657	10.20733807	11.09328907	10.23821617	10.68468884	10.81426406	10.20590126	10.46003273	10.07656557	10.49876347	10.70985066	10.85394468	10.17909513	10.28225949	10.70766277	10.35837612	10.246424
AIF1	3.801707494	4.031359524	4.146277195	4.214694935	4.415886637	4.252585836	3.903736214	3.677442685	4.364550238	4.124389794	3.992671378	4.149502665	4.395722557	4.485464246	4.320933528	4.441623825	4.400867812	4.170932493	4.170833788	4.388428118	4.494815005	4.35249707
AIF1L	4.925243962	5.401004415	4.936495745	4.858169944	5.56741779	4.42286934	4.427993045	6.156215899	4.930260389	5.395251218	5.62949795	5.295282856	5.527750766	5.57667306	6.059787269	5.448596695	5.571605837	6.210049181	6.648657509	5.339478057	5.169526192	4.359386544
AIFM1	8.356206358	8.54511835	8.445021442	8.653185429	8.607455799	8.277553513	8.447066333	7.6204202	9.082180276	8.498669144	8.481534091	8.836978398	8.255193854	8.455899645	8.54891912	8.046926714	8.030343215	8.630281706	8.446399	8.117874592	8.480253442	8.037143944
AIFM2	6.274241035	6.872240134	7.273183693	7.135069376	6.817008771	6.647905156	7.035572676	6.788879547	8.264186327	7.374853686	7.303970501	8.749867022	7.136006819	8.031402483	8.319173172	7.403880506	7.340222656	7.168992047	7.898442561	7.446101543	7.260278766	6.849131483
AIFM3	7.487287712	7.446279791	7.904945651	7.788365701	7.875729387	7.42245316	7.874454035	5.326836848	8.057885195	6.226309985	5.294150922	7.447968148	6.258229065	7.17420213	6.43495176	5.839968063	5.992698881	7.280395211	6.50424096	5.809567965	7.076179231	5.574775396
AIG1	3.42369899	3.35632919	3.398513899	3.690801208	3.254344526	3.249116244	3.728647921	3.627726946	3.806528292	3.287742384	3.402332634	3.433133495	3.381584235	3.160474659	3.418534484	3.336718854	3.573611262	3.443618434	3.291372986	3.175512493	3.379428309	4.120392069
AIM2	6.429768414	5.746807226	5.050177793	5.558286701	5.803916257	5.05782301	4.794065048	8.714104288	5.183656557	7.707286416	7.036806353	5.081624519	7.340436316	5.157784018	6.628768855	7.760055238	7.364020602	6.404638695	6.548292198	7.608039582	5.801381487	6.114481343
AIMP1	7.406040554	7.029070014	7.154192052	7.244644469	7.481452692	7.16249108	7.540233962	6.228795243	7.588324072	6.994581402	6.768816188	6.883402633	6.82568748	6.781338739	6.509449636	6.535136388	6.60405845	6.78668426	6.553581602	6.024236042	6.8650861	6.788330197
AIMP2	9.111492322	9.122762393	9.427425089	9.288678086	9.221573817	9.097618877	9.117508845	8.462722774	9.714832803	9.312141118	9.117079629	9.771475778	9.136318269	9.28624726	9.477267469	8.966684204	8.777649259	9.475704879	9.17139911	8.974804374	9.149675077	9.38993441
AIP	7.269653444	7.450922943	6.996821547	7.176142243	7.106947254	7.210726627	7.325921115	7.956837429	7.414082692	7.065771888	7.164019947	7.177190239	7.250136757	6.924251864	7.106019313	7.452153911	7.062243181	6.944170979	7.157551904	6.86780036	7.32204661	6.876033532
AIPL1	3.392316198	3.49117172	3.46780934	3.523644116	3.657638009	3.608818324	3.673978743	3.493516122	3.731512911	3.466179366	3.416579361	3.521348552	3.59958591	3.647681834	3.442910157	3.683224563	3.387566991	3.799601788	3.385217393	3.640172568	3.452771858	3.495597757
AIRE	5.76378893	5.902190671	5.948608808	5.865720718	5.956996133	6.009586294	6.02699133	5.867284381	5.891690344	5.93379315	6.000982927	5.851438239	5.878963974	6.305164293	5.661185769	5.798066925	5.86026258	6.026675813	5.941367561	5.890771911	6.221466681	5.706993957
AJAP1	3.298785608	3.393467262	3.311632517	3.645107898	3.541295224	3.458888856	3.865735791	4.003240977	3.721345474	3.719108143	3.795352391	3.509693156	3.658145978	3.460326591	3.542725035	3.411190923	3.636632631	3.53907468	3.286286086	4.21773892	3.170159686	3.324616369
AJUBA	3.448102985	3.210392499	3.29777319	3.211376332	3.280302438	2.965280593	3.433971424	3.764294553	3.311428776	3.578920853	3.685399146	3.407771855	3.374320958	3.444584548	3.474468133	3.349406796	3.574671445	3.120135501	3.180952416	3.188431499	3.225373266	3.282243063
AK1	7.943169747	8.314350904	8.204483058	7.55987175	7.970156881	7.984804283	7.97221334	7.182177886	9.110311168	8.461381782	8.134330964	9.549739846	8.146914984	8.945173437	8.107216009	7.691115185	8.789719719	8.708004303	7.859106253	7.977471295	8.493264864	6.576174968
AK3	8.046158047	8.326558622	8.409095545	8.522090665	8.122244541	8.251006381	8.171268375	6.962319852	8.520635716	7.618494486	7.464934581	7.97209519	7.859280159	7.568227238	7.557219846	7.635074524	7.671210687	7.669633664	7.62251264	8.025612509	8.237306645	8.220168459
AK4	6.059389163	5.687550777	6.033489499	6.195435578	6.23743646	6.393006411	6.680253664	4.526132073	5.487966548	4.575065828	5.238667637	5.130890237	5.564619658	6.082194901	5.722005102	5.570340475	5.307724829	5.440141493	5.671173503	6.278882358	5.643809416	4.341535788
AK5	3.844210595	4.112508414	3.909427203	3.939672627	3.955447786	3.61510662	3.965781979	3.605880113	3.506503162	3.910048308	3.90486597	4.094630338	3.698357031	3.764841333	3.951095088	4.143821178	4.222675419	4.080772383	3.890414555	3.902979443	3.923588055	3.808351061
AK7	3.142346137	3.422872439	3.453480058	3.313308111	3.388497597	3.67460983	3.089404705	3.00670258	3.385374626	3.733729453	3.158374278	3.572090646	3.412151915	3.851930174	3.483646846	3.483711549	3.088657391	3.439285455	3.905907904	3.424646637	3.383283448	3.69254377
AK8	6.547895724	6.39938143	6.147683169	6.424417016	6.875429945	6.613822942	6.229445986	5.995678479	6.382565392	6.276694378	6.207991195	6.072688224	6.407187811	6.748538146	6.27285	5.822587636	5.977547872	6.425623746	6.175493381	6.444634843	6.702484255	6.373851155
AK9	3.875030344	3.917390643	3.823565089	3.842719309	4.1965259	3.851495834	3.743964984	3.865142908	3.975291846	4.003852846	3.792237715	3.662046287	3.811225498	3.903051635	3.818375288	3.715410244	3.831921765	4.049498731	3.706654585	3.518614023	3.597734917	3.71383942
AKAP1	4.651562572	4.401191607	4.463393871	4.613145946	4.417374777	4.386428262	4.334305148	4.186700362	4.49712309	4.368215039	4.068158532	4.654016283	4.34666345	4.667362589	4.365183492	4.462941363	4.214369674	4.186327641	4.471089629	4.155424299	4.263934419	4.21450145
AKAP10	4.478578299	4.731665494	4.623388041	4.51093979	4.703927667	4.320375977	4.525567861	5.411547733	4.861691465	4.668398291	4.473070848	4.329938162	4.571280587	4.219159604	4.406462445	4.501273854	4.528749881	4.470035752	4.553321315	4.491264431	4.581932208	4.515192139
AKAP11	9.074417566	8.984187757	8.875869872	8.826451555	8.875216319	8.941449678	8.620960612	9.650086156	8.667747474	9.012749292	8.891510118	8.489726518	8.973460639	8.487290774	8.690070258	9.032724013	9.01523858	8.48599627	8.569758711	8.76421274	8.789358902	8.889694696
AKAP12	4.53492088	3.92777837	3.791614289	3.694219025	3.690456078	3.593958007	3.192596837	5.316740791	3.62286564	4.052364482	3.389091417	3.194866324	3.592164681	3.096173312	4.903989567	4.896262934	4.87346778	3.378417221	4.496762946	5.040827884	3.21713112	4.082863546
AKAP13	2.911714514	3.02567673	3.085497288	3.160248736	3.005007035	3.333548253	3.113386096	3.006228189	3.288759683	3.054456416	3.053990461	3.309998109	3.093161856	3.122422863	3.004153763	3.136477235	3.200794254	3.085709976	2.980767522	3.193524279	2.809873056	2.956303252
AKAP14	2.735849115	2.677319515	2.716119194	2.643788003	2.762762666	2.602633535	2.682903903	2.780342194	2.544679677	2.644699129	2.603595234	2.715624968	2.738784643	2.660849264	2.811529517	2.765972391	2.746277877	2.757880415	2.786224767	2.765464781	2.614658578	2.811446109
AKAP3	4.151340824	4.053439279	4.35798325	4.064510058	4.105530833	3.964080758	3.918718623	3.763202878	4.058183992	3.856626975	4.112070972	4.344070171	4.112799878	4.176629391	4.111650074	4.129110146	3.757784629	3.953063493	4.048936393	4.012121378	4.062824512	4.130119465
AKAP4	4.275410957	4.42299567	4.181715448	4.485298755	4.308508769	4.68225273	4.572966549	4.572201046	4.375559497	4.283343198	4.554490977	4.638099776	4.374973664	4.374544067	4.288061938	4.150119517	4.162538485	4.429103037	4.477374875	4.418529398	4.783859142	4.174865863
AKAP5	3.993786695	4.166909079	4.178697742	3.841372282	3.972250024	3.923500022	4.28412168	3.986193007	3.707297605	4.027341242	4.027341242	3.919844142	3.943214082	4.06691307	3.898069572	3.845793588	3.98066171	3.918807363	4.039185524	4.108375532	4.049579836	3.951276157
AKAP6	3.253144228	3.177964291	3.764193719	3.295870609	3.201282059	3.483969302	3.48162056	3.449624501	3.490559612	3.426933436	3.506961634	3.363910841	3.465798307	3.344021214	3.306781077	3.192157761	3.390185526	3.12828576	3.024552158	3.165798894	3.376150703	3.223582449
AKAP7	6.688213067	6.489116411	6.682780981	6.784575707	6.781683902	6.937077421	6.951005383	5.701995557	6.526082778	5.894481181	6.241595642	6.777675717	6.303555576	6.732531587	6.287336161	5.96327204	5.956644022	6.378613951	6.037406625	6.477715478	6.745295529	6.307339447
AKAP8	3.690949132	3.668029723	3.658326332	3.414046238	3.764841333	3.75504116	3.630154365	4.407389316	3.770756623	3.917716294	3.931420713	4.038588083	3.504385347	3.987216715	3.904531424	3.794937571	3.800131145	3.785231407	3.883750165	4.144568164	3.399460931	3.951691825
AKAP8L	4.951242255	4.394214034	4.664865365	4.421338618	4.623623436	4.579980673	4.722774672	4.381330998	4.635566247	4.376162418	4.574001279	4.816904124	4.792470604	4.621299589	4.643127055	4.5090855	4.386896049	4.630856455	4.44712371	4.468282869	4.621124537	4.649363628
AKAP9	3.204411917	3.026593137	2.961175855	2.991605015	3.182565215	3.148106629	3.194194914	2.771565479	2.967382141	3.026151104	2.857975987	2.844767489	2.747974327	3.117688109	3.002730625	3.271545565	2.954360359	3.326549676	3.031855515	2.944609822	2.941166073	2.898027154
AKIP1	6.901936832	7.155820584	6.77714741	6.892187924	6.890764504	6.641310687	7.053577621	6.928595531	7.008204473	7.415794715	7.235063934	7.179919322	7.082916505	7.137797221	7.347792261	7.288681333	7.388898931	7.194876464	7.441496173	7.088587148	7.243353247	6.680558494
AKIRIN1	6.976035688	6.654204334	7.293137926	7.109503592	7.229192811	7.065098833	7.177560747	7.208186071	7.178204733	6.999696453	6.991256887	6.929281644	7.556225219	6.588831243	7.35374715	7.105367138	6.853334733	6.579801762	7.298703417	7.24986007	7.045229802	6.803764423
AKIRIN2	4.654889438	4.732641158	4.852771218	4.49584369	4.321431052	4.037129311	4.621731493	5.262532067	4.865635135	5.385784627	5.040827884	4.36548131	5.38036442	4.200719641	4.845639227	5.060634828	4.818958666	4.700214012	5.164395939	5.163408605	5.05559824	3.604129887
AKNA	7.760693006	7.396938379	7.210243525	7.547979019	7.739332677	7.122300941	7.247284788	9.216112143	7.159557283	7.758068304	7.815463097	7.213335582	7.720741141	7.474821291	7.237033233	7.766999662	7.843359598	7.455144565	7.648403706	7.431516476	7.288276553	7.457758765
AKNAD1	2.883253269	2.824510857	2.733418698	3.007130977	2.856750298	2.844588541	2.841492233	3.016848764	2.852068942	2.802076817	2.868595586	3.015494109	2.783095213	2.877404982	2.838683112	2.785207293	3.014340412	2.987444501	3.053407028	2.933540171	2.678460991	2.766836905
AKR1A1	10.25053676	10.4332041	10.15620963	10.32319757	10.20590126	10.28977989	10.41421237	10.30125997	10.34152592	10.67497571	10.87127993	10.72050429	10.73612035	10.95632914	10.68561865	10.84842385	10.71276258	10.69728939	10.7862978	10.62662513	10.67161647	11.07151075
AKR1B1	8.714430167	9.280914752	8.347402911	8.804852841	8.596525806	8.244058633	8.833154583	10.59574442	8.730164027	9.379364557	9.441776565	8.337034067	9.207385081	8.316822642	9.148864373	9.447037918	9.514198852	8.891817676	9.344728412	9.561720258	8.322423453	8.39615448
AKR1B10	8.884442705	10.08669348	10.51462297	10.81763571	10.03905939	9.292826658	10.30865677	4.876331719	11.53888161	9.292826658	9.263981395	11.57993154	8.102063983	9.468923293	11.18293128	9.310079819	9.154689491	8.293649596	10.45547283	8.938879844	9.645086677	10.97212293
AKR1C2	3.473351181	3.428934954	3.651953788	3.415303438	3.637210057	3.334719129	3.617681082	3.254159169	3.44942976	3.335419049	3.179132989	3.43337423	3.621541741	3.603485734	3.348704001	3.282315091	3.225173436	3.458563605	3.484805005	3.452114592	3.296593	3.339060682
AKR1C3	11.05390765	11.29583412	10.77986683	10.61777697	11.01798389	10.97212293	11.0643989	7.416149638	11.53109787	10.97123701	10.90746996	11.54792821	10.07224106	11.20125643	11.06727062	11.0815548	11.22371727	10.6598662	10.79228036	9.856946205	11.67279422	12.6341988
AKR1C4	3.044328774	3.180952416	2.951462338	3.243522422	3.480892897	3.129889835	3.17463291	2.943368273	3.177400108	3.266134009	3.139537921	3.259023142	3.327353428	3.37459993	3.080190734	3.111330169	3.108442553	3.104313758	3.083942168	3.224917391	3.326699819	3.542661888
AKR1D1	2.842885887	2.786541626	2.869192488	2.734120849	2.776352101	3.020799321	2.811529517	2.672536126	2.971068432	2.94819793	2.861526772	2.850938872	2.936489145	2.854105632	2.965476791	2.739507217	2.81234821	2.902539366	2.945294403	2.887951634	2.973376703	2.753899027
AKR1E2	2.979229229	3.301479498	3.280378035	3.282485147	3.172115484	2.918218074	2.936489145	2.787679622	3.403850735	2.937765127	3.237401958	3.451195064	3.107387032	3.036276509	3.366717305	2.955896826	3.164090363	2.85855903	3.12121262	3.318756349	3.209548925	2.936359489
AKR7A2	9.547001242	9.66194237	9.571075471	9.347540978	9.289527765	9.339701081	9.596485995	8.328141893	9.688748097	9.1136308	9.086662102	9.755429731	8.878432229	9.419535714	9.280914752	8.959425025	8.168019045	9.222247359	9.154345359	8.801140116	9.658349752	9.023850727
AKR7A3	8.12077732	9.046129922	8.924088716	8.99188337	8.553073053	8.650660887	8.944776036	6.476743559	9.247345013	8.349019241	8.109264913	9.763132449	7.777853632	9.194626415	8.951877013	8.603974108	7.314655754	8.520635716	8.795201161	7.962638486	9.112171798	9.260606889
AKT1	7.957613129	8.084665445	8.322220298	7.87845526	8.102661324	7.911029953	8.074585468	8.234304205	8.234691368	8.005289943	8.178599083	8.592750092	8.014203802	8.593066805	8.006534168	7.987150811	7.896441646	8.519811885	8.242970267	7.692429572	8.0359175	8.017298091
AKT1S1	5.045041588	5.353217142	4.997192239	5.148324699	4.957807831	4.941172765	5.106753096	4.790191978	5.25736468	4.981110918	5.135821626	5.442616958	5.023519018	5.408429378	5.570964954	5.158778859	5.343915663	5.293253081	5.553558598	5.167458926	5.134556032	5.173189004
AKT3	3.732683639	3.234235307	3.60601348	3.779073448	3.400687082	3.537583797	3.691852763	4.268067404	3.341307856	3.825454053	3.769958676	3.555053212	3.697287708	3.494696376	3.442011857	3.623950245	3.684434837	3.514528689	3.675944552	3.573781731	3.576907201	3.417204324
AKTIP	7.852428265	7.749429328	7.660914797	7.899377013	7.840794723	7.815049279	7.81598413	7.59059467	8.013211088	7.599098326	7.511289856	7.837243962	7.314655754	7.500463787	7.754237274	7.627446433	7.378811258	7.122300941	7.54825416	6.745552842	7.778701507	8.083782444
ALAD	6.255718333	6.032250115	5.973447819	6.14676461	5.830393698	5.943411739	6.009720105	5.479777244	6.832882157	5.94761156	5.551618173	6.400288048	5.632355946	5.714580159	5.624358839	5.670419492	5.165775367	5.484424376	5.687342204	5.063124436	6.214809965	5.903924073
ALAS1	7.959781222	8.267639901	8.528798728	8.661233072	8.387512041	8.351329849	8.316385292	8.124812094	9.03494518	8.846537339	8.676660373	9.511731622	8.781081862	8.978194537	8.795201161	8.423011573	8.999334372	8.760204075	9.169340978	8.751842334	8.302017737	8.171984922
ALAS2	5.264041746	5.537863808	5.302481538	5.332931299	5.347829826	5.411684361	5.238526579	4.967434095	4.996650781	5.275715967	5.609928648	5.051711878	5.464750467	5.587949263	5.481920428	5.479469122	5.498547813	5.818983347	5.561024137	5.933441928	5.531032937	5.347413824
ALB	2.8101205	2.584707402	2.72587792	2.61735782	2.669038669	2.799177353	2.707135034	2.803896663	2.841596709	2.555819693	2.741092588	2.714260593	2.78982924	2.711187774	2.926489833	2.962021348	2.657693766	2.704075649	2.748878448	2.728378735	2.661462894	2.802303204
ALCAM	3.214515827	3.131658723	2.967624309	3.156748477	3.134435915	3.254286351	3.322750209	3.769958676	3.313056477	3.589311347	3.304224621	2.835685439	3.294806296	3.065085397	3.339172349	3.279577406	3.037958639	3.132296954	3.378746497	3.230140978	3.379728278	3.317295864
ALDH16A1	6.844657223	6.932741886	6.942784722	6.774777977	7.024596625	6.90016557	6.89464415	7.467106952	7.187608438	7.156251815	7.100028306	7.314655754	7.368444497	7.340114798	7.368444497	7.19678218	7.359448245	7.643241419	7.365527817	6.869321729	7.062629332	7.363441621
ALDH18A1	8.999334372	9.066610424	9.164726557	9.409731904	9.279540956	9.150764463	9.378015547	7.843359598	10.0457941	8.599739776	8.642023238	9.205713067	8.767857041	8.755004828	8.622374454	8.836662732	8.185062362	8.856032845	8.534858237	8.453474101	8.921276645	9.859089559
ALDH1A1	9.154006045	9.581681461	9.310433638	9.800269596	9.456852317	9.562173642	9.50052568	7.607327157	9.817611931	9.314283394	9.031558908	9.357771816	8.251622866	8.595750835	8.96633662	8.951591539	9.318062178	8.65416182	9.082941482	8.500305412	9.682927824	10.90924621
ALDH1B1	6.509851512	6.722697251	6.51721712	6.477493115	6.293521021	6.557578549	6.355186373	5.889601242	6.907906691	6.588261949	6.301207855	6.452410981	6.350322498	6.544543468	6.319141024	5.873169708	6.037811366	6.391325342	6.413357752	6.610886027	6.70297574	5.973740226
ALDH1L1	4.666973857	5.245603416	4.97354182	4.977234149	5.137687485	5.278065254	4.971979247	4.672430056	4.68865514	4.743621171	4.89495025	5.306774028	4.965378614	5.396700689	4.874454254	4.921180426	4.867021218	5.349851915	5.123841165	5.169015693	4.866796318	4.819336548
ALDH1L2	3.340033174	3.139869281	3.048101786	3.133401568	3.083880233	3.086458681	3.328632361	3.080315769	3.182857624	2.928332726	3.56870025	3.031855515	3.35572904	3.106631985	3.474402583	3.387708322	3.194472572	3.207130731	3.230459427	3.351797823	3.165928658	3.09989318
ALDH2	10.78495946	10.83965546	10.90240725	11.05231204	10.92555778	10.69907463	11.06919341	9.613485202	11.21406674	11.17774242	10.71554214	11.2429693	10.81763571	11.09328907	10.85075959	11.05883941	10.59669796	11.1045171	10.93442716	10.62421377	11.05883941	11.06562219
ALDH3A1	5.734891403	5.822805387	6.10309533	6.294954649	5.92425793	5.875918328	6.610500466	5.523476514	6.355891601	5.633268313	6.176578466	6.292798884	5.022816276	6.091692351	6.020231725	5.671288658	6.054955126	5.350595871	5.755183611	5.542605013	6.027277264	5.435134448
ALDH3A2	7.244466324	7.441344444	7.396390843	7.684886699	7.537600938	7.6144177	7.826083771	6.306556673	8.401654736	7.270703561	7.518261623	7.948803501	7.631929079	7.609564825	7.828969199	7.610409221	7.296275249	7.40249067	7.683354749	7.363627133	7.936530991	7.800855202
ALDH3B1	5.291653201	5.548471038	5.479313412	5.489102664	5.379109472	6.137715759	5.669712901	4.923915109	5.547326021	5.508742874	5.531467631	5.777444277	5.551176902	6.005429084	5.731637141	5.562978337	5.514010162	5.882702949	5.826974703	5.982413458	5.800379972	5.555553356
ALDH3B2	3.321783535	2.738444188	3.223500356	3.116946783	3.261124424	3.182447375	3.263622377	3.057145966	3.261124424	3.205454799	3.237752465	3.443075136	3.294806296	3.238735978	3.14241257	3.353964939	3.133755234	3.305588372	3.46064641	3.042308794	3.012550633	3.198333593
ALDH5A1	4.617607551	4.516250057	4.678432333	4.797578556	5.112287942	4.772440523	4.850092668	4.217806114	4.874566499	4.480775784	4.27733128	4.549124609	4.408563993	4.472947646	4.084769722	4.519202831	4.184297074	4.699068826	4.247764106	4.331840263	4.717874772	4.977788183
ALDH6A1	4.189222919	4.120268179	3.721921653	3.93329327	4.225440889	4.167790614	3.96603714	3.965869763	4.074671501	3.935060197	3.865063932	4.05736328	4.03628739	4.107809648	3.976956847	3.946354434	3.76451727	3.958557711	4.218598887	3.97940189	3.88998511	4.009437359
ALDH7A1	4.089204226	4.376363323	4.24688708	4.206033028	4.200622111	4.228287579	4.453786957	4.12831667	4.78538117	3.777539216	3.538053929	4.132994159	3.983990403	3.70523025	3.719021191	4.055964914	3.874040958	3.933233854	3.885213613	4.066443051	4.27661818	3.586527896
ALDH8A1	2.841124158	2.911971244	2.903597347	3.206385433	2.987313807	2.959896488	2.903177492	3.541650962	3.25274732	3.279132436	3.21638818	2.959580054	2.904361535	3.070753996	3.080643547	3.216148461	3.13683664	2.96641422	3.057821997	3.190444862	3.071555401	2.940910333
ALDH9A1	10.7111964	10.60009018	10.73132234	10.56825584	10.72295619	10.57625025	10.64928876	10.37171686	10.59889	10.20522904	10.29660455	10.60501685	10.2264991	10.60009018	10.32096874	10.34052119	10.25463573	10.45828699	10.37766292	10.08669348	10.63926557	10.70985066
ALDOA	12.15090257	12.14739278	12.12141328	12.05094282	12.08296113	12.1678777	12.40731481	11.81729904	12.22837332	12.24424944	12.09979281	12.58343784	12.4129287	12.65561344	12.38486291	12.50119096	12.38846194	12.48243303	12.55315986	12.4129287	12.13916627	11.7710797
ALDOB	4.369609422	4.279245255	4.156786882	4.283668552	4.450384664	4.10126489	4.340680599	4.493332554	4.425284277	4.274321576	4.014012357	4.207876921	4.246522566	4.112070972	4.082434097	4.000954206	4.116255137	3.858028325	4.258647937	4.077406443	4.369330445	3.980314347
ALDOC	6.963347147	7.593502456	7.708345751	7.80658802	7.568929176	7.715874538	8.881419879	7.180238585	6.805610146	6.837876127	7.116505122	7.816237563	7.392443445	8.004417059	7.123562529	7.846318172	7.177736585	7.01531497	7.606558076	7.15866643	7.923545711	9.000444851
ALG1	4.484891305	4.466282648	4.597789586	4.278999167	4.677996309	4.415562977	4.613420362	4.18020728	4.308754521	4.623988784	4.013373744	4.030125853	4.591540866	4.165819483	4.870886409	4.408659057	4.830816208	5.21548739	4.673387547	4.536564532	4.751083839	4.520196839
ALG10	3.620165898	3.508387905	3.819219566	3.495492261	3.564382732	3.483969302	3.537393143	3.683406992	3.989419729	3.947080812	3.47954991	3.689181707	3.653272538	3.6776543	3.355136115	3.985635542	3.657273232	3.840737836	3.620531451	3.721634602	3.746051442	3.589659171
ALG12	6.748112048	6.863914328	6.877125428	6.997012611	6.832882157	6.654204334	6.788744492	6.713151458	6.997343186	6.747703703	6.600966183	7.336167017	6.657356177	7.121544847	6.766461751	6.668857572	6.590752673	7.135325073	6.909410112	6.563777421	6.914487684	6.645594525
ALG13	6.164188795	5.826725393	6.045736416	6.068835824	5.943543495	5.792194467	5.770379272	7.042426207	5.888664758	6.07823797	6.165671841	5.821353868	5.780864264	5.485326095	5.574350471	6.03754039	6.265114895	5.696213532	5.749977154	6.13482832	6.075967626	6.342778757
ALG14	7.541278784	7.808809382	7.969524036	8.110531528	8.060976305	7.82323331	8.037143944	6.912953871	8.152826917	7.88363974	8.041262082	8.459323262	8.009388868	7.967085275	8.184881518	7.880526621	7.767451787	8.259209599	8.053615547	7.631155686	7.963717681	7.703700315
ALG2	8.945173437	9.118493848	9.07699907	8.784339103	8.980308128	9.296189018	8.916314152	9.284262638	9.108999386	9.266182825	9.570575245	8.949540766	9.348261817	9.242877162	9.385156378	9.385156378	9.342966387	9.626261928	9.390709875	9.448870576	9.100416924	8.964967503
ALG3	8.424052862	8.398181749	8.286480862	8.407251507	8.23873585	8.267167754	8.216605193	8.233680548	8.53983153	8.209046149	8.854361242	8.987024705	8.69618622	8.81421209	8.761603493	8.63131093	8.484808895	8.994262508	8.639900571	8.57750867	8.318035863	7.848464789
ALG5	9.975109288	10.07711715	10.04939518	9.832363869	10.14077517	9.98481521	9.87589502	10.22347233	9.900457119	10.2353894	10.79134348	10.12315569	10.52237926	10.22347233	10.34052119	10.5300853	10.53252627	10.63264348	10.38465719	10.43188893	10.12067367	9.541410658
ALG6	8.273117778	8.454061433	8.475343309	8.367100562	8.359425204	8.206465991	8.319653301	8.262724396	8.462905568	8.294248305	8.440663377	8.628371571	8.576539778	8.412516865	8.743854031	8.341256063	8.385349325	8.464880265	8.457265843	8.393471109	8.558624668	8.277295642
ALG8	7.965998429	8.225308332	7.990028972	7.871992122	8.12568602	8.013211088	7.92569033	8.038637889	8.323055159	8.071718246	8.317847443	8.237306645	8.144629146	8.090753138	8.691172894	8.182782428	8.135403376	8.258764456	7.946636604	8.109481279	8.146914984	7.532743844
ALG9	5.98000411	5.565589534	5.793850518	5.616611202	5.74643336	5.705374812	5.829693096	5.576994944	5.747135816	5.697794314	5.766441206	5.661046942	5.786706967	5.296469768	5.663185828	5.885254009	5.75111861	5.7190663	5.534430298	5.231677265	5.827779354	5.854480553
ALK	2.76637298	3.235835521	3.1081018	2.872285422	2.971137147	2.943368273	2.956885026	2.833961142	2.846033591	2.646583662	2.982959585	2.858615039	2.905213579	2.860791335	2.972458953	2.973308178	2.730463068	2.662339358	2.781345061	2.853675171	2.791025699	2.70334442
ALKAL2	6.192697311	5.975469949	6.348649724	7.155820584	5.504769464	6.508335536	6.410634209	4.888234505	7.135069376	5.517556863	5.599645231	6.35242046	4.827376926	5.274093464	5.222201359	4.344472416	6.312188886	4.859612029	5.508742874	3.838154885	6.451008734	6.567234719
ALKBH1	4.746689688	3.904833315	3.958047978	4.152042699	4.84057526	4.118754711	4.602770332	4.41005403	4.384538799	3.994578629	4.126800075	4.425812822	4.057819278	3.656414366	4.662417883	4.233435778	3.828027156	3.97109944	3.94532633	4.38336223	4.247764106	4.418706744
ALKBH2	6.318652769	6.115118086	6.134275282	5.728052171	6.138044664	5.946609869	5.679972997	6.239682162	5.983614649	6.127653064	6.215787315	6.224369196	6.130474179	5.928914186	5.899844886	5.966593373	6.029384374	6.027995705	5.945115964	5.663185828	6.374517382	5.91465682
ALKBH3	7.152444712	6.986570499	7.003878328	6.917107118	7.034109465	6.689464282	6.918895091	6.997343186	7.111970506	7.228114262	7.191023508	7.361911471	7.2773333	7.016141344	6.937502466	7.097948963	6.980821162	7.273895854	7.189054063	6.882334606	6.928595531	7.00731759
ALKBH4	6.053673601	5.822805387	5.934772229	6.110243756	6.006438659	5.670926742	6.109317186	5.816434717	6.087903879	5.693104445	5.497433612	5.867564788	5.7156235	6.011760886	5.493345205	5.606838941	5.926400743	5.938421337	5.977234133	5.588534821	5.856765356	5.624684392
ALKBH5	7.617883128	7.786472889	7.833782025	7.618494486	7.341854647	7.690150783	7.581801486	7.880327123	7.684597165	7.704147315	7.901255954	7.800855202	7.97365506	8.001284541	7.786728771	8.049636263	7.930638971	8.071040631	7.989406278	7.832364474	7.516437818	7.86555089
ALKBH6	6.647694361	6.234771309	6.232396579	6.217823731	6.506192326	6.514148309	6.34604554	7.341195524	6.397706396	6.698151636	6.686032891	6.752606388	6.866941553	6.985836005	6.660463411	6.802720119	6.610060146	6.761746452	6.663106113	6.420807952	6.712978187	6.58571461
ALKBH7	3.433663685	3.081582327	3.225849211	3.625635233	3.271673487	3.556586165	3.35806246	3.652034505	3.140500345	3.298785608	3.592143224	3.561936483	3.503051369	3.541455031	3.08468057	3.321783535	2.801350799	3.413978761	3.239189743	3.385866254	3.440774308	3.34601045
ALKBH8	4.624779918	3.940401711	4.490628604	4.409810333	4.316300013	4.196493988	4.287471107	4.767554716	4.544400521	4.570266826	4.382808384	4.512249581	4.686445883	3.975930569	4.561942172	4.454382149	4.543777429	4.218598887	4.240974121	4.08140453	4.234535335	3.903424816
ALLC	3.883000832	3.902517794	3.689418468	3.403850735	3.543325488	3.78884712	3.534619779	3.430758183	3.466479543	3.769659961	3.556168348	3.598127701	3.825534857	3.853856578	3.6425761	3.611632979	3.566230968	3.811777563	3.495704655	3.806422095	3.553828059	3.382973136
ALMS1	5.947460788	6.459637435	6.061263335	6.34050685	6.219740765	5.880315969	6.268617688	6.027709379	6.36346122	6.178745075	5.869766096	5.872261103	6.002178657	5.843273489	5.833230263	6.206251989	6.369998526	5.869479836	5.877775049	6.29091842	6.167062636	5.80916705
ALOX12	4.29541862	4.389576443	4.450179093	4.476791444	4.340371559	4.555458188	4.372161083	4.482474167	4.242960763	4.507661291	4.36528412	4.453889822	4.283415846	4.650250579	4.484924064	4.222870224	4.272511338	4.644075745	4.477998311	4.289437163	4.465857267	4.618161996
ALOX12B	3.996119711	4.026135388	4.080529451	4.052507311	3.947134742	3.902361574	4.144886416	3.791444242	3.801914272	3.783679131	3.808874944	4.039238901	3.907148575	3.964946626	3.851579315	3.962290652	3.513241919	3.936896617	3.91222283	3.572937196	4.452856746	3.66059604
ALOX15	3.408895257	3.202170011	3.108363345	3.355069315	3.417848156	3.328556251	3.422872439	3.440644262	3.372170688	3.206315026	3.39220288	3.446068208	3.174215998	3.348643373	3.276238195	3.384148567	3.389063643	3.196204093	3.203955025	3.182927127	3.453099394	3.021489852
ALOX15B	3.891976484	4.180964024	3.673727968	3.978194107	3.896938527	3.854132067	3.747706006	3.476181172	3.998985429	4.380628364	4.086651647	4.118318002	4.13685719	3.822404305	4.220216048	4.054266385	3.970417444	4.367889028	4.167864439	4.254798642	3.912936021	3.802950713
ALOX5	4.75090763	4.776774272	4.490525478	4.836195956	4.817544459	4.756020116	4.625934802	4.959847592	4.614472173	4.618280726	4.518160181	4.751376229	4.841521268	4.668042408	4.63474432	4.674510975	5.060383309	4.639600867	4.720280627	5.091967975	4.553921294	4.812207049
ALOX5AP	8.80340996	8.505090769	8.389509827	8.970357845	8.701399121	8.446627359	7.90674314	9.645086677	8.70818146	9.095307442	8.810341651	9.024147189	8.657075296	8.782584872	7.97182675	8.922919969	8.93160972	8.336371678	8.802712986	9.514578151	8.694265312	8.694265312
ALOXE3	3.118856903	3.279285386	2.835599031	2.983720638	3.324616369	3.009655795	3.284004792	2.763662653	3.176620768	3.161628087	3.235053518	3.113269619	3.031855515	3.527998672	3.137365387	3.231295329	3.15234718	3.386021149	3.179388324	2.936330641	3.059528521	2.879140474
ALPI	4.921590484	4.930260389	5.014584669	5.018231161	5.219554383	4.961338207	5.536731182	4.513773697	5.132973943	4.613862809	4.760952598	5.110950618	4.646600566	4.861067483	5.037098042	4.885604491	4.860953359	4.94017225	4.805609464	4.503724272	5.257464648	7.87411659
ALPK1	5.131796303	4.752722103	5.316486882	4.895477991	4.983777213	5.136234037	4.889660033	4.731208813	5.001267406	5.093445365	5.11818122	4.885346745	5.147390647	5.036898635	5.292701196	5.258289624	4.898056413	4.957178839	4.566009924	4.849967382	5.013375781	5.534321947
ALPK2	4.237488155	3.99149713	3.876010617	4.280980004	4.2709758	4.168348172	3.925338239	5.193595177	4.166836288	5.452380972	5.10055958	3.906633818	4.868146706	4.424606234	4.333786464	5.062918169	5.324767104	4.367599674	4.212214987	4.807016041	4.242560115	4.42286934
ALPK3	3.625010123	3.850906819	3.641175818	3.596899306	3.518530869	3.654830179	3.645457608	3.308793111	3.656266837	3.817432714	3.597053012	4.04230161	3.785842094	3.98918205	3.676927351	3.705934792	3.674533841	4.07241795	3.85330499	3.959480705	3.462807411	3.596299345
ALPL	3.332428757	3.682920745	3.653422435	4.040705729	3.306781077	3.71554873	3.634127712	3.222477464	3.953430774	3.515874339	3.59591463	3.921295465	3.922048315	3.922315231	3.773800281	3.589659171	3.546178514	3.711218192	3.884973025	3.862960747	3.696205055	3.595258955
ALPP	4.186131896	4.049913621	3.96456503	3.797839165	4.503131544	4.475290757	4.411825794	4.106008637	4.319343063	4.208327534	4.143187219	4.28081856	4.441368158	4.263168799	4.097700474	4.239432017	3.989007538	4.2558238	4.094838225	4.150119517	4.388428118	4.124292612
ALPPL2	5.859495585	6.219208111	5.949947746	6.116293029	5.819194873	6.659813944	6.185898724	5.75608906	5.829566496	5.649712676	5.880460417	6.309818161	5.482475948	6.495696133	5.757474059	5.622571402	5.731394151	6.038989303	6.054105848	6.023320358	5.971073701	6.142144464
ALS2	3.205568308	2.808180304	3.190329288	2.91669598	2.691248972	3.099573489	2.912037738	3.136662096	3.012042292	3.13683664	3.295261262	2.88587041	2.857598445	2.89102228	3.151311153	3.59298647	3.051480233	2.789402247	3.035120144	2.922325263	3.064758428	3.288459268
ALS2CL	6.452410981	5.657425905	5.489192231	5.501332465	6.322357345	5.788075696	5.212943298	4.848286044	5.109081525	4.989757747	3.677865423	4.19232674	4.782267665	3.585871657	4.02246333	4.846920934	5.542214988	4.247658773	4.467463072	4.415332106	3.132753432	5.587383008
ALS2CR12	3.790647289	3.74178746	3.699609642	4.029062435	3.614930193	3.425195818	3.679419167	3.955697791	3.605519198	3.600296193	3.696131482	3.780932161	3.814363207	3.680429597	3.926656048	3.078377104	3.678781141	3.849853337	3.707216036	3.996040704	3.711093317	3.4846632
ALX1	4.249537049	4.114259322	3.985385865	4.094062315	4.047037422	4.357581524	4.124708782	3.96763018	4.26117389	4.166534828	4.105180375	4.249369955	4.232858003	4.26689738	4.065559018	3.969591472	3.9677717	3.836749027	4.087823694	4.025780087	4.038507317	3.887402992
ALX3	4.989062605	5.157043834	4.908582305	5.264632914	5.024158549	5.262651074	5.273981243	4.748076516	4.957178839	4.849624756	5.312009175	5.237669957	4.901484668	5.48621452	5.122007293	5.179794964	4.744606892	5.18513605	5.074954857	5.04828939	4.796185571	5.007662973
ALX4	4.848972387	5.08762392	4.549377829	4.663501315	4.85948488	5.32552188	5.007213652	4.418223933	4.767107485	4.700638509	5.134137815	4.979235485	4.673856015	5.032915641	4.727783053	4.842377374	4.66009877	4.966234859	4.970457863	4.855552143	4.951797879	4.724324574
ALYREF	8.8775223	8.929627463	9.124809129	8.913727957	8.870522028	8.583272767	8.728380562	8.258517633	8.686511005	9.192935491	8.722024911	8.530971234	9.442248011	8.412832953	9.248476581	8.864156539	8.893073227	8.573303809	9.02077628	9.065900757	8.731010271	7.598887929
AMBN	4.279757131	4.45947974	4.285243126	4.404518292	4.144027664	4.39847514	3.983197803	4.703821864	4.171207021	4.461605765	4.336488243	4.849084517	4.38041621	4.619111406	4.637452282	4.522749515	4.574516112	4.951242255	4.467463072	4.617710288	4.693314858	4.36528412
AMBP	4.692230496	4.950543628	4.818051447	5.010334423	4.74873046	4.85158627	5.217268893	4.276994313	4.851234856	4.642347854	4.899139646	5.024632938	4.620027299	4.782951926	4.769136829	4.906245498	4.684168326	4.90783948	4.940668233	4.749711212	4.88487479	4.581773991
AMBRA1	2.956479781	3.057145966	2.96393865	2.917685188	2.907390071	2.924583808	3.044197518	3.136785311	2.915612128	2.954284205	3.080545197	3.046238366	3.176388751	2.990374476	2.895154897	3.019334946	2.838873691	3.03896981	3.042569183	3.013705243	2.943287964	3.040942572
AMD1	5.419342833	5.15170709	5.840590066	5.392219251	5.420639938	5.522774115	5.393397196	4.811354956	5.47539866	5.538006864	5.140619607	5.726179775	5.30973472	5.27256914	5.35216889	5.248920532	4.893753397	5.398397403	5.333816353	5.225316179	5.411799857	5.15633963
AMDHD1	2.962294984	3.24456737	2.659306261	2.902190641	2.70291335	2.919757989	2.91968165	3.185519163	2.735722328	2.848929732	3.150127376	3.039513219	2.917543559	2.890500384	2.980970523	2.92633924	2.891934999	2.851510606	2.902033987	3.073857036	3.018388113	2.865538344
AMDHD2	5.403912615	5.828288424	5.564755978	5.765833438	5.265630004	5.630959795	5.667980532	5.78269521	5.808722924	5.575884609	5.622328861	5.854300206	5.551476859	5.985774128	5.665063065	5.572236069	5.684811672	5.62343421	5.660203244	5.740651013	5.467537574	5.838560109
AMELX	3.353357617	3.144178559	2.866672373	3.204344924	3.275780336	3.117487235	3.143116574	3.155121186	3.075957359	3.125784718	2.997783188	3.237026818	3.090454439	3.12559751	3.178928569	3.063267336	3.133885165	3.137903028	3.305305009	3.15118694	3.098538158	3.068760499
AMELY	4.363600784	4.525854937	4.515056219	4.492648429	4.561942172	4.570712924	4.761873725	4.426711835	4.558480332	4.685993914	4.522749515	4.589197797	4.45908981	4.366641058	4.516641307	4.603191666	4.399877935	4.578898614	4.492980964	4.505031372	4.467025779	4.281138108
AMER1	3.69416243	3.784807412	3.670789112	3.753388958	3.477107183	3.743380443	3.853618626	3.584036934	3.996380766	3.815678686	4.030965464	3.748291771	3.828027156	3.835750333	4.184477112	3.550968941	3.671724237	3.993458799	3.706011752	3.749427085	3.920527986	3.711997712
AMER2	3.102188327	2.868373042	2.985229891	2.906733001	3.142869501	2.963287973	3.097480897	3.201282059	3.081934509	2.983393182	3.482222256	2.973905999	3.158787868	3.169234612	2.955337942	3.075957359	3.015458505	2.933955151	3.112306229	3.089957551	3.002076672	2.997142883
AMER3	3.929367994	4.298520235	3.983429515	4.181273085	4.122625175	4.042720992	4.033487636	3.687911397	3.848917268	3.807089366	3.983769759	3.930229528	3.989775657	4.094261323	4.421261527	3.979488263	3.759374297	4.039185524	3.974761026	4.023153013	4.126538593	3.833410689
AMFR	3.377437551	6.914308432	5.056243469	6.276694378	6.773135188	6.717020405	3.124066142	2.560346433	5.833065552	3.577072639	5.632508297	6.333320478	5.200162369	5.69828261	3.517328885	6.164734486	3.641375852	3.70473416	5.918040024	4.614156807	6.026414326	6.353408187
AMH	4.584960398	4.447948773	4.369372472	4.347675277	4.372255072	4.482326589	4.276087874	4.346623857	4.295682439	4.236048276	4.233268498	4.338998271	4.5357658	4.226509271	4.298828955	4.265821568	4.385716897	4.595246745	4.561530653	4.229831541	4.300914676	4.287082002
AMHR2	5.188400195	5.571605837	5.108083561	5.3161888	5.202044995	6.048780783	5.650884929	5.155949209	5.269850514	4.961545661	5.476414644	5.606838941	5.298458921	5.869374293	5.463001536	5.373740372	5.378693827	5.449656007	5.412220371	5.62921415	5.621371006	5.323243515
AMIGO1	4.845759665	5.732076585	5.531467631	4.70851339	5.169306385	5.656377507	5.203660369	5.878072385	5.741439844	4.894724015	5.085459286	5.359806113	5.263392487	5.508042456	5.381038916	5.443051627	4.745455619	5.54471368	5.292067264	4.174419807	5.020515973	5.321883745
AMIGO2	7.595801883	7.142163635	7.05429384	6.70856725	7.500199299	6.796409679	6.456536301	8.957889766	6.683031512	8.176199501	7.56228838	5.86633651	7.223413739	4.97012256	6.685588411	7.134235166	7.97032832	6.307339447	7.639283719	7.586393291	7.022522626	6.60812031
AMIGO3	6.136611133	6.351008552	6.007941492	6.095770418	6.005753045	6.111535297	6.205912279	6.181742891	6.134543166	5.871484474	6.331565172	6.301600648	6.075967626	6.570249997	6.298608445	5.999880326	5.920193794	6.232838704	6.141373765	6.149641815	6.250934985	5.860929348
AMMECR1	4.278392679	4.233814944	4.151340824	4.179902108	4.937908111	4.155740887	4.116830793	3.851739517	4.18106901	4.268716464	3.883828243	4.311518346	4.17564944	4.303366024	4.104505662	4.899921735	4.03755851	4.212026522	4.428159887	3.89521093	4.698964076	4.550202078
AMMECR1L	8.090353103	7.815689817	8.014862153	7.742828039	7.890038673	8.13306567	7.887736511	8.108716371	7.959781222	7.901118877	8.02515162	7.660914797	7.91586855	7.12287411	7.749704113	7.92677504	8.091629109	7.522669941	7.737160292	7.851210761	7.896219963	7.749704113
AMN	6.931915688	7.047533572	6.957396966	6.729322309	6.733211155	7.30672296	6.950068755	6.766115059	7.045229802	6.556830231	6.726344323	6.853054374	6.698999578	7.40352909	6.624222174	6.374075329	6.460021622	7.052012842	6.790318983	6.584727111	6.931665451	6.855747751
AMN1	5.577814418	5.251971597	5.131409729	5.438524464	5.377376772	5.20133106	5.412799971	5.888081965	5.062384971	5.631712589	5.343493214	5.170046328	5.449656007	4.542450298	5.527496825	5.457881864	5.733984536	4.974979082	5.318237417	5.040724098	5.448327401	5.162070561
AMOT	3.390602614	3.301479498	3.30176464	3.239778129	3.632247002	3.281570239	3.256476824	3.210124225	3.151016396	3.377880043	3.345500855	3.413978761	3.41576623	3.577513131	3.310063458	2.912742095	3.155931828	3.513882916	3.312487221	3.182641902	3.428308713	3.318756349
AMOTL1	3.169313922	3.04174621	3.053631707	3.097530239	2.936895536	3.160552371	3.02752003	3.272463872	2.941991455	3.030210953	3.080545197	3.068526755	3.001352949	3.123759917	3.191582631	2.900272241	3.499116474	3.001792419	3.057542748	3.314017856	3.217018997	3.019742795
AMOTL2	6.680558494	6.589016958	6.68978562	6.199918313	6.506192326	6.314623689	6.552311426	7.092258068	6.450815237	6.849302219	6.785169821	6.286826618	6.97993201	6.318758	6.798178996	6.791075766	7.656804631	6.751346972	6.798676537	7.051591831	6.696481534	7.010923315
AMPD1	6.402929782	7.865759597	6.419737595	7.110393474	6.665558934	6.53529232	7.932950186	4.984799682	6.890764504	6.062472712	5.776252016	5.973843486	5.304517079	4.793236816	6.177487771	5.777857333	5.082860324	5.328030956	5.615254263	4.961149639	5.143145316	6.596395305
AMPD2	6.763651087	6.620642105	6.572121256	6.472363535	6.540081785	6.629389467	6.142881501	7.357559637	6.346305236	6.874762617	7.175971652	6.62742127	6.912780647	6.870139091	7.005072852	6.923272058	7.059904899	7.114934788	7.09212969	7.053893278	6.747883385	7.062082221
AMPD3	4.786741831	4.494562933	4.702547384	4.784804464	5.010071711	5.177315007	5.112033399	5.066931151	5.019888657	5.096724289	5.117717173	5.408279936	5.090345723	5.181301366	4.902364525	4.986104896	5.267553247	4.996151713	4.918564409	4.89837383	4.940668233	4.807479428
AMPH	5.187777958	5.125647691	4.745161896	4.983830969	4.840016646	4.484485441	4.8228434	6.104833694	4.769948711	5.167707709	5.125752245	4.77360132	4.872179917	4.922373031	6.15726039	5.260633256	5.587517178	4.915264264	5.326605716	6.140352885	4.731428786	4.480264689
AMT	8.756662408	8.672075363	8.921720595	8.782227054	8.676371342	8.649354373	8.636932793	6.846909409	8.6246171	7.794481303	7.788013407	8.089444637	7.804541964	8.258180333	7.674996427	7.396070941	7.415794715	8.317088969	7.462045746	7.599605992	8.39256508	8.235087453
AMY2B	4.087823694	4.662531965	4.466282648	3.94891739	4.6258346	3.97062435	4.195204091	4.953260673	4.328317313	4.065482665	3.960296769	3.983233754	4.033392468	3.623138274	3.550233909	3.960661267	3.761853157	3.856418963	3.859822159	3.811225498	3.934447795	5.147926808
AMZ1	4.691790937	4.922373031	4.929798584	4.761143801	4.711072442	5.123606877	4.756935816	4.481904777	4.54889916	4.860903736	4.927325237	5.08801784	4.932814839	5.299094954	4.818745635	4.923512463	4.717739152	5.176518513	5.04995721	5.053885503	4.959551405	4.900868983
AMZ2	8.823245864	8.83849487	8.665214334	8.987621114	8.637677806	8.614724641	8.769007894	9.39723606	8.783692285	8.824570007	9.25678248	8.53983153	8.880652763	8.595225614	8.878432229	8.982893356	8.796702907	8.596525806	8.808949614	8.661233072	9.116042229	8.617343763
ANAPC10	2.770637002	3.011850634	2.799872262	2.784225371	2.831871739	2.979349268	2.729717415	2.645141469	3.006620926	2.902395313	2.883736101	2.78712382	2.780660192	2.828854633	2.768511522	2.776518615	2.800233779	2.796289256	2.868128313	3.037738954	2.831311791	2.873436694
ANAPC11	3.561456675	3.929884617	3.834127803	3.757784629	3.669731365	3.719021191	3.77393435	3.661195755	3.495103362	3.860189229	3.71711854	3.663319445	3.92655791	3.878463833	4.120117229	3.916438355	3.981746503	3.97838803	3.970793182	3.9460334	3.736828992	3.585871657
ANAPC13	2.897881613	2.853675171	2.952624455	2.956251168	3.04193379	2.88994494	2.877689414	2.888761586	2.939579591	2.744547078	2.915454123	2.989147081	2.764710196	2.735722328	2.94714389	3.086122918	2.918595119	2.900113965	2.832898102	2.768376405	2.908810818	2.96641422
ANAPC15	8.203116615	8.268076779	8.354693983	8.386608634	8.412516865	8.006534168	8.30989318	7.873514344	8.350334921	8.109982364	8.390573286	8.831905307	8.376676655	8.664694641	8.304128204	8.080972991	8.155136977	8.613864817	8.438145879	8.245999607	8.332583071	7.942724687
ANAPC16	8.487542289	8.235087453	8.324806203	8.515079125	8.545708825	8.805525184	8.426633519	8.548132287	7.686267548	7.788013407	8.099754432	7.797756321	7.944630214	8.254154227	7.87612719	7.932162367	8.303088364	8.59826705	7.947297974	8.312113566	8.345673564	8.580842205
ANAPC2	6.650276299	6.787688941	7.256567312	6.649045267	6.486600619	6.574728541	6.635079091	7.301834482	6.707162234	6.49677405	6.95263658	6.980676875	6.711542432	7.119116996	6.659653191	6.687930917	6.561252958	7.07732439	6.778754727	6.686740499	6.574103151	6.654027967
ANAPC4	8.215022529	7.925495733	7.929994674	7.963289269	8.099754432	7.876707549	8.151908126	8.332793901	8.060516133	7.966695614	8.079990894	7.951933898	7.928905295	7.532263371	8.090139316	8.008286922	8.045929406	7.766016382	7.717914371	7.696822404	7.931392782	7.950344065
ANAPC5	3.44612976	3.605823413	3.900033681	3.567527198	3.525935807	3.4679063	3.845793588	4.203765437	3.528567478	3.645481471	3.588030643	3.60771608	3.62257194	3.376591336	3.582335052	3.77146808	3.702565547	3.298785608	3.59997797	3.867972027	3.57082165	3.830424001
ANAPC7	5.758156282	6.114839734	6.445347947	5.717474336	5.665518306	5.962811857	5.902778422	6.04947667	6.146171712	6.234917664	6.173000923	6.008774503	6.161137741	5.702157423	6.300595501	6.097083187	6.086363513	6.071348919	6.050588777	5.94538175	6.153687109	5.715309377
ANG	9.612031813	9.478181647	9.342410296	8.999003476	9.573676806	9.565636047	9.505407492	6.911524495	8.671411837	8.23873585	8.864692358	9.132327256	9.357285901	10.12885618	8.6840133	9.27383819	8.041262082	9.709768058	9.478571981	8.93578362	9.907377396	9.103138815
ANGEL1	3.885837211	3.757268732	3.526028641	4.002084346	3.806667788	3.797839165	3.695859263	3.612172553	3.746331419	3.919297005	3.66792872	3.938593768	3.646093339	4.092043576	3.969775041	3.866952765	3.874040958	3.753523431	3.755566769	4.131792245	3.841592589	3.829609436
ANGEL2	3.517111741	3.361220599	3.443666852	3.637972987	3.492372848	3.341105662	3.684640702	3.466827641	3.807089366	3.399856367	3.167993997	3.377378357	3.089897903	3.542102149	3.637458799	3.736894193	3.482047956	3.540703421	3.378325516	3.301853229	3.607948787	3.50413298
ANGPT1	2.571477719	2.693336314	2.697665435	2.77583248	2.872532316	2.656407185	2.567667544	2.659175964	2.708189164	2.792909395	2.814574912	2.791025699	2.732617508	2.645623576	2.605269377	2.616432703	2.806885404	2.692647953	2.810213647	2.67010379	2.736977919	2.742066613
ANGPT2	3.151774589	3.038246248	3.007927499	3.223836812	3.127239489	3.451006804	2.97847473	3.733959191	3.094848901	3.494054413	3.462878347	3.306594406	3.650175059	3.609086016	3.861700476	3.485212355	3.918002054	3.723897858	3.356246486	4.009283477	3.035384013	3.024845595
ANGPT4	5.0448235	5.233920153	5.171008664	5.209923074	4.929863842	5.210170792	5.0469598	4.97504705	4.962825756	5.052741551	5.303224564	5.272686539	5.25940346	5.392973665	5.339150234	5.326266856	5.25888979	5.523476514	5.239377871	5.590392971	5.409081995	5.104240374
ANGPTL1	5.732682538	4.277867711	4.533141902	3.384439189	3.934227621	3.912997159	4.236712736	3.575244947	3.697770917	4.010606853	3.153603775	3.580506752	3.551530451	3.261665757	4.520560649	4.370930339	3.420248988	3.556298738	4.456160561	4.1170925	3.568634308	5.015782667
ANGPTL2	4.878308511	4.729170362	4.57443173	4.561079841	4.398992349	4.316450616	4.701375472	5.750239478	4.490869939	5.568680912	5.818687687	4.701375472	5.3395994	4.5569081	5.51679455	5.244402304	5.536414312	4.991190739	5.105285913	5.503200915	4.545619526	4.35798325
ANGPTL3	2.926632127	2.800730025	2.806263729	2.888156739	2.972760777	2.957181138	2.87128611	2.797516045	3.111553161	2.768511522	3.16458683	2.897418838	3.04321783	3.143656127	2.892758231	2.823314633	2.646263168	2.687189914	2.700223507	2.913042719	2.880356234	2.739109158
ANGPTL4	4.930021908	4.606141657	4.670714284	4.510719507	4.618538566	4.829839689	4.684470536	4.394289178	4.874955359	4.692377307	4.951422503	4.735236836	5.192213995	4.897391597	4.67440039	5.043941293	5.023114467	6.077466518	4.893956764	6.426581127	4.489158105	5.036073396
ANGPTL6	4.806820753	5.117717173	4.56435654	4.953171684	4.531236295	4.946807665	5.055922919	5.658963504	4.391178821	5.005888917	4.838315942	4.71177381	4.90138516	4.880446287	4.741168683	5.27713633	5.3304438	4.812503507	5.141228261	5.092792526	5.104828811	4.942412281
ANGPTL7	4.341535788	4.435623298	4.455354598	4.332489832	4.085789421	4.446497771	4.120574513	3.961414116	4.48477453	4.14450677	4.156201006	4.203970196	4.251558385	4.35052863	4.36997885	4.026327162	4.083768853	4.281138108	4.442360851	4.303046741	4.147491728	4.098232543
ANGPTL8	4.192439312	4.265426309	4.322808029	4.097348907	4.138538986	4.465692603	4.444081416	3.806718555	4.185060267	4.163059153	4.339103516	4.493438069	4.199408148	4.630750167	4.58271587	4.172648682	4.316885905	4.430702622	4.144801025	4.533015671	4.188894254	4.243581819
ANK1	3.311632517	3.113650024	3.477732955	3.261853918	3.316539601	3.222656913	3.261924768	3.670238964	3.19191465	3.506549388	3.590566165	3.191457318	3.539932756	3.161628087	3.557251906	3.32160619	3.481696081	3.512090981	3.503933398	3.457695652	3.367525911	3.225104264
ANK2	4.469034563	5.078122686	4.278392679	4.578519047	4.480070528	4.353784589	4.4510843	5.874820126	4.37005423	4.462374176	4.455847556	4.297762278	4.73647344	4.333149214	4.505953993	5.49569746	4.769948711	4.190847452	5.002461472	4.175444301	4.710648694	4.294116108
ANK3	3.755707417	3.745034732	3.522639951	3.436344694	3.799688768	3.404942683	3.681314392	3.396071876	3.785423036	3.414740015	3.106214454	3.591168572	3.484155908	3.695658521	3.280994555	3.433971424	3.606056467	3.873684412	3.348845925	3.346100874	3.278108442	3.702981929
ANKAR	2.796772751	3.073511226	3.148639341	3.190980196	3.097975188	3.292663512	3.007194869	2.937852071	2.952769641	3.096104313	3.388313742	3.095205351	3.118380359	3.121314036	3.08931337	3.274496105	3.180695734	3.134375406	3.027646352	3.276502855	3.217311387	3.201859319
ANKDD1A	4.770810263	4.675135798	4.313640748	4.695306629	4.361611103	4.187479348	4.502098462	6.0069728	3.878233141	5.269693193	5.11760956	4.336191082	4.330443871	4.135776255	4.575290228	4.686724469	4.924153553	4.697693616	4.353008449	4.241074418	4.154068563	4.549017189
ANKEF1	3.801914272	3.778066758	3.75749252	3.93329327	3.86978391	3.943459692	4.103116705	3.571742836	4.014131154	3.848468946	4.158449231	4.369198153	4.327367046	3.824189067	4.113873684	3.650838424	3.369599185	3.988445007	4.021513065	3.537998081	3.924941055	4.170523865
ANKFN1	2.930722939	2.925491667	2.687189914	2.865371331	3.171791971	2.812936248	2.858167757	2.701031322	3.100664249	2.675302346	2.652008023	3.214211281	2.779890031	2.952284296	2.8675512	2.88441856	2.795104903	2.760459957	3.023841171	2.704193468	2.724074724	2.961209771
ANKFY1	4.065244284	3.739140142	4.222572376	4.287990595	3.898265922	3.912997159	3.709505395	4.132661982	4.036571067	4.084839349	3.870199831	3.9570283	3.785681972	3.899528943	3.763469565	4.181768423	3.835157992	4.091163208	3.886340738	3.883828243	3.655683314	3.566997722
ANKH	4.8982622	4.625885178	5.176054919	5.073857902	5.105999016	5.015354482	4.987673486	4.432172422	5.793298184	4.766430289	4.406357123	4.745570293	4.207799037	4.266263308	4.13837177	4.208496631	4.655051515	4.297595222	4.092828991	4.147563103	4.673963574	4.931388867
ANKHD1	3.262932472	2.886353415	3.02706438	3.036459542	3.230511451	2.80924092	3.089957551	3.588884512	3.059510078	3.159420535	3.137725768	3.18308737	3.114355458	3.098338618	3.078023407	3.026995288	3.11647857	3.063143868	2.940817903	3.008608582	2.929554511	3.244924855
ANKIB1	8.132791219	8.089098404	8.345936741	8.251622866	8.108477997	8.229348041	8.209238328	8.097976914	8.188787844	8.016840204	8.075516718	7.730285426	8.01868049	8.207579016	8.097244307	7.999591871	8.044435243	8.153766048	8.037600549	8.13451649	8.26253083	8.239615729
ANKLE1	3.258960665	2.809466231	3.354538693	3.082505046	3.306103651	3.323767687	3.229351662	3.311268022	3.327353428	3.27512746	3.415829595	3.204107197	3.393116068	3.143656127	3.096081713	3.277853292	2.89828734	3.220550841	3.531933903	3.024845595	3.042372366	3.14241257
ANKLE2	6.729181218	6.251129936	6.394245782	6.46460962	6.333644889	6.465414336	6.480124872	7.51467689	6.82568748	6.694042896	6.797791175	6.818785407	7.022986651	6.531989688	6.774007139	6.602039546	6.728315328	7.020351216	7.352215235	6.902582147	6.581001571	6.494166523
ANKMY1	3.500711726	3.596104528	3.856863324	4.046494952	3.972777843	4.029136026	3.625089978	3.442611301	3.77735885	3.774702406	3.771843438	4.060400126	3.84534798	3.96414855	3.874523918	3.658326332	3.676753144	3.88998511	3.977864131	3.909174505	3.853475905	3.618944711
ANKMY2	9.924257185	9.504314455	9.461522106	9.490932589	9.756547327	9.297013521	9.672277776	8.414482601	9.461975332	9.096638185	9.095307442	8.796702907	9.090502659	8.897905612	8.957089281	8.895928406	8.66326053	8.881815405	8.347742241	8.883727821	9.567804144	9.455431288
ANKRA2	7.753277442	7.920661029	7.637159393	7.773032989	8.013858183	7.613191819	7.924292591	7.415978471	7.77489396	7.602791401	7.335772169	7.48591596	7.579648543	7.252556885	7.417492938	7.53194863	7.860469367	7.337918871	7.056648712	7.507022937	8.13979769	8.294983679
ANKRD1	3.150531567	3.031695654	3.209707765	3.104435805	2.863336102	3.035575379	3.031695654	2.968132149	3.001792419	2.988526717	3.245860156	3.111928934	3.055371361	2.935444543	3.027178904	2.863702737	2.907974066	3.042439761	2.976823653	3.046021685	3.067287217	3.089637323
ANKRD11	4.987501254	4.63042893	4.784384414	4.770711129	5.054712053	4.70214416	5.045413974	4.526132073	4.26092935	4.276211951	4.472630517	4.654148122	4.777476728	4.620422094	4.372067347	4.135078908	4.496995426	4.314741661	4.541041065	5.157621796	4.898611396	5.073018112
ANKRD12	7.33755141	7.31330707	7.351700465	7.596237024	7.437970768	7.451960157	7.415265373	7.917853627	7.348548798	7.258179822	7.096297309	7.004888373	7.2488185	7.010852282	6.858783096	7.388898931	7.445949299	6.888082771	6.774777977	7.182793491	7.130411208	7.742080762
ANKRD13A	4.213022717	4.15875913	4.845515174	4.222675419	4.276779427	4.468062695	4.267178362	4.885250906	3.85851629	4.221309538	4.064821962	3.688341241	4.218598887	3.700396413	3.995653764	4.768531257	4.485213996	4.190419189	4.073099145	4.612025571	3.747484531	4.462374176
ANKRD13B	5.522487095	5.464864638	5.369847368	5.310891596	5.402786916	5.535839351	5.627882886	5.558164183	5.217157617	5.15170709	5.483219234	5.437447646	5.505804768	5.600159818	5.33778817	5.157408654	5.238995622	5.482920247	5.292067264	5.271923044	5.497433612	5.07241058
ANKRD13C	6.139500637	6.194414618	6.239910026	6.521504828	6.219910657	6.189030048	6.371791577	5.669365319	6.6536682	6.039360572	5.891447993	6.569385885	5.949762696	6.111410198	6.15498385	5.923704475	6.294257216	5.835567669	6.222918907	5.66997156	6.312188886	6.184360661
ANKRD13D	4.467713221	4.435623298	4.430205312	4.43160116	4.624662399	4.817544459	4.951242255	5.456941693	4.56684566	4.702762161	4.812207049	5.070632701	4.615334837	4.470400149	4.71039657	4.861371194	4.895595392	4.624121253	4.902694878	4.771830067	4.594544866	4.848286044
ANKRD16	5.653148591	5.723304854	5.925348222	5.769748894	5.740463401	5.79052213	5.971909236	6.239682162	5.741439844	6.014698257	5.802011727	5.777136381	5.65772276	5.794602477	5.664419949	5.680844029	5.858197023	5.620274011	5.78124362	5.377184958	5.732384225	5.0921759
ANKRD17	2.936551129	3.254257781	3.481554704	3.134435915	2.895319172	2.954771626	2.980152384	2.953386903	3.399856367	3.000275411	2.983456718	3.012844471	3.103429489	2.777869911	2.853083326	2.920291254	2.98136675	3.193471873	2.961598658	2.999941834	2.966015992	3.321297341
ANKRD18B	2.807899713	2.987618769	2.619841217	3.14680143	3.034587401	2.971576542	2.930270183	2.778448516	3.093792954	3.0513057	2.928332726	2.913806628	2.953296751	3.063083879	3.006465026	2.875243298	2.831135966	3.284574412	3.032453646	2.901958902	2.876715654	3.087279904
ANKRD2	4.693980802	4.675135798	4.728409495	4.719015258	4.623260449	4.701047445	4.801581691	4.457155888	4.660555765	4.489158105	5.049589362	4.435187859	4.586203348	4.876645769	4.477020566	4.651752624	4.417494867	4.731337899	4.525567861	4.43870329	4.54512917	4.172383229
ANKRD22	6.756355536	7.326139581	7.441203649	6.545909891	6.754708483	7.09846655	6.625364781	7.448444059	7.328942172	9.218817531	7.964539508	8.0297212	8.718152605	8.100526874	8.508260779	8.54628218	8.520894328	9.173122775	9.098000444	8.767701979	7.710394582	5.976213091
ANKRD23	3.929367994	3.792662139	3.756420116	3.498901021	3.711153091	3.737799297	3.833254387	4.271145454	4.020730003	4.066286298	3.896043064	3.807501797	4.064255195	3.323256621	3.881023676	3.795789608	3.991039074	3.629402295	4.116255137	4.070705435	4.133697031	4.095697618
ANKRD24	3.981746503	4.263576966	3.858028325	4.287313238	3.865538024	3.890479599	4.178697742	4.209394084	4.127100955	4.068762699	4.36990222	3.935667792	4.321260401	4.299516848	4.106008637	3.994715264	4.100628847	4.057094881	3.906114939	4.099153393	4.011575336	3.913658827
ANKRD26	3.770016274	3.8170341	3.768609418	3.754876544	3.991266813	3.573000235	3.711783636	3.560168318	3.932291315	3.729501066	3.784873062	3.577246487	3.578374706	3.675208607	3.868451024	3.777612053	3.759120765	3.731779019	3.835157992	3.525935807	3.694118852	3.904070545
ANKRD27	8.955619375	8.70915888	8.758765915	8.843212803	8.849990742	8.674612172	8.832800806	8.265159955	8.645032799	7.970997228	8.283397435	8.454656784	8.351329849	8.352452912	8.152826917	8.14265331	8.088510794	8.303226072	8.292822843	7.909211252	8.698204469	8.656158555
ANKRD28	4.652713466	5.027691494	4.805842956	4.532175213	4.086379549	4.317510155	4.931615705	5.786706967	4.6930226	4.522267108	5.992117151	3.379381368	5.54471368	4.404409188	6.213422991	6.071658425	5.594040417	4.34935305	5.381038916	6.561992955	4.678432333	3.50413298
ANKRD29	3.753074375	3.277317811	3.155853975	3.06559735	3.159420535	3.100107472	3.042052112	5.257250942	3.370722259	3.606469135	3.44220105	3.260772053	3.78811968	3.083800558	3.34761892	3.256877372	3.356842378	3.392097882	3.897839122	3.419274551	3.637210057	4.745841955
ANKRD30A	3.014562859	3.287530815	2.977357994	3.186560454	3.129435587	3.286725312	2.985895432	3.066734742	3.024552158	3.156478391	3.027253144	2.989307019	2.864374427	3.251708619	3.055231707	2.953026993	3.064878504	3.190732829	3.183244938	3.080545197	2.770637002	2.991267084
ANKRD30B	2.797123008	2.733515089	2.62667776	2.699425543	2.842657642	2.803435364	2.871208259	2.658131405	2.76584511	2.78328133	2.757880415	2.942810171	2.595616772	2.63147269	2.637272062	2.67707641	2.803659801	2.841290844	2.72421295	2.74721562	3.001090402	2.952769641
ANKRD31	3.060884766	3.254257781	3.354538693	3.147932803	3.239778129	3.152574556	3.184990584	3.135985072	3.244706991	3.252170004	3.073054262	3.137679308	3.284335385	3.441311706	3.239332179	3.232572172	3.169989367	3.504706202	3.337669133	3.144178559	3.103530754	3.218666945
ANKRD33	3.652427944	3.498091647	3.884362028	3.984281345	3.879109201	3.678212053	3.730084027	3.586110766	3.667478595	3.799170545	3.535770255	3.813336363	3.680188413	3.870628432	3.789897382	3.719910505	3.576339208	3.951778546	3.632318077	3.644283157	3.520555495	3.50413298
ANKRD33B	5.946796058	5.317018429	5.367372729	5.585339211	5.981027567	5.675316375	5.700811063	5.926957807	5.538442253	5.621371006	5.230318163	5.145638492	5.995044942	5.490312386	5.461043213	5.852923186	5.655155304	5.624684392	5.537863808	5.414454942	5.532454184	5.595905108
ANKRD34A	5.038366188	5.000643875	4.954746411	4.715452328	5.125255359	4.801193637	4.774759036	4.624779918	4.68095732	4.734374662	4.635753781	4.591008567	4.553032556	4.881048859	4.731916288	4.744168801	4.683283161	4.742513298	4.877313986	4.744831803	4.774759036	4.9641108
ANKRD34C	3.076911552	2.987167568	2.720023985	2.740483109	2.737968112	2.897824909	3.118380359	2.799137997	3.133982862	2.757763775	2.91968165	3.026593137	3.092718332	3.143656127	3.119051485	2.95363994	2.851918656	2.910558063	3.01018599	2.973983821	2.865913076	2.825651858
ANKRD35	6.511735647	6.221376396	5.59797569	5.836621197	5.933635334	5.43170878	5.726855863	6.445990195	5.84763735	6.277416566	5.915455761	5.707167237	5.808548682	5.83401319	5.976939139	6.307816245	6.452756771	5.749682302	5.577880638	5.821063094	5.545853618	5.579760163
ANKRD36	3.00481111	3.122577369	3.175924001	3.169963801	3.225505284	3.179326103	3.059788015	3.431717043	3.153302174	3.506549388	3.362882164	3.298614039	3.500010597	3.095465487	3.137365387	3.379261174	3.513241919	3.139694302	3.051659552	3.613141011	3.113614745	3.14974383
ANKRD36C	4.37370023	4.489158105	4.04882161	4.192625494	4.142619778	3.852051323	4.26689738	4.855964639	3.638647525	4.849967382	5.484532313	3.591168572	4.589983313	3.750749422	5.051760682	4.639406501	5.624573384	3.960216012	4.418529398	4.756711781	3.957882147	4.388942217
ANKRD37	3.756619334	3.746892032	3.961510097	3.737481087	3.652897728	3.69120141	3.616382159	3.872819214	3.606620458	3.598611562	4.065634397	3.964656997	3.78086583	3.803542435	3.771324052	3.947275359	3.898544697	3.818631473	3.548155417	3.732157316	3.762225459	3.483571563
ANKRD40	6.99764832	6.782998048	6.655048421	6.466418404	6.47930231	6.601431801	6.537107012	6.352224397	6.541718643	6.527341839	6.490841968	6.864089886	6.528092997	6.698678382	6.731698045	6.63562964	6.379928914	6.676949382	6.513876319	6.566648993	6.809784295	6.392410733
ANKRD44	3.390457728	3.979551079	3.350263794	3.508902617	3.637352899	3.508317357	3.677524815	4.597092956	3.560036002	4.163268108	4.004449619	3.469233731	4.314741661	3.684293724	3.795132771	3.990316544	3.828027156	3.647747504	4.027740831	3.661773624	3.488767904	3.545488733
ANKRD45	3.086964713	3.245255197	3.016923203	3.243522422	3.190329288	3.109392048	3.368038942	3.201657276	3.211979249	3.405620289	3.263103215	3.662118831	3.118444208	3.282640546	3.481847793	3.110130592	3.200027719	3.192206357	3.179855637	3.100168914	3.260283182	2.973001019
ANKRD46	7.718172162	7.628186409	7.691287584	7.776911478	7.65726194	7.610409221	7.589525601	7.292711014	7.90435207	7.227937412	7.778430382	7.09846655	7.298199374	6.589486734	7.348378551	7.704621158	7.703103271	6.972518936	7.317964931	7.298272993	7.29018572	8.132791219
ANKRD49	8.535896814	8.416441878	8.359171873	8.51155255	8.4851296	8.397954796	8.483372604	8.703712883	8.554017667	8.132596262	8.22148915	8.168919989	8.237958491	7.829868055	8.034226309	8.238993833	7.951488035	8.090753138	8.004922452	8.248426309	8.15025192	8.503172224
ANKRD50	3.557407178	3.542845159	3.710162931	3.739386439	3.732921436	3.905755469	3.89493566	3.547400009	3.821557367	3.761304358	3.48885154	3.704668679	3.594535504	3.784503628	3.756322572	3.761304358	3.728469197	3.414118738	3.714144339	3.860189229	3.883490256	3.77947798
ANKRD52	6.951794307	7.163234962	7.316957666	6.926389661	6.930776541	7.140591593	6.828894927	6.968854947	6.972040321	6.752415821	6.968536628	7.181746983	6.9257418	7.397256392	6.97407698	6.624403806	6.729045486	7.375565074	7.121734101	6.991421467	6.954916512	6.705673016
ANKRD53	6.081626752	6.261008006	6.345239198	6.133657318	6.339263347	6.199824708	6.228199086	5.758722306	5.703370125	5.824383034	6.31934828	6.035037174	5.912861973	6.181893491	6.143233285	5.910804988	6.123977063	6.164415344	6.150812016	6.113556738	6.14315258	5.870561974
ANKRD54	6.754971069	7.222442261	6.987294667	7.023383542	6.770163391	7.274286088	6.837568784	6.638025854	7.025086872	7.02874274	6.891413394	7.192917815	6.73393243	7.453215969	7.170331197	6.726069377	6.690132665	7.152035468	7.472303098	6.964281988	6.983717408	6.485731304
ANKRD55	3.485100145	3.420578708	2.916667255	3.501714955	3.373718738	3.142024914	3.219194826	4.190938771	3.259190514	3.331946726	3.531717107	3.093410737	3.506655598	3.433886086	3.415450635	4.456160561	3.5036036	3.494258953	3.375532296	3.606673629	3.54824671	3.434729275
ANKRD6	3.437037052	3.391208718	3.464539122	3.39204581	3.823274694	3.177621844	3.499461267	4.464851011	3.51690498	3.440644262	3.889612941	2.978972172	3.737558946	3.141090934	3.748826068	3.531048304	3.449853607	3.467493202	3.236638038	3.602053057	3.371556383	3.52543238
ANKRD60	4.066740392	4.089637586	3.82275163	4.17899593	3.959632237	4.239620576	4.134183985	4.027474246	4.285149861	4.019547273	4.420656715	4.150003925	4.120392069	4.402118467	4.282492438	4.042546347	4.012478334	4.373901493	4.102209388	4.106008637	4.155938807	3.919611441
ANKRD7	2.913693115	2.867715895	2.985655171	2.888680099	2.819080808	2.886201144	2.841803233	2.941166073	2.830543229	2.957694809	2.986241556	2.809676572	2.922004693	2.742484646	2.980970523	2.792996288	2.932114476	2.828662624	2.881554807	2.901958902	3.192068977	2.656180189
ANKRD9	8.222231271	8.316822642	8.811978385	8.545434777	8.401141486	8.195597898	8.516127122	5.300454133	9.12388052	7.232879718	6.062472712	8.702400873	6.174540654	8.460730245	7.161375221	6.581001571	6.459292471	6.706922092	7.089941853	6.304241606	8.068085395	8.940184242
ANKS1A	8.261145882	8.26959974	8.391512345	8.317088969	8.204358917	8.310876538	8.368854324	7.88881625	8.376434541	8.160093688	8.037319891	8.283674945	7.868291716	8.154869813	8.362945107	8.369405026	7.979870419	8.421847156	8.109982364	8.102063983	8.037319891	8.075884749
ANKS1B	2.739356347	2.941519036	2.655903998	2.669038669	2.760853418	2.51482491	2.826092535	3.019100338	2.883461613	2.766766314	2.734714576	2.850938872	2.730200835	2.730990541	2.672775981	2.803253044	2.874783491	2.654614488	2.758006076	2.866574381	2.67426524	2.700419042
ANKS3	6.165809858	5.696757537	5.878072385	5.537248546	5.965557259	6.030354895	6.168554861	5.741177575	5.889913775	5.828165673	6.231374679	6.198393828	5.80679167	5.995678479	5.956885433	5.61217427	5.55010048	6.139065281	6.031183271	5.935102468	5.964603389	5.77777907
ANKS4B	6.409731364	6.463124548	6.417771947	6.755682875	6.484062252	6.544647877	6.620269401	4.258710931	6.97793845	6.097160077	5.525823226	6.787186178	6.281706534	6.54891095	6.290658777	6.105117181	5.800809934	6.111931446	6.48675615	5.573975022	6.747330049	7.351359691
ANKS6	3.471661856	3.427651433	3.280822665	3.135269808	3.323461452	3.271218387	3.463303938	2.988217436	3.321420254	3.363689688	3.368460143	3.511764832	3.260436941	3.398606265	3.487215341	3.384727251	3.101283514	3.177808797	3.65101351	3.069658768	3.356531882	3.088869838
ANKZF1	7.045363364	7.029811115	7.174540925	7.107145435	7.029631022	7.324672214	7.050202269	7.513748801	7.016141344	7.027996452	7.342004354	7.240603025	6.954916512	7.482895673	7.082343293	7.294765522	7.108570073	7.272796314	6.82568748	7.021259093	7.237879682	7.373715257
ANLN	5.378769052	5.630272053	5.329475874	5.609304428	6.118104332	5.581100203	5.543476542	5.801880308	5.829566496	6.871285843	6.001493016	6.696045598	6.655568874	5.800809934	7.304666102	6.120783548	6.043552378	5.830259864	6.184848821	7.447649147	6.135524016	5.363291513
ANO1	5.869650228	5.610207873	6.37205145	5.961728501	5.372353513	5.48307276	5.572090715	5.308789334	5.410310714	5.634265683	4.882300978	5.434487547	5.517297818	5.138592283	5.66997156	5.995732946	5.648778185	5.467537574	5.076104871	5.195040846	6.182210992	3.850494899
ANO10	8.169652782	8.490593283	8.466935748	8.70818146	8.215556008	8.509317053	8.503956023	7.053024802	8.956886162	7.844354684	7.544671803	8.903650326	7.594998619	8.623275715	7.986082438	7.739626684	7.728411991	8.182569797	8.1231816	7.738949727	8.436994631	9.199334456
ANO2	3.594429878	3.753388958	3.464796389	3.427941764	3.748217482	3.797644176	3.844763251	3.36894305	3.716269117	3.712159261	3.535770255	3.752284071	3.607503932	3.920782513	3.770923957	3.713777393	3.562405695	3.631122611	3.590449611	3.704324733	3.956005937	3.50413298
ANO3	2.898614767	3.015047096	3.005423117	3.004020209	2.892180012	2.995445643	2.749077484	2.93261937	3.097835188	3.059392545	2.82961541	3.021961688	2.807899713	3.209305138	3.072102565	3.252383843	2.893179262	3.026743656	2.928258801	3.123002517	2.959270773	3.038491793
ANO4	3.311428776	3.073054262	3.182927127	3.195579669	3.25274732	3.404677659	3.028042098	3.38292473	4.063449454	3.074105772	2.986241556	3.039833963	3.112663683	3.113501908	3.346500957	2.933048114	3.10363316	3.204107197	3.212274898	3.391208718	3.469655949	3.195355517
ANO5	6.133657318	5.287925939	6.333192593	5.434914278	6.154678294	6.675106243	6.81406162	4.691895563	6.188158612	4.521104283	4.009493761	5.018076649	5.296606157	4.307278664	4.936163513	5.633175095	5.05782301	5.057686915	5.376513753	4.683867941	4.659727027	4.622510663
ANO6	3.10263738	3.165647446	3.137126478	3.06079368	2.935379834	3.349543139	3.237699531	3.212177731	3.062773025	3.494748168	3.490662562	3.029816196	3.511764832	3.127239489	3.394350862	3.377812859	3.212926647	3.488221936	3.276893744	3.800424145	3.421769345	3.855218942
ANO7	6.624127846	7.125233028	7.301998942	7.020494716	7.141139127	7.436401799	7.056334212	6.03864813	7.139467364	6.416900632	6.184675561	7.169347529	6.399966208	7.204004708	6.393971795	6.515056204	6.397963957	7.071995954	6.714839354	6.523046037	7.336392209	7.171865493
ANO8	5.430066185	5.577611172	5.38223241	5.374458973	5.359158682	5.445866118	5.435487449	5.745430258	5.434487547	5.466063968	5.452935657	5.497680299	5.413512255	5.448004597	5.245150163	5.583402758	5.473410053	5.501201137	5.136234037	5.284190817	5.306624939	5.68871216
ANO9	7.406040554	7.740574316	7.866655085	7.991764079	7.48591596	7.395003272	7.681955509	7.318561652	7.859280159	7.140143378	7.089114726	8.411710597	7.125233028	8.401141486	7.336611254	7.008782038	7.144410849	7.688262476	7.546361518	7.023579479	7.582169916	8.754706282
ANOS1	5.854480553	4.81126657	4.593572344	4.01263019	5.129431013	4.257470381	4.97354182	5.324086694	4.828619232	5.880862723	5.503313426	4.270038129	5.51265743	4.843799728	5.049274751	4.963446305	5.862015908	4.92262423	4.990765491	4.903850883	4.128744879	4.876075356
ANP32B	10.68046252	10.38797647	10.48877905	10.40451591	10.45751748	10.23255772	10.24966845	10.90924621	9.988901098	10.28740511	10.23485191	10.15469018	10.36259893	10.05782487	10.23649703	10.19982457	10.51462297	10.125332	10.13022172	10.2790209	10.28437946	10.11322072
ANP32D	3.305195548	3.321357865	3.406715976	3.532866425	3.537189474	3.231295329	3.495336407	3.496639997	3.504836585	3.613925314	3.688237873	3.421769345	3.491660863	3.515930471	3.51820212	3.247095606	3.436888232	3.486921477	3.519074757	3.377930831	3.292143552	3.411316596
ANP32E	6.194711107	6.664517184	6.240948033	6.025174462	6.501513033	5.212395567	6.012564898	8.120222056	6.163231623	7.617625733	7.235604906	6.760043263	7.696257263	6.46122899	7.214625579	7.505657062	7.745379959	6.988421656	7.226453605	7.737565108	6.233389268	6.730028717
ANPEP	8.190579234	8.141989779	8.531559627	8.244321053	8.219243547	8.306529222	8.491526288	5.805620519	8.470928878	7.922089071	7.527716307	8.125184261	7.907538879	8.148740929	7.747111798	7.667637385	6.962780649	8.079736276	8.149202334	7.927422353	8.402400248	8.104509259
ANTXR1	3.353413264	3.342817568	3.046703788	3.146555938	3.252170004	3.396431546	3.409058804	4.165255201	3.205865139	4.347990731	4.279498272	3.156220185	3.558224614	3.469514679	3.599390526	4.018548873	4.119635159	3.342043947	3.340033174	3.794451424	3.040972121	2.9752965
ANTXR2	3.505896436	3.629645238	3.569625203	3.329621763	3.411255933	3.456581366	3.457157604	3.627282787	3.405838615	3.60333384	3.594759735	3.359778322	3.436888232	3.410839596	3.695308412	3.534619779	3.904531424	3.358615063	3.483129576	3.642307918	3.267905203	3.556371994
ANXA1	9.483193463	9.868208669	8.771722198	8.923839058	8.801140116	9.096332146	8.939824775	10.92555778	8.598645923	10.36578207	11.07721964	8.774466714	11.23232311	10.14510851	11.31196864	10.87503998	11.36837099	11.12070419	11.27358255	11.42931824	9.124809129	8.909908731
ANXA10	4.258567431	4.582818201	4.525567861	4.305701596	4.383246732	4.413890408	4.400956665	4.044180202	3.751758717	4.304837534	4.536914738	4.204266723	4.419576764	4.71075696	5.844281084	6.422445392	6.093155299	4.047240465	4.613862809	4.736673486	4.181715448	4.248803186
ANXA11	8.057259461	7.732313466	7.711312021	7.757816438	7.457758765	7.781179484	7.671056694	6.587698906	7.563420516	6.711699968	6.726714798	7.11816849	6.880588686	7.577990347	6.688364963	6.925202045	6.570249997	7.359113774	6.998672211	7.272037751	7.628186409	7.567497906
ANXA13	8.520635716	9.088615838	8.620199975	8.455899645	9.161128616	9.080488118	8.635571508	4.412143556	8.355807945	7.106427245	6.564589038	8.515814217	8.084424508	8.490999018	7.277681517	7.238625895	5.693834889	8.340024643	7.22528599	7.584481848	9.540906865	7.908838694
ANXA2R	5.586760291	5.321493389	5.504769464	5.730520056	5.687550777	5.585983752	5.127608886	7.146281361	5.50243231	5.902465667	5.918187774	5.447694075	5.830393698	5.171866226	5.337135871	5.579150168	5.848055949	5.705374812	5.566936256	5.882193831	5.664064871	6.004629315
ANXA3	8.738385586	8.429114805	8.795713789	8.095909877	8.290121585	8.318412038	7.948973654	7.378811258	8.28811263	8.502377878	9.16277379	8.526021678	9.040222583	9.238529387	9.867583516	9.218308684	9.438998196	9.080099312	9.611491926	9.347857948	9.28316546	7.46370878
ANXA4	10.5639744	10.94697343	11.00221859	11.05578738	10.79458103	10.98670735	11.01648103	9.514198852	11.1855593	11.38226214	11.37989061	11.39479451	11.2053687	11.50511791	11.61782467	11.31084439	11.37205278	11.20125643	11.55463697	11.44759857	11.26444524	11.84206501
ANXA5	10.16506507	10.4240706	9.700551144	9.561155683	9.760489295	9.903977686	9.831184207	10.92011395	9.449361756	10.75541952	11.17088097	9.719252423	10.81426406	10.27032903	10.79228036	10.91340159	10.99210917	10.58044227	10.87616189	11.05578738	10.16584166	9.75333345
ANXA6	3.456354229	3.786746465	3.514982805	4.000541518	3.582112924	3.732083468	3.692689342	3.977143947	3.626872304	3.820553836	3.581080606	3.802833384	3.901735586	3.666784822	3.546868409	3.888013934	3.725745145	4.037335859	3.718314487	3.975463731	3.785124966	3.661403252
ANXA7	3.934447795	3.822888658	4.052590595	3.832675823	3.986474278	4.1458992	3.910048308	4.540611178	3.844819629	4.188651199	3.75734758	4.006679982	3.800816008	3.67241532	3.799496772	3.831821117	3.956708915	3.855711422	3.647832591	3.984141835	3.991403414	4.011242266
ANXA8L1	3.103754432	3.126728028	3.058200792	3.070584481	3.338134662	3.154321132	3.093534449	2.970028664	2.99459444	3.141176231	2.955979811	3.29777319	2.876679915	3.2264854	2.938186802	3.373930833	3.112426692	3.130474845	3.265834403	2.940534284	2.973308178	3.004396813
ANXA9	3.008087102	3.305133829	3.436888232	3.361360376	3.229186109	3.16947777	3.202170011	3.276557174	3.374115858	3.190808722	2.841871083	3.265834403	3.110032226	3.241994465	3.25057003	3.338739502	3.221486444	2.964236141	3.164704938	3.220002478	3.408700916	3.30959765
AOAH	6.829079466	6.666884961	6.543844049	6.59313199	6.54724234	6.680253664	7.127197402	7.69561287	7.050995939	7.673234648	6.56861571	6.82857427	6.888958812	6.169646083	6.598044078	6.865748966	6.871489743	6.622691558	6.653296181	6.830818965	6.421672746	6.662031978
AOC1	11.02558455	11.10018944	11.3324162	11.19739565	11.01648103	11.51896895	11.69809899	5.989266596	11.2979528	9.965935947	9.841780173	11.68332054	9.973533385	11.7265468	10.16189456	10.51649004	9.359302654	10.64130389	10.62662513	9.78960945	11.32634978	12.22837332
AOC2	3.872315421	3.917190063	3.913262152	3.743762261	3.664497565	3.782736375	3.698648751	3.614145318	3.775938489	3.92010671	4.142690359	3.788286997	3.600231691	3.89067401	3.93000032	3.791444242	3.757102904	4.128466079	3.934609918	3.788735519	3.749239211	3.661577932
AOC3	8.970038408	8.16819143	7.732313466	7.119326769	8.358006481	7.675217283	7.345372866	8.60857298	7.193858066	8.002116381	7.195696919	7.22590239	7.316957666	6.373323252	7.451077463	7.761598288	8.110955981	6.668360952	7.887920942	7.06917575	6.878958818	6.871403988
AOX1	4.237488155	3.504706202	3.769307668	3.363827075	3.720728301	3.258508683	3.484230278	5.728404325	3.212033991	5.18984729	4.433785237	3.626004402	3.152661455	3.065334424	5.020515973	4.952595232	4.66536565	3.337589889	4.09752446	5.746947483	3.420248988	3.233247265
AP1AR	4.232781847	4.13615	4.861129211	4.747627635	4.082366074	4.000119596	4.784533923	3.588884512	4.854509757	4.273088008	3.951002779	4.104045078	4.088218801	3.910854762	4.250759077	4.174792206	3.952238897	3.959334479	4.215292645	3.77410373	4.56301789	4.525092253
AP1B1	7.494048958	7.857291881	7.67025849	7.758322853	7.516968893	7.601003422	7.67943963	7.721017872	7.909020733	7.520490123	7.610730167	8.179497765	7.494807606	8.302610794	7.680102951	7.520648721	7.699045383	7.832961408	7.942066535	7.4116138	7.595434254	7.645168604
AP1G1	6.773135188	6.678842428	7.082916505	6.870623642	6.994045804	7.192759902	7.072732729	6.753738864	7.279759052	7.080997415	6.792700773	6.905975591	6.992678804	6.797414981	7.10908538	7.042950309	6.758147682	6.846431099	6.955589424	7.012229035	6.775379653	7.12287411
AP1G2	3.713635228	3.738376255	4.079221753	3.988673953	4.072589979	4.171040133	4.151044304	4.089592303	4.381124495	3.877952774	3.988673953	4.39010854	4.023853127	3.79347978	4.030419754	4.024137946	3.75749252	3.972450707	3.800512353	4.040971695	3.89914637	4.199408148
AP1M1	6.148817463	6.090638572	5.920951824	5.979685335	6.22768426	6.176130244	6.116603081	7.403033853	6.026675813	6.104054137	6.488385254	6.324838319	6.291071982	6.44327845	6.54843135	6.615495085	6.722020684	6.277896858	6.353993868	6.307339447	6.15498385	6.278080383
AP1M2	7.863972665	8.054032495	8.110287682	8.136072734	8.143763645	7.887920942	8.217806123	5.658640908	8.216397351	7.587493141	7.429384909	8.678617317	7.674822508	8.524028488	8.050724344	7.442348983	7.245472539	8.296102151	7.885175598	7.576121385	8.165413966	7.750532652
AP1S1	6.411224152	6.420807952	6.371181707	6.327039623	5.999126859	5.953655044	6.672186588	5.484648619	6.482841446	7.281881119	6.65076677	6.736036557	6.035187458	6.347812543	6.682780981	6.522365037	6.16020008	5.532849216	6.619941544	6.603517939	6.752242868	6.339176393
AP1S3	3.990627194	3.885780462	3.88536011	3.798169359	4.130543064	4.192439312	3.916438355	4.123826529	3.550008948	4.207248334	4.407861152	3.815678686	4.566589505	3.624220238	4.769337099	4.585075358	4.742135648	3.686871434	4.733933229	4.598416238	4.505031372	4.068073563
AP2A1	4.721509615	4.714849797	4.659481072	5.09350009	5.072881333	4.656244561	5.071541131	4.784384414	5.57795049	5.242544337	4.667883234	5.689570685	4.768009784	5.103646352	5.045673633	4.824423116	4.441368158	4.930709165	5.231418461	4.632379311	4.531623557	5.160789933
AP2A2	6.345689504	6.072152657	6.345239198	6.009982355	6.16090858	6.320349332	6.146481541	5.738732609	6.398628801	6.006438659	5.893857609	6.44327845	5.976544993	6.384128657	5.982282878	5.804196913	5.816043304	6.311085153	6.102374147	6.145865448	6.091867963	6.027846158
AP2B1	8.097244307	8.313948463	7.85694367	7.730488438	8.236226349	7.966448231	8.259656962	8.055954361	8.332583071	8.6723878	8.855026273	8.300577002	8.809433842	8.748905074	9.336562736	8.744247898	8.420024727	8.565033301	8.890846402	8.636932793	8.585617651	7.438840069
AP2M1	10.22292468	10.34307941	10.21524701	10.23038338	10.09534667	10.11048062	10.225399	10.62069767	10.30633104	10.36971496	10.49461504	10.47235753	10.27342779	10.24892502	10.28740511	10.14652691	10.36501869	10.24185377	10.26590442	10.13322188	10.14510851	10.09943893
AP2S1	8.785390818	9.002535507	9.003785898	9.129649961	8.975491404	9.063450805	9.105775988	8.891510118	9.172747645	9.089354873	9.240652217	9.42305575	9.082638058	9.362852285	9.297013521	9.042395733	9.175375959	9.435666268	9.256081398	9.009877185	9.022430358	8.931224343
AP3B1	6.638534954	6.152785421	6.626592183	6.673334825	6.61318471	6.718812197	6.655898437	5.893718954	6.716222523	6.641160735	6.337892349	6.582860259	6.777851598	6.746615636	6.755682875	6.513319396	6.643746563	6.751346972	6.551876404	6.959898014	6.785371145	6.599718107
AP3B2	3.021832408	3.108748051	3.151708612	3.086083514	3.029417197	3.044648347	3.013705243	3.155619406	3.108442553	3.018252277	3.320731017	3.100869754	3.180952416	3.246466657	2.972367629	3.380070731	3.348800803	3.227047222	3.162150321	3.06055676	3.268006344	3.096637133
AP3D1	5.007305425	5.18085708	5.625978097	4.844479511	5.243257221	5.107239688	5.787954385	4.643542172	5.548786026	4.980995423	5.544467981	5.150849055	5.503688671	5.065012583	5.337368692	5.408279936	4.987993677	5.622700182	5.404067555	5.338833818	5.257867291	5.365850566
AP3M1	6.718184284	6.565834672	6.455404496	6.359171525	6.657078884	6.834120224	6.533873119	6.658881908	6.374885696	6.011760886	6.470036957	6.60170648	6.485731304	6.414392749	6.45701678	6.387568283	6.530183269	6.823261312	6.282853036	6.246831843	6.416581625	6.424417016
AP3M2	4.664865365	5.171586287	5.070632701	4.953066354	4.809894023	5.026163603	4.726643896	6.023590845	4.980796983	5.147390647	4.980196598	5.019371161	4.933107636	5.203765169	5.120977702	4.924881774	5.416438447	4.984229159	5.107512086	4.970385693	4.799063395	5.144134707
AP3S1	10.47637928	10.47941602	10.57883785	10.42779387	10.39850353	10.63685237	10.60820832	10.74446446	10.27032903	10.54751964	10.93442716	10.64701501	10.61668311	10.80189047	10.81586897	10.81047537	10.61539203	10.48999065	10.60117835	10.67713421	11.05231204	11.57140041
AP4B1	3.272343255	3.560361676	3.461385027	3.461204962	3.508902617	3.371744104	3.222117219	3.569936214	3.593437214	3.57811839	3.687514484	3.696501303	3.808874944	3.448170164	3.518932283	3.358615063	3.735279869	3.833774943	3.383174359	3.188431499	3.592042339	3.64792464
AP4E1	3.033819483	3.360761438	3.270477235	3.195033952	2.905173491	3.097685048	3.165647446	3.108928881	3.313845073	3.235367174	3.428373753	3.184919913	3.209384852	3.157388219	3.002365316	2.786541626	3.033016792	3.212470057	2.936071104	3.213419882	3.212353274	3.209163193
AP4M1	6.406040161	6.56719367	6.934996925	6.596691083	6.293666866	6.381303317	6.552662381	5.969679377	7.028913073	6.347313261	6.402623783	6.728469049	6.293106917	6.523361265	6.42177473	6.270487972	6.164331042	6.303032899	6.742907075	6.262740578	6.826848276	6.121157042
AP4S1	4.657928117	4.616806269	4.518048101	4.432998689	4.551520207	4.259013441	4.588770557	5.246978412	4.633991122	4.8841427	4.935767235	4.638809657	5.104455531	4.324677176	4.626617803	4.613420362	4.879300402	4.829053706	5.217617142	4.480410182	4.690879348	4.270470473
AP5B1	4.101934779	4.440959703	4.722385084	4.365053476	4.505375099	4.345799676	4.313185449	4.333558715	4.444301837	4.603353424	4.248105974	4.31636513	4.492743167	4.478578299	4.456065494	4.342802503	4.718061254	4.458853138	4.205449638	4.670609835	4.140894701	4.709008687
AP5M1	3.387039039	3.535908839	3.514982805	3.510331853	3.639115151	3.389696478	3.569625203	3.292300144	3.514835225	3.568302834	3.59997797	3.194866324	3.553828059	3.278054914	3.456644258	3.674291166	3.46534503	3.20479044	3.421862075	3.376940469	3.392436828	3.408197076
AP5Z1	5.877066749	5.342495257	5.505687374	5.982282878	5.763967387	6.116156477	6.194001378	5.6996862	5.885950693	5.420639938	5.241441477	5.727145297	5.272375832	5.602529018	5.298387056	5.485326095	5.485750331	5.413891181	5.607161109	5.310768865	5.682629864	5.61217427
APAF1	4.032326903	3.789928006	4.331413576	4.032620065	4.096132406	3.987097091	4.068240978	3.952238897	3.766448386	4.04118742	4.06989403	3.941055828	3.999568381	3.926656048	3.976734673	4.177120206	3.986030064	3.817365027	4.272474394	4.087326857	4.006603518	4.226820411
APBA1	4.35644498	4.450476672	4.496545862	4.576354417	4.480343834	4.650902906	4.657458074	4.330443871	4.371977836	4.17657353	4.319253838	4.297142636	4.403167882	4.632731812	4.307953856	4.454922275	4.224126816	4.45566167	4.529507092	4.400675745	4.494231498	4.286823732
APBA2	4.152127747	4.157151945	3.885481679	3.775030074	4.316885905	4.049498731	3.969081674	5.207948013	4.155131252	5.131409729	5.052741551	4.159213502	4.363175519	4.20593204	4.731916288	4.595960057	4.364825212	4.2709758	4.35348616	4.525854937	3.902887492	4.29841948
APBA3	5.492606909	5.704501194	5.746299326	5.502139984	5.472582553	5.639691161	5.274655622	6.022974378	5.696958707	5.6831724	5.40446407	5.736203973	5.397779191	5.993141025	5.57620044	5.312945027	5.787954385	5.94643376	5.509595122	5.713810233	5.898878197	5.633994644
APBB1IP	3.073007482	3.288342789	3.194555287	3.211746542	3.135441682	3.155175272	3.047277082	3.808197998	3.217958504	3.181300871	3.065481546	3.18920421	3.299982384	3.224556591	3.335072567	3.236997915	3.446184949	3.30176464	3.353357617	3.57268694	3.14404482	3.145849734
APBB2	4.399509494	4.709678868	4.245564493	4.499811215	4.392172077	4.486939586	4.191955886	4.196493988	4.426900759	4.434202184	4.104898593	4.387590568	4.429452213	4.117216509	4.043894194	4.140070174	4.330993127	4.192709953	4.373140074	4.286014769	4.366886772	4.027624085
APBB3	6.654728168	6.597412064	6.487380402	6.366438261	6.363593399	6.361754587	6.403208376	6.85976853	6.407073691	6.337274075	6.417171285	6.284633734	6.207592692	6.507768309	6.317714517	6.281412369	6.421482746	6.476182838	6.383956959	6.099636537	6.273623665	6.335176732
APC	3.630028195	3.259023142	3.566997722	3.402643077	3.447209296	3.405620289	3.739746628	3.381839362	3.541455031	3.520699321	3.647747504	3.447025868	3.344021214	3.389091417	3.320587219	3.551965773	3.790363868	3.06980367	3.451500902	3.393116068	3.327559834	3.962951925
APC2	4.257526887	4.218499533	4.242868282	4.206033028	3.924476645	4.278661073	4.213994132	4.134350054	4.257986191	4.12831667	4.281488494	4.426430691	4.238946899	4.445835929	4.368088248	4.051590749	4.12518617	4.326479482	4.320174216	4.216165808	4.341724789	3.876166907
APCDD1	3.521285889	3.511937059	3.454884904	3.508387905	3.515474902	3.575340836	3.442267587	3.376510119	3.559838456	3.321357865	3.659869589	3.638418116	3.482533358	3.746892032	3.643297357	3.524687359	3.483571563	3.793679888	3.525772621	3.509256536	3.574788999	3.36894305
APCDD1L	5.673183247	5.308655202	5.38025574	5.513088182	5.50848625	5.458415088	5.410052203	5.255164577	5.741439844	5.226550657	5.1511452	5.209974393	5.31026518	5.330885923	5.371639582	5.318450757	5.317337485	5.381657525	5.400856311	5.384047652	5.384959794	5.243116051
APCS	4.154536304	4.38809922	4.336897908	4.588273127	4.386896049	4.660770067	4.550330702	4.431676821	4.420313816	4.455961446	4.796830615	4.599235702	4.388979768	4.596659103	4.204362799	4.397373117	4.156120188	4.660555765	4.614156807	4.356777091	4.372821036	4.4001116
APEH	5.268564966	5.255621625	5.495143411	5.279106458	5.37304928	5.325313509	5.208822898	5.163896841	5.005062924	5.016374019	5.224638865	5.620999667	5.295522442	5.352400792	4.955083772	4.952595232	4.997192239	5.54471368	5.409081995	5.154810424	5.23257746	4.862407789
APEX1	10.69337503	10.65435522	10.49944113	10.63685237	10.65864068	10.46569132	10.41323169	10.76386764	10.66435818	10.50388839	10.47806615	10.56531571	10.49461504	10.24185377	10.46451196	10.2575284	10.30633104	10.326177	10.25295081	10.13094236	10.6346452	9.697098622
APEX2	6.139667328	5.597850729	5.860706459	5.654520637	5.973843486	5.550710278	6.077222189	5.326148868	6.321100508	5.639691161	5.397065308	6.142881501	5.280335785	5.663548691	5.50992601	5.396284984	5.306407605	5.49036776	5.607161109	5.075302436	6.033839878	5.686966212
APH1A	4.484891305	4.659824841	4.536409197	5.081482188	4.725049466	4.53959894	4.691710112	4.381594628	4.964226383	4.721776524	4.730344239	4.819673117	4.624367794	5.021188481	4.57915347	4.499701575	4.545619526	4.444492066	4.555690653	4.539024287	5.158345822	4.922730921
APH1B	6.034873548	6.358804798	5.969431883	6.251036772	5.986974249	5.870425903	5.994433916	6.582860259	6.248779233	6.52134924	6.568250875	5.82894905	6.685918056	6.41046059	6.609522981	6.799669782	6.504944358	6.616112048	6.771603595	6.742130792	6.495885345	5.785384839
API5	4.931239573	4.537420609	4.709367094	4.644688363	4.474481638	4.710191239	4.75491853	4.842554557	4.324882363	4.470156984	5.07241058	4.268286212	4.89930211	4.538798899	4.91564461	4.727783053	5.010787205	4.460747118	4.594738983	5.114815173	4.660682258	5.394360661
APIP	8.804187336	8.933104757	9.098616192	9.115324585	8.951591539	8.742395803	8.69062185	8.473796894	9.055518408	10.83074226	9.331344493	9.154345359	10.72771347	9.852668773	10.01712984	10.18365495	9.416386038	11.29389562	10.24966845	10.27438091	9.232290457	7.90817579
APLF	2.868464063	2.849378152	2.588741532	2.552096721	2.657825577	2.781728509	2.782963866	2.864282044	2.903936761	3.124066142	2.903014344	2.603364307	2.804120962	2.570473035	2.807899713	3.033754164	3.079430001	2.51647961	2.722374194	2.877259859	2.773083079	2.777558712
APLN	5.821063094	5.711755596	5.866449689	5.912348516	5.873061994	5.998518749	5.7692738	5.958799077	5.801792691	5.789987697	5.955756595	5.768666278	5.897841112	6.060063922	5.784569356	5.664419949	5.662091778	6.011627171	5.839135406	5.621506851	5.858947687	5.821197639
APLNR	6.315023821	5.979545148	6.436171549	5.944746446	6.684472026	6.359635785	5.921211354	7.854447783	5.952976184	7.281084175	8.213648558	6.553291335	6.911843514	7.450501368	6.533032114	6.913130362	7.899845832	7.19603866	7.000163951	7.186061039	6.505369348	6.462154562
APLP1	5.510736146	5.657425905	5.459284	5.387200294	5.719311534	5.311005638	5.342895607	5.391728657	5.471025472	5.34617019	5.528206131	5.303224564	5.388309139	5.727614725	5.787612207	5.587161271	5.18930416	5.382958795	5.347594928	5.377830761	5.365588053	5.222971259
APLP2	2.961260899	2.687322101	2.921237157	2.797958028	2.764324913	2.867377209	2.721185966	2.858852826	2.713735847	2.619841217	2.86484225	2.956251168	2.792801221	2.826776597	2.662165274	2.858491565	2.635403996	2.780561217	2.859750504	2.77394548	2.751222619	2.759470318
APMAP	8.385626936	8.73656916	8.657075296	8.543512782	8.259656962	8.30780546	8.384544366	8.978842195	9.231590447	8.658519971	8.782584872	9.099278832	8.543021983	8.557466544	8.834441919	8.623491792	8.601394802	8.776560503	8.629193897	8.364518937	8.459014737	8.499354564
APOA1	5.20668996	5.259816215	5.328361471	5.354738715	5.051284143	5.748342596	5.559366747	4.885604491	5.369339217	5.031167013	5.145089666	5.51283738	5.117207818	5.789648902	5.144739184	4.911789269	4.943744599	5.332029308	5.376271567	5.275289444	5.16560007	13.59891347
APOA2	3.231025243	3.117237746	3.454425459	3.412469368	3.228151775	3.496385999	3.435417419	3.53069988	3.362048331	3.175007845	3.234286683	3.311509963	3.386732224	3.12425545	3.370722259	3.319699117	3.276682867	3.669731365	3.335742718	3.325194959	3.254412209	3.379728278
APOA4	5.232469348	5.124288965	5.226550657	5.012896212	5.096509245	5.438793521	5.532082094	5.15456822	5.312578848	5.218018306	5.368823014	5.29564531	5.104354418	5.3768698	5.101223099	5.296199179	4.81443116	4.933186902	5.18266426	4.926011055	5.235282658	11.25211784
APOA5	4.181171006	4.235512349	4.091771625	4.21450145	4.026840204	4.417612623	4.208128799	4.264545291	4.317510155	4.28450834	4.443909773	4.589197797	4.252244625	4.233490876	4.726408436	4.315396523	4.368648044	4.386047935	4.522267108	4.309043987	4.301660269	4.295073416
APOB	3.647600901	3.90267675	3.550341808	3.391656944	3.471171631	3.611062453	3.5036036	3.373171318	3.616226376	3.257447639	3.588030643	3.361000638	3.502233183	3.750446764	3.382717062	3.71052175	3.606056467	3.554315353	3.645048193	3.600378426	3.771629646	11.03562681
APOBEC1	4.233015873	5.006316636	6.420595526	6.928778752	4.663601473	5.188536234	5.587278699	4.94485703	7.389886401	7.813611567	7.123987742	8.961348428	5.608940105	7.375565074	7.862010731	7.840581619	7.323210527	5.915328905	7.118427411	6.531050122	6.680399986	10.34224586
APOBEC2	4.580255053	4.816510962	4.765145724	4.672559199	4.57915347	5.058229215	4.738364473	4.493845238	5.117479886	4.864357095	4.680440197	5.010252918	4.791395794	5.027623463	4.622276932	4.744501946	4.786741831	4.75491853	4.960103128	5.311372059	4.956692147	4.764224394
APOBEC3A	4.118891131	4.568309157	4.15446798	4.707767955	4.136769955	3.852348723	4.510285593	5.851568351	6.521504828	6.268469315	4.849967382	6.017895425	4.54889916	4.215438614	4.426217864	4.715170348	4.809166412	4.381594628	4.917504513	8.597395253	4.045963105	4.20181712
APOBEC3C	7.824106668	8.240002272	7.943339726	8.101800299	8.074333308	7.725457314	8.01868049	8.863503265	7.103927816	7.800549251	8.001834761	7.323051943	8.121673274	7.66478704	7.575590243	8.061157828	8.193626726	7.834862779	7.728610021	7.726216437	7.977471295	7.197286576
APOBEC3D	4.511895373	4.769290217	4.563426369	4.597316942	4.477080907	4.424311777	4.630856455	4.598720245	4.623623436	4.594938781	4.431108369	4.633617647	4.596659103	4.818099091	4.675403115	4.58774977	4.638809657	4.416308991	4.542645325	4.613285009	4.543411205	4.373140074
APOBEC3F	5.714833985	5.711755596	5.484424376	5.184277844	5.457532157	5.1099851	5.456100567	7.84930475	5.329587442	6.490330597	7.45410609	4.649466481	6.756517603	5.308289026	5.708696828	6.825887631	6.669324067	5.75218006	6.223560039	6.412525204	5.992409009	5.002685464
APOBEC3G	6.237761408	6.423294291	6.275941374	6.31155184	6.342778757	6.466158727	6.255292167	6.222109247	6.186694006	5.983614649	6.438288072	6.203600352	6.142786934	6.393113721	5.977868523	6.077222189	6.215438995	6.285830738	6.309558788	6.108171173	6.403208376	6.173470565
APOBEC4	3.086038182	3.357981504	3.238151519	3.256877372	3.556220166	3.617327792	3.245402688	3.274907766	2.812052886	3.570587736	3.206655119	3.004750647	3.597808929	3.653562088	3.490185433	3.441951866	3.668193775	3.290926469	3.353357617	3.195490325	3.469514679	3.573689451
APOBR	8.227074891	7.977050075	8.38472952	8.258064506	8.298765217	8.421847156	8.389961254	6.718812197	8.188579069	7.806106226	7.395003272	8.189947353	7.73589627	8.550364545	7.846771394	7.673805835	7.20204499	8.086037087	8.083416586	7.451960157	7.90435207	6.888082771
APOC1	7.650147999	7.546823451	7.43069196	6.655048421	6.702484255	7.2773333	9.006894943	8.911963448	8.02081979	9.055518408	7.995163653	6.718812197	8.130071674	7.165415413	7.155959201	8.729877094	7.970542494	7.258729811	8.045456099	7.184389776	6.509267348	6.892030715
APOC3	4.990331034	4.957328726	5.032795534	5.212643779	4.776043777	4.998518709	5.081754879	4.759807753	5.029201268	4.846711198	4.980196598	5.119701824	5.034463789	5.29890119	5.113726709	4.877733804	5.052741551	5.377830761	5.092275311	5.186061548	4.855272149	12.06854001
APOD	5.943297404	7.210030916	5.341099619	5.317464674	6.480269813	5.813817339	6.353408187	5.827309295	5.251408993	5.472917793	6.729322309	5.599645231	5.934772229	6.433796861	6.956470035	7.400831853	6.784315814	6.47915201	7.232879718	7.125535712	6.442171269	6.490749041
APOE	7.157206848	7.677114531	7.048565972	7.326806702	6.504944358	6.727669015	8.239615729	8.459323262	7.817834549	8.591142641	7.839581965	7.227762425	8.088204201	7.09212969	7.650907343	8.505832676	7.667766871	7.519897573	7.759312308	7.491420851	6.504555918	6.370849596
APOF	3.197169689	2.825986195	3.303808363	2.995765951	3.077368981	2.937038964	3.066655361	2.898636691	2.861796979	2.985170817	2.947508794	3.127460469	3.001020616	2.940665797	2.883186554	3.022109354	3.055771124	2.878527974	2.963313176	3.03878121	3.012550633	2.848331979
APOH	4.957328726	4.24012065	4.914003306	4.443382158	5.562724348	4.924881774	4.496870079	3.574475224	4.247278124	4.043742348	3.634776064	4.182475671	3.803902064	3.763262371	3.925518807	3.54230109	3.528484839	4.107639813	3.989775657	3.757688828	4.104592398	3.552446031
APOL1	6.538761726	7.092061309	7.254296997	6.092697237	6.525153941	6.617353908	6.406618354	8.415045185	6.301207855	9.431754889	8.867262832	7.143476724	8.469157185	8.316148538	8.126033429	8.949168097	9.624812601	8.637677806	8.226800054	9.104943977	7.76362958	7.957831388
APOL2	6.907387231	6.834663261	6.952526138	7.283639386	6.858272605	7.176319972	7.089406911	6.94145009	6.84845137	6.721638168	7.013325432	6.993879941	6.726649974	7.51035557	6.678842428	6.858272605	7.041445643	7.334383304	6.910929575	7.251653021	6.892187924	7.113071939
APOL4	4.042989436	4.291974653	4.146277195	4.05727193	4.129878388	4.272174994	4.325280331	4.102209388	4.306538906	4.132489356	4.217540984	4.252502855	4.547706609	4.21015854	4.167618972	4.205071206	3.974412867	4.601028975	4.277451585	4.325411599	4.361611103	4.14450677
APOL5	3.518932283	3.682290109	3.433075873	3.60455477	3.845886392	3.742729901	3.711093317	2.988676123	3.555341308	3.684860161	3.62575104	3.742976001	3.555816596	3.763728411	3.732232753	3.70609304	3.387961608	3.582392567	3.552352685	3.663595878	3.440158564	3.775938489
APOL6	3.929367994	4.052959533	4.088763476	4.104191783	3.951691825	3.655266324	4.145160997	4.489041108	4.540496458	5.455479266	4.750494808	4.075092375	4.107889632	4.053245683	4.385427235	4.961338207	5.422388623	3.603794422	4.58582538	5.568779383	4.242868282	5.69251524
APOLD1	6.786366819	5.499720519	5.595044908	6.046322527	6.025059367	5.362216518	5.608312387	7.437896769	5.810050965	6.600153652	6.802720119	5.787612207	6.161137741	6.203669833	6.962637895	7.722100028	6.256940771	7.412578515	7.044316396	7.690867778	6.249630451	5.670716062
APOM	5.743513382	5.538442253	5.622214195	5.961226372	5.251244824	5.429801964	5.404336229	5.153801749	5.808376384	5.367059417	5.34617019	5.699243838	5.548104847	5.65033732	5.488887829	5.418369034	5.234353209	5.652592889	5.532849216	5.483762429	5.560001282	7.155212719
APOO	7.674610582	7.718859842	7.635366824	7.649503392	7.794738374	7.519431541	7.668988682	6.750651716	7.957380951	7.569893944	7.397696467	7.886340562	7.351521313	7.550745521	7.671351554	7.274944111	7.002821436	7.605442366	7.556490751	7.152640112	7.620231813	6.813383078
APOOL	5.949762696	5.41920909	6.219740765	5.67855845	5.324254172	5.414808367	5.366515705	4.796942088	5.340883177	5.291342523	5.720850896	5.209974393	5.415527935	5.134464651	5.329850873	5.334518075	5.697060665	4.853324871	5.57620044	5.281802991	5.43083481	5.452935657
APOPT1	8.128516529	8.078799675	7.925210235	8.005134746	8.091214101	8.085537317	8.104967923	7.736510606	8.300029911	7.863101998	7.949361757	8.157741273	7.780517166	8.265623727	8.095371352	7.545438755	7.741345355	7.982546343	8.051415528	7.700561991	8.146741537	7.854250524
APP	3.14186066	3.339259308	3.278275698	3.290386458	3.440984972	3.230511451	3.076132713	3.279517784	3.257370413	3.154260704	3.179663559	3.015494109	3.354236302	3.232768913	3.191164632	3.250812311	3.209963523	3.314379576	3.248977022	3.10722416	3.155729621	2.940341203
APPBP2	3.349931517	3.122626892	3.506961634	3.149063586	3.476258291	3.349603302	3.542366585	3.836530184	3.215116444	3.373335375	3.315797783	3.39220288	3.376150703	3.220476286	3.355517559	3.367198899	3.294951523	3.1074549	3.185811553	3.388063988	3.273479943	3.308183301
APPL1	7.625979929	7.501051642	7.608503097	7.576121385	7.603003703	7.279404786	7.76107456	6.840247987	7.675217283	7.067062106	6.903083639	6.82180742	7.178204733	6.338298317	6.547595385	6.937351282	6.781683902	6.444025842	6.690299139	6.837237481	7.37997125	7.774341943
APPL2	8.752757951	8.983215782	8.919135542	9.238132035	9.009877185	9.013741472	9.379924938	6.784792503	9.569691761	7.795133904	7.295757065	9.036884994	7.583973299	8.497140679	8.196754729	8.024037976	7.24148661	7.816385869	7.988113221	7.288468318	8.484049107	9.360568909
APRT	8.148933065	8.208561295	8.15850509	8.024314815	8.049636263	8.076620626	7.943073626	8.057885195	8.331812096	8.208819133	8.246734178	8.848685164	8.340528491	8.466935748	8.371441823	8.296347839	7.868291716	8.6246171	8.382383981	7.887736511	8.208160886	7.004479102
AQP1	8.371923113	7.715874538	7.570543201	7.189794276	7.924818995	7.67608438	7.78349413	8.623275715	7.492774807	6.863292575	9.137931526	6.624579253	7.507280838	7.585919255	7.93687694	8.041719772	7.407165689	7.432688291	7.484584862	7.048565972	8.152726429	8.220835386
AQP10	3.165608443	3.853213741	3.602874145	3.577574646	3.541295224	3.726050101	3.496309595	3.476258291	3.735780539	3.61147314	3.509825688	3.573689451	3.533921527	3.720355059	3.457237652	3.59997797	3.57811839	3.770359266	3.607636446	3.79590666	3.58904352	3.786140164
AQP11	6.903083639	6.499516809	7.370187042	7.431694874	7.146807376	6.825887631	7.355997385	4.693797426	7.185219051	6.050588777	5.860076005	7.533214323	5.759003435	6.468768814	6.841579643	5.923135934	6.227735716	5.965693684	5.826854346	6.165052006	7.444084214	10.11572662
AQP12B	3.95776933	4.228581665	3.916835285	4.555582566	4.382191797	4.367285996	4.998730567	3.795729588	4.951092187	4.215935069	3.697058958	5.254593197	4.414994504	4.224126816	4.14360677	4.516082345	4.37477375	4.381972618	4.233814944	4.580121787	5.45569728	4.578400434
AQP2	3.267820951	3.357463684	3.520555495	3.243522422	3.218143436	3.135753453	3.327739767	3.439772079	3.30176464	2.97587413	3.241376518	3.249445714	3.250457098	3.187898963	3.326474701	3.301564683	3.113712432	3.383062369	3.295261262	3.08764505	3.490501273	3.236113102
AQP3	6.723207158	7.108747842	6.762683387	6.872240134	6.721486776	7.182177886	6.931510828	6.754708483	6.294582814	6.886207635	7.311401485	7.083265192	7.429588077	7.783065197	7.149754662	7.394825988	6.902231673	7.293755403	7.460055197	7.52408328	7.233044218	8.385085381
AQP4	2.682743364	2.930398465	2.837966978	2.784225371	2.835090632	2.881766997	2.958719714	2.954858552	3.025831298	2.832372135	2.864282044	2.835397026	2.910912705	2.92730599	2.821531538	2.951328742	2.723065411	2.873875448	3.103754432	2.817985404	3.103530754	2.728675316
AQP4-AS1	2.838586955	2.697523655	2.815845101	2.809357019	2.983807764	2.904521079	2.764941162	2.855270013	2.741513667	3.038839385	2.800842677	2.873107293	2.936129558	3.016413822	2.771282289	2.742016824	2.66667556	2.773083079	2.742484646	2.817985404	2.644699129	2.872677048
AQP5	6.247722091	6.15051878	5.91561317	6.231671481	5.919392564	6.458781346	5.767334795	5.658520857	5.816182478	5.879592749	6.377222848	6.03864813	6.242622352	6.574409132	6.228961629	6.031660738	6.039977555	6.470193202	6.297685109	6.355318691	5.975923255	5.711353925
AQP6	4.999965257	4.90724437	4.795162153	4.820047077	4.776043777	4.948966945	4.630640226	4.461169675	4.556149573	4.603977774	5.00804295	4.98089783	5.039302521	5.377530486	4.812503507	4.406689104	4.647600929	5.47130902	4.825407879	5.263392487	5.086354388	4.489802339
AQP7	5.896010953	6.466158727	6.303386609	6.70841405	6.225863114	6.444813491	6.724085605	5.060889316	6.934339028	5.58743236	5.341476647	6.500696328	5.997965852	6.501153426	5.600280534	5.756482054	5.598586729	6.570087538	5.962062448	5.71412173	6.278882358	6.982165275
AQP8	10.29501944	10.93845665	11.88973834	12.88614884	12.17541835	10.85628921	12.50119096	4.094561747	13.56385743	7.218671088	4.920133014	12.54069351	4.27688755	6.792278053	4.217018662	3.771207941	4.564471376	5.000410117	4.447241989	4.864395374	10.10462937	4.576855594
AQP9	4.943857495	5.564755978	5.466948281	4.96607408	5.297472693	5.037974461	5.285334213	7.742320704	5.290901412	6.790318983	6.661049699	5.68823561	7.310884199	6.468243503	7.49234737	7.447649147	7.221088756	8.218633439	7.619794206	9.930817285	4.942898034	6.070832028
AQR	6.607915291	6.249496488	6.467467827	6.28333324	6.535477514	6.579163699	6.488385254	6.417941791	6.486882137	6.121534787	6.022681495	6.553712167	6.091118496	6.407785503	5.977547872	6.079201877	5.988280632	6.336386926	6.026675813	5.69441187	6.274850901	6.576485512
AR	4.297762278	4.416714923	4.286125574	4.141169216	4.804514195	4.006429086	4.106130907	4.447581286	4.077947365	4.128218398	4.293742359	4.146606371	3.821181356	3.637862359	4.136076067	4.200719641	4.004042049	3.984141835	4.292652566	4.168929643	4.231136997	3.931778238
ARAF	3.222025279	3.000698754	3.302373151	3.074158846	3.25522663	2.84043964	3.042846065	3.326416085	3.111553161	3.181642986	3.005225708	2.891459343	2.996735185	3.09457703	3.060013492	2.871038465	3.475746488	2.778931566	3.078600705	2.817985404	2.855087242	3.178206417
ARAP1	6.84845137	6.691027734	6.424291627	6.574728541	6.813383078	6.313751774	6.87644669	7.394825988	6.786033746	6.733629351	6.891413394	6.761590658	6.48702951	6.634823124	6.474291043	6.730640957	6.724085605	6.628400665	6.411224152	6.537198277	6.564019943	6.895123544
ARAP2	3.575208036	3.523421275	3.67836368	3.394574334	3.380472865	3.64374437	3.550233909	3.13958641	3.584366978	3.606720734	3.243625996	3.503523053	3.666858057	3.489296046	3.560510841	3.414046238	3.562405695	3.683224563	3.631345863	3.57811839	3.790155985	3.622663239
ARAP3	5.002786876	5.121771839	4.829307339	4.778872456	4.730486014	5.186351476	4.624241506	4.853565601	4.763471136	4.765229561	4.933107636	4.927853319	4.97012256	4.93365052	4.858875738	4.819673117	4.860953359	5.136373652	4.877313986	4.777957017	4.61019239	4.772939002
ARC	4.010996506	4.119720754	3.979963085	3.859297236	4.479551091	4.460973678	4.056600147	4.300806097	4.108486309	4.268716464	4.137753688	4.28081856	3.940827896	4.202547665	4.517606917	4.387065918	4.228939317	3.983990403	4.455446565	3.910201872	3.760499596	3.873401835
ARCN1	10.2171007	10.21868794	10.34581458	10.18143119	10.32319757	10.26945553	10.21642018	10.18143119	10.21524701	10.23338424	10.43098801	10.40898014	10.44918443	10.63357034	10.20805441	10.15779314	10.31316847	10.59783127	10.40046391	10.34431535	10.2264991	10.3730889
AREG	6.633361425	6.853871686	6.338046414	6.6349733	6.433096898	6.678646078	6.374240352	8.151133178	6.299694709	7.461025119	6.617859516	7.624870521	7.385352465	8.327933498	8.68982702	7.571937361	7.354669204	7.779244766	9.39204549	8.370716747	6.807743627	6.492675112
AREL1	7.320111222	7.278993504	7.798942828	7.43069196	7.697495319	7.357559637	7.843359598	7.563282111	7.992647048	7.602067047	7.405438828	8.010167385	7.574420207	7.845476713	7.486138754	7.531773085	7.586393291	7.623636791	7.662182589	7.370740529	7.436035997	7.78349413
ARF1	5.938003735	5.649934483	5.791456258	5.803186677	5.737041119	5.81668793	5.956344178	5.446021001	5.954829711	5.524567454	6.094121767	5.919392564	5.685388462	5.831139696	5.554671788	5.71615981	5.454608385	5.90431323	5.75050017	5.811684775	5.851111703	5.458599894
ARF3	7.136723779	7.464934581	7.524797287	7.576841376	7.531172483	7.488087525	7.589703627	7.467849261	8.085537317	7.407379843	7.603998388	8.097976914	7.637891626	8.100322491	7.774341943	7.709202455	7.460319837	7.930638971	7.829456337	7.566298721	7.293755403	7.230274356
ARF4	11.10937762	10.74823777	11.4761581	10.84842385	11.0066421	11.17975624	11.01548678	10.68641142	10.43986797	11.14939011	11.45826492	10.79134348	11.62390852	11.39700365	11.42403314	11.44325397	11.20373805	11.61051124	11.55887125	11.48176868	11.37009805	10.3673889
ARF5	8.862812096	9.05661827	9.046129922	8.97653268	8.948185242	8.773303394	8.867031622	8.400631476	8.907087516	8.550896776	8.662089771	9.183036862	8.815465635	9.16966429	8.79335289	8.636108502	8.692778565	8.773870307	8.969768627	8.670435023	8.881006215	8.612948176
ARF6	9.07553685	9.312141118	9.315246199	9.453836498	9.160191365	9.398340033	9.266964906	8.628882261	9.291512518	9.1431996	8.882646617	8.884442705	9.251452717	8.883727821	9.440130202	9.066061187	8.824570007	8.779350719	9.433127926	9.159763927	8.999003476	8.739894637
ARFGAP1	6.372948069	6.501513033	6.52545296	6.707162234	6.409600852	6.42177473	6.404638695	6.452894616	6.508831594	6.533032114	6.733114397	6.750180005	6.549060805	7.147820054	6.661049699	6.385140504	6.470835748	7.289225374	6.791216941	6.185217554	6.499015254	6.468030247
ARFGAP2	8.482432867	8.506982537	8.457265843	8.458761142	8.304128204	8.280076146	8.284484385	8.541296114	8.519811885	8.23010353	7.965584085	8.746473892	8.353540531	8.6840133	8.235785356	8.315036177	8.294530461	8.721295994	8.318035863	8.211806674	8.312633205	8.412516865
ARFGAP3	8.148740929	8.684850187	8.645334203	8.271540566	7.921090439	8.75215627	8.462227192	9.135060635	7.84698795	9.17935088	9.801845051	8.298235409	9.485848649	9.397741933	9.378948723	9.72315158	9.757612598	9.931531374	9.732201939	9.933902247	8.902020765	9.751363996
ARFGEF1	4.210444777	4.091641606	3.906916529	4.09352269	4.16950947	3.731026935	4.216814756	4.232897375	4.220919831	4.608063345	4.16183251	4.181372853	4.340288356	4.098451965	4.104592398	4.416625295	4.256862574	4.192048843	4.191696984	4.111817707	4.161911705	4.685464637
ARFGEF2	5.836621197	6.029801806	6.109586356	6.442171269	6.640258909	6.268788004	6.458899429	5.723550779	6.441866311	6.711542432	6.1159297	6.105623876	6.740182661	5.949947746	6.261008006	6.414900864	6.235968073	6.326892512	6.641805789	5.8820567	5.74557753	6.098020834
ARFGEF3	3.703508608	3.70561426	3.746185055	3.563806681	3.89971012	3.906810513	3.676868872	2.921069188	4.033212426	3.352750172	3.667123783	3.606293707	3.744557731	3.600167712	3.241544098	3.535262467	3.359177506	3.616081549	3.796633486	3.285341701	3.863428213	3.382227133
ARFIP1	7.652395393	7.861591506	7.944630214	8.124968863	8.076140784	8.045456099	8.074333308	6.378821781	8.193626726	7.661558182	7.288468318	7.412788331	7.598228542	7.131865493	7.577111112	7.28469078	6.928938765	7.28387673	7.652499594	7.347038494	7.982053806	7.246068541
ARFIP2	8.653185429	8.848529217	9.158890428	8.891227844	8.753705555	8.949881703	8.724586923	8.221267078	8.66304643	8.594676422	8.895928406	9.144332531	8.879006627	9.614578226	9.112567726	8.696777189	8.537489892	9.127184598	9.252204362	8.748605834	8.883396087	8.683771894
ARFRP1	6.276949106	6.544647877	6.539713049	6.314623689	6.485362187	6.334642941	6.749145761	6.415074798	7.133832844	6.402789414	6.502137533	6.72243102	6.30702016	6.653296181	6.595620472	6.574409132	6.130874455	6.455136775	6.410266152	5.902026377	6.561992955	6.197256785
ARG1	3.362495382	3.064936666	3.457956442	3.423838006	3.453902771	3.493331507	3.331714753	3.503523053	3.673727968	3.377812859	3.52308552	3.345610374	3.502600507	3.223836812	3.878233141	3.586942405	3.371744104	3.430820609	3.575711178	4.93758024	3.356842378	3.131122462
ARG2	5.800809934	5.361226491	5.407883528	5.718934929	5.976065935	6.287691307	6.076969258	5.240017681	5.68871216	5.502021179	5.779766074	6.452756771	5.888360379	5.7841961	5.886105768	5.743089667	5.596088502	5.954426273	5.599901115	5.838870641	6.029801806	5.988722585
ARGLU1	4.484891305	4.633386442	5.027182669	4.251073754	4.467025779	4.097299579	4.029877505	4.461271404	4.337646735	4.521467041	3.93558317	4.186033802	3.989775657	3.980505683	4.097100306	4.267248708	4.140634402	3.840737836	4.216589725	3.915063835	4.086519654	4.891744435
ARHGAP1	3.858028325	4.061709987	3.97876608	4.120268179	4.007418762	3.87685561	3.863261379	4.088826485	3.568502467	4.036365239	4.20051711	3.909353473	4.067193206	4.0152978	3.928205129	3.865806042	4.084198125	4.114385195	4.029295134	3.868451024	4.043986207	4.202547665
ARHGAP10	6.487899214	6.25283476	5.72554338	5.600159818	5.829566496	5.73170704	5.890426761	6.043162471	5.778585767	5.773285338	6.05520091	5.992020836	5.916838741	5.643200358	6.251930624	6.179603984	5.912645327	6.110060258	6.024671978	6.619037672	5.946796058	5.901143008
ARHGAP11A	3.723450478	3.668400741	3.844579738	3.442142469	4.138472357	3.477952192	4.087420787	4.1732735	3.771390613	4.524696603	3.919008924	4.243385648	4.306538906	3.455322829	4.119561031	4.086584346	4.064426822	3.622204936	3.742324206	3.920277364	3.939964853	3.582557896
ARHGAP11B	3.884899988	4.09352269	3.88697948	5.92425793	4.333054629	3.732817647	3.862700984	4.462044984	4.022388018	4.005286589	3.479059736	3.978663351	3.750201144	3.699609642	4.067014877	4.13159068	3.862351606	3.929316655	3.870560495	3.862454172	3.884362028	3.919611441
ARHGAP12	4.257470381	4.426809551	4.558060671	4.048681953	4.666714991	4.148343076	4.573312081	4.061794335	4.761050553	4.189514316	3.986711511	3.966427665	4.055254783	3.887534982	3.873259022	4.394694859	3.718314487	3.972543233	4.383246732	3.572868234	4.40249259	4.049062074
ARHGAP15	7.928905295	7.801475258	7.085479632	7.804207003	7.804018437	7.605442366	7.489527738	9.59721703	7.412578515	8.248248593	8.278578318	6.802332861	8.325119212	7.317439384	7.890233984	8.657075296	8.574164339	7.388431872	7.991764079	7.909675293	7.957077591	7.8991815
ARHGAP17	9.47203623	9.590250763	9.549739846	9.549076528	9.61744629	9.399272191	9.463838848	9.579629042	9.527255383	9.525457384	9.233374056	9.595885161	9.327007844	9.382220535	9.412859429	9.233374056	9.419535714	9.473045677	9.2500258	9.466095655	9.281658912	9.630891924
ARHGAP18	6.304371068	5.877175793	5.633855815	6.520978319	6.347565838	5.155670604	6.273434997	5.46385745	6.694731085	5.921428209	5.990167453	6.085756116	5.63981175	5.506785356	5.230198917	5.614265443	5.835336241	5.67433521	5.490312386	5.26942589	6.158675945	7.510561182
ARHGAP20	4.614605555	4.889151025	4.777169479	5.059141576	4.672948476	4.991557378	5.023619626	4.91799413	4.910028462	4.785111079	4.901937173	4.811978245	4.857895132	4.703194883	4.85948488	4.804888557	4.701571187	5.367059417	5.049337955	5.250782263	4.793394429	4.632608097
ARHGAP21	5.333688352	4.566373112	5.568779383	5.002128055	4.776043777	4.486474201	4.732557234	4.293581943	4.569146814	4.891258386	4.56301789	4.397488431	4.848286044	4.51748896	4.781144681	4.621124537	5.078527711	4.572966549	4.738108087	4.629934199	4.709802012	5.435558531
ARHGAP23	4.66868024	4.260419441	4.364382688	4.63474432	4.68291812	4.837678942	4.556149573	4.50396518	4.573061813	4.558146842	4.841521268	4.966185167	4.663904548	4.954058091	4.9827082	4.416211	4.252502855	5.198323441	4.60679355	4.601760321	4.677996309	4.462044984
ARHGAP24	3.313019778	3.269075059	3.364648233	3.201282059	3.488152549	3.483969302	3.369860257	3.663158696	3.290069543	3.798443943	3.461640185	3.037194084	3.47718293	3.509825688	3.407848473	3.336175876	3.536751804	3.189312596	3.502108471	3.523421275	3.743820476	3.29581168
ARHGAP25	3.363910841	3.423164107	3.203955025	3.171791971	3.114287368	3.386672005	3.126761054	2.841803233	2.859437085	3.115585541	3.29002244	3.272622628	3.393645305	3.157651086	3.447270142	3.525698694	3.348800803	3.344090731	3.236356086	3.197169689	2.980767522	3.29673806
ARHGAP26	3.84416344	3.562102896	3.886766976	3.652517037	3.991266813	3.560236863	3.763145949	3.878463833	3.815678686	3.839852615	3.910370502	3.802401619	3.722010118	3.900674464	4.105180375	3.929248785	3.850494899	3.894518306	3.782389603	3.919368028	3.865877384	3.461508722
ARHGAP27	4.217095463	4.469631782	5.572783121	4.337646735	4.377971217	3.588316482	4.161525247	4.662531965	4.858603759	4.738607569	5.587517178	5.39494976	5.009370514	5.569186724	6.539073677	5.495408486	5.368949676	5.305511993	5.111078495	5.132510513	4.251708184	3.541455031
ARHGAP28	3.162285009	3.412701917	3.325695387	3.321535461	3.48261013	3.389147565	3.119774189	3.212660792	3.368283002	3.381137408	3.907681408	3.702767977	3.294806296	3.514982805	3.153238565	3.685319809	3.494160337	3.558812297	3.439285455	3.650620855	3.341105662	3.446317002
ARHGAP29	3.105774017	2.918393601	2.806885404	2.784225371	2.632597747	2.900222829	3.053933744	2.759943519	2.884624411	2.704075649	2.93809618	2.891459343	2.876679915	2.800328901	2.869156448	3.023248727	2.900053798	2.86455667	2.953565522	2.913531992	2.801790719	2.88771483
ARHGAP30	6.010124142	6.204916538	6.316414827	6.251036772	6.263816723	6.655048421	6.447895251	6.31155184	6.291997429	6.063999486	6.393547617	6.309271415	6.389360774	6.573008504	6.255152455	5.982144627	5.894639813	6.170081436	5.902312741	6.093155299	6.171678082	6.243374687
ARHGAP31	4.092504995	4.253568635	4.308637911	4.29367101	4.318022815	4.064426822	4.232437477	4.557241479	4.795543612	4.257903683	4.502520592	4.314942498	4.480573241	4.441623825	4.483129133	4.529641241	4.437724721	4.509343914	4.46495527	4.312031037	4.483815053	4.038707217
ARHGAP32	5.539255706	5.581100203	5.854480553	5.875065883	5.461897422	5.383829166	5.66628209	3.117447053	6.20556414	5.576863317	5.054229278	5.780426509	5.136489273	5.647221939	5.405306144	5.333576862	5.006316636	5.660568755	5.52950428	4.886716124	5.780730677	6.566648993
ARHGAP33	4.950678203	4.970457863	5.214062331	5.221348878	5.235536245	5.397454101	5.432194003	5.294861136	5.278457612	4.973044031	5.16921946	5.235391182	4.964735915	5.491583509	5.188536234	5.082214314	4.824055518	5.20112651	5.037688775	5.092403983	5.19736847	4.898818391
ARHGAP35	4.191863838	4.34518546	4.645331014	4.201161248	4.508477376	4.413422908	4.629934199	3.734970593	4.694729567	4.268716464	3.824189067	4.436463031	4.214899363	4.743704241	4.376907249	4.063914254	4.087214971	4.320843833	4.069792594	4.396387083	4.473474658	4.386987908
ARHGAP36	3.080866599	3.04174621	3.038029223	3.130227839	3.256313796	3.182447375	3.266260647	2.935932942	3.712695273	2.937688184	3.056817084	2.885028971	2.99459444	3.02088025	2.750731888	2.886919586	3.019715858	3.097587768	3.060284288	2.953565522	2.999886115	3.02567673
ARHGAP39	4.50396518	4.53710046	4.398106798	4.577387384	4.710287811	4.628000725	4.465397419	4.415721349	4.620207514	4.423389212	4.580348573	4.962518452	4.551689397	4.69453031	4.597139981	4.525291091	4.568407747	4.515192139	4.453093709	4.18524262	4.529641241	4.298621408
ARHGAP4	6.125377852	6.497881398	6.301918267	6.754971069	6.151257386	6.146619728	6.104952758	7.66204516	6.670278761	6.844023822	6.498065857	6.965106423	6.517031981	6.711699968	6.107994191	6.664517184	6.627186239	6.804037013	6.462991394	6.365345822	6.21599618	6.439300481
ARHGAP42	2.827245583	2.673208267	2.610514939	2.726344155	2.81274071	2.806339198	2.696297733	2.791114324	2.84087478	2.847189256	2.991680687	2.824510857	2.759943519	2.778058964	2.779480585	3.045903156	2.70291335	2.795104903	2.98585866	2.913376215	2.899979105	2.829061529
ARHGAP44	5.534191722	5.708074598	5.492124092	5.672406189	5.340638897	5.314995648	5.55878001	4.904404691	5.313640112	4.930513749	5.116861911	5.52377407	4.789727283	5.359206663	4.831882764	4.836772436	4.707024426	4.892941893	4.903442928	4.842377374	5.226550657	4.70214416
ARHGAP45	4.079828582	4.154872773	4.297395081	4.469631782	3.96192356	3.87430833	4.112265213	4.319776485	3.919675135	4.003963669	3.904428839	4.035437002	4.030484516	4.018744508	4.05736328	3.85448417	3.950913544	3.776468553	3.758001817	3.876238624	3.871597382	3.895388903
ARHGAP5	5.020620706	4.822395656	4.106130907	4.212079046	5.064598706	4.552403134	4.373140074	4.744244766	4.781585472	4.401005483	4.086304237	4.566469744	3.919547165	4.07252089	4.081727432	4.160231372	4.464564372	3.782853354	4.014131154	3.798352931	4.85073827	5.119995112
ARHGAP5-AS1	6.333192593	6.195435578	6.374075329	6.262011981	6.319225656	6.295465891	6.230846609	5.3017966	6.257508764	5.444473199	5.853446438	6.187114898	5.586760291	6.241447789	5.707548729	5.231418461	5.497559012	6.071348919	6.109586356	5.839968063	6.194272399	6.208925695
ARHGAP6	3.255588097	3.187058216	3.297367434	3.453753565	3.230274802	3.323767687	3.09605449	2.919136908	3.10701251	3.245775583	3.194613033	3.090078693	3.378371006	3.497343428	3.055231707	3.025458097	3.281831863	3.467044142	3.129371063	3.268408568	3.297192776	3.397062792
ARHGAP9	5.715491619	4.572458382	4.679644993	4.853712716	4.864083329	4.43982974	4.716229592	7.449503471	5.169112429	6.44173619	6.219487372	5.159502255	6.228635992	5.037012267	5.263977201	6.085756116	6.333057755	5.300276249	5.301355468	5.569075796	5.130536843	5.353217142
ARHGDIA	5.2240082	4.888459839	5.222761062	5.106392345	5.090026695	5.329587442	5.449257244	5.292067264	5.987618573	5.438646504	5.635744621	6.051315727	5.631092738	5.742352711	5.978158368	5.189005818	4.932030196	5.587949263	5.764886147	4.93758024	5.062272667	4.926805189
ARHGDIB	9.576791753	9.533388602	8.517958494	9.420556795	9.337883198	9.03991407	8.706937657	11.53888161	8.895928406	10.3938049	10.41576588	8.769007894	10.31390589	8.831681452	9.480505803	10.32690165	10.41167822	9.487918748	9.892672612	9.74857407	9.296189018	9.224241053
ARHGDIG	5.840125452	5.749410431	6.214809965	5.843695596	6.04022827	5.984110278	6.196340961	5.845351802	6.00918763	5.772313726	5.947709818	6.013342049	5.842349447	6.341994088	5.714716438	5.833686184	5.428179566	6.105794161	5.682434232	5.547179309	5.927999721	5.66537168
ARHGEF1	6.688910856	6.726069377	6.768261605	6.855590365	6.751423952	6.95580728	6.906821455	7.459692518	6.519582282	6.561071828	6.843345901	6.711699968	6.81406162	7.055149927	6.803264766	6.895894586	6.912953871	7.065281689	6.814852822	6.96568603	6.618439244	6.642517541
ARHGEF10	2.885123441	2.819611152	3.018100763	2.814437138	2.92484081	2.84171906	2.817757596	3.210324147	2.754119122	2.584424763	2.876301807	2.794873965	2.902844953	3.05650963	2.885622553	2.868952405	2.78741788	2.703208894	2.772678249	2.801478119	2.848181205	2.716743026
ARHGEF10L	8.258064506	8.235330975	8.49349633	8.13082295	8.331358612	8.200970842	8.15261315	6.923440034	8.235087453	7.65775262	7.434148826	8.093394553	7.731673824	8.033267384	7.742483151	7.385134824	7.413321046	8.101800299	7.577372575	7.526143881	8.107880734	7.557369706
ARHGEF11	4.45947974	4.724324574	4.689119367	4.632379311	4.844587099	4.677880357	4.89512912	4.332682927	5.117207818	4.634246762	4.369372472	5.598085026	4.722774672	5.071066291	4.496201259	4.481797581	4.511369215	5.229518129	4.437526907	4.550092322	4.377487667	5.439841963
ARHGEF12	3.214515827	2.865913076	2.845191958	3.152574556	2.817100334	3.093606165	3.163385189	3.025542422	3.062480468	3.096862523	2.919290839	3.027388203	2.943102492	2.956548179	3.067550895	3.092288222	3.086166971	2.956604886	3.051166413	3.120023554	3.136898202	2.814525979
ARHGEF15	4.722662064	4.720280627	4.488930379	4.412650974	4.727959775	4.693600449	4.495194217	5.134137815	4.482326589	4.821286094	4.991851686	4.719940703	4.850662392	4.850521286	4.862820775	4.916935303	5.105422763	4.969230458	5.205380826	4.824533086	4.63703397	4.61698008
ARHGEF16	7.115800715	7.419808747	7.620987669	7.739551903	7.286302091	7.647850195	7.700204392	6.200841657	7.30073987	7.137118762	7.415577322	7.919122473	7.159899078	8.18314987	7.522332409	6.989086348	7.027531558	7.925495733	7.499561332	7.411934349	7.40006981	7.635437527
ARHGEF17	6.665558934	6.640419772	6.637664817	6.858357131	6.743100018	7.016985964	6.721638168	7.156149039	6.687930917	6.70297574	6.94145009	6.835613796	6.561734524	7.136368513	6.825887631	6.659961927	6.725203482	7.061915713	6.659495978	7.106427245	6.647905156	6.789388204
ARHGEF19	5.608530427	5.129749136	5.533443812	5.431424464	5.481920428	5.07419397	5.441483967	5.615428353	5.600984228	5.726702679	5.600280534	5.453371147	5.543624963	5.50848625	5.658854395	5.238180918	5.436047984	5.641572428	5.53048448	5.343622739	5.532610953	5.507727456
ARHGEF2	4.666325753	4.678531946	4.931572035	4.53959894	4.745758236	4.916174491	4.774422147	4.771494801	5.277702754	4.803128759	5.265753008	4.727674819	4.741168683	4.446583224	4.594136337	4.790417181	4.818958666	4.764307867	4.815014726	4.720845709	4.619343676	4.510380691
ARHGEF25	4.761143801	4.692872702	4.683502145	4.607951299	4.603556332	4.846920934	4.655367164	4.50420643	4.744244766	4.760040363	4.57276021	4.845066049	4.698964076	4.905606286	4.697693616	4.517094437	4.553032556	5.185019253	4.714573999	4.642598684	4.887816162	4.343606894
ARHGEF26	3.178206417	3.085366476	3.256476824	3.150590806	3.120440803	3.093226501	3.091886012	3.189312596	3.011197392	3.044895198	3.104504992	3.187497117	2.911479247	3.231863575	3.154851162	3.070924773	3.351912967	3.134236884	3.070218175	3.146445424	3.034897551	3.241376518
ARHGEF28	5.176518513	4.717956967	4.446219217	4.202120853	4.811978245	4.403602122	4.685464637	3.905007146	4.924271118	4.282073527	4.379643269	4.702987235	4.567300839	4.295779644	4.309455334	4.747269618	4.347016519	4.424803246	4.281968845	4.280753712	5.321883745	4.519543241
ARHGEF3	8.4698872	7.978463692	8.218894081	7.764540083	8.039702241	7.73519051	7.757382916	9.195416855	7.359267307	8.596525806	8.793931326	7.423204813	8.849770438	8.027404482	8.420192971	8.969373655	9.24238557	8.30780546	8.319653301	8.553438286	8.38802026	7.955513631
ARHGEF37	5.815472289	5.947460788	5.757050639	5.991919228	5.956763258	6.070213074	5.927822735	5.770732435	5.86480444	5.804363626	5.485600414	6.013342049	5.753574422	6.267941036	5.726800944	5.725126774	5.932556609	5.93907511	5.84027953	5.826974703	5.899416769	5.975348653
ARHGEF38	3.699420805	3.690352748	3.771569452	3.623040431	3.571619979	4.01219389	3.882093042	3.165477989	3.769395838	3.811482097	3.466718546	3.667421769	3.722010118	4.147329505	3.840320829	3.176956796	3.493805731	4.260419441	3.504549436	3.849406635	3.915591119	3.68739225
ARHGEF39	4.079620842	4.620980829	4.395362049	4.633732554	4.41595613	4.457889666	4.026605165	3.850494899	4.294415779	4.696981054	4.495028852	4.87660403	4.505713815	4.559653052	4.708911343	4.284336646	4.168045825	4.679644993	4.551951786	4.405315521	4.737747487	4.458980645
ARHGEF4	3.717407798	3.890199135	3.68692068	3.631199828	3.883490256	3.850424221	3.694830741	3.72214265	3.789297486	3.60333384	3.743762261	3.442611301	3.876094659	3.498603714	3.754650468	3.673274863	3.780046997	3.877476904	3.747980686	3.554534019	3.725298361	3.665421055
ARHGEF40	4.830902559	3.850084109	3.931699093	3.988673953	4.1965259	3.757202504	4.279945683	4.067014877	4.652348983	3.804492698	3.955378621	4.237028827	3.962435098	4.143908008	4.036365239	4.042453226	4.050749588	4.069688107	4.154326987	3.892803284	4.119720754	3.856349501
ARHGEF6	7.889162006	7.694108298	7.112301423	7.75619008	7.547579275	7.490470834	7.30485021	9.548608442	7.111635395	8.59826705	8.506082668	7.314146826	8.420024727	7.25023235	7.642888996	8.420024727	8.558073621	7.641873235	7.971987468	8.029459576	7.748831325	7.452153911
ARHGEF7	3.033090779	2.870967599	2.961175855	3.156405983	3.043740288	2.909008523	2.988526717	3.007149867	2.881200703	2.89828734	3.169666535	3.132127375	3.070753996	3.095179759	3.076822094	3.253704574	3.115952316	2.953897376	3.132638942	3.097026068	2.935733461	2.850362754
ARHGEF9	6.405515083	6.328099427	6.278080383	6.099375413	6.442302982	5.973297711	6.24998858	5.506924903	6.690299139	6.503883279	5.341476647	6.582449768	5.75341602	5.97358565	5.917668639	5.517946517	5.585102343	5.944866376	5.787723772	5.26115643	6.0924917	5.90063748
ARID1A	5.864088459	5.655155304	5.654520637	5.90019924	5.922400607	6.174872356	5.821682633	5.594152371	5.645467743	5.535230641	5.628889972	5.850387522	5.714277331	6.241955481	6.055528477	5.444336565	5.499299061	5.854300206	5.880979586	5.719664907	6.015274659	5.563181674
ARID1B	3.529627365	3.552892014	3.276177724	3.30191409	3.279964452	3.209050564	3.321535461	3.288537704	3.311224043	3.272746958	3.293854199	3.247806467	3.143311791	3.286955178	3.357410293	3.297707986	3.124127734	3.522382684	3.139332095	3.286557508	3.344090731	3.117487235
ARID2	4.611123112	4.740847076	4.630856455	4.273538076	4.768786292	4.355159724	4.272511338	6.011627171	4.56684566	4.583965358	4.443486182	4.65579831	4.30915362	4.453379466	4.472055182	4.746467469	4.984690721	4.011048849	4.074671501	4.248803186	3.870560495	5.363032475
ARID3A	5.013891304	5.213438328	4.926906171	5.37316105	5.393271177	4.929061409	5.610073384	6.645092653	4.89587791	5.577611172	6.338046414	4.941692624	5.951705877	5.225316179	5.631217215	5.827988392	6.257368284	5.484193359	5.354032536	5.94761156	5.195404577	5.543758844
ARID4A	6.135105147	6.037811366	6.332750911	6.222287414	6.05520091	6.089641676	6.298192171	6.239682162	6.183924576	6.009467404	5.645198563	5.58022189	5.629859823	5.077174572	5.500257266	5.794172811	5.969431883	5.703698891	5.4839156	5.361534598	6.37845808	6.612610571
ARID4B	2.532998962	2.685775873	2.60170411	2.751466424	2.748327958	2.689423577	2.738874358	2.858852826	2.685605122	2.694592121	2.630078724	2.540302047	2.560957806	2.696008488	2.539480228	2.642554671	2.723814652	2.698249112	2.544998055	2.71281361	2.630863747	2.783379443
ARID5A	6.148955306	6.267439958	6.035763782	6.220661669	6.067420299	6.185106261	6.008186434	7.662824905	6.15051878	7.10908538	6.199154652	6.17149484	6.579282604	6.176716205	6.222761707	6.39369026	6.59271992	6.406040161	7.224296077	6.270625324	5.969679377	5.788075696
ARID5B	3.838664615	3.756420116	3.63711766	3.738807711	3.94155594	3.807089366	3.699678477	3.652034505	3.785755007	3.767614878	3.728469197	4.006603518	3.806349988	3.952726069	3.774775385	3.780579496	3.672487255	3.742797312	3.809756105	3.632923236	3.867054679	3.708756001
ARIH1	6.738691399	6.749963212	6.789388204	6.798497924	6.841761477	6.875650386	6.832768955	6.923599408	6.879158944	6.891877626	6.928209821	6.249258082	6.898603507	5.936870923	6.961562272	6.897333395	6.731941198	6.551105918	6.991421467	6.882161206	6.669881618	6.737473285
ARIH2	5.773812982	6.009833835	6.245942486	6.076969258	5.929856982	6.030496652	6.092566267	6.558426083	6.251550141	6.293868721	5.760130986	6.361299508	6.182744545	6.276760192	6.293250383	6.279988431	6.219910657	6.240038594	6.371048808	6.180733183	5.862319471	5.812136327
ARIH2OS	3.996537278	3.968494992	3.61578081	3.797030245	3.842719309	3.789229384	3.745504619	4.082072196	4.526687402	4.259250585	3.497588452	3.638418116	3.81339375	3.687669828	3.893958087	4.0745481	3.732960967	3.9570283	4.005386835	3.848262992	3.886581538	4.365183492
ARL1	8.417879046	8.535586283	8.418902005	8.203382376	8.118549475	8.581422664	8.228049556	7.638535337	8.496602918	8.322602369	8.652891849	8.213880796	8.830404448	8.255000622	8.433071031	8.678031272	8.386298362	8.951877013	8.769007894	8.447308799	8.607455799	8.28811263
ARL10	4.516901962	4.788935125	4.345710303	4.315572219	4.503131544	4.283343198	4.246770562	4.391079704	4.155131252	4.245081053	4.486104913	4.432360949	4.305800767	4.307278664	4.220216048	4.306003076	4.304395256	4.502520592	4.242460346	4.597092956	4.4336934	4.172493955
ARL11	3.13958641	2.885123441	2.820395259	2.830701608	2.917043317	2.952769641	2.909596811	3.036526769	2.983963437	2.97477862	2.916397619	2.985392556	3.032524036	2.935669828	2.791423421	2.899979105	2.860817838	3.018758621	2.884946774	2.728378735	3.115669462	2.696784803
ARL13B	5.158661251	5.18085708	5.231826651	5.028349566	5.199178374	4.905892217	5.022717427	5.733848859	4.981110918	5.871155543	5.358007006	4.750131814	5.462664754	4.418126053	5.288368218	5.398271752	5.783250809	5.157290091	5.519356981	5.252610843	5.066769395	5.217487116
ARL14	8.987024705	9.282785984	9.546564013	9.669192076	8.934077143	9.49724058	9.24238557	6.044542111	10.04512128	8.356802142	7.666716757	9.983839343	8.939557916	8.850972236	9.043738007	8.053615547	8.3518968	8.693611116	9.817611931	8.672075363	8.937108447	9.149675077
ARL14EP	7.503463978	7.36905111	7.162076802	7.346374266	6.894284083	7.215488013	7.039834157	7.826780037	7.137955976	7.67300765	8.031672188	6.858634939	7.485385311	6.752918453	7.154661243	7.385583007	7.484584862	7.246367884	7.148198945	7.119116996	7.518757569	6.858634939
ARL15	4.234357482	4.769290217	4.446671728	4.732105644	4.60443777	4.261250489	4.622276932	4.398524289	4.974018801	4.265742671	4.550461328	4.698282944	4.432452266	4.693980802	4.412472705	4.356777091	4.699233495	4.158569204	4.889896224	4.441491845	4.369330445	4.664559539
ARL17B	4.116103377	3.393467262	3.253443156	3.380400799	3.886501606	4.253568635	3.876598392	3.35642684	3.492086596	3.366717305	3.551771207	3.355319357	3.395237868	3.295920156	3.184990584	3.796038149	3.805656883	4.024953126	3.542992756	3.609086016	4.091570369	3.819148966
ARL2BP	8.33954043	8.302017737	8.135596309	7.988113221	8.343711608	8.225508874	8.125398726	8.16262399	7.990251963	8.263946741	8.472028091	7.932340542	8.239811037	8.260688745	8.484651471	8.470928878	8.209046149	7.967765309	8.434130492	8.294658452	8.170109972	7.711442291
ARL3	4.55669152	4.76560787	4.675904737	4.504087491	4.872439177	4.591372617	4.776598159	5.231418461	4.886510084	4.801816991	4.784985331	4.850662392	4.618461795	4.738562847	4.658333545	4.940668233	4.49825663	4.548366143	4.708226588	4.571683397	4.796094329	4.474186496
ARL4C	6.458781346	6.457153031	6.068426662	6.800076742	6.477493115	6.640419772	6.145069767	8.557195999	6.252423936	7.733062667	7.257592456	5.450025951	7.34082598	5.874703574	6.29091842	7.280503593	7.592283074	5.706569715	7.305574585	7.123421008	6.306745947	6.44471853
ARL4D	5.979382717	6.222109247	5.842063051	5.889913775	6.008015744	6.040969016	5.737167269	5.816434717	5.992567335	5.665837046	6.025174462	5.919938207	5.803485218	5.930373404	5.808548682	5.8820567	5.480141421	5.486622257	5.873442087	5.470492915	5.682911164	5.699944055
ARL5A	3.102856549	3.155931828	3.370659734	3.158909099	3.326860539	3.034970752	3.497266029	3.088011628	3.050794735	3.342773174	3.282786674	2.977825782	3.175215095	3.07519488	3.081871652	3.459358391	3.005795493	3.098148631	3.095067106	3.199124444	2.870283319	4.442815205
ARL5B	4.738201486	4.483744878	4.855340347	5.062632903	4.567598415	4.610609523	5.005291602	4.439634457	5.476414644	5.936425143	4.851961679	5.205914935	5.146047305	4.744715098	5.5074074	4.890159969	5.103363772	5.091069668	5.827127959	5.841406801	5.05226703	5.894749156
ARL5C	4.29541862	4.620886164	4.575417488	4.658333545	4.475186208	4.517168822	4.553321315	4.214168042	4.338998271	4.795866204	4.212345069	4.730568929	4.783859142	4.855491619	4.541529524	4.525291091	4.793921846	4.819205323	4.643402372	4.357202764	4.690231496	4.588604424
ARL6	3.872315421	3.594911373	3.527637569	3.705857586	3.628751122	3.368730425	3.765448327	3.867791847	3.6962568	3.864642551	3.554165673	3.583956194	3.845456261	2.856059612	3.515435706	3.831821117	3.542151645	3.266058472	3.769659961	3.717893984	3.6513944	3.408766248
ARL6IP1	11.15114558	11.20723455	11.34501799	11.25372984	11.30032897	11.21406674	11.24046078	10.96792811	11.49190843	11.31084439	11.04016526	11.25372984	11.12303415	10.59669796	11.04944972	11.10806849	11.19531174	10.64701501	10.79458103	11.22920671	11.21598517	11.11925754
ARL6IP4	7.780517166	7.30485021	7.431066648	7.514297871	7.60376583	7.48023802	7.390346718	7.216282638	7.441203649	7.46370878	7.008782038	7.748504067	7.301181765	7.479152935	7.079043905	7.02476443	7.111503516	7.495594027	7.412788331	7.172069821	7.458424233	7.54601997
ARL6IP5	10.68156278	10.44243693	10.23821617	10.51567047	10.37863816	10.33222937	10.79458103	10.81324945	10.51567047	10.78996868	10.55211772	10.16037427	10.72905831	9.901898928	10.58227331	10.61777697	10.62900646	9.805041195	10.24121996	10.46953986	10.65314004	9.981637664
ARL6IP6	6.141373765	5.738732609	6.034622036	6.073946919	6.126237256	6.113082396	6.291207622	5.839968063	6.052095873	5.955002118	5.741061685	6.171093675	5.720342617	6.061084245	5.776345571	6.068426662	5.454999293	5.837241964	5.756275042	5.994142888	6.024671978	5.633623371
ARL8A	6.972087266	6.846155582	7.026071878	7.027531558	6.767983182	6.834663261	7.069351491	7.350986454	6.827749939	7.079347821	7.263631505	6.928595531	6.994581402	7.262417661	6.905975591	6.871222237	7.002821436	7.150876948	7.17261249	7.404530935	6.95127834	7.041445643
ARL8B	7.936088912	7.979870419	8.465881037	8.195413002	8.119014368	8.083416586	8.365259761	8.379621736	8.535184708	8.692041735	8.364775972	8.39615448	8.388903946	8.239155181	8.587685771	8.600751057	8.277553513	8.174882765	8.70317314	8.507580562	8.244058633	8.221596952
ARL9	5.086658202	4.838410759	4.726408436	4.675629615	4.936817204	4.719831333	4.611397946	5.010071711	4.665459152	5.175014726	5.299190417	4.642933382	4.754153833	4.900795375	4.886826849	4.718161192	5.276127958	5.07351286	4.594136337	4.920133014	4.913506474	4.662245378
ARMC1	8.353729717	8.454364271	8.537223809	8.491526288	8.61087378	8.507580562	8.53313112	8.623764857	8.552360503	8.450752221	8.817891998	8.421847156	8.755996685	8.212611907	8.526748017	8.58870102	8.556310166	8.474254424	8.591142641	8.658856409	8.573896286	8.483630634
ARMC10	8.16624701	8.10003636	8.282869218	8.206227688	8.011954705	8.269995035	8.182330157	7.741345355	8.122244541	7.841434672	8.026632185	8.324505442	8.308185829	7.979330936	8.168659838	7.90204329	7.925495733	8.578999175	7.897046555	7.860356031	8.495609857	7.170795782
ARMC12	4.080009238	4.425146413	4.557241479	4.295166848	4.321260401	4.343098848	4.08450975	4.348744153	4.421831916	4.142508754	4.482186468	4.396387083	4.495288632	4.472947646	4.347892072	4.204155576	4.08976108	4.574784772	4.595751253	4.697596744	4.420500607	4.369198153
ARMC2	3.407624793	3.220358356	3.225432588	3.205518731	3.310316485	3.185519163	3.320394438	3.383574656	3.33885708	3.197678856	3.212301964	3.328023653	3.182810641	2.998454125	3.363293236	3.228713341	3.394437643	3.008608582	3.032298973	3.353656624	3.579783846	3.44220105
ARMC3	3.224854214	3.250376468	3.148639341	3.488462645	3.284084479	3.26206582	3.264771134	3.199953236	3.154260704	3.074158846	3.020323429	3.058672199	3.130986706	3.353723198	3.222920163	3.257622847	3.137023858	3.333694624	3.467138717	3.119360506	3.427792276	3.359961152
ARMC4	2.959020518	3.101283514	3.168997419	2.875784951	3.32374758	2.945470215	3.186560454	3.037133682	3.034481421	2.920813039	3.001888642	3.00046197	2.990042751	3.04303858	3.117997854	3.018252277	2.827379904	2.896339332	3.143656127	3.190889954	3.261375738	2.841007846
ARMC5	6.328867621	6.265266889	6.601861925	6.320595304	6.513502385	6.830323293	6.670530729	6.514573707	6.550145622	6.188440231	6.533184452	6.598432884	6.298890514	6.885439919	6.595317067	6.559432267	6.203999361	6.66295578	6.162752723	6.710159406	6.48702951	6.480817513
ARMC6	7.025785398	7.209197273	7.334383304	7.221578892	7.026416765	7.081793194	7.131705806	7.146099406	7.182707622	6.989439432	6.980821162	7.383389544	6.975059219	7.38462583	7.112301423	6.824294624	6.790101039	7.280395211	7.104106069	6.975059219	7.156767465	6.747793079
ARMC7	5.963345493	6.133536791	6.268617688	6.52134924	6.063575815	6.058488093	6.546604167	5.871155543	6.133354026	5.987618573	5.982828148	6.258991207	6.096056431	6.605663414	5.983353907	6.131125358	6.102374147	6.086628677	6.333320478	6.174026938	6.252313896	6.115266896
ARMC8	4.209394084	3.902742841	4.38419206	3.745405842	3.79590666	3.737799297	3.933394168	4.146815124	4.092043576	3.996669038	4.077491194	3.796574197	3.955614959	3.846824047	4.193590504	4.230151626	4.063493838	3.941853142	4.21884352	4.124292612	3.897839122	3.620756003
ARMC9	2.825742878	2.807354718	2.979639027	2.910377871	2.923285121	2.807354718	3.084846043	2.814625127	3.016697158	2.972694994	2.842151078	3.029417197	3.068811814	2.969609605	3.003828007	2.917311022	3.008411065	2.972458953	2.882132096	2.936330641	3.206161659	3.098615799
ARMCX1	7.92911348	7.680889916	7.438128327	7.156557618	7.6018613	7.453050676	7.443304869	8.096533718	7.180238585	7.586017309	7.519897573	6.97919408	7.493487216	6.816808501	7.890469644	8.044231144	8.213648558	7.298843404	7.55675793	7.711442291	7.229660076	7.343217731
ARMCX2	7.688262476	7.541686926	7.093340469	6.661849261	7.661701145	7.057780161	7.099340898	8.501063765	6.841761477	7.648071587	8.135596309	6.52040208	7.955225919	7.419299522	7.562486328	8.241369491	7.927596365	8.104160678	7.443128669	8.365754346	7.148198945	7.102436648
ARMCX3	7.667228977	7.492232385	7.249414437	7.183712428	7.314314256	7.515318985	7.115138178	7.618131591	6.978446697	7.491860081	7.802915693	6.902767435	7.529690537	7.473744259	7.329499796	7.592944894	8.075516718	7.919296827	7.459847421	7.795947474	7.687156008	7.271943776
ARMCX4	3.184139233	3.223787626	2.958396164	2.935859394	3.161968234	3.058339321	3.014628882	2.943287964	3.057208762	3.040271253	3.218878589	2.91415897	3.28477679	3.067617967	3.07519488	3.042540133	3.133690747	3.121249109	3.2153056	3.318691977	3.251825181	3.324616369
ARMT1	8.009643245	8.330836746	8.250054886	8.482090963	8.305630699	8.220168459	8.452785916	7.911766569	8.535586283	8.560689434	8.508744075	8.374960259	8.462905568	8.119257261	8.745664835	8.542835838	8.935078388	8.379871665	8.495906264	8.769665815	8.461924468	8.433071031
ARNT	4.58569588	4.471924863	4.60862994	4.784270424	4.220400681	4.58007496	5.03213398	4.352666357	4.734096577	4.58569588	4.529024689	4.60080318	4.40249259	4.277067663	4.491607803	4.344070171	3.863678733	4.319080781	4.472816473	4.434951975	4.750131814	4.099973495
ARNT2	5.713810233	5.3957986	5.769135051	5.505687374	5.70876997	5.231173492	5.123841165	5.920193794	5.413512255	5.347829826	5.074509726	5.1619811	5.415419805	4.781374373	5.255976355	5.539255706	5.746299326	5.26169503	5.343684752	5.297606548	5.474522333	5.378059516
ARNTL	5.719664907	5.850494394	5.134963715	5.504918886	5.730379863	5.179659964	5.809469055	6.294033364	6.380700746	5.827662191	5.69065441	5.913379436	6.146481541	5.463576839	5.296740708	5.987768328	5.447573259	5.712774173	5.910917061	5.716995619	5.542754363	5.818983347
ARNTL2	4.337288807	4.407772681	4.405681902	4.315572219	4.267536821	4.146699773	4.076692798	6.62295864	4.11044788	5.848185109	6.06769316	4.993110323	6.391325342	5.490029646	6.232710424	5.629052199	6.463648957	5.981156693	6.208368834	6.521892732	5.225771903	4.935767235
ARPC1B	9.188773938	9.49490743	9.350143835	9.491508385	9.070287626	9.097279965	9.188773938	10.80682651	9.391609324	10.2194695	10.25878096	10.08226492	10.30236094	10.32247783	10.16115499	10.31947403	10.42521765	10.24325786	10.4758705	10.19901758	9.549076528	10.31627547
ARPC2	10.5873081	10.86080925	10.85860129	10.97333403	10.81047537	10.74224125	10.73132234	11.29199917	10.89406019	11.04317538	10.86452737	11.23893944	10.97861994	11.09635346	11.0066421	10.94774416	11.15955362	11.09829397	11.17442436	10.95526475	10.83586678	10.83965546
ARPC3	5.141750629	5.362337434	5.149289619	5.06849993	5.228428196	5.476585618	5.132241473	6.486228028	4.91515261	5.472917793	5.377279855	5.058819417	5.618473117	5.276374847	5.53048448	5.537533378	5.986974249	5.810050965	5.323803662	5.453495758	5.074154603	5.554933711
ARPC5	3.657050551	3.663503709	3.484508426	3.277976194	3.460035162	3.421769345	3.30374833	3.29942628	3.250179439	3.537457588	3.335827497	3.201503716	3.787087595	3.26105122	3.425616745	3.237752465	3.828027156	3.455059254	3.681788648	3.570915614	3.277602638	4.198034398
ARPC5L	7.025443536	6.942669472	7.043274687	7.140771482	7.23669339	7.177377728	7.024204799	7.300540441	7.374071262	7.270267368	7.204433957	7.255542776	7.142448334	7.300959439	7.516791999	7.146807376	7.435677194	7.155878951	7.272037751	6.977602857	7.03479512	6.624492206
ARPP19	7.117612766	7.070564147	7.131515027	6.964941867	7.131705806	6.932186581	7.06917575	7.253687386	7.107811231	7.215785709	7.444084214	6.650276299	7.189389308	6.6536682	7.027803131	7.303970501	7.012229035	6.487211441	7.200942238	7.146987416	7.033777759	6.890086567
ARR3	5.461956432	5.524335006	5.209008598	5.299555155	5.492238308	5.641229271	5.416309866	5.314665329	5.57735915	5.127449291	5.399521853	5.818203473	5.275289444	5.567602378	5.594582891	5.266776748	5.20668996	5.589430898	5.635277563	5.242757882	5.53008647	5.673934915
ARRB1	6.670530729	6.515971776	6.692195064	6.350710787	6.521032163	5.985330796	6.424417016	5.463446573	6.568929047	5.804643868	5.940254082	6.926556893	5.613147751	6.161986076	5.959861653	5.750384647	5.512322861	5.776890931	5.965484239	5.589630974	6.423732288	6.044110703
ARRB2	6.714544346	6.931025421	6.670278761	6.773865586	6.763056626	6.470835748	6.936780159	6.995643236	6.534654854	7.056648712	6.944714166	6.737358272	6.564707548	6.752415821	6.527249115	6.702854973	6.686924954	6.49677405	6.784032131	7.024932477	6.545215559	7.222965467
ARRDC1	7.20026953	7.283222403	7.576005231	7.302202434	6.94830923	7.042426207	7.214943369	6.65111667	7.39862205	7.022986651	7.350778214	7.531773085	6.999832688	7.942231286	7.469564603	7.14475897	7.175722361	7.42761425	7.549104762	6.997012611	7.273895854	7.168238242
ARRDC1-AS1	6.260520355	6.253407304	5.784998875	6.263964643	6.251129936	6.265744838	6.526294336	5.867431134	6.289793435	6.077222189	5.821063094	6.615807219	6.138309568	6.412013177	6.205757214	5.860076005	6.031907925	6.262614834	6.10647281	6.009109357	6.197685698	5.981999603
ARRDC2	7.181560085	7.272246152	7.078861437	7.250020679	7.044476596	7.206848456	7.162819871	8.49249256	7.12604332	7.396223453	7.554250335	7.156767465	7.095968368	7.34082598	7.563914265	7.44347499	7.50641263	7.674321747	7.514757963	7.627446433	7.236065824	7.214943369
ARRDC3	7.678989769	7.873288224	7.91056633	7.642282474	7.250928976	7.795947474	7.446101543	7.888963889	7.541686926	7.564300623	7.426466175	7.118427411	7.760427857	7.269653444	7.445949299	7.707153294	8.185642394	7.727946016	7.853786369	8.097755842	7.346521466	6.880227591
ARRDC4	9.227448424	9.299747031	9.409731904	8.796336091	8.329607133	9.060796214	8.82799095	7.162819871	9.269382079	8.368442928	7.912544344	9.279540956	8.373284298	8.35402362	8.199309438	7.84214564	8.681704444	8.464633543	8.687414599	8.72263956	8.559192544	9.716469687
ARSA	4.5146849	4.507482901	4.5090855	4.536273357	4.914524727	5.115294333	4.822718791	4.972331864	4.67636952	5.101522229	4.742026399	4.992780231	4.45268141	5.027246664	4.339545179	4.55370646	4.690451365	4.731046687	4.627378979	4.272089408	4.648144874	4.781828036
ARSB	3.554653436	3.757688828	3.366014465	3.645457608	3.547796574	3.551131574	3.59591463	3.383283448	3.29673806	4.030656027	3.607503932	3.075721061	3.680938843	3.319564527	3.355250942	3.693945124	4.688538829	3.823649074	3.985481873	3.742578131	4.154326987	3.157721413
ARSD	4.68993678	4.604640257	4.621972516	4.851693572	4.596659103	4.807603238	4.741424557	4.643542172	4.748398238	4.557352185	4.86613759	4.57443173	4.512727809	4.644688363	4.654726449	4.705250807	4.518048101	4.647381076	4.7445542	4.738877961	4.701756275	4.437018941
ARSE	8.479605355	7.777065027	8.412694789	7.945373423	8.365010705	7.712947407	7.977649517	4.504087491	7.616152331	7.013497626	7.388664975	8.340135677	7.73536515	8.041018662	7.326139581	7.857806735	6.232563147	8.10745087	7.724535169	7.432135204	8.565663399	3.837046696
ARSF	4.966717838	4.921377535	5.2136474	5.013265079	4.959687735	5.020754025	5.148173088	4.512456466	4.819119284	4.975153956	5.025015782	5.078122686	5.034894621	5.406429969	5.214749612	4.74394826	4.636454499	5.031916425	4.833079259	4.811541185	5.168396797	5.097289438
ARSG	4.21480651	4.216926802	4.509343914	4.122821289	4.304956729	4.154068563	3.891237618	4.97504705	4.267334886	4.186327641	4.199067779	4.212964731	4.457333052	3.854243592	4.517723924	4.355793446	4.326366253	4.106658312	4.092678855	4.312699086	4.256190539	3.825756651
ARSI	4.741168683	4.527288371	4.589983313	4.226820411	4.313275906	4.400001324	4.495086832	4.177663316	4.130985693	4.487096821	4.681316884	4.699382215	4.763771502	4.877839542	4.505953993	4.611585464	4.622276932	4.724830697	4.707266222	4.885346745	4.342694936	4.28139385
ARSJ	5.084290447	4.814640019	4.654806221	3.800884547	4.562167584	5.839248728	4.990034096	3.873738552	3.815889009	4.603191666	4.349553591	4.455259972	4.865503337	4.655367164	5.298387056	4.578183653	4.742513298	5.129431013	5.134309313	4.606940516	6.033700029	4.105768092
ARSK	2.839703297	2.8444856	2.697523655	2.963136829	2.973729239	3.005932991	3.398014028	2.912003393	2.801478119	3.209907271	2.957645151	2.985655171	3.018252277	3.059738353	2.927180648	2.918722227	3.019715858	3.10701251	2.910912705	3.00659787	2.880356234	2.877967637
ART1	4.36944725	4.049627839	4.316885905	4.321617026	4.090878634	4.444181319	4.295550591	3.994939097	4.081983891	4.441854674	4.032100244	4.600700305	4.221957454	4.029295134	4.155424299	4.634246762	4.123118858	4.473783473	4.05958247	4.198343785	4.291191685	4.155568616
ART3	3.963758893	4.132911076	3.765959951	3.894597446	3.741355286	3.926940421	3.775030074	4.500064535	4.090682416	6.296990633	6.347484622	4.228188742	4.377282649	4.287815197	6.322540473	5.474131146	6.685782453	4.218327184	6.114079806	6.773468658	4.633617647	3.586662217
ART4	3.379728278	3.079193418	3.378567755	3.098269014	2.964972061	3.128731742	3.127004072	3.27635148	3.121563562	3.147788659	3.342245929	3.01111378	2.917543559	3.104504992	3.063083879	2.996988252	3.084379866	3.458964915	2.989369478	3.085630338	2.932193183	3.029162707
ART5	5.359158682	6.042348762	5.566188699	5.908034118	5.770379272	6.048638212	5.562978337	5.362435428	5.594152371	5.578846879	6.106936422	5.635140725	5.677457296	5.756843955	5.769624102	5.736751192	5.909310146	6.170081436	5.91923499	6.222287414	5.775673949	5.643661093
ARTN	4.159965539	4.264339189	4.640387018	4.482635583	4.212167763	4.927607331	4.56884203	4.55067567	4.669929017	4.601760321	4.833672553	4.459849805	4.288451305	4.747627635	4.619111406	4.438280009	4.325740517	4.740502121	4.291545112	4.753933764	4.176386008	4.375339102
ARV1	3.675563945	3.660054627	3.965869763	3.859988508	3.788192144	4.060191379	3.914410325	3.815229527	3.898365279	3.662815716	3.465952491	3.528948329	3.557251906	3.629359877	3.543275805	3.721171725	3.821455741	3.535394586	3.546957976	3.609853326	4.011421756	3.941899971
ARVCF	5.453921676	5.637363287	5.671441542	5.524335006	5.528052891	5.777291833	5.414138252	5.125008294	5.75341602	5.547963603	5.838426743	5.712555883	5.305511993	5.699772173	5.556810719	5.330770899	5.86497693	5.850387522	5.672226176	5.517297818	5.534705477	5.633065978
ARX	5.415065169	5.15351612	5.440006344	4.654016283	6.126237256	4.962518452	5.446021001	3.758988688	4.691172413	4.283180591	4.573406504	4.692230496	4.413700292	4.86613759	4.6757551	5.009640475	3.844050458	4.171479799	4.397592887	4.626288595	5.979859562	4.861498886
ASAH1	8.60980676	8.765849915	8.593933037	8.577751763	8.862964839	8.376434541	8.688346784	8.113325268	8.471774972	8.749867022	8.90779588	8.46934481	8.603974108	8.534628135	8.57498266	8.989176511	8.677728324	8.620714986	8.641518517	8.90066091	8.650265641	7.966879399
ASAH2B	5.214219269	4.4001116	4.890646556	4.310277847	4.843875808	4.705758756	4.894724015	4.146815124	5.014375948	4.498855007	4.672430056	4.249262819	4.666973857	4.182892392	4.393358717	4.317040955	3.946606154	4.237601924	4.342973352	4.288061938	4.866407644	5.497950334
ASAP1	4.15312712	4.071618744	4.118147775	3.999340342	4.229227266	4.158449231	3.784184709	4.746572211	4.04345294	4.303254906	3.986193007	3.38729093	4.144958448	4.23024027	4.344544245	4.525291091	4.413091958	3.934609918	4.544297036	4.227731087	3.882440453	4.513157799
ASAP2	8.665765864	8.981634813	9.078723564	9.045751192	8.83849487	8.923538299	9.272443799	7.220257819	9.036310626	8.329607133	8.017562305	9.293725129	8.306114249	9.153712966	8.788818222	8.256437968	8.064810541	8.681428369	8.705238309	8.447731916	8.854361242	9.060479828
ASAP3	5.405440917	5.490170421	5.709050643	5.56967949	5.49583097	5.495969946	5.658741432	4.695215268	6.010489958	5.215030596	4.743621171	6.008015744	5.008144042	5.53048448	4.880446287	4.922098171	4.743215977	5.285029028	5.312496236	4.732948059	5.454748167	4.713938989
ASB1	3.475908668	3.646494129	3.771776027	3.571239759	3.358442903	3.92329825	3.572783155	3.657422443	3.35632919	3.419537544	4.062157005	3.356294051	3.680781937	3.758665899	3.862111274	3.725298361	3.652363288	3.844666899	3.574326995	4.027236605	3.382717062	3.478070497
ASB10	3.252570733	3.215079159	3.238575356	3.243522422	3.481482233	3.369860257	3.28415074	3.376591336	3.20846343	3.022405848	3.057469407	3.209707765	3.222421474	3.453663928	3.160064583	3.150953225	3.177735903	3.192372205	3.368730425	3.287063318	3.059528521	3.34475619
ASB11	3.176730625	2.998578422	3.260436941	2.923753793	3.039572411	3.219194826	3.334128357	3.147520703	3.205634649	2.795710893	3.213757646	3.180420781	2.963863069	3.455409871	3.144104011	3.411712666	2.986618768	3.110498263	2.887911589	2.97554273	3.103530754	2.985055678
ASB12	5.224366156	5.463093332	5.292240012	5.270498838	5.002685464	5.52096881	5.170504801	4.979538626	5.241567248	4.97012256	5.235282658	5.523351933	4.92251289	5.399190019	4.993110323	5.004484255	5.021294889	5.619292819	5.187551307	5.23297192	5.260198023	5.022263005
ASB13	8.690070258	8.734243903	8.670751196	8.749078442	8.060713992	8.372661237	8.734593126	7.680102951	8.98352339	7.981734541	7.669116491	8.773592383	7.736510606	8.471478058	8.124968863	8.295843572	7.822054874	7.784531332	7.585614393	7.645421064	8.726798072	8.957889766
ASB14	3.892664317	4.334305148	4.062002582	4.308637911	4.189618132	4.368842304	4.278392679	3.849558409	4.009283477	4.212214987	4.298520235	4.147329505	4.131505009	4.307278664	4.173931195	4.163268108	3.959807155	4.194754533	4.012844829	4.185060267	4.044589605	4.074071867
ASB15	3.535691055	3.969818239	3.854190678	3.805471238	4.134350054	3.785615235	3.960736583	3.771012239	3.913209843	3.900136957	3.997811607	3.880356079	3.736894193	3.924643654	3.72087382	3.925620523	3.689328928	3.860189229	4.109377757	3.724892165	3.841592589	3.553383684
ASB16	6.323821899	6.629826903	6.565834672	6.791075766	6.758043796	6.752606388	6.49677405	6.391641298	6.363009107	6.477493115	6.449442306	6.713792458	6.751238422	7.234874916	6.964457766	6.695633357	6.694391357	6.967715613	7.020494716	6.982328	7.024596625	6.504067676
ASB16-AS1	4.543021288	4.775930088	4.504735187	4.57915347	4.771245422	4.330265125	4.818378912	5.172154571	4.437979279	4.567550648	4.246370542	4.694355635	4.82916726	4.512631377	4.62968075	4.754811496	4.312507223	4.410422688	4.426505806	4.606367663	4.56498268	4.377867177
ASB17	3.060884766	2.973507034	3.061495253	2.931550862	2.991605015	3.064936666	2.881112294	2.999886115	2.894222541	3.12466761	2.990646563	2.957124816	3.058302169	2.924027699	3.102107798	3.140556051	2.899523499	3.088936513	3.238735978	2.907478915	3.128538623	3.047945988
ASB2	4.964871017	5.066242199	4.515192139	4.39594832	4.726901832	4.628117899	4.322528363	5.847471403	4.598323745	5.606937382	4.622510663	4.60163729	4.894067254	4.664698657	4.633496524	5.217732032	5.115929069	4.388860595	4.723128897	3.754200737	4.699706081	4.785331133
ASB4	3.0392069	2.937038964	3.038491793	3.141263598	3.142580314	3.041001427	3.117624157	2.864113258	3.177495407	2.890255611	3.08680777	3.291046663	3.100516219	3.036276509	3.02138001	2.997904527	3.017343425	2.886249868	3.180476262	3.068130294	3.135538129	2.984559444
ASB5	3.017284972	2.680962526	2.687526001	2.819457368	2.842319468	2.626416417	2.51482491	2.57658136	2.869652432	2.598593156	2.715269316	2.871038465	2.756178043	2.743776546	2.701031322	2.609749886	2.588741532	2.513225825	2.84087478	2.620728084	2.779090656	2.663206755
ASB6	5.85172756	5.420880362	5.700945641	5.789987697	5.462120966	5.809674239	4.984799682	5.997166528	5.471464388	5.672868069	5.246028084	5.875996729	5.442172497	5.647658871	5.627266024	5.758387207	5.606937382	5.485600414	5.484832716	5.354979435	5.724480439	5.645935322
ASB7	4.969121137	5.026163603	4.990631215	5.148562452	5.177173379	5.050255836	5.087286636	5.085550499	5.255372966	5.242544337	5.037821092	5.209974393	5.118622646	5.285917104	5.448596695	5.141228261	4.790639316	5.144317172	5.177713648	4.993017445	4.948656882	4.745758236
ASB8	6.339634023	6.233570447	6.469347597	6.354922095	6.244847507	6.294033364	6.414900864	6.394715481	6.597412064	6.238302888	6.241595642	6.769473177	6.085756116	6.612425145	6.137461803	5.919111724	6.055821477	6.459084946	6.162117672	5.757162175	6.23016416	6.423732288
ASB9	4.249262819	4.488393348	4.441491845	4.179185985	4.875610242	4.066019781	4.675193326	3.988832365	4.033392468	5.036346861	4.541370698	4.914003306	4.442727652	4.148343076	4.600580137	4.610509191	4.834898869	4.463498065	4.434648599	4.646709231	5.084290447	4.399289972
ASCC1	6.470835748	6.322357345	6.347709458	6.673334825	6.064428759	5.907924462	6.337153021	6.977409901	6.793602327	6.861748939	6.994885817	6.739152254	6.678842428	6.302705939	7.18294927	7.034630108	6.696885255	6.749305031	6.741226673	6.832417108	6.802070944	6.384505598
ASCC2	7.153344863	6.967715613	7.238438794	7.146099406	6.820985204	7.123278647	7.197892964	7.139467364	7.570312522	6.769821885	6.939085296	7.633589837	6.809589765	7.253544149	7.087741489	6.862860687	6.528432766	7.155212719	6.975059219	6.567234719	7.008587348	7.018268129
ASCC3	6.120412359	6.263964643	6.260288745	6.114354131	5.917668639	5.878170744	5.669835117	6.263254389	6.17121819	6.38995618	6.660124009	6.17642229	6.572833365	6.518190914	6.652088615	6.377933011	6.60678764	6.830098314	6.507071377	6.731349212	6.468540242	6.587244307
ASCL1	3.66324654	3.61814101	3.678876618	3.351081334	3.753279149	3.827217696	3.733196858	4.354817848	3.543454526	3.679835186	3.501436579	3.579136151	3.756322572	3.551797738	3.520244849	3.730608517	3.729267197	3.58729614	3.54933578	3.650321151	3.711997712	3.365456821
ASCL2	3.149816127	3.000698754	3.249806702	2.903864506	2.944675141	2.924324268	3.022883455	3.093019867	3.022493094	3.313557617	2.895736852	3.013052713	2.976418191	2.874859102	3.071684993	3.037878061	2.958907656	3.077039574	3.187193376	2.933955151	3.012550633	3.227313811
ASCL3	4.330162887	4.660442817	4.246203286	4.183895335	4.435512375	4.640506264	3.845852518	4.353873193	4.163960404	4.417612623	4.238734703	4.514264624	4.544715557	4.520196839	4.532600988	4.458525443	4.484485441	4.899496454	4.62385975	4.694960191	4.372067347	4.252948301
ASCL5	3.616226376	3.61155288	3.887675057	3.981865568	3.93885513	3.983383317	3.975848418	4.094198753	3.836530184	3.723450478	3.945435463	3.922315231	3.949125681	3.66989695	3.65613305	3.985635542	3.700396413	3.852010538	3.897839122	3.812227053	3.889029375	3.771390613
ASF1A	8.512349904	8.333683344	8.190957355	8.131465953	8.635823574	8.31892304	8.300373232	8.282378348	7.957613129	8.366390443	8.140193135	7.75260352	8.245715862	7.439376838	7.96725212	8.096765834	8.041616118	7.884247173	7.930638971	7.685471914	8.541757165	7.595585829
ASF1B	7.140591593	7.563420516	6.93721785	7.085997021	7.342690808	6.827376164	7.049899581	7.349974401	7.173972277	7.489977393	7.259404297	8.012469929	7.56359646	7.760191743	7.53696377	7.083265192	7.135325073	7.731024939	7.53786996	7.79619737	7.155820584	6.578262564
ASGR1	4.067885515	4.333786464	4.540713679	4.548476868	4.066519719	4.336327405	4.06691307	4.493438069	4.616899425	4.545411839	4.717341007	4.208029474	4.35348616	4.63716448	4.419011023	4.118670202	4.471210953	4.674164815	4.594644479	4.909923792	3.968588486	4.014204892
ASGR2	3.057012867	2.946454601	3.234588784	3.051833767	3.001662373	3.111993782	3.145041544	2.84043964	3.077100607	2.904670561	3.049740972	3.074416982	2.948414623	3.140307682	2.894222541	3.023993774	3.077558925	3.276282789	3.070584481	3.148725521	2.966015992	3.009408587
ASH1L	5.242440968	5.52407938	5.557232247	5.523888312	5.749410431	5.867284381	5.736203973	5.207948013	5.527903959	5.423466297	5.413757653	5.356089707	5.310891596	4.751189957	5.451932119	5.293095102	5.147523677	5.087286636	5.634352452	5.225935187	5.708074598	5.481544015
ASH2L	7.272999454	7.282258641	7.127420875	7.366509884	7.477530998	7.311239657	7.521541369	5.300556153	7.582169916	6.331743296	6.092826955	6.983309536	6.551205167	6.79051146	6.098467383	6.404517406	5.795085846	6.244342711	6.397706396	6.026805534	7.191592448	6.404349664
ASIC1	3.855318892	3.953169255	3.833969861	3.780789945	4.128847272	3.714380067	3.900136957	3.75411527	3.68160781	3.670940461	3.833110916	3.45302738	3.950030976	3.906810513	4.023990375	3.79192421	3.810097306	3.715688177	4.240233126	3.930098029	3.743100873	3.833489867
ASIC2	4.022156303	4.07677688	4.19791941	3.90897577	4.064331678	4.07821538	4.156201006	3.613925314	3.874727866	3.870267422	3.711035877	4.025847981	3.960498203	4.085007577	4.033392468	3.976098903	3.796038149	4.260307114	4.088763476	3.557477886	3.860362298	4.254692612
ASIC3	3.3180269	3.35823229	3.093928531	2.923285121	3.537457588	3.186137254	3.105583529	3.025911182	3.048992106	3.060467949	3.289096359	3.187963037	3.370222389	3.158156535	3.213238639	3.140012505	3.151622929	3.068760499	3.143587586	3.178711088	3.048428677	3.165308965
ASIC4	5.00849983	4.91564461	4.990331034	5.075179559	4.838883374	5.314398609	4.928095106	4.883401415	4.99537858	4.826886878	5.136373652	5.049872065	4.899921735	5.258198024	4.821564493	4.795162153	4.727570685	4.978976374	4.974018801	5.01563591	4.967032369	5.029201268
ASIC5	3.145917167	2.893693414	3.121511702	3.125363571	3.400687082	3.128797959	2.936287138	3.202421027	3.287263097	2.909529819	2.857975987	3.001020616	3.187248181	3.199197351	3.193411401	3.067287217	3.024130617	3.427792276	3.022162416	2.8792097	3.020180356	3.39594652
ASIP	3.848604494	3.766939249	3.928145519	4.220855055	3.586662217	3.818975629	3.987375791	4.339499461	4.148424426	4.158004488	4.212079046	4.088664284	4.041863667	4.326103731	4.115645494	3.592143224	4.089503623	4.391934466	4.088969831	4.300236384	3.861208052	3.788475821
ASMTL	7.099779814	7.177377728	6.911843514	6.802070944	7.065429037	6.801543961	7.009642982	7.097948963	7.278372851	6.93796687	6.892343844	6.770946159	6.894105628	7.027531558	6.839538353	7.21120962	7.067973644	7.070099431	6.67341987	6.109746199	6.989630083	7.108747842
ASMTL-AS1	3.988247571	4.059754633	4.269767011	4.03628739	4.240694396	4.041621831	3.703132792	3.905007146	3.866582752	4.010606853	3.954838745	4.218598887	4.067612468	4.006603518	3.800680093	3.983336523	4.272511338	4.317040955	3.998401048	3.891157052	3.734497158	4.334213637
ASNA1	8.431650424	8.49217454	8.429812636	8.469556285	8.419428813	8.35270576	8.406257992	8.462905568	8.535896814	8.544123534	8.564158071	8.916314152	8.464880265	8.851271233	8.709639124	8.530491314	8.305842722	8.686775768	8.530971234	8.366606571	8.642023238	8.056515865
ASNSD1	8.961689814	8.629193897	8.706067371	8.824868214	8.792536109	8.662460895	8.578748707	9.166757109	8.780845869	9.00652079	9.186683292	8.731568545	8.961348428	8.74799153	9.019489104	9.108543732	9.235476595	8.948185242	9.029907436	8.969373655	8.823245864	8.669315516
ASPA	4.150791991	4.648144874	4.379086331	4.447474751	4.710959662	4.622510663	4.744831803	4.299685228	4.431433073	4.053245683	3.897475938	4.213709412	3.992577253	4.129878388	4.472321928	4.305701596	4.168125387	4.283499668	4.206460722	4.097797326	4.769136829	6.782325525
ASPDH	5.823955126	5.944746446	6.049353951	5.891562938	5.887832089	6.345689504	6.001141828	5.816434717	6.084820379	5.651143368	5.764010615	6.116914798	5.898240753	6.088579649	5.91923499	5.811517797	5.516335565	5.996421349	5.887832089	5.61944085	5.859807106	6.025760941
ASPG	4.096790038	4.381594628	4.365604013	4.211900322	3.991266813	4.601891952	4.051758378	3.857231346	4.099316244	3.845186542	4.078920438	4.167098467	4.05055332	4.430416238	3.708385671	3.831821117	3.81711285	4.253428026	4.03682656	4.0734613	3.873130551	3.668471324
ASPHD1	4.175609474	4.376707243	4.27733128	4.42940921	4.132395603	4.32417197	4.755222799	4.153217913	4.318331615	4.249262819	4.269473843	4.311414547	4.228188742	4.484985846	4.314362842	4.314031127	4.30154484	4.611397946	4.60679355	4.329440146	4.48477453	4.20982828
ASPHD2	5.329358886	5.980278497	5.818328539	5.373740372	5.316054461	6.262740578	5.561814987	6.239682162	5.123606877	6.665033189	6.514573707	5.707909835	6.518313519	6.430986996	6.60170648	6.70297574	6.714544346	6.60537617	6.891729687	6.878217343	6.29799922	5.192430164
ASPM	3.311986666	3.215724083	3.155246611	3.46960489	3.347989696	3.033396278	3.429097257	3.542924892	3.186510799	3.045047153	3.324294564	3.364727592	3.45984875	3.255427067	3.298176696	3.85851629	4.166627466	3.217311387	3.32374758	4.011242266	3.075901075	3.309683002
ASPN	6.417445091	6.568929047	5.296351366	4.502018688	5.068865508	5.498145454	5.112033399	5.132617258	4.324966575	6.380104613	7.34082598	4.022755123	5.712478381	4.733696202	5.218656581	5.477099897	6.680399986	4.322695086	5.602966659	4.717233105	4.555582566	5.109081525
ASPSCR1	5.95191138	6.119236303	6.07363148	5.887373225	5.797924746	5.454060465	6.001998361	5.933846723	6.361876005	6.186741308	5.891204786	6.528092997	5.888081965	6.559571379	6.100877315	5.907924462	6.015776854	6.603892703	6.22768426	5.51283738	6.24465786	6.16090858
ASRGL1	6.758617375	6.992356526	6.98128665	5.832478186	7.224745276	6.587698906	6.895894586	6.333644889	6.487899214	8.290383755	7.687325345	7.856246556	8.383792315	8.596075714	7.848464789	8.113062694	7.846771394	9.009877185	7.866655085	7.741517533	7.973821576	6.4620147
ASS1	4.927795932	5.030139999	6.317034221	5.488490001	5.251408993	5.645286181	5.634173079	5.044503283	5.65284739	7.515872668	7.524797287	6.246111595	8.259209599	8.607151526	7.903069407	7.693159692	7.590128986	8.512884354	8.685094543	7.617325424	5.879852271	5.947991355
ASTE1	7.664384836	7.378811258	7.611896016	7.609564825	7.585483922	7.457567954	7.697495319	7.112496786	7.486138754	6.771925348	7.170405574	7.37997125	6.968360747	7.013133544	7.31311315	6.71092445	6.829079466	6.544647877	6.953041642	6.94494361	7.311081103	7.656994399
ASTN1	3.181914875	3.163431693	3.105854928	3.003766688	3.088797114	3.209050564	3.154709652	3.283195476	3.006620926	3.210869797	2.766624589	3.077897686	3.032745498	3.117302665	3.347925732	3.321027246	2.994982065	2.980970523	3.278476074	3.114431137	3.120689594	3.070218175
ASTN2	3.143965888	2.918393601	3.014628882	3.013589764	3.034481421	3.053251981	3.009204652	3.135491471	3.059510078	2.873507759	2.865371331	3.026957526	2.946813815	3.135677241	3.172324259	2.959020518	3.049762656	3.029274989	2.855020545	2.773577843	3.053933744	3.019216934
ASXL1	6.223426064	6.195257401	5.949762696	5.873061994	6.338202612	5.793298184	5.987153322	7.456834555	6.247722091	6.347313261	6.446473932	6.097160077	6.625364781	6.046575414	6.165385993	6.657199193	6.37766178	6.217823731	6.469111687	6.322448774	6.009034652	6.258363842
ASXL2	4.723642108	4.716572692	4.572966549	4.748954627	4.934940532	4.850840057	4.768138011	4.697920489	4.905158053	4.568224376	4.917680067	4.862927465	4.700437916	4.966404443	4.588273127	4.502633316	4.698411074	4.699148114	4.658488491	4.631971006	4.634126237	4.556016498
ASXL3	3.722713889	3.721980434	3.590985541	3.701040868	3.841262471	3.664134524	3.936896617	3.67836368	3.939536745	3.468694863	3.659316779	3.672730578	3.717550358	3.680429597	3.634203601	3.44917907	3.499760015	3.535554161	3.559545802	3.339146507	3.459613195	3.539581096
ASZ1	2.855160491	2.509120561	2.716333046	2.631217832	2.481400021	2.918218074	2.67933353	2.653204569	2.641083316	2.832372135	2.705975658	2.584062607	2.681886483	2.808003047	2.705710214	2.674150093	2.664648909	2.612672458	2.765725647	2.70357548	2.699073357	2.531425125
ATAD1	6.970390217	6.780219624	6.674277298	6.653470239	7.030545921	7.063388995	6.867970294	6.357328543	6.821295057	6.491717921	6.41293337	6.523808141	6.611891755	5.677879802	6.113983617	6.346305236	6.187278916	6.04501074	5.810050965	6.014598377	6.615662547	6.216222425
ATAD2	4.326103731	4.24012065	4.134277658	4.305894506	4.390295851	3.900674464	4.191499002	4.643542172	3.887225424	4.952467205	4.325625523	4.35535745	4.950066554	4.224959869	4.470278016	4.641044076	4.575747793	4.229379118	4.146510025	4.7358923	4.142818205	4.331592844
ATAD2B	3.264068895	3.114978577	3.107522127	3.293239451	3.125181761	3.271218387	3.546868409	2.888854376	3.166892803	3.494639081	3.155446111	3.110130592	3.130625526	3.158726022	3.260347322	2.96553167	3.040638852	3.031934499	3.292836521	3.226325234	2.958719714	3.151999624
ATAD3A	7.0464085	7.135494677	7.378341741	7.181277552	6.916527591	7.428993457	6.943161295	7.269653444	7.122498557	7.071388354	7.348735599	7.436972156	7.462188561	7.716937896	7.353438426	7.181976843	7.162669596	8.015458587	7.553930656	7.479339377	7.111503516	6.723207158
ATAD3B	4.353569822	4.637677563	4.615538007	4.388195757	4.551319029	4.592536304	4.272511338	4.321001702	4.12491105	4.746063898	4.482186468	4.66765403	4.555582566	4.684587436	4.416038968	4.266606378	4.405854893	4.459849805	4.464109944	4.318593379	4.422425841	4.206384188
ATAD3C	5.422388623	5.372191994	5.614265443	5.410643686	5.499299061	5.57735915	5.796919685	5.674080518	5.413512255	5.331106081	5.66628209	5.902671911	5.720850896	5.919677147	5.32004149	5.5812322	5.614453591	5.565305096	5.544306191	5.297717756	5.390096903	5.56152259
ATAD5	4.670609835	5.094208485	4.746282261	5.012359017	4.789986209	4.966933924	5.177818244	4.980196598	4.961289524	4.719015258	5.209785832	5.191623527	4.897141918	4.876463622	5.025907327	4.915782822	4.904461789	4.859612029	5.132098164	4.919045244	4.747387817	4.760816377
ATAT1	4.401271502	4.235044927	4.528035679	4.359752858	4.605127312	4.36446089	4.644192425	4.029700878	4.433515706	4.200373268	4.282073527	4.430205312	4.2353494	4.209553508	4.337938992	4.19738857	4.285348367	4.526408589	4.385048545	3.970270542	4.71600342	4.215292645
ATCAY	4.346312832	4.348099914	4.402433583	4.418961312	4.213645152	4.413592793	4.132217504	4.499811215	4.19603677	4.125352692	4.386809906	4.426977998	4.178055859	4.643402372	4.588121002	4.309043987	4.381674187	4.232264099	4.408359779	4.913758787	4.558590472	4.0745481
ATE1	6.220980074	6.363875872	6.540081785	6.807563922	6.561734524	6.423870353	6.847826913	5.736355947	6.914989362	6.087725223	6.191834364	5.930086915	6.412820528	5.898403745	6.205627772	6.223646437	5.982282878	6.391325342	6.687930917	6.14703736	6.458781346	6.066601922
ATF1	7.518757569	7.158267932	7.310505204	7.283117265	7.699045383	7.314467953	7.428107335	7.140591593	7.509249996	6.912565637	7.255217115	6.857970318	7.056334212	6.249496488	7.044316396	6.903893654	6.537975671	6.49456209	7.071388354	6.662821645	7.143063044	6.760043263
ATF2	2.640786632	2.786224767	2.807550789	2.825505434	2.594388897	2.54773218	2.701515982	2.820176555	2.92786026	2.883632366	2.936129558	2.758354286	2.639527236	2.688696106	2.649551114	2.558493403	2.532658061	2.600895579	2.654614488	2.8444856	2.642200011	2.865262254
ATF3	3.852195991	3.916982168	3.492622199	3.772128129	3.662287359	3.946518196	3.756248631	3.792566774	3.914332899	4.318505353	3.949518872	4.086584346	4.116665168	4.185692909	4.155040893	4.071899451	4.03682656	4.149378102	3.840696306	4.124292612	3.971177559	3.829018156
ATF4	10.58227331	10.61089724	10.24259912	10.36814624	10.41676989	10.50093892	10.4298877	11.27132406	10.34681584	10.64467055	11.03662121	10.50926093	10.76708514	10.61987366	11.07151075	10.94945171	10.67497571	10.6707962	10.85394468	10.56531571	10.51154533	10.20366276
ATF5	4.342014192	4.992638318	4.742220876	4.472432764	4.650611867	4.538101563	4.658232133	4.991102807	4.734096577	4.855340347	4.663501315	4.802235726	5.010334423	4.676269972	4.842271789	4.911789269	5.126914929	4.725536534	4.446583224	4.979879077	4.531623557	4.649881416
ATF6	6.569252534	6.588261949	6.515148715	6.484889044	6.493918077	6.368865812	6.673935414	6.451949057	6.382723266	6.28562076	6.541447245	6.158675945	6.359479875	6.305957537	6.467902637	6.449859682	6.444634843	6.318483913	6.027277264	6.113141581	6.67554992	6.697944627
ATF6B	3.500711726	3.203955025	3.400048164	3.301696729	3.432512001	3.155076794	3.417939199	3.582756222	3.836816359	3.147359535	3.716761018	3.358925654	3.279517784	3.421455173	3.277976194	3.22239697	3.344599544	3.361422195	3.156625846	3.542596229	3.239587832	3.113414712
ATF7IP	3.053657474	3.012602872	3.133817731	2.9664821	3.143311791	2.895806912	2.918059324	3.745504619	2.906308296	3.033968068	3.233591257	2.956744348	3.298073037	2.977732404	3.086228564	3.121174894	3.562405695	3.190015348	2.93175841	3.10688761	2.981588292	3.165416449
ATF7IP2	5.622328861	5.418654198	5.351861382	5.658854395	5.775961148	5.596251801	5.340984257	6.635529497	6.126040071	6.062727664	6.11564009	5.872941221	6.031474889	5.820063357	5.775121395	5.971016087	5.910132302	5.984716784	5.583292365	5.545337613	6.250168186	5.717641035
ATG10	2.688544314	2.638249448	3.033819483	2.628507005	2.911541965	2.626416417	2.810213647	2.89703713	2.739929371	3.061445561	2.743459158	2.825374862	2.837305033	2.932006046	2.847447828	3.102575237	2.935157819	2.586235892	2.851182989	2.784251555	2.803564523	2.855882026
ATG101	7.972863956	7.779991088	8.194270871	7.927836232	7.621928061	8.061965102	7.69984727	8.180227416	7.981734541	8.074826772	8.409648749	8.348388823	8.187433363	8.465119675	8.40035579	8.188354591	8.398443994	8.462722774	8.542835838	8.167636784	8.016654886	7.721704518
ATG13	5.027120553	5.414013339	5.270607044	5.08762392	4.896262934	5.189170743	5.105285913	4.606669968	5.128197142	5.080570071	5.065377834	5.177315007	5.300208611	5.688866156	5.085918378	5.148173088	4.939984897	5.398943032	5.300454133	5.360275817	5.348744231	5.182286741
ATG14	7.362973719	7.324472155	7.579910524	7.660914797	7.589912519	7.244884678	7.631749697	7.738419902	7.503676854	7.036582114	7.144258625	7.273895854	7.009000501	7.280092337	6.952294392	7.419299522	7.321347995	6.93946477	6.785371145	7.039006166	7.200619402	7.426154512
ATG16L1	3.918718623	3.656657832	4.034476546	3.549405662	3.780932161	3.794009039	3.878618374	4.703821864	3.702639039	3.772128129	3.749181798	3.302877481	3.745591623	3.834626207	3.783130155	3.894761992	3.860362298	3.437734857	3.542992756	3.786982089	3.499613656	4.444492066
ATG16L2	5.679663956	5.75111861	5.656770904	5.489192231	5.327519954	5.43658176	5.480829638	6.794363513	5.598981267	5.772919018	5.510197072	5.375314692	5.558014482	5.402961106	5.271672539	5.765041882	5.723733747	5.534829145	5.762105826	5.69520557	5.318943131	6.073201834
ATG2A	8.351779513	8.227609229	8.490356807	8.255779324	8.224178059	8.278361464	8.490593283	8.598933036	8.446399	8.564158071	8.418656945	8.708885681	8.397954796	8.630735576	8.250778374	8.422325673	8.324505442	8.743854031	8.506082668	8.451296539	8.155725127	8.367862972
ATG2B	4.218129705	4.122117299	4.213022717	4.218129705	4.206384188	4.147816585	4.029877505	4.066363371	4.045467046	4.361185825	4.68762437	4.157068622	4.49321889	4.255660261	4.170078921	4.245564493	4.516000213	3.971568555	4.082863546	4.391762297	4.20181712	4.436757724
ATG3	4.373328295	4.224235301	3.885053498	4.214117256	3.835000981	4.2353494	4.124708782	4.047240465	4.12698705	4.080946668	3.960837954	4.267043222	3.834201261	3.994899181	4.08070799	3.98066171	3.99975152	3.972983916	4.094403354	3.928145519	3.966348978	3.983858046
ATG4A	7.522526705	7.973967939	7.905947849	7.86274627	7.827013591	7.974157916	7.920513531	7.493288674	8.184991041	7.989406278	8.224613476	8.221976156	8.088888482	8.373107176	8.571579773	8.335556972	8.01868049	8.416685413	8.449374868	8.182330157	7.922461122	8.070799596
ATG4B	6.692993983	6.62551299	6.573545213	6.73393243	7.083085147	6.671257613	6.897811677	6.52134924	6.465841205	6.20256184	6.447537465	6.567820054	6.4098702	6.414236393	6.452501127	6.520050252	6.397600894	6.490583383	6.596095602	6.210771247	6.579930613	6.637280116
ATG4C	6.313021163	6.674277298	6.181893491	6.565554773	6.204916538	6.005881973	6.10764805	6.292302716	6.633923321	6.7403362	6.500562914	6.101120681	6.20256184	5.895478542	6.452501127	6.266197609	6.612757764	6.03448576	6.219208111	6.020393891	6.481592742	6.424764442
ATG4D	6.488525657	6.778954177	6.791839027	7.060610927	6.946645428	6.643029587	6.94945474	6.179603984	7.185459679	6.439300481	6.398534345	7.433589805	6.372735879	7.159402057	6.733114397	6.38144454	6.133536791	6.610500466	6.64468833	6.276884855	6.266485655	7.248089829
ATG5	7.719358409	7.481243665	7.29834431	7.624593552	7.532263371	7.64046584	7.612540615	6.404793735	7.504751668	6.873421556	6.812869499	7.279759052	6.660819934	7.068985357	7.093340469	6.910759507	6.900913753	6.751346972	6.462347071	6.350606713	7.802706432	7.722940358
ATG7	3.060884766	2.875697852	3.253366108	3.141263598	3.325741297	3.157388219	3.156023214	3.241770428	3.223296166	3.325695387	3.133175113	3.537356469	3.186862216	2.979566016	3.233341137	3.271822579	3.475746488	3.229424338	3.227125035	3.23789604	3.025133702	3.134236884
ATG9A	5.518560616	6.093488431	5.320766355	6.131846771	5.856920669	5.503200915	5.848712151	6.16787628	6.168148961	6.460649972	6.660273356	6.620269401	6.47828478	6.718812197	6.896622107	6.60486421	6.478728718	6.553291335	6.828894927	6.367851278	6.015949993	5.931639685
ATG9B	3.283811256	3.091600387	3.383694516	3.329832983	3.463946727	3.488152549	3.166710341	3.66901412	3.248408626	3.34689105	3.535770255	3.253366108	3.625853606	3.715916622	3.44650382	3.54933578	3.085254389	3.262932472	3.569625203	3.19793795	3.383146743	3.107977775
ATIC	9.343493767	9.136708106	9.014387367	8.958446528	8.957889766	9.102436023	8.93200443	9.098933753	9.122762393	9.206559245	9.181507271	9.397741933	9.317287963	8.979225422	9.402865775	8.957530099	8.856032845	9.464100748	9.085143041	8.758937358	9.078723564	8.301777228
ATL1	6.605014566	6.820700598	6.333477569	6.976198761	6.429960346	5.99063891	6.642648738	5.772602153	6.77450127	6.512951831	6.14457561	6.393861327	6.213422991	6.560721594	6.414756761	6.543711265	6.674845825	6.2545202	6.214501351	6.522044697	6.684236333	6.992152374
ATL2	4.067786593	3.684822306	3.971892534	3.740782968	3.447209296	3.634834199	4.052507311	3.677062995	4.05718513	3.535134908	3.568446803	3.41154657	3.494579444	3.20982522	3.503635368	3.676294975	3.394437643	3.097435309	3.299593563	3.695438455	3.737481087	3.86884871
ATL3	3.601767828	4.269767011	4.106874572	3.608408176	3.526562876	3.606620458	3.643710252	3.801914272	3.82705885	3.769958676	3.61510662	3.420859532	3.652517037	3.307422745	3.812119855	3.62227658	3.661122617	3.305133829	3.637972987	3.863835075	3.439088927	3.66197211
ATM	2.741368078	2.776518615	2.665801783	2.685366492	2.722436346	2.76999025	2.693246679	2.811948964	3.041522616	2.738582339	2.703208894	2.713307478	2.751677536	2.820270056	2.760525462	2.726999087	2.87690166	2.906837068	2.667281978	2.91844414	2.746102687	2.694201247
ATMIN	7.669633664	7.753627194	7.773228904	7.708345751	7.716937896	8.068620571	7.910848811	7.839581965	8.075516718	7.68358877	7.694108298	7.583771626	7.584766683	7.398844621	7.736510606	7.543806571	7.669794874	7.401057298	7.800055282	7.622954983	7.801029162	7.934793642
ATN1	3.907423197	3.546178514	3.922820112	3.573781731	3.641092423	3.711997712	3.444989389	3.802680391	3.49844458	3.570082309	4.002084346	3.543817199	3.63399289	3.472011166	3.220931035	3.62338883	3.562405695	4.027415329	3.888936241	3.482696345	3.565889548	3.493913616
ATOH1	7.227937412	7.517905114	7.496146159	7.978086034	7.478230797	7.961130595	7.600028026	4.231822983	7.113905021	6.935220883	6.262301698	6.62931516	7.088030044	7.437579031	5.929581232	6.820068923	4.731665494	7.253980006	6.873421556	6.756706883	7.656270858	7.181560085
ATOH7	2.520780325	2.700223507	2.701515982	2.744300508	2.771805984	2.598932502	2.572357382	2.653717599	2.728087049	2.560346433	2.624056129	2.67337091	2.554769756	2.579405164	2.748753893	2.593438867	2.60476669	2.600895579	2.519773707	2.568991929	2.656674358	2.717140533
ATP10A	4.230833529	4.509960183	3.865806042	4.337938992	4.265426309	4.362346867	4.242560115	4.51559223	4.229142687	4.203641078	4.164392162	4.391505456	4.260646704	4.413592793	4.347209943	4.323469834	4.245368187	4.421517855	4.069580942	4.433209585	4.153575782	4.003963669
ATP10B	6.324662673	5.942338168	6.176969476	6.519413342	6.790101039	6.633191349	6.281706534	5.339850902	6.142012771	5.664064871	5.153651227	6.529663856	5.92867805	6.797048866	5.696213532	5.662091778	5.698774278	6.226020277	5.80923777	5.597642236	6.244847507	6.259183916
ATP10D	6.742676887	6.656951985	6.473009442	6.17247379	6.506918814	6.380977864	6.676274858	7.314146826	6.621195657	7.454245645	7.699045383	6.832417108	7.389605957	6.128441434	7.171257367	7.381377948	7.477012583	7.103173674	6.924390202	7.363801428	7.106587815	7.242055571
ATP11A	4.411212822	4.048488178	4.265009276	4.264169538	4.174976317	4.014612488	4.394779166	4.490417944	4.011048849	4.427576876	4.491113734	4.007008455	4.391291114	4.041381938	4.370775042	4.160460116	4.332489832	4.511605018	4.241544441	4.29382073	4.142619778	3.933804942
ATP11B	4.700116835	4.680063122	5.104722001	4.847057038	4.572966549	4.778057349	5.247870034	4.541608409	5.081554509	4.807536093	4.960668752	4.483304208	5.121437913	4.333451344	5.532737675	4.921058496	4.783061212	4.436979047	5.050670169	4.837347937	5.126081194	4.780820638
ATP11C	3.350534634	3.443007931	3.246792854	3.328260514	3.482838935	3.389317797	3.763728411	4.19125677	3.578920853	3.689530836	3.770566715	3.616847615	3.57268694	3.454218389	3.813826274	3.755634633	3.689108346	3.438487878	3.551131574	3.59997797	3.486011228	3.420424355
ATP12A	5.376012691	5.230943095	5.070632701	5.053055971	5.023619626	5.285917104	5.391082405	4.519543241	4.931528335	4.332489832	4.92517159	5.036898635	4.59812973	5.366132295	4.959596239	5.282915357	4.720759989	5.349595706	5.01890995	4.865503337	5.118288401	4.887449732
ATP13A1	8.070799596	8.334459684	8.138819126	8.155725127	8.113062694	8.035447389	8.138612231	8.74259175	8.251314152	8.276460174	8.73656916	8.451434181	8.570352396	8.511329911	8.699522027	8.788039322	8.692408792	8.666100774	8.657680909	8.552243304	8.127088434	8.091449828
ATP13A2	6.300789938	6.431853846	6.598991567	6.046889924	6.347219976	6.523504745	6.590752673	6.465600766	6.336485319	6.225740528	6.479739025	7.089213627	6.407961988	7.011082826	6.763651087	6.522758667	6.474444764	6.913299498	6.743712747	6.438963128	6.555012711	6.005881973
ATP13A3	7.104455901	6.882702503	7.092629722	6.87957558	7.2925215	7.229192811	7.475542429	7.112496786	7.478595045	7.447649147	7.421620976	6.440009227	7.419299522	6.636552546	7.244287792	7.210418782	6.837406414	6.683144775	7.2925215	7.573531338	6.855406769	6.696365078
ATP13A4	3.162970878	3.49117172	3.47089543	3.199197351	3.236356086	3.458320899	3.300575591	3.057795494	3.349330551	3.425972065	3.277317811	3.284238539	3.296649432	3.460902668	3.375467184	3.455563958	3.355319357	3.291751435	3.238418124	3.346315139	3.364878554	3.116513242
ATP13A5	5.645935322	5.560865114	5.684376014	5.598827709	5.426370069	5.768103162	5.6251205	5.325925065	5.59531467	5.580378772	5.470169082	5.73178478	5.502021179	6.039525813	5.801880308	5.742491202	5.313640112	5.621898252	5.552123245	5.583148037	5.691586333	5.410427655
ATP1A1	11.17614226	11.26599287	11.17088097	11.03562681	11.04457076	11.11292557	11.00221859	9.906058959	11.22371727	10.95764788	10.85075959	11.48623438	10.70530133	11.42225607	11.07996548	10.81324945	10.35739792	11.25583589	10.75128908	10.92464175	11.09447339	12.19600536
ATP1A2	4.772703343	4.525320209	4.647050714	4.151715004	4.704321488	4.405946427	4.163447733	4.134183985	4.279498272	3.921295465	4.370439134	4.28081856	4.330056555	4.320485485	4.648633426	4.344293969	4.406462445	4.379205729	4.954614321	4.187920588	4.350222978	4.250363831
ATP1A3	3.783831241	3.836816359	3.474541618	3.5870653	3.845886392	3.87430833	4.187750979	4.022648192	3.816312629	3.925093776	4.054042044	4.035391574	3.798352931	3.723235711	3.781361183	3.711378154	3.328906374	4.101187346	3.686699513	3.455991932	3.914561793	3.575760139
ATP1A4	3.331027473	3.165647446	3.279638801	3.387380457	3.365378518	3.517806165	3.424196171	3.4742207	3.405723599	3.338426875	3.354423768	3.229351662	3.378371006	3.72429148	3.315468535	3.216327761	3.202486505	3.441610053	3.14569744	3.372725953	3.425972065	3.32650403
ATP1B1	11.18749905	11.7148841	11.94259347	12.40731481	11.8005338	12.11472945	11.92331076	8.890142078	11.71264998	11.79493424	11.68768149	12.12141328	12.11864221	12.06854001	11.84206501	11.26788837	11.95828257	11.95628489	11.72135291	12.29753977	12.0612904	12.42075039
ATP1B2	5.302274201	5.37316105	5.425803835	5.426560879	5.150704541	5.385343808	5.354296001	4.983469608	5.078700229	5.198631853	5.268988722	5.205775907	4.993511875	5.318546994	5.405440917	5.181039457	5.245894505	5.050790584	5.471464388	5.381234857	5.046182793	5.266983887
ATP1B3	4.993904485	4.720280627	5.176235022	4.971620011	4.826998777	4.919618016	4.926906171	5.054967889	5.261638753	4.838315942	5.025015782	5.302481538	4.662309142	5.16560007	5.05398674	4.54596934	4.644688363	5.081952988	4.707475035	4.826998777	5.038597296	4.720531585
ATP1B4	2.897716677	2.749503465	2.871676019	3.051728991	2.888604312	2.970667966	2.997985163	3.061851189	3.084441456	2.761515463	3.010263489	2.960072637	2.931276585	2.878998946	2.938186802	2.91465867	3.061162252	3.311162992	2.948731699	2.929723881	2.788919114	2.86717927
ATP23	7.873514344	7.723796191	7.760191743	8.164716236	7.814432844	7.794276438	8.013403714	6.061763975	8.313429315	6.865918864	6.838772601	7.542781592	6.778754727	6.822196268	6.655722602	6.459637435	6.11847348	7.009914357	6.571282909	6.263964643	7.754038864	6.725891833
ATP2A1	3.443888828	3.550410977	3.461385027	3.525562893	3.433494598	3.698357031	3.361422195	3.288537704	3.495103362	3.577880311	3.406445599	3.328260514	3.345364343	3.53400461	3.484893811	3.454141666	3.262795588	3.435029654	3.438962362	3.673625243	3.494015494	3.392377959
ATP2A2	6.125884939	5.704925243	5.642671375	5.7479536	5.975191687	6.399516686	6.304592807	5.845351802	6.392410733	6.043552378	5.686690517	6.05508047	5.512189225	5.832614969	5.795984442	5.795515059	5.47158775	5.8026789	5.816182478	5.653965565	6.274850901	6.156301987
ATP2A3	6.620786978	6.504067676	6.079425801	5.932979117	6.798497924	6.77229519	7.156149039	6.101516143	6.418849133	6.247596941	5.983184022	6.579163699	6.618121556	7.044476596	6.478397442	6.848311177	5.741268038	6.653844001	6.648826936	5.45569728	7.009419427	5.504105356
ATP2B1	8.017298091	7.820261482	8.592441932	8.02637305	7.700624704	8.120023388	7.826314595	7.249093057	8.679546195	7.208409422	6.56698006	8.232609066	6.800378124	7.671680625	7.623984852	7.094276068	7.077836925	7.152444712	7.472688903	6.843699208	7.757483406	8.40035579
ATP2B2	3.464539122	3.498603714	3.388537517	3.331858739	3.225505284	3.353872605	3.511220092	3.24101283	3.351329212	3.193591267	3.316833509	3.584513905	3.225849211	3.706985256	3.187558448	3.203237756	3.334890452	3.417366977	3.42723082	3.404293145	3.527919938	3.122422863
ATP2B3	2.951846135	2.985116868	3.113335691	3.007130977	2.996556826	3.118856903	3.017312106	3.148193609	2.819080808	2.756490305	2.922896294	3.018100763	2.975728322	3.026379918	2.900433068	3.12204029	2.755518491	2.868952405	3.019158587	3.16939997	3.101149804	2.918491125
ATP2B4	4.386718261	4.155424299	4.180042628	4.294687818	4.323148778	4.370930339	4.347675277	4.28421757	4.155131252	4.961338207	4.487178211	3.870560495	4.779003728	4.507967905	4.416038968	4.758977444	4.628117899	4.209553508	4.426900759	4.321044737	4.238194953	4.099873814
ATP2C1	5.803695599	6.081523387	6.272369032	5.988588022	5.699100637	6.35115491	5.825250934	6.281950814	6.112664608	6.784792503	6.761109908	6.594965586	6.563167381	6.974409111	6.89096336	7.147131949	7.689417784	6.758925624	6.66064975	7.298703417	6.526294336	6.411350707
ATP2C2	8.591405429	8.244321053	8.512073041	7.666378436	8.17547156	8.658519971	8.190386514	5.735171683	7.76107456	6.732991914	7.031537213	7.609013391	7.039986801	8.047036437	6.919882852	7.081328364	6.384256028	7.335685951	7.060610927	6.830953978	8.28966052	6.748538146
ATP4A	4.297595222	4.448209855	4.518681951	4.721945334	4.435586616	4.547325975	4.516121621	4.007342003	4.500732268	4.590159101	4.217018662	4.547804607	4.367889028	4.627171981	4.505953993	4.366731053	4.494815005	4.607183933	4.427055657	4.493673621	4.525053594	4.228939317
ATP4B	3.550888065	3.60771608	3.519434927	3.387380457	3.708070517	3.618944711	3.532826228	3.722227606	3.386344292	3.21713112	3.464734673	3.799312988	3.435533056	3.778507839	3.523797281	3.467558247	3.398064353	3.423765816	3.464853684	3.431788179	3.564056782	3.453902771
ATP5S	3.285271944	2.862246679	3.023248727	3.040972121	3.182565215	2.858080083	3.101037687	2.824242743	3.032823256	3.250812311	2.899523499	2.96430874	2.967019058	2.857886998	2.988526717	2.834998858	3.006465026	2.766184837	2.896483098	2.860400519	3.042900568	3.04523445
ATP6AP1	9.268952009	9.363360777	9.386009443	9.215383339	9.336038723	9.264949325	9.47045846	9.42789245	9.39723606	9.365746716	9.240652217	9.372202026	9.257594093	9.591982809	9.292826658	9.537843626	9.336038723	9.444184922	9.412081975	9.173845566	9.256081398	9.016863843
ATP6AP2	9.561720258	9.644484834	9.404685982	9.395909454	9.531460623	9.542822933	9.631530708	9.549739846	9.544144767	9.700551144	9.677823465	9.042076623	9.544144767	9.232290457	9.467088387	9.863650623	9.579016082	9.287397344	9.49490743	9.627720102	9.542822933	9.186683292
ATP6V0A1	3.472178051	2.880676166	3.014824554	3.328023653	3.120789782	3.007380994	3.068591925	3.618855905	3.064936666	3.393393334	3.086964713	3.158446611	3.157060379	3.230459427	3.235251802	3.19199155	3.16947777	3.060013492	2.998900296	3.147546686	3.30163182	3.185680354
ATP6V0A2	3.541650962	3.582557896	3.526904685	3.387380457	3.140242486	3.377880043	3.470115897	3.480069236	3.370143613	3.394437643	3.669504705	3.566760382	3.268138674	3.218292256	3.194983812	3.360559675	3.690637322	3.377008876	3.645048193	3.384653106	3.468694863	3.35554848
ATP6V0A4	3.055371361	3.246873066	3.267161293	3.464223023	3.60455477	3.414247589	3.337369545	3.202289063	3.38993872	3.482885565	3.339477273	3.749239211	3.423248282	3.27635148	3.488767904	3.449397993	3.423458327	3.359457595	3.371556383	3.288681664	3.234093196	3.432885982
ATP6V0B	9.795865168	10.18365495	10.41167822	10.05340965	9.839295092	10.18209477	10.06399224	10.12067367	9.959655806	10.18514199	10.38117906	10.49097097	10.32957763	10.60287619	10.33056977	10.29239257	10.48147218	10.51649004	10.51841612	10.30865677	9.999890516	9.953619696
ATP6V0D1	10.32319757	10.70985066	10.67497571	10.55463736	10.4224911	10.58607589	10.7682567	10.046532	10.97491796	10.65777951	10.33562896	10.97491796	10.32392697	11.10018944	10.65567981	10.46349806	10.18209477	10.71444809	10.68266127	10.38465719	10.3730889	10.2686783
ATP6V0D2	3.687514484	5.485600414	4.966502514	5.333442134	4.562245433	3.949238714	6.053546169	3.961414116	6.853199015	4.435069897	4.890019583	4.023429106	4.192829334	3.820630207	4.076880996	4.361501806	5.157926441	3.938436036	4.582818201	3.962668316	4.194564246	4.317609146
ATP6V0E1	5.721224506	5.529951125	5.808871014	5.651586764	5.56957782	5.35958119	5.454608385	5.290699239	5.834995917	5.658298351	5.455371551	5.443993842	5.550211228	5.629999515	5.337244183	5.585538933	5.553982101	5.622328861	5.209388247	5.363032475	5.797154394	5.905509332
ATP6V0E2	6.529464755	6.907005499	6.970884039	6.506647821	7.046315365	6.463872446	6.561865246	7.584938669	6.946935744	6.852131215	6.824294624	6.936089144	7.071995954	6.610886027	6.369293299	7.106427245	6.850473561	7.263491525	6.91046649	6.341076435	6.683693922	7.100589225
ATP6V0E2-AS1	4.216589725	3.90467066	3.753074375	4.06663484	3.960736583	4.039758038	3.675208607	4.458320351	3.694276733	3.995946668	4.389350212	4.036571067	4.35052863	3.847720786	4.168622622	3.62000291	3.958712167	4.100433403	3.939601378	3.872673889	3.852195991	4.166100566
ATP6V1A	8.035281926	7.930412983	7.939056169	8.088368011	8.343407932	7.973079052	8.327287643	7.38651732	8.110756171	8.306529222	7.616403449	6.864879336	8.291172322	6.808415845	7.664561551	7.930638971	7.593145614	6.779995492	7.733900404	8.133891656	7.886951295	7.591936505
ATP6V1B1	4.330696269	4.313685585	4.209645088	4.233378512	3.703666615	4.020034766	4.076692798	4.237811249	4.038755971	4.032534307	4.240974121	4.360210868	4.119277576	4.233268498	4.301660269	4.233435778	3.933352534	4.401330404	4.328705922	4.017802547	4.215643728	4.038707217
ATP6V1B2	8.843541554	9.052392245	8.792536109	8.810597562	8.882646617	8.782969023	9.02077628	9.502164261	9.042395733	9.914226339	9.361342599	9.107488387	9.20347742	8.90779588	9.136318269	9.268557937	9.411209404	9.108999386	9.320932955	9.818202466	8.846537339	9.625259858
ATP6V1C1	5.438947843	5.520261721	5.316486882	5.637363287	5.704357907	5.843439463	6.349078924	6.012934848	5.992317566	6.108508862	5.608790829	5.524991181	5.609119515	5.021294889	5.411216223	5.565305096	5.518931733	4.92181568	5.572653696	5.260839348	5.889460054	5.630353286
ATP6V1C2	3.037701092	2.987800136	3.240203091	3.358762786	3.21638818	3.022883455	2.914961063	3.012575696	3.111553161	2.852509451	3.163849293	2.977268631	3.029162707	3.051785171	2.931484333	2.770507122	2.912121857	2.772964223	3.070661298	2.88404376	3.079877382	2.937543334
ATP6V1D	5.053191612	5.036346861	5.36279383	4.898174447	4.985756383	4.920133014	4.962158978	4.830816208	4.849396648	4.99911527	4.814017239	5.000410117	4.843101248	4.78009121	5.003154496	4.720280627	5.049337955	4.929385505	4.958377737	4.739050612	4.903230899	4.926716138
ATP6V1E1	9.408769301	9.486835101	9.498955977	9.526780211	9.466512675	9.511731622	9.536821869	9.832994357	9.662430335	9.623785444	9.627720102	9.967815724	9.560004848	9.739566253	9.709221593	9.692533117	9.778707458	9.533835918	9.602965667	9.343493767	9.442248011	9.235901902
ATP6V1E2	3.378945826	3.461272238	3.544646199	3.627282787	3.86715478	3.613794747	3.498156607	3.60455477	3.757925701	3.81153934	3.314262724	3.672857671	3.602874145	3.433698228	3.92010671	3.652996136	3.608009697	3.874593182	4.124470933	3.554085503	3.629864638	3.472011166
ATP6V1F	9.598108433	9.607835642	9.581681461	9.516154262	9.528531787	9.575753797	9.652497855	10.37934616	9.473482575	9.952696497	9.837556144	9.573676806	9.822872737	9.776542236	9.910351836	9.859692913	9.867583516	9.894877561	9.871768216	9.835272242	9.613485202	9.574821837
ATP6V1G1	10.53602162	10.48256252	10.53252627	10.5913529	10.78872936	10.43986797	10.43188893	10.51362526	10.03672945	10.55564109	10.82664301	10.06246786	10.68046252	10.60405268	10.66636752	10.53431319	10.45247591	10.59574442	10.75271647	10.65567981	10.58128528	9.971200576
ATP6V1G3	3.18329261	3.240555034	3.370222389	3.382227133	3.291116031	3.388040803	3.624312119	3.448371782	3.38993872	3.420578708	3.464156127	3.405216109	3.539657356	3.478886713	3.41711425	3.437293423	3.32596059	3.832830318	3.608733482	3.389317797	3.61510662	3.48261013
ATP6V1H	3.462651976	3.566917423	3.616382159	3.766112799	3.920277364	3.737799297	3.566824205	3.578599797	3.697418794	3.625565104	3.635561773	3.416879242	3.683406992	3.432940574	3.378883419	3.746460818	3.570513937	3.566760382	3.523015797	3.499613656	3.297622926	3.853543892
ATP7A	5.888227952	5.572090715	5.662091778	5.716845115	6.0497564	5.24744679	5.726855863	5.603682716	5.501332465	5.741780977	5.627010216	5.611420222	5.545586181	4.957328726	5.532319337	5.334101785	5.905339884	4.843548934	5.257309924	4.949258848	5.830585958	6.053398352
ATP7B	5.951705877	6.376385439	6.367851278	6.0547681	6.399227414	5.709302316	6.403043084	4.827900619	6.729865113	6.036964443	6.159973932	6.539073677	5.941883777	6.482200583	6.366747402	6.231811718	6.122122745	5.965693684	6.196215555	5.234943988	7.067804512	6.912327283
ATP8A1	3.02956535	3.000698754	3.025603501	2.913531992	3.020622216	2.895970147	2.977732404	3.108042617	3.107707243	3.0366647	3.031248109	2.85476437	3.085254389	3.196578691	3.141784469	2.746217488	3.040851324	3.03896981	2.874296526	2.865054566	3.059528521	2.956303252
ATP8A2	3.701775495	3.596527355	3.834814845	4.077252996	4.059981449	3.450643073	3.75656302	3.829200564	3.781975263	3.793274099	3.689418468	3.763637794	3.808036976	3.638030027	3.779073448	3.732817647	3.601966947	3.828709883	3.754569193	3.618701388	3.574147803	3.550540698
ATP8B1	8.897183772	8.597395253	8.749666548	9.148864373	8.965338879	9.132327256	9.094397253	8.862964839	8.747805875	8.09629804	7.51716822	8.227393122	7.797986645	7.890038673	8.135023687	8.037600549	7.337243245	8.317606714	8.134785983	7.917249718	8.925354068	7.901255954
ATP8B2	5.845387697	6.15161218	5.901689157	5.673605544	5.978866738	6.349682703	5.916939015	6.536761636	5.755918915	6.163000262	6.70074387	6.131018543	6.151828059	5.933734538	5.897951564	6.462154562	6.043162471	6.035620003	5.923505989	6.451483364	5.897430074	5.449162723
ATP8B3	3.206439061	3.548666233	3.36322651	3.619094585	3.322970839	3.23880359	3.312657638	3.375674547	3.252813454	3.121979828	3.287008679	3.517260096	3.24334507	3.339314567	3.231863575	3.230776898	3.394437643	3.208015639	3.366232209	3.479331325	3.374701125	3.164524052
ATP8B4	4.601699894	4.364311652	4.078369281	4.206033028	3.744903161	3.890878428	4.306467569	5.664694613	4.508067972	5.191515707	5.071066291	3.962290652	3.945693548	3.441610053	3.916438355	4.675193326	4.89587791	3.541800069	4.792250048	3.975605221	3.866014371	4.342973352
ATP9A	9.740995578	9.580233467	9.571793932	9.569128663	9.74208846	9.740995578	9.731101882	8.523791402	9.775841368	8.726573323	8.516127122	9.287397344	8.750763213	8.905936758	7.950551877	8.745118372	8.760762916	8.91997118	8.563233675	8.370147568	9.335109576	9.63971741
ATP9B	3.043167134	3.098338618	2.974413512	3.111182894	2.982959585	3.388040803	3.043111804	3.012575696	3.047945988	2.986953859	3.155619406	3.303295956	3.396747427	3.318395147	3.162672338	3.032606095	3.129664788	2.873436694	3.387039039	3.251708619	3.14569744	3.163614805
ATPAF1	7.397882965	7.082201786	7.461025119	7.555669797	7.857962274	7.024932477	7.297571758	6.488525657	8.039868207	6.677655277	6.736768448	6.7536035	6.296315724	5.876427163	6.597412064	6.112664608	6.261452953	6.362715266	6.275750274	5.909310146	6.789880031	6.648455379
ATPAF2	4.499233044	4.525092253	5.608651662	4.554387646	5.375440478	5.584123419	4.713394431	4.97504705	4.855082687	4.572345596	4.784384414	5.181805453	4.903230899	5.039302521	4.85158627	5.091865592	5.066617165	4.987418475	4.973177491	4.929532301	4.968390097	4.514069235
ATR	2.985526139	2.851510606	3.053631707	3.290386458	2.915454123	2.907974066	3.012122722	3.008298624	3.128474708	2.878791308	2.912568507	2.974971695	2.990042751	2.987167568	3.13347803	2.916461066	3.159150494	3.077039574	3.027646352	2.949603657	2.851660887	2.898435381
ATRAID	10.69081685	10.56912394	10.42333358	10.60009018	10.50035092	10.41986882	10.35933924	10.31194403	10.29330291	10.36673507	10.74326675	10.2353894	10.34841155	10.48436882	10.28887962	10.52475815	10.62556017	10.32096874	10.21868794	10.28977989	10.46695467	9.972773787
ATRN	7.191954618	7.353271772	6.89538291	7.052704524	7.390555478	7.363441621	7.432688291	6.718812197	7.292356223	6.928938765	7.356498634	6.553581602	7.269154139	6.642517541	6.867256177	7.046226616	6.903739851	6.385336945	6.793981764	6.586909361	7.218887014	8.121856282
ATRNL1	2.851433685	2.796334946	3.249806702	2.644218737	2.742355143	2.685929842	2.796334946	2.817874805	2.909922353	3.011570725	2.841492233	2.945872963	2.767950762	2.780342194	2.772131453	3.091600387	3.122886363	2.852580153	2.785599063	2.733515089	2.725279899	2.751677536
ATRX	3.19793795	3.455262888	3.68692068	3.738666986	3.74873022	3.534313729	3.925876234	3.336670923	3.38172794	3.656978157	3.571413349	3.361144249	3.553451085	3.551797738	3.178928569	3.187732634	3.571164306	3.22364425	3.403918197	3.533847154	3.559142131	3.814076193
ATXN1	3.675563945	3.458563605	3.569284374	3.488373526	3.370222389	3.394091641	3.784184709	5.161174991	3.333694624	4.203047448	3.618565517	3.509107386	3.852741392	3.408895257	3.480768586	3.852811674	3.623626688	3.601767828	3.531540315	3.518774927	3.421694308	4.053612033
ATXN10	7.611248714	7.224296077	7.388268276	6.914308432	7.276988258	7.346374266	6.966215686	6.774318971	7.179593899	6.838390397	7.020351216	6.904703969	6.852501929	7.106257512	7.187504608	6.698678382	6.734093863	7.104859055	7.047420448	6.362405103	6.959114618	6.597412064
ATXN2	5.258789917	5.270201777	5.405440917	5.085918378	4.903989567	5.290531302	4.973177491	5.970415009	5.308655202	5.220219211	5.135312648	5.43083481	4.923158652	5.467747953	5.189443008	5.075179559	5.449656007	4.841331172	5.107512086	5.343376736	5.144951229	5.220085748
ATXN2L	3.035762284	2.937765127	3.119544168	3.016267841	3.261799687	3.150953225	3.186137254	3.721422458	3.020241895	3.183187043	3.474984037	3.18875527	3.202347497	3.164247509	3.216212857	3.176956796	3.435097856	3.133328868	3.082936576	3.272622628	2.937852071	3.205038948
ATXN3	4.384837987	4.205549561	4.352776519	4.169285927	4.102519313	4.218598887	4.170932493	4.408774791	4.246053033	4.03463138	4.17719057	4.128128206	4.11336083	3.832974919	3.881677829	4.284336646	4.300202723	4.136378547	4.064255195	4.067713112	4.291545112	4.153869109
ATXN3L	3.078304781	3.003030894	2.820395259	2.751677536	2.898435381	3.061923214	2.781808551	3.146722323	2.939651892	2.904521079	2.751578442	3.216785136	2.796334946	3.026593137	2.988794099	2.741265445	2.822322405	3.050083419	3.06422205	2.760459957	3.002948839	2.98045479
ATXN7	3.979488263	3.901586554	4.250118008	4.044813276	4.477482117	4.26521368	3.990220567	4.857895132	4.17657353	3.989262196	3.909081178	4.338081887	3.95234094	4.28624838	4.173931195	4.061794335	4.187161742	4.12193417	4.093788881	3.94016441	4.477048422	4.54642343
ATXN7L2	3.844050458	3.666746151	3.299281068	3.512414856	3.322915853	3.611062453	3.774168982	3.737834901	3.543971231	3.847957308	3.710238377	3.769395838	3.443007931	3.680429597	3.705897843	3.547147785	3.587661747	3.877476904	3.629495938	3.712975058	3.404872604	3.401089981
ATXN7L3	7.082916505	7.469654489	7.623636791	7.40249067	7.417811019	7.343217731	7.234343458	7.391263943	7.524510711	7.240867999	7.212271948	7.610603624	7.324071949	7.577740337	7.327072128	7.269048755	7.262242701	7.213930008	7.499268058	7.314146826	7.263631505	7.335951968
ATXN7L3B	7.061126024	6.696365078	6.687930917	6.706549794	6.9257418	6.829079466	7.311239657	5.780864264	7.061126024	6.720520566	6.326581634	6.459786266	6.656626861	6.25867624	6.55216125	6.644007171	6.319684769	6.607409468	6.481592742	6.448051647	6.8885204	6.732836165
AUH	8.753705555	8.724876842	9.022152693	9.289147444	8.831099946	8.904461734	9.500042969	7.62251264	9.385520307	8.136072734	8.293498879	8.625785206	8.0491963	8.126598423	8.244321053	8.262222596	7.845476713	8.105236367	8.084424508	7.856759081	9.005635354	9.028065864
AUNIP	3.80607156	4.348971626	4.39390181	4.405776267	4.305053251	3.890779439	4.403048518	4.117646265	4.479075301	4.592783669	4.632379311	5.16417948	4.68367283	4.127642414	4.731916288	4.322183585	4.315512222	4.57276021	4.826112829	4.455961446	4.642765596	4.090801641
AUP1	9.097618877	8.96228555	9.167824882	9.010505784	8.99673495	9.147979392	9.054737125	9.293725129	9.25437687	8.822111714	9.237443917	9.428455861	9.065151704	9.325697632	9.271927033	9.16966429	8.879006627	9.287047873	9.172747645	8.91101493	8.830404448	9.164726557
AURKA	6.786528205	7.414570588	7.037047973	7.312770727	7.467509174	6.892187924	6.994581402	7.63696753	7.273560488	7.703103271	7.337165169	8.347193647	7.804541964	7.837690899	8.266169223	7.559725798	7.366348824	7.742320704	7.970997228	8.014604065	7.346875655	6.542470736
AURKAIP1	4.908697417	5.019789245	5.142097017	5.299307762	4.846590837	4.915039599	5.375066492	4.688298802	5.219111845	5.01710227	4.848581276	5.538145703	4.488728378	5.280021271	5.175014726	4.62207187	4.87533901	5.089090995	4.945361951	4.678221399	5.091282087	4.626166781
AURKB	3.915399795	4.028739558	3.811954269	4.01083308	4.097100306	4.170377135	4.03295001	4.389167305	4.311727335	4.316953408	3.97940189	4.254293656	4.368750095	3.910771224	4.301017917	4.204807082	4.203443015	4.135614794	4.054871751	4.119277576	4.215935069	4.286383972
AURKC	4.838968887	4.647261644	4.599147804	4.986452604	4.773704428	5.07419397	4.943185648	5.076104871	4.629571117	4.788149877	4.835893458	4.948104123	4.839756307	5.486489782	4.651317048	4.840805864	4.789470641	5.081240653	4.590159101	5.054443371	4.993680573	4.527416
AUTS2	3.852271802	3.74178746	4.173200781	3.748381809	4.06134296	4.184946315	4.165136634	4.178395218	4.025259074	3.730084027	3.882002516	4.159485634	3.715477875	3.963345458	3.93041456	3.980820378	3.814001709	3.9598876	3.630875025	3.930910769	4.20796307	4.217262442
AVEN	7.251939799	7.375724178	7.368444497	7.37710066	7.004888373	7.122300941	7.108910084	7.648293502	7.58725802	7.581801486	7.796392207	7.424185547	7.801199468	7.589295695	7.822054874	7.698896806	7.96725212	7.931733238	7.761805657	7.616896626	7.362037692	7.077836925
AVL9	3.580654846	3.543790818	4.088664284	3.668708442	3.641092423	3.510048413	3.859075703	4.229303381	3.748485555	3.6108919	3.441188345	3.588111648	3.753279149	3.705002834	3.651456081	4.027061638	3.662287359	3.709352547	3.422297769	3.542032386	3.663158696	3.713635228
AVP	5.285162018	4.847392197	5.322622686	5.200007538	5.178717323	5.218851379	5.269303967	5.110468274	5.369728547	5.061655279	4.983116378	5.093032312	5.352230745	5.260633256	5.029776022	4.972235389	4.985452217	5.218342621	5.295996361	5.089442749	5.351449679	4.864196442
AVPI1	8.460730245	8.386410003	8.465616424	8.532821277	8.53983153	8.449175245	8.516886472	7.37997125	9.047737869	7.882256254	7.542460674	8.802712986	7.669463993	8.797617981	8.09452679	8.142188411	7.973821576	7.482718373	8.679910613	7.893590627	8.253653173	8.052263165
AVPR1A	3.049924599	3.165647446	3.230212098	2.896416041	2.87776776	3.26010842	3.249840459	3.217179418	3.049740972	2.911329276	3.206720381	2.985895432	2.963388424	3.070753996	3.091886012	3.016124644	2.953747506	3.032524036	3.099713876	3.175825841	3.071089883	2.959652061
AVPR1B	5.741268038	6.504067676	6.053398352	6.338046414	5.687246044	6.351316776	6.071778306	5.376012691	5.967766208	5.749614425	6.099747256	6.121275162	6.107810288	6.483502482	6.184532657	5.789403426	6.006020324	6.403789779	5.95191138	6.498893629	5.894909955	5.992358198
AVPR2	4.267627882	4.142939234	4.48542705	4.42749586	4.188226388	4.78609762	4.616899425	4.099973495	4.141264205	4.362346867	4.646600566	4.244283151	4.086651647	4.841127934	4.554267754	4.457447363	4.300447119	4.538469785	4.511155569	4.391178821	4.524445052	4.13045225
AWAT1	3.745286386	4.164392162	3.807089366	3.875853381	3.735589775	3.92213891	3.850588679	3.641966698	3.550540698	3.977578646	3.942433423	3.732619995	3.784141571	3.907240058	3.845019084	4.057903462	3.762745007	4.251164865	3.856863324	3.941151158	4.098232543	3.773744489
AXDND1	3.124807826	2.814625127	2.934720718	2.839808691	2.913123444	2.915454123	2.969382874	3.097709958	2.868464063	3.203308313	2.917453332	2.876820412	2.881913108	2.982098558	2.876578527	2.930398465	3.101345057	3.055689908	2.927443028	2.799522743	3.167538484	2.878933449
AXIN1	6.572833365	6.633752131	6.839538353	6.986935531	6.81406162	7.010346383	6.753246659	6.489186562	6.913938651	6.622691558	6.68205489	7.020056607	6.845877572	6.968636956	6.795925492	6.726714798	6.798338784	6.897811677	6.749963212	6.908942023	6.866099026	6.69844507
AXIN2	4.143821178	4.330056555	4.047681549	4.186401421	4.29464511	4.592315811	4.533798452	4.013728949	4.467941546	4.268716464	4.171346566	3.986474278	4.228671938	4.335700864	4.224959869	4.334018303	4.184297074	4.385942538	3.975291846	4.146947031	4.213645152	3.860271042
AXL	6.203531636	6.44298964	6.36122564	6.396476155	6.088729511	6.59328219	6.256091318	6.710436135	6.107810288	6.184170366	6.535136388	6.278329597	6.256358871	6.515227824	6.51538422	6.251493949	6.659961927	6.188717942	6.56968514	6.686740499	6.211485518	6.189748489
AZGP1	5.404067555	5.23061851	5.633855815	5.329850873	5.743846313	5.262651074	5.505922701	5.468953129	5.71396799	5.5074074	5.923704475	6.035037174	5.955897962	6.812869499	6.62742127	6.652883783	6.508661838	5.738732609	6.375729811	5.050670169	6.668360952	6.17642229
AZI2	4.022388018	3.79452563	3.841262471	3.765184648	4.041288612	4.022848609	3.98715449	4.34287978	3.846085165	4.223773899	4.36944725	3.85244091	4.295363501	3.808639076	4.514069235	4.525291091	4.438214831	4.187920588	4.083378539	4.305053251	4.352666357	4.202315656
AZIN1	9.805041195	9.762135708	9.827762377	9.66194237	9.891434754	9.773540145	9.828368721	9.802541475	9.578442502	9.72315158	9.904678073	9.359302654	9.730443202	9.223944183	9.37440719	9.517332467	9.473045677	9.537843626	9.504705007	9.265379744	9.783179493	10.14986395
AZIN2	4.734916045	4.620777363	4.589132033	5.270981023	4.729991512	4.939184659	4.935588427	4.811354956	5.39695973	5.006612692	4.38552639	4.968600461	4.708620531	4.650250579	5.023387141	4.71075696	4.425627708	4.986871529	4.923272745	4.452470796	4.59657547	4.798873896
AZU1	4.175609474	3.796291347	3.733324222	3.909427203	4.04640077	3.885712634	3.933394168	3.847079798	4.042359876	3.867791847	3.961250292	4.059139282	3.635352023	4.150876123	3.986855324	4.000863554	3.598736085	4.266806466	4.026771801	3.725822753	3.624796072	3.902517794
B2M	4.791921048	4.290570096	4.725954263	4.749459632	4.547706609	4.324295022	4.817544459	4.841127934	4.053718648	4.628691916	4.867959148	4.128924184	5.175638036	4.659066912	4.702253241	4.815138453	5.322045325	4.386428262	4.309043987	5.434238851	4.526337552	5.504390841
B3GALNT1	2.981441098	3.126728028	2.925795112	2.864945361	2.960924163	2.644500172	2.957918658	3.554459912	2.974061761	3.027126308	3.501091091	2.687189914	2.920905582	2.690648387	3.21891459	3.12461304	3.768140414	2.861300099	3.170507656	3.464156127	2.954946963	3.200988926
B3GALNT2	3.489150606	3.336248083	3.557933534	3.546178514	3.710642417	3.705088076	3.57230148	3.450317406	3.637623225	3.528756656	3.40848509	3.623626688	3.500010597	3.859822159	3.292521469	3.84416344	3.651518485	3.848232334	3.361000638	3.243702327	3.675785601	3.452771858
B3GALT1	4.034873043	3.690637322	3.718876308	3.596899306	3.591561236	3.739895386	3.590894124	3.167993997	3.771688903	3.145227065	2.986241556	3.416163922	3.469302433	3.509825688	3.222373999	3.344462291	3.200582359	3.280302438	3.624558673	3.297443883	3.664134524	2.749322865
B3GALT2	4.035252376	3.317502588	3.609782729	3.506166787	3.483288435	3.434155922	3.218460383	2.796693731	3.327353428	3.277731854	3.258567459	3.333378072	3.352898267	3.164746168	3.189312596	3.101603007	3.201657276	3.035037756	3.302781699	3.04649335	3.640939546	5.270025175
B3GALT4	3.467655601	3.49117172	3.711378154	3.695438455	3.549121678	3.511937059	3.938766563	3.491597827	3.411634438	3.553342804	3.544272387	3.772704307	3.6962568	3.391864446	3.743820476	3.443714659	3.387708322	3.436510191	3.406830493	3.353656624	3.582112924	3.575760139
B3GALT5	5.213334381	5.383829166	5.754214751	5.834815214	5.201786474	5.677760082	5.354296001	4.112508414	5.051284143	5.267813656	5.118074123	6.174674336	5.706038175	6.974910404	5.548786026	5.616611202	4.990109017	6.131846771	5.729903814	4.887669647	7.022263645	5.902778422
B3GALT5-AS1	4.685144107	5.623738451	4.313640748	3.845917898	4.659612298	4.299290302	6.214809965	3.413528108	3.705934792	3.753584407	3.811162412	4.098451965	3.980135654	4.570812188	3.693808589	3.604004592	3.758822092	4.05986446	3.648443507	4.128128206	4.153649941	3.816772503
B3GALT6	6.62742127	6.002445193	6.47887997	6.173342719	6.21513646	6.316265593	5.650749283	6.649875249	6.331881183	6.319030599	6.345870026	6.540081785	6.272369032	5.743668034	6.256810948	6.10764805	6.499692304	6.380104613	6.22669021	5.997481028	6.244083862	5.980854517
B3GAT1	4.935416419	5.134309313	5.235335223	5.037012267	5.19977865	5.302866984	5.293664082	5.478186962	5.126501494	5.1631666	4.990631215	5.265276641	5.165948434	5.267553247	5.404067555	5.056826663	5.029440258	5.528710309	5.089938526	4.97340386	5.035867219	4.953216292
B3GAT2	3.64643312	3.559619069	3.966118928	3.765604291	3.560207883	3.527753988	3.475102656	3.490501273	3.745973364	3.310972173	3.711218192	3.333378072	3.389399939	3.672857671	3.137365387	3.65539623	3.6006309	3.4879368	3.518614023	3.310344524	3.410300037	3.763262371
B3GAT3	5.944975375	6.150045814	5.931302928	6.19453678	5.925026552	6.16787628	6.239251572	6.379306986	6.025059367	5.756482054	6.073946919	6.284476463	5.911323406	6.226552129	5.910917061	5.921895775	5.808376384	6.21599618	6.146358099	5.830497776	6.165201242	5.764886147
B3GLCT	4.162620456	4.3711238	3.695597782	4.45809954	4.262339764	3.254344526	3.558287751	3.900212002	4.471924863	4.005619238	4.228765398	4.106130907	3.892192215	3.170090766	3.246400738	4.24992314	3.758307937	3.962107648	3.752728836	4.112920642	3.255881883	4.265999119
B3GNT2	7.137118762	7.159899078	7.30638047	7.658962588	7.681756316	6.949755298	7.976558442	7.689635418	7.83858637	7.571937361	7.38462583	7.151506354	7.145683628	7.142756747	7.354810232	7.104106069	7.243733832	6.621733254	7.441496173	6.917272664	7.406911842	7.087014663
B3GNT3	8.266929982	8.098593744	8.607771285	8.454061433	8.535896814	8.826555875	8.62789393	6.51873423	8.510859872	7.820981689	7.721227336	8.767260532	8.019730559	8.859421869	8.255000622	8.255881278	7.91799607	8.472248362	8.28966052	7.89826608	8.218386998	8.133891656
B3GNT4	6.198393828	6.913519378	6.629034852	6.842597883	6.543844049	6.805291397	6.627314384	6.432186293	6.266197609	6.489730204	6.614934935	6.728315328	6.670530729	7.522974732	6.340778668	6.245942486	6.459084946	6.995380276	6.781823531	6.723207158	6.688213067	6.137382264
B3GNT6	6.477862258	6.930262455	6.992529064	6.511277429	7.03170039	7.518061764	6.673087039	4.762141952	6.998954529	6.620955648	6.034381997	6.962780649	7.149754662	7.523727775	6.170430509	6.847826913	5.418654198	7.477112778	7.182627457	6.769473177	7.355677074	6.857827636
B3GNT7	5.277702754	5.220085748	5.202871208	4.474387168	5.344600562	5.148887976	5.201013716	3.819071872	4.262166326	3.88447723	4.359278871	4.237601924	4.695306629	4.921466363	4.060191379	4.424221174	4.060085508	4.646900656	4.901557514	4.371897774	4.854182991	3.756691212
B3GNT8	6.328977184	6.248584761	6.659060457	6.553581602	6.213422991	5.536295566	6.181159784	4.963151893	6.570897388	5.310832216	4.90057993	6.589016958	5.316740791	6.408892139	5.088157612	5.054443371	5.223730847	5.065125861	5.439429107	5.31757548	5.99063891	6.508975832
B3GNT9	6.277281995	6.09368528	6.243013153	6.048638212	6.094701572	6.276884855	6.454886486	6.375778749	5.925861241	6.384962141	6.971098564	6.326430443	6.426010282	6.745376136	6.397346611	6.199918313	6.119431658	6.257696473	6.464216851	6.901590897	6.420709554	6.032137719
B3GNTL1	4.752835787	4.962440738	4.690775208	4.508996564	4.419576764	4.544297036	4.532175213	5.511647092	4.979359683	4.809533311	5.209669278	4.847693927	4.940668233	4.665121143	4.99214107	4.82724585	5.129275616	4.703927667	4.661055587	5.193100832	4.459187089	4.344386222
B4GALNT1	3.732619995	4.109857868	4.091771625	4.210055702	4.015886713	4.260677307	4.052426473	3.981160779	4.236550169	4.059981449	4.123287039	4.142122857	4.121185388	4.161525247	4.398249178	4.270038129	4.372981309	4.424876036	4.288701681	4.344620726	4.010648774	3.894036319
B4GALNT2	4.26092935	4.99340333	4.645331014	6.137715759	4.549482732	4.660770067	5.089090995	4.448209855	6.711997848	4.419911914	4.340991926	5.307338958	4.759519516	4.705885252	4.357391835	4.263665063	4.184297074	4.968390097	4.375559497	4.23839938	5.192084602	4.850840057
B4GALNT3	4.816510962	4.986104896	4.799853634	5.235067841	4.82803845	4.88385671	4.939427849	4.733288254	5.041363929	4.849741116	4.999965257	5.04029723	4.978044653	4.977334943	4.934801189	4.938249037	4.683967859	5.024714889	5.039423748	5.071892036	5.019265556	4.812420074
B4GALNT4	4.324042555	4.812978754	4.33823188	4.577466886	4.023990375	4.921590484	4.341628954	4.563320634	4.891744435	4.494231498	4.704496289	4.620133005	4.296264435	4.729311853	4.712138308	4.509477724	4.292723805	4.796363213	4.729711543	4.52547248	4.610509191	4.256622131
B4GALT1	4.260122524	4.214932132	5.067803658	3.929176938	4.422319412	4.194564246	5.368566897	4.064725437	5.071260683	5.079925569	4.118147775	4.123035857	5.094573114	3.991345173	4.898508503	4.577092696	4.108094608	3.974925554	5.338170479	5.270201777	3.869087293	3.547962913
B4GALT2	6.764879306	6.707539842	6.680558494	6.543586895	6.529840351	6.541899704	6.490066089	6.279238694	6.359794472	6.303555576	6.577186183	6.716554177	6.513876319	6.942520029	6.631858805	6.387238684	6.175493381	7.22590239	6.635079091	6.423870353	6.510272255	6.046322527
B4GALT3	3.328260514	3.105705839	3.2535138	3.082936576	3.712461136	3.469375285	3.43329947	3.264392869	3.445938455	3.2264854	3.399378903	3.339726821	3.319502406	3.518018217	3.163332778	3.097077506	3.180695734	3.330173914	3.152661455	3.325194959	3.245573648	3.253538485
B4GALT4	7.873288224	7.877693157	7.975272082	8.104403522	7.72681973	8.159308991	8.146741537	6.896404878	7.708993177	7.727457465	7.479885598	8.032580075	7.766636848	8.368213067	7.344118676	7.454402925	7.496146159	8.057259461	7.615714197	7.516608942	8.087290821	8.183373499
B4GALT5	8.428842606	8.103997675	8.624349877	8.641781625	8.702167337	8.635288833	8.451027101	8.109982364	9.192538767	8.678935156	7.937900814	9.154006045	8.230219041	8.832800806	8.568794901	8.344244156	8.66403462	8.652528773	8.793644971	8.852519445	8.566168782	8.082517581
B4GALT6	3.500711726	3.747484531	3.535745904	3.538733916	3.574082854	3.443105306	3.575244947	3.552820901	3.971848993	3.733959191	3.585442515	3.333378072	3.718949894	3.154709652	3.723366241	3.715613275	3.612516157	3.519229586	3.777917548	3.543564449	3.456946493	4.513695649
B4GALT7	6.389649866	6.118592175	6.150194543	6.186273217	5.999999262	6.311694259	6.075356696	6.154281444	6.26236499	6.1639169	6.538761726	6.498065857	6.164734486	6.59147006	6.226190921	6.368710738	6.333786484	6.594053412	6.375832301	5.984412721	6.316265593	5.893353547
B4GAT1	8.059442098	7.768589355	7.809917505	7.834862779	7.95168758	7.998544583	7.970156881	7.229486987	7.758672175	7.557677078	7.700204392	7.985777783	7.607536698	7.783637804	7.941558852	7.66422919	7.89186637	7.54891394	7.707153294	7.543427226	8.143992129	7.897778321
B9D1	4.330056555	4.080772383	4.381042599	4.308218591	4.344225832	4.348453317	4.331077031	3.978663351	4.487096821	4.176281436	4.688914819	4.558060671	4.436681738	4.522160714	4.295881364	4.546536279	4.681119461	4.70188372	4.604202313	4.485566331	4.632267941	4.323373679
B9D2	6.101731449	6.122227804	6.118592175	6.05303951	6.265897811	6.076682215	6.363996531	6.167759851	6.308857084	6.217710625	6.239745279	6.540824586	6.367536406	6.322856955	6.194135006	5.929706701	6.449153797	6.259921631	6.2570689	6.107156557	6.340044509	5.874925799
BAALC-AS2	3.961171687	4.076916794	4.173648932	4.11545677	3.976305545	4.108170544	3.828611379	3.603009021	4.251558385	4.244974968	3.656196263	4.310790702	4.222984059	4.071698322	4.178395218	4.021442541	4.056169071	4.37717492	3.988247571	4.265909779	4.284293763	3.988169762
BAAT	4.510604667	4.53710046	4.208397644	4.72892812	4.297499576	4.517168822	4.893674527	4.375912101	4.476361626	4.462846362	4.671612911	4.970831287	4.593523998	5.065943235	4.546750851	4.331763197	4.42726155	4.349656907	4.404316509	4.492648429	4.56934334	4.538283953
BABAM1	8.664694641	8.679546195	8.502594423	8.544660237	8.573303809	8.314148741	8.501317072	8.780250003	8.695903473	8.600042404	8.665496546	8.934271796	8.547014158	8.837318674	8.612274366	8.747805875	8.647918363	8.829762049	8.603707859	8.400879543	8.728380562	8.171082246
BABAM2	7.144067649	7.521747598	7.433964747	7.428846298	7.250756259	7.301455883	7.445811499	7.38462583	7.669955093	7.410440589	7.323051943	7.712014814	7.397099281	7.693159692	7.471263404	7.702742482	7.404022637	7.673916224	7.568777061	7.362357194	7.374460567	7.291539075
BACE1	4.413315866	4.801816991	4.512834172	4.626460354	4.47080421	4.845515174	4.530418595	4.469799725	4.494039565	4.785931405	4.717874772	4.611123112	4.734667886	4.791685736	4.704848504	4.486700003	4.971916683	4.677765031	5.029917007	4.78881196	5.015948808	4.754561819
BACE2	4.731046687	4.599235702	4.614033511	4.070527854	4.103434946	4.67636952	3.547400009	5.726437497	4.419911914	6.404186567	6.936598421	4.662789566	6.969980162	6.565382164	6.010384863	7.338657529	6.958090349	7.733062667	6.183801719	6.844023822	5.196393855	5.799386975
BACH1	3.180916736	3.033319657	3.239856594	3.420424355	3.020622216	3.055955909	3.074281435	3.42902604	3.295870609	3.248473251	3.323379868	2.884263194	3.302707011	2.972547998	3.214328461	3.009473051	3.013116376	3.168686366	3.135677241	3.062642446	3.070753996	2.978151441
BACH2	4.625934802	3.904190436	2.90858558	4.525432591	4.619801491	3.38091058	3.349155551	7.047420448	3.138472801	4.488632819	3.970168098	3.321859508	5.649276536	3.300784133	3.582038437	5.246192861	4.525388383	3.719761133	4.179293555	4.021220591	3.40841469	3.508187527
BAD	7.484140392	7.475542429	7.89826608	7.565911616	7.479687634	7.588530792	7.632664417	6.809916996	7.719862805	7.025086872	7.07241636	7.410062025	7.034299978	7.407879735	6.964079297	7.032769384	6.901936832	7.388898931	7.110923643	6.729322309	7.556490751	6.865292779
BAG1	8.164138838	8.094107139	8.70904756	8.213648558	8.174780478	8.839723928	8.400631476	5.647933397	8.337823738	7.131705806	7.016323252	8.225977387	7.441652529	8.261679406	7.191592448	7.185058689	6.409600852	7.777663353	7.911943996	6.869321729	8.012909631	6.643853395
BAG2	3.963345458	4.216085102	4.165819483	4.05388658	4.26117389	4.085085999	4.178151083	4.314834707	4.424221174	4.02943424	4.297395081	4.355055682	4.726901832	4.387590568	4.626068597	4.233435778	4.354043069	4.114654295	4.456065494	4.347209943	4.256021481	3.750749422
BAG3	8.103997675	8.258885291	8.425150062	7.668988682	8.196933384	8.280469857	7.976115391	8.558192391	7.837489818	8.745664835	8.724586923	8.561686194	8.946173196	9.078345651	9.098933753	8.879811385	8.789125365	9.320932955	9.363360777	9.173467563	8.574164339	7.68869171
BAG4	4.129246317	4.025847981	3.871408424	3.938111625	4.019099236	3.687826082	4.407693235	4.214168042	4.079108105	4.02783328	4.077252996	3.540844273	4.382899477	3.524446181	4.223267236	4.341823811	4.033212426	3.440595091	4.02360468	3.823101333	4.27068897	4.335220134
BAG5	4.280753712	4.380628364	5.023619626	4.237439328	4.306265399	4.283668552	4.159400967	5.087497722	4.874071283	4.67975276	5.011174791	4.546326626	4.736673486	4.330265125	4.555912543	4.407970926	4.877456496	4.484924064	4.842125653	4.464763344	4.365708418	4.284806752
BAG6	8.864692358	8.5869882	8.860396554	8.533427163	8.758765915	8.71298335	8.603974108	9.149252867	8.797617981	8.567197036	8.69318472	9.034480549	8.595750835	8.869894175	8.791348457	8.622592789	8.319423259	8.91170691	8.647353052	8.530721778	8.366083601	8.979600436
BAHCC1	4.377378698	4.383143251	4.545872557	4.384456603	4.481797581	4.431433073	4.579980673	4.564173613	4.56684566	4.572572406	4.572458382	4.692230496	4.53710046	4.700539088	4.551739968	4.528669154	4.457062377	4.499455932	4.579718357	4.875691302	4.755011873	4.36997885
BAHD1	5.913379436	6.257696473	6.424764442	6.551724886	6.379194485	6.371048808	6.333477569	6.442171269	6.376975527	6.022974378	6.042348762	6.768261605	5.961891921	6.340353992	6.06570412	5.745430258	6.274514273	6.300449587	6.276949106	6.048263875	6.156642439	6.286944003
BAIAP2	4.819037549	5.025639392	4.714849797	4.440844514	4.586203348	4.802866187	5.362678065	4.034476546	4.761256973	4.484924064	4.283668552	4.695306629	4.507761768	4.734564482	4.797077968	4.582985757	4.35733408	4.582818201	4.662309142	4.255660261	4.822718791	3.901968921
BAIAP2-AS1	6.425262027	6.098918017	5.857104017	5.514364467	6.227453516	6.270359795	6.410526835	5.178839045	5.691699388	5.208183534	5.700058458	5.003431834	5.844134199	5.744392016	5.097678563	5.228780563	5.389832016	5.715144673	5.321353138	5.135613136	6.517334669	4.423389212
BAIAP2L1	7.078051966	6.8650861	7.743922017	6.912141781	7.133370675	7.687523944	7.224120098	5.877175793	7.313870962	7.618850293	7.817455656	7.680707386	8.35402362	8.354693983	7.971987468	8.016840204	7.695044514	8.800574487	8.271208777	8.335905724	7.1034985	7.024037362
BAIAP2L2	6.978268872	6.987926785	7.210030916	7.263631505	7.119326769	6.955589424	7.40249067	6.320595304	7.302406625	6.538114411	6.797205888	7.455587535	6.416900632	7.469654489	6.750061384	6.274850901	5.982683313	6.838390397	6.918274954	6.190677083	7.175722361	7.978670918
BAIAP3	4.258358334	4.149235296	4.351910035	4.236550169	4.181273085	4.253689603	4.344070171	4.286501033	4.501620104	3.963420787	4.236226311	4.381124495	4.03628739	4.236921483	4.145762219	4.026222054	3.934878731	4.057588388	4.234535335	4.185414045	4.190847452	4.012266787
BAK1	6.924688705	7.43478671	7.632827382	7.562988027	7.236065824	7.377787194	7.206848456	7.223584402	7.996500742	7.873913166	7.944459419	8.258064506	7.609564825	8.481013713	8.204705047	7.934171803	8.13306567	7.943862623	8.029261776	7.831023097	7.760427857	7.96725212
BAMBI	7.623843983	6.668545443	8.032340449	6.336938369	7.177377728	7.20332661	7.805326084	5.894200686	7.280691287	6.233570447	6.887676244	6.833260158	6.169042664	6.454698166	6.413541689	6.979009121	6.383780056	5.699636588	6.374693666	6.435346919	8.008858592	5.839615014
BANF1	9.790529719	9.688748097	9.467088387	9.601719581	9.554582784	9.443250522	9.237067511	9.781310532	9.724751733	9.560586722	9.496128865	9.648427259	9.541410658	9.365746716	9.578442502	9.70729156	9.394970167	9.593496974	9.323202431	9.366266858	9.486286881	9.067736528
BANF2	3.29097857	3.636920108	3.553383684	3.628296464	3.419026757	3.550094108	3.383436296	3.391078563	3.765800655	3.453313141	3.353413264	3.817365027	3.439029205	3.529627365	3.614263506	3.646166202	3.593698182	3.862172162	3.690877049	3.764002482	3.764587488	3.481554704
BANK1	6.857027758	5.200430346	3.60356044	6.306116917	6.735684593	4.537627055	4.045395139	8.73717866	5.095903479	7.54891394	6.906669073	3.754420834	8.213648558	3.31597338	5.781082824	8.026632185	7.679955095	5.805298456	6.245708222	6.820508134	5.980622908	5.574898806
BAP1	5.733984536	5.816820966	5.533443812	5.505570164	5.670716062	5.771164273	5.878170744	5.84095836	6.057914637	5.808214667	5.659171334	6.743712747	5.631603551	5.982144627	5.708696828	5.645623985	5.779027706	6.058656622	6.05520091	5.028538957	5.883558562	5.611103843
BARD1	5.861888006	5.779027706	5.602966659	5.532372169	5.749247764	5.266659383	5.434989071	5.507555331	5.485600414	5.870425903	5.017794838	5.952661349	5.580802937	5.478461667	5.281485094	5.797555577	5.838870641	5.547963603	5.637111487	5.623004351	5.58767702	4.953216292
BARHL1	5.496310621	6.007871453	5.792956315	5.854613172	5.525587462	5.907747187	5.756721428	5.550456349	5.538145703	5.654339235	5.727747634	6.036964443	5.871644128	5.894639813	5.893718954	5.764886147	5.719311534	5.920483213	5.635744621	5.986710601	5.921736439	5.811190982
BARX1	4.412744776	4.493438069	4.709802012	4.644576458	4.523662277	4.492137365	4.702762161	4.696227296	4.560098618	4.478455041	4.640575678	4.593621498	4.350222978	4.89765534	4.386428262	4.404045339	4.033311811	4.327985826	4.722938404	4.454497749	4.543188645	4.306957673
BARX2	5.400433562	5.505570164	5.574227278	5.49569746	5.223098905	5.609304428	5.582781835	4.799948996	5.436047984	4.960404166	5.087923482	5.534829145	5.255510208	5.480659691	5.392761872	4.926906171	5.265176945	5.238277416	5.235815406	5.256310843	5.816434717	5.803485218
BASP1	8.917082987	8.430299765	7.877877223	9.103773521	8.699957737	8.428842606	8.006753935	11.71664384	9.070650887	10.07224106	10.28809321	7.817834549	10.03409501	8.678617317	9.673773572	10.05663288	10.12472659	9.447037918	9.870871146	10.33147218	8.125924843	8.014604065
BASP1-AS1	3.205454799	3.498827129	3.447209296	3.406963841	3.128212121	3.682166467	3.640864101	3.419098028	3.18875527	3.363689688	3.508783957	3.074354812	3.276755828	3.316377057	3.182117968	3.146722323	3.384390981	3.274152633	3.220330434	3.127460469	3.305932457	3.268408568
BATF	6.819563769	6.665033189	6.614791696	6.594393892	6.637849433	6.849131483	6.510757984	8.620960612	6.689199357	7.520287963	7.904092006	6.773135188	7.572807208	7.01531497	7.105659467	7.399917607	7.135873368	7.26090096	7.318812882	7.380411552	6.977409901	6.714544346
BATF2	6.787525624	6.730354674	7.130783307	7.142163635	6.621733254	6.83500478	6.557140987	7.035572676	6.798178996	8.39752588	7.321847623	7.035297441	7.86111016	7.678989769	7.146439329	7.181145974	8.473796894	7.992235201	7.680889916	8.228337774	6.857970318	6.775245798
BATF3	5.919111724	6.156447236	6.015141418	6.132448441	5.762894117	6.113082396	5.86633651	8.177311656	6.113416875	7.103689048	6.539073677	6.456330166	6.802880626	6.367278423	6.421109726	6.561734524	7.379001424	6.839538353	7.088996929	7.403362536	6.181893491	5.989712726
BAX	6.908942023	6.812485319	6.782462314	6.587570761	6.653844001	6.314917915	6.823626292	6.605844024	6.892490342	7.056053475	6.84725562	6.735538505	6.508335536	6.636552546	6.562307982	6.72462425	6.245861533	5.300276249	6.580408051	5.920193794	7.136723779	6.899458365
BAZ1A	7.597543947	7.616152331	7.734148318	7.648677434	7.599605992	7.961405758	7.558437808	7.773032989	7.265793489	7.871567109	7.7975425	6.787952274	7.968847002	7.188523135	7.388664975	7.567058635	8.09051353	7.190179165	7.595434254	8.633627021	7.6144177	8.034044433
BAZ1B	5.91923499	6.170599146	6.09834435	6.142325108	6.217345185	6.327617752	6.055337622	5.933947016	6.118104332	5.910681819	6.052508173	5.8820567	5.978751144	6.360519147	5.987294669	5.7841961	5.663907538	6.066265926	5.845877516	6.003733043	6.00843282	5.933500065
BAZ2A	6.303850032	6.254999474	6.093055115	6.249815077	6.276519061	6.61318471	6.17642229	6.202225282	6.057320445	6.050311605	6.181969067	6.069168892	6.206425381	6.546742221	6.223067922	6.052401883	6.19453678	6.165519803	6.231671481	6.425064375	6.006288828	5.916252362
BAZ2B	8.499253436	8.259656962	8.230812826	8.175781529	8.504324129	8.333913028	8.446399	8.398722163	8.16217352	8.577751763	8.327429747	8.109481279	8.492754434	8.31892304	8.304600684	8.429566636	8.841629678	8.39615448	8.391960084	8.26898796	8.467208304	9.151845228
BBC3	7.096640732	7.030781884	7.052345433	7.016762068	7.050632766	7.24986007	7.418109125	7.105225562	7.054877032	6.869618704	6.931107895	7.19603866	6.807209405	7.217176116	6.659495978	6.564155306	6.425262027	6.629184401	6.689099365	6.528641072	7.034109465	6.895894586
BBOF1	6.049228485	5.734752286	5.996190309	5.622214195	6.011337264	5.857589133	6.004110753	5.592948317	6.284118545	6.310425686	6.412465401	6.05508047	6.371485698	6.765783218	6.546604167	6.043869092	6.059518763	6.20242224	6.473772011	6.116914798	5.843695596	5.571839563
BBOX1	3.369154153	3.632751621	3.381210332	3.380977712	3.36236282	3.376451772	3.10515671	3.483903937	3.458712862	3.536541095	3.286286086	3.404606911	3.500010597	3.353073151	3.419655324	3.409442635	3.30191409	3.570348016	3.339535353	3.535394586	3.404050902	3.234492648
BBS10	5.20600649	4.850994186	4.750251134	4.773233888	4.561698146	4.475830942	4.719015258	5.135821626	4.906771826	5.227911333	4.75191584	4.458980645	4.735586947	4.277703005	4.807536093	5.234060311	5.100794188	4.656372438	4.53549686	4.570888794	4.988119073	4.755358069
BBS12	5.630815438	5.728953538	5.664419949	5.397779191	5.007050707	5.262651074	5.961226372	5.199904589	6.000138974	5.622571402	5.462913227	5.548233026	5.216829595	5.335972597	5.83090905	5.989833083	5.787316504	5.483810275	5.845539661	5.602529018	5.995258783	6.217710625
BBS2	7.744416618	7.176142243	6.895894586	6.959557304	7.522974732	7.248089829	7.567497906	7.243733832	7.440015775	7.301998942	6.908586198	6.987374246	6.697597716	6.778754727	7.051824277	7.193701093	6.958266438	6.451483364	6.886049237	6.551205167	7.437500588	7.325608238
BBS4	6.164499668	5.645623985	5.724480439	5.589059167	5.965557259	5.75050017	5.723550779	6.086820471	5.601278021	6.38144454	5.931711654	5.864435261	6.120140359	5.354032536	6.15726039	6.143991688	6.295465891	5.676381173	5.845219612	6.199523971	6.087165494	5.96137348
BBS7	4.618063352	4.781828036	4.006110393	5.03525104	4.702377274	4.332188743	4.797714654	4.991190739	5.524991181	5.097378481	4.80727742	4.82207648	5.088725324	4.658150597	5.483601745	4.909267432	5.054852478	4.65856583	5.826272922	5.090216527	4.826791515	4.41595613
BBS9	3.314262724	3.291751435	3.429310262	3.325624272	3.207447469	3.292452491	3.228883394	3.520699321	3.503735585	3.286557508	3.302373151	3.185876738	3.312119853	3.087279904	3.34875714	3.212408724	3.399321194	3.318062895	3.192424509	3.264275421	3.505975259	3.127045058
BBX	7.317520534	6.936598421	6.908250524	6.993879941	7.331989404	6.996669306	6.980676875	7.093526178	6.463648957	7.113071939	7.075045536	5.969940776	7.555503259	6.066779725	6.798824852	7.059147203	7.573451493	6.347966199	6.704368241	7.702373956	7.232351986	7.29802934
BCAM	5.602398482	5.600514446	5.419342833	5.426673088	5.513870283	5.677316669	5.760530008	5.520568895	5.459833803	5.145089666	5.63407863	5.566465363	5.472785109	5.923329827	5.183112606	5.410999635	5.375837176	5.706183212	5.631819983	5.103519452	5.743846313	5.258289624
BCAN	3.526118291	3.612584211	3.464085793	3.512005763	3.463865683	3.304344077	3.481144294	3.526904685	3.473289181	3.654086363	3.588030643	3.57189868	3.340845874	3.444967357	3.489679648	3.739746628	3.463243186	3.675208607	3.71855281	3.481585964	4.157896014	3.116287314
BCAP29	4.914003306	5.127608886	5.212643779	4.678758157	5.519967662	5.131409729	5.328361471	5.169306385	4.934940532	4.820435387	5.331820711	5.28022552	5.429396958	5.614110524	4.908352639	5.032915641	4.772834088	5.451932119	5.279700983	4.75090763	4.737747487	4.464668767
BCAP31	9.722736607	9.599132815	9.658810806	9.593496974	9.463107655	9.601064733	9.538257814	9.526419427	9.75333345	9.60052767	9.690175888	10.01643216	9.583401929	9.946975247	9.75219915	9.599552055	9.481412669	9.821643141	9.841322266	9.462341851	9.673289355	9.531460623
BCAR1	6.832417108	6.98128665	7.119116996	7.085997021	6.904481207	7.20150682	7.052178223	6.368055198	7.079221949	6.723007761	6.827024834	7.489527738	6.766292806	7.310127672	6.970884039	6.812485319	6.614187555	7.192491696	7.050632766	6.921018126	7.029811115	6.799669782
BCAR3	7.992797517	7.97032832	8.173408522	8.006406823	7.700204392	8.016362161	8.158945397	6.802880626	8.312936408	7.222965467	7.210418782	8.092967139	7.48247829	8.173171954	7.436972156	7.48023802	7.315287468	7.529945844	7.602791401	7.654488629	8.002116381	8.086037087
BCAS1	8.329109585	9.07553685	8.532518572	8.614724641	8.507947479	9.226198005	8.923538299	4.954275166	8.139281143	7.235932234	6.917863022	8.624744525	8.009843821	8.659583526	7.402888554	8.204251443	7.463989826	8.368559335	8.724876842	7.711312021	9.07699907	8.37878721
BCAS2	8.969768627	8.947785451	9.081429101	8.884079038	9.080488118	8.964297425	8.947785451	9.247724564	9.130591284	9.087941783	9.086251323	8.895928406	9.098317435	8.797346138	8.985171473	8.993180835	9.094951853	9.059426103	8.941449678	8.95367161	9.074782427	8.720241335
BCAS3	6.117972458	5.890426761	6.087045509	6.320662844	5.975626504	6.041402847	6.132688744	6.975207733	5.880007247	6.013947307	6.256674817	6.025760941	5.978158368	6.050753793	5.862442797	6.243499482	6.116757954	5.970835712	6.057574118	5.660486037	6.420709554	6.118363144
BCAS4	3.438757256	3.389696478	3.255807859	3.27365828	3.264568137	3.424278237	3.229687675	3.178895403	3.338076998	3.295920156	3.646360758	3.340476433	3.156478391	3.497160162	3.365908272	3.164451762	2.992907317	3.022109354	3.30163182	3.134068793	3.292143552	3.318865223
BCAT1	3.196793417	3.692768915	3.071381498	3.040638852	3.172037774	3.145586864	3.775486926	5.955652135	3.268006344	4.692694568	4.265009276	3.046982074	4.260646704	3.016779048	4.24306769	4.718807011	4.318593379	3.483129576	4.424876036	5.425168578	3.134375406	3.058999833
BCAT2	5.039785719	5.049808243	5.232730047	5.26548005	4.964326636	5.496120753	5.083279211	5.142710831	4.881817215	4.799460318	5.171507632	5.325021838	4.970831287	5.150849055	4.989757747	4.586078663	4.735985748	5.267373431	4.956577089	5.279106458	5.015086798	5.131796303
BCCIP	6.019188561	5.084170862	5.451794982	5.263154111	5.13062649	5.119479225	5.068146469	5.928332113	5.876628744	5.260967354	5.241336603	5.777291833	5.517556863	4.898611396	5.53008647	5.292347349	5.381867191	5.26169503	5.190025875	5.193449754	5.26505109	5.105883438
BCDIN3D	6.23016416	6.04501074	5.949272587	5.900829959	5.832315905	5.753168247	5.67258963	6.289793435	6.025760941	5.980142767	6.050135128	6.063691054	6.117703449	5.793714645	5.939245034	6.265487354	5.673429085	5.934772229	5.907457746	5.809469055	6.237313412	5.807073878
BCHE	7.109875374	6.38114382	6.051741471	4.250896621	6.165968388	5.868785986	5.639131287	5.430967455	4.155131252	4.393358717	3.462596961	3.928592376	4.393095118	3.093226501	4.577466886	5.773417996	5.075078798	3.529609874	5.464981609	4.089285915	3.497497762	6.431728113
BCKDHB	7.54940196	7.129821555	7.29428142	7.54489261	6.877934211	7.57240882	7.098567397	5.926142648	7.584601053	6.679098714	6.670278761	7.023173168	6.726649974	6.898431316	6.56713407	6.82085301	6.384372646	7.271853601	6.767820362	6.693898996	7.293542866	6.459475281
BCKDK	6.926389661	7.295757065	7.029070014	7.170795782	6.82568748	6.886207635	6.974325767	7.471781465	7.29018572	7.237527069	7.457758765	7.289758255	7.326384985	7.737331141	7.267524229	7.492627039	7.463301154	7.727457465	7.49582811	7.582395283	6.972686773	7.062382653
BCL10	10.08295066	10.29132817	9.980363332	10.43424191	10.02446152	10.36420168	10.08940894	8.752757951	9.707937267	10.32546111	10.02080416	10.14724531	10.54242799	10.53954568	10.41167822	10.18143119	10.48630178	10.35126088	10.58128528	10.7754043	10.18817443	10.21772798
BCL11A	6.811265077	6.041914807	6.759869262	6.556399893	6.697597716	6.445470535	5.899706631	6.61888871	6.393773622	6.289664129	5.348233311	5.852923186	6.687431232	5.450219388	5.512050059	5.920322439	6.154479358	5.661185769	5.59544462	5.777444277	6.337513889	7.094683675
BCL11B	4.282492438	4.268986393	4.051884796	4.03036282	3.926756334	4.23161618	4.141953768	4.31713311	4.05727193	4.068540397	4.148611265	3.897387091	4.636763879	4.390766964	4.211032642	3.963420787	3.79824583	4.356692432	4.065166251	4.038312592	4.246283612	3.881749899
BCL2	4.745161896	4.467222022	4.59676067	4.598525335	4.621299589	4.489570047	4.640278857	4.470590656	4.843548934	4.392385431	4.640575678	4.725421734	4.339103516	4.656649505	4.597139981	4.540141303	4.128049657	4.427422931	4.321044737	4.117883525	4.566469744	4.512356766
BCL2A1	6.643853395	5.818083209	5.247870034	6.337397176	6.318315684	4.982842116	4.969917502	9.285865591	6.019567034	8.772741344	8.250778374	6.056349089	8.269405893	6.491717921	6.642328692	8.221409095	8.754706282	8.15092747	8.079990894	9.870871146	6.568377436	7.069754527
BCL2L1	5.311122832	5.377530486	5.038856051	4.766178286	5.238667637	5.531952066	5.712888721	5.538670054	5.758896922	5.5908332	6.097699287	5.643515889	5.46057636	5.370707536	5.642551227	5.589630974	5.592078543	5.559214597	5.671961213	5.552123245	5.349595706	5.748800931
BCL2L10	5.328489079	5.284395003	5.364159027	5.515080977	5.304258124	5.301978096	5.522487095	5.048891436	5.327519954	4.881686995	5.28222729	5.465097018	5.070818578	5.168396797	5.307338958	5.073983383	5.026255428	5.446656982	5.226428744	5.13687909	5.317810292	4.919843448
BCL2L12	6.390297472	6.47201301	6.060419723	6.411662042	6.507198258	6.014995328	6.304592807	6.722560374	6.114354131	6.438963128	6.760205029	6.94830923	6.771121555	6.330347255	7.021897497	6.520740802	6.557767722	6.935220883	6.666369468	6.835930871	6.289664129	5.657875427
BCL2L13	3.129008484	3.460456604	3.478749775	3.341842218	3.368283002	3.51753774	3.485288905	3.513241919	3.495103362	3.306923326	3.348441942	3.284238539	3.424332483	3.306668726	3.321688352	3.307244879	3.26010842	3.595619565	3.365610805	3.372304641	3.464909295	3.068199916
BCL2L15	7.215488013	7.63089582	7.919296827	8.4029829	7.899845832	7.827013591	8.030537984	4.387810972	8.283674945	7.495394748	7.584314273	7.652950787	7.235932234	8.305630699	7.172275507	7.24986007	7.713871286	7.923760107	7.808061092	7.354496501	8.067579083	8.550615315
BCL3	4.651435947	5.013265079	5.123989523	5.323906415	5.228550089	5.300690028	5.167341233	5.468179396	5.435895319	5.742876365	5.49087049	5.908464872	5.725360249	5.905092509	5.583402758	5.570340475	5.378323788	5.470911397	5.805298456	4.838653578	5.458599894	5.871897819
BCL6	4.936381179	4.669207162	4.796185571	4.81795943	4.653641703	4.374340877	4.677996309	6.786366819	4.484381378	5.504769464	5.038856051	4.564891332	5.385963807	4.331840263	5.118288401	5.67700853	5.294737547	5.018076649	5.599776016	6.343193361	5.086111076	4.688812218
BCL6B	4.990109017	4.133216432	4.723804331	4.697799172	4.55370646	3.787784318	4.447948773	5.252974339	5.176830486	4.707542379	4.536914738	4.47693481	4.542785823	3.99731919	4.355888766	4.250225433	4.708911343	4.033916055	4.658645973	4.173648932	4.538690442	4.06663484
BCL7A	5.237413107	4.709562509	5.759318237	4.931820083	4.956788381	4.833223033	4.987673486	4.944586409	5.038856051	4.728206656	4.531164657	4.520196839	5.08407598	4.930709165	4.586346718	4.874860214	4.863175242	4.555132375	4.333901389	4.748168503	5.1029038	4.716572692
BCL7B	7.741972606	7.746092807	7.911029953	7.901572111	8.045088145	7.987398075	8.152826917	8.016654886	8.064810541	7.714984437	7.92017767	8.224877293	7.679200002	8.240630655	8.065480456	7.819166193	7.68240744	7.889873454	7.990828826	7.637776328	7.828135159	8.101380522
BCL7C	8.513881631	8.742948048	8.39168796	8.530228954	8.286480862	8.255427484	8.387784393	8.257809921	8.353034186	8.124112898	8.375234097	8.593066805	8.323871604	8.701399121	8.179497765	8.284718654	8.168396406	8.502907896	8.45326913	8.137522657	8.271423127	7.967085275
BCL9	5.762486483	5.685905706	5.67570365	5.516683237	5.746157559	5.472785109	5.659576842	5.059279296	5.510736146	5.448716412	5.413757653	5.476869124	5.644969431	5.806107019	5.602529018	5.552508749	5.602966659	5.690992719	5.528946619	5.406659817	5.853125651	5.565056755
BCL9L	5.898403745	6.309818161	6.137909659	6.307129513	6.281950814	6.128833692	5.933635334	6.603892703	6.299694709	6.449153797	6.694911605	6.286826618	6.470450657	6.265487354	6.615495085	6.634369973	6.903083639	6.28333324	6.301417462	7.203632981	6.425262027	6.804494393
BCLAF3	6.24520264	6.470367612	6.685782453	7.045229802	6.609657241	6.297391995	7.013497626	5.604800082	6.94401352	6.176716205	5.543052617	6.417171285	5.563893355	6.262301698	5.83401319	5.980142767	5.791021798	5.257250942	5.459036148	5.537144538	6.291207622	6.490583383
BCO1	4.746376181	4.956577089	4.593572344	4.694072015	5.201013716	4.209733123	5.109863386	3.430522597	4.706479856	4.479075301	4.428358129	4.995888492	4.489352253	4.847183405	4.164935126	4.770905031	4.679265341	4.453786957	4.730652098	4.285243126	5.522197606	6.956603713
BCO2	3.387566991	3.615231405	3.917307855	3.649740622	3.682920745	3.876680414	3.678007035	3.79192421	3.752216479	3.796547423	4.177663316	3.904356148	3.588700243	3.975605221	3.785325598	3.631406991	3.648754525	3.877476904	3.747980686	2.811841738	3.888936241	4.230060996
BCOR	4.836609259	4.442232276	4.717739152	4.6747165	4.627490236	4.290909423	4.448091211	6.343775243	4.524384051	4.592435506	4.633141427	4.364093434	4.653498287	4.274889058	4.370439134	4.799213719	5.17822409	4.397488431	4.246649977	4.187267183	4.194661859	4.634503537
BCORL1	4.316953408	4.167790614	4.295166848	4.300347962	4.20740695	4.53228416	4.315301347	4.222132837	4.362439925	4.202315656	4.091228816	4.204362799	3.993348503	4.135776255	4.135415553	4.193694106	4.103212272	4.333901389	4.254692612	4.22308537	4.292214583	4.075092375
BCR	6.743504379	7.012988942	7.268119117	6.669324067	7.003434908	6.919515769	6.989439432	7.775319848	7.001162023	7.028569495	7.153496904	7.448444059	6.940730508	7.80548699	7.663936659	7.397882965	7.138764992	7.76107456	7.656804631	7.636326663	7.06686828	6.676148738
BCS1L	8.177072853	8.200970842	8.279111532	8.172644808	7.894646337	7.969524036	7.838092124	7.971233177	8.221409095	7.668479692	7.776149484	8.297531632	7.794075367	7.916471368	8.06282352	7.691670388	7.742633879	8.105236367	7.846771394	7.798437673	7.995223182	7.393355658
BDH1	4.568745404	4.60163729	4.960806692	4.68901744	4.648633426	4.769383919	5.043458632	3.908657505	5.075626066	4.452377736	4.428358129	4.869849219	4.569035776	5.078825121	4.752585632	4.228023934	4.480775784	4.896562503	4.569146814	4.315396523	4.538283953	4.430742995
BDH2	4.58271587	4.142939234	4.011048849	4.262259802	4.041288612	3.563500641	4.461381642	3.652034505	5.081554509	3.558003976	3.470359983	3.871244232	3.238418124	3.009408587	3.3022925	3.325277455	3.390911875	3.321960468	3.594351591	3.405668493	4.197832752	5.487232789
BDKRB2	8.001284541	8.174314984	8.549512031	8.158743136	7.846318172	8.185062362	8.200173532	8.464384212	8.318035863	7.974275301	8.007714245	8.420024727	7.544235996	8.295555715	8.010552582	7.983146266	8.356802142	7.839394625	8.203895845	7.484941846	8.035639988	8.315618154
BDP1	3.314599105	2.723814652	3.28166773	3.34689105	3.053086523	3.197248201	3.349603302	3.486185401	3.298133569	3.393330182	3.380709953	3.125181761	3.327890189	3.025831298	3.162084878	3.259392833	3.52967939	3.0513057	3.161511479	3.279834141	3.138895574	3.218666945
BEAN1	3.172389158	3.160474659	3.33328028	3.468628592	3.217221438	3.361585976	3.40841469	3.656414366	3.317210514	3.560563092	3.668193775	3.166063646	3.838589352	3.380345327	3.785231407	3.877029188	4.498137766	3.812500732	3.913132493	3.549191944	3.45255921	3.466436669
BECN1	3.506855407	3.476864452	3.396888264	3.720090733	3.468489621	3.412001453	3.257895438	3.017844653	3.219338238	3.344353076	3.452843855	3.513164054	3.409371376	3.746051442	3.54492647	3.405216109	3.566760382	3.536153575	3.277224348	3.628217377	3.488152549	3.345660189
BEGAIN	4.268196885	4.311934373	4.366641058	4.457673446	4.844727278	4.359004942	4.282232368	4.329546612	4.182672546	4.328141719	4.334305148	4.585075358	4.220573223	4.322581094	4.320933528	4.346718582	3.845793588	4.09752446	4.727322861	4.275060078	4.307429231	4.376538492
BEND2	3.008087102	3.144790938	3.104958762	3.339228793	2.868919607	2.9664821	2.856959559	2.961535329	3.219433972	3.121174894	3.112663683	3.072406555	2.960433396	3.017950266	2.950969238	3.237118674	3.007380994	2.853408361	3.181765603	3.244395004	3.027897065	2.942334403
BEND3	6.84088083	6.868829776	7.473902859	6.904703969	7.131865493	7.054451741	6.980932423	5.839434686	6.956336515	6.85721222	6.769275928	7.039834157	6.756900465	7.181334337	6.806561404	6.48245911	6.391940016	7.367950567	6.737358272	6.346826038	6.93946477	6.32859443
BEND4	3.526436257	3.232929215	2.977732404	3.107906574	3.422714908	2.940910333	3.232709907	5.356089707	2.944734028	3.293333778	3.26722709	3.079430001	4.232007684	2.972760777	3.479408928	4.56435654	4.315396523	3.506166787	3.328680861	3.637037149	3.267007048	3.91222283
BEND5	5.071485561	4.706848492	4.61028907	4.512727809	5.25471018	4.258567431	4.628500751	5.693649286	4.593738995	4.581932208	4.518048101	4.455354598	4.823429411	4.20796307	4.199695086	5.159732528	4.845273007	4.181273085	4.507380086	4.0826623	4.586966698	4.313877034
BEND6	3.201072948	3.097709958	2.963863069	2.921960515	3.081748037	3.046669213	3.075587436	3.06032769	3.09806615	3.10857944	2.861221477	2.982655403	3.016196727	3.00913726	3.200649726	3.143190078	3.250376468	3.055894967	3.168240848	3.06055676	3.292143552	2.921237157
BEST1	4.890745421	4.635325635	4.606486018	4.926631621	4.492554005	4.469799725	4.864544269	4.873237841	4.877313986	4.491491986	4.780571675	4.746191237	4.520662429	4.890159969	4.618836246	4.752252126	4.770479732	4.635566247	4.684470536	4.665555102	4.63703397	4.440054007
BEST2	8.632120018	9.596485995	9.534291508	9.478181647	8.165688408	9.645086677	8.394598873	4.653924123	8.977523201	7.547053716	5.842349447	8.563509261	5.564061713	8.485451395	5.221348878	6.688910856	5.171172036	6.637280116	6.107445378	6.510038845	9.053330152	4.529641241
BEST3	3.008087102	2.998970309	2.88354945	2.691956917	2.827706244	2.985116868	2.840703817	2.80245107	2.74276107	2.729462117	2.898636691	3.04472065	3.0853223	3.015458505	2.912913191	2.945057835	3.087112139	2.781068083	2.995513847	2.901958902	2.927180648	3.023647963
BEST4	5.631092738	7.356278493	7.257803606	7.388431872	4.20651514	6.551724886	7.882994737	4.04327694	7.000837432	6.057643896	4.618942015	8.209454058	4.217806114	7.374071262	5.218978196	5.941496513	3.823565089	5.765191514	5.837938536	5.073403012	6.247013593	5.53574111
BET1L	5.202308833	5.293803794	5.512965398	5.478461667	5.306247035	5.483328542	5.40323266	5.429666786	5.465097018	5.604288661	5.982282878	5.337677281	5.731637141	5.550456349	5.757474059	5.767465419	5.617910085	5.820665197	6.027846158	5.647798047	5.334370151	5.406659817
BEX1	5.750615281	5.214624905	5.447432563	4.869926006	6.584962636	5.108638278	4.851961679	4.979766029	5.115433259	4.776258506	5.007783039	4.533350969	4.619801491	4.867706345	5.228241468	5.754746837	5.193957147	5.076506624	5.755918915	5.757050639	5.054101122	6.207862831
BEX2	7.600219443	8.307985012	7.992235201	7.331044953	7.559194237	7.120989261	6.872032684	8.060325059	7.515318985	7.314655754	6.433096898	6.226020277	7.573531338	5.838426743	5.858947687	7.278592886	6.673732148	7.647184501	6.730187183	6.528361296	7.293919774	5.944746446
BEX3	10.79614584	10.54920422	10.60722294	10.45641535	10.71554214	10.57744767	10.28371896	10.3547242	10.61987366	9.957586044	10.25690706	10.35837612	10.29049777	9.79535267	9.933902247	10.17123191	10.25690706	10.40558709	10.17436141	10.41632152	10.480411	8.939243036
BEX4	8.303725968	7.824571004	7.661088431	7.960627214	8.092177268	7.769747104	7.396390843	7.945373423	8.02699977	7.800855202	7.472688903	6.722560374	7.527716307	7.157002531	6.670101961	7.176142243	7.261040973	7.150713469	7.545092538	7.240379207	7.486766739	6.961902793
BEX5	6.921926128	8.064235195	7.474821291	7.321538574	7.055761358	5.318546994	7.175164258	6.76127664	6.815899136	5.11253811	7.545438755	6.869618704	6.359300448	8.078186901	4.65604493	7.533214323	7.758540846	5.479469122	7.349121301	7.858791487	6.361471824	6.645899688
BFAR	8.487995478	8.565663399	8.682979496	8.376434541	8.586610607	8.829371311	8.430053446	8.702797519	8.479605355	8.751308098	8.745929921	8.585256204	8.675602375	8.921842975	8.853818714	9.160191365	9.029244447	8.838130377	8.94880685	8.821796688	8.830068811	8.635288833
BFSP1	4.561079841	4.340104079	4.395611043	4.486856705	4.437979279	4.361275907	4.440253046	4.538388285	4.474704882	4.514363155	4.458525443	4.542531009	4.749573863	4.636089819	4.587266937	4.670487124	4.718272259	4.231545179	4.47080421	4.612463766	4.469631782	4.179561587
BFSP2	3.714144339	4.317808071	4.189693514	4.290144657	3.879908777	4.207025591	4.272511338	4.376457005	4.212079046	4.345079138	5.203660369	4.124007142	4.450275889	3.812828374	4.549261019	4.502819455	4.335621785	4.672313824	4.593026994	4.885140126	4.342014192	4.14098988
BGN	4.58883368	4.848188507	4.825828424	4.644493122	4.791031209	4.566169251	4.965378614	5.579760163	4.676142686	5.190667203	5.512189225	4.933867861	4.952930813	4.781585472	4.948104123	5.182420596	5.126723029	4.886377064	4.972773855	5.07177536	4.882758816	4.642598684
BHLHB9	4.997042351	4.393228536	4.284293763	4.446016794	5.085267039	3.82248509	4.387413738	4.17354494	4.647716912	4.256021481	4.352127075	3.96763018	4.517902543	4.11545677	4.270470473	4.21064186	4.408188635	4.294116108	4.39629713	4.518941724	4.737747487	5.139027625
BHLHE22	3.96531977	3.873825148	4.100165108	3.87342778	3.881248243	3.918507937	4.106375942	4.248105974	4.025739922	3.717199591	4.064078408	3.888847166	3.891052114	4.376457005	3.917654725	3.95414177	3.869174985	4.188095972	4.036647071	3.934609918	3.867514427	3.745319498
BHLHE23	4.543021288	4.300126752	4.828868199	4.651018778	4.413592793	4.461381642	4.830033941	4.616712317	4.472816473	4.388587311	4.40807464	4.53603485	4.508666535	4.377282649	4.630750167	4.481797581	4.336979824	4.598233604	4.784910396	4.374340877	4.414880751	4.551631592
BHLHE40	5.510864599	4.89754805	4.955348346	5.586367119	5.780642469	5.110468274	6.354749564	6.846032126	5.469559652	6.85348487	6.408525816	5.678394212	6.961902793	6.235610574	5.787856446	6.306116917	6.468916046	6.287930567	6.779995492	6.717020405	5.697509328	5.543476542
BHLHE41	3.582458249	2.965225709	3.196578691	3.269075059	3.591561236	3.156557098	3.256190868	3.094354912	3.336175876	3.108442553	3.098338618	3.134814973	3.345561223	3.270026146	3.052271008	2.959020518	2.933223041	3.200727452	2.998398921	3.021832408	3.243139979	3.334535675
BHMT	3.973110399	4.139848901	4.12466204	3.898808479	4.106227396	4.368422383	3.860999271	3.581954301	3.766032106	3.892803284	3.783679131	4.26131835	3.746630755	4.465692603	3.857231346	3.876166907	3.824029063	4.531417567	4.109377757	4.046047158	4.200292443	4.068940516
BHMT2	2.922264216	2.815845101	2.820395259	2.784225371	3.124909197	3.023913353	2.755062555	3.175561532	2.810458228	2.826591676	3.099068785	2.940100717	2.982655403	2.689873563	2.916461066	2.960985791	2.921237157	2.996653498	2.834411045	2.941166073	2.941519036	2.906784135
BICC1	3.325145352	3.393467262	3.470772433	3.555341308	3.568567078	3.748485555	3.198995589	3.821181356	3.412219118	3.696734747	3.525111768	3.677794288	3.683224563	3.284923745	3.689418468	3.514918541	3.588818661	3.542992756	3.561421848	3.786140164	3.805156459	3.676373625
BICD1	3.201729092	3.467558247	3.179942309	2.820973784	3.069281617	3.182447375	2.930270183	5.250460074	3.309053651	3.689961488	4.290909423	3.155446111	4.020642311	3.015639934	4.298725876	4.252326539	4.701921857	3.398014028	3.623231256	4.381221073	3.12642959	3.342983569
BICD2	4.039312387	4.075915379	3.992527819	3.93329327	3.972633278	3.991602272	4.297142636	4.273679453	3.955378621	4.243497663	4.108094608	4.049265634	4.196158264	4.162620456	4.151604019	4.027474246	4.001061592	4.147413294	4.358578646	4.031137458	4.103024573	4.096218456
BICDL1	4.620777363	5.242313643	4.636089819	4.852089063	4.67636952	4.897874599	4.693980802	5.04807885	4.695686898	4.734761562	4.464376365	4.727322861	4.80462939	4.977334943	4.703927667	4.560098618	4.815645176	4.936288992	4.925065442	4.927141019	4.727959775	4.358896535
BICDL2	7.236500332	7.326625575	7.583771626	7.619455291	7.311944287	7.711442291	7.686458786	5.121653821	7.827192845	6.684772445	6.398092737	7.862591678	6.538761726	8.012693239	6.996821547	6.78668426	6.428136375	7.151356832	7.314314256	7.05745208	7.57820521	6.877258066
BICRA	6.139229009	6.316265593	6.182886309	6.410526835	6.266485655	6.608356806	6.275276792	6.735006925	6.735006925	6.314623689	6.333057755	6.683144775	6.391641298	6.708926916	6.561734524	6.31798231	6.418539543	6.720520566	6.38634491	6.454306221	6.358985421	6.381785889
BICRAL	7.559725798	7.556490751	7.792501047	7.633445108	7.520490123	7.468631982	7.636542197	7.667969728	7.557514973	7.39263936	7.069351491	7.404881319	7.186061039	7.379633649	7.140942435	7.085388473	7.066074625	7.070280874	6.800378124	7.042771036	7.365304843	7.649503392
BID	7.159202875	7.265324534	7.439177685	7.072563361	7.326625575	7.330443136	7.302802636	7.877519394	7.189794276	8.028182601	7.962241401	7.534761848	7.838271234	8.148505988	7.515725908	7.855075592	8.014604065	8.145218902	8.113717514	7.864709613	7.898014027	7.118427411
BIK	8.565372934	8.927335571	8.93578362	8.777300971	8.697654653	8.527470911	8.737397815	8.736837204	8.723166809	9.28624726	9.315727017	9.160191365	9.421207767	9.445520784	9.415500896	9.163579122	9.115095691	9.523449131	9.36952314	8.822486729	9.351543436	7.648558476
BIN1	6.385863404	6.154792497	6.499069929	6.500373366	6.509267348	6.177954679	6.144235491	6.424291627	6.149235782	6.280153821	6.259357642	6.659653191	6.016853604	6.404972131	6.14703736	6.338554018	6.465414336	6.48203244	6.140974577	6.247596941	6.640258909	6.031805939
BIN2	7.363441621	7.423795906	7.251161734	7.558664784	7.334176319	7.465330797	7.334710886	8.453779179	7.245276241	7.490132939	7.813000742	6.958582072	7.562001535	7.088400282	7.066458848	7.438967908	7.302202434	7.141826153	7.348548798	7.364928991	7.135873368	7.178778317
BIRC2	9.910992559	9.714259538	9.687534112	9.761120014	9.832363869	10.04209526	9.750302786	9.73505423	9.729808927	9.545066761	9.658810806	9.441776565	9.750741604	9.610467601	9.333359948	9.730443202	9.857440652	9.592980881	9.387887748	9.938958031	9.827155121	10.04512128
BIRC3	6.114690939	6.483203537	6.241955481	6.35115491	6.349246106	5.871484474	5.64433712	7.57071288	6.20556414	7.630297941	7.113729819	6.556261713	7.615924402	7.463989826	7.297206015	7.427939702	7.428846298	7.589295695	6.84800163	7.418975778	6.657199193	8.644431939
BIRC5	5.798945114	5.968064226	5.555553356	5.593266453	5.861087149	5.865972992	6.003019238	5.842349447	5.844728024	6.617218508	6.011760886	6.712564649	6.63637478	5.805138499	6.7494994	6.30477706	6.313574232	6.318483913	6.383428419	6.815157779	6.155439026	5.048772853
BIRC6	8.676371342	8.581003739	8.754388353	8.657075296	8.982893356	8.904809047	8.773592383	9.090935523	8.594676422	8.786108186	8.747304467	8.699398652	8.729242896	8.804852841	8.693971158	8.656726915	8.688663994	8.832192485	8.631828914	8.563233675	8.747304467	8.987024705
BIRC7	5.278195227	5.078409594	5.42399347	5.410172471	5.624476165	6.004428762	5.557376197	5.467747953	5.596513649	5.142710831	5.436311766	5.43083481	5.232367355	5.841553034	5.484648619	5.241441477	5.08705935	5.426344529	5.054712053	5.330613975	5.368694339	5.080570071
BLID	3.214515827	3.196455955	3.280232989	3.125248658	3.214736914	3.349406796	3.274604838	2.892461327	3.221737582	3.1074549	2.825459787	3.194866324	3.233247265	3.326860539	2.872175188	2.970330748	3.109392048	3.176849667	3.206161659	2.901958902	2.921069188	3.222089836
BLK	3.993786695	3.692768915	3.599204719	3.673978743	4.054157436	3.762296032	3.821557367	3.830644102	3.462596961	3.804492698	3.853041956	3.791368332	3.895443275	3.74763182	4.152596966	3.67474906	3.513241919	3.813633467	3.653497089	3.739073477	3.669357671	3.544145305
BLM	6.070691071	6.015617351	5.572090715	5.880750468	6.312054887	5.150849055	5.739357588	7.547411328	6.045319397	6.789062411	6.277576705	6.526835485	7.02525307	5.91923499	6.877258066	6.671619226	6.7521056	6.527483887	6.380700746	6.666726557	6.031660738	5.855168738
BLMH	7.137481558	7.010346383	6.969183114	7.181746983	7.105225562	7.061746022	6.93925947	7.702906232	7.138301598	7.432379701	7.530558076	7.153265519	7.425565654	7.216115913	7.310505204	7.495047351	7.147654762	7.478925839	7.274780183	7.110923643	7.268119117	7.253544149
BLNK	8.787679988	8.704669771	8.148933065	8.877969236	8.577132618	8.105091239	8.815275531	9.552077648	8.791618652	8.9716712	9.363360777	8.398978067	9.309713772	8.135023687	8.454656784	9.395394956	8.979957015	8.413060315	8.50051514	8.733997822	8.929627463	10.65435522
BLOC1S2	8.711864388	9.108543732	9.221573817	9.023850727	9.24382389	9.17037413	9.372202026	9.723682146	9.378385693	9.6362411	9.571075471	8.982513587	9.505055773	8.788423437	9.2500258	9.213802847	9.352803795	9.186039562	9.269780065	9.231237104	9.384240821	9.129473676
BLOC1S4	7.762103174	7.941558852	7.678351207	7.907180139	7.833957502	7.574078538	7.645550454	7.889162006	7.941224671	7.918233929	7.661876702	7.998544583	7.878598256	7.915675616	7.860241358	7.8300649	7.824751687	7.963051999	7.95266707	7.685104053	7.981476384	7.739551903
BLOC1S6	6.940892888	7.102044443	6.833965384	7.095598622	6.914989362	6.842821457	6.984179695	7.671210687	7.130411208	7.611572305	7.596237024	7.060985676	7.62803759	6.827024834	7.25540518	7.48710612	7.44183131	7.224120098	7.408060849	7.127197402	7.125404304	7.028569495
BLVRA	5.392761872	5.5230055	4.948528189	5.06827025	4.743437823	4.950678203	5.368694339	6.556261713	5.420758651	6.817453339	6.499015254	5.128102945	5.662538684	4.794799953	5.579899353	6.191513862	6.306116917	5.463981043	5.938003735	6.120583371	5.494084646	5.385661429
BLVRB	9.345646819	9.569691761	9.457781467	9.544144767	9.167394128	9.115095691	9.516611185	8.27421375	9.546782344	8.884079038	8.894373933	10.1031729	8.723166809	9.528531787	9.294095273	8.868705583	8.845351302	9.083909413	9.353256677	8.716142386	9.388829629	9.850862177
BLZF1	2.872455161	2.969155009	3.038723206	3.093161856	2.992222235	2.945872963	3.036996501	3.149121767	3.155003194	2.967992599	3.153544726	3.174012928	2.997067539	3.036276509	3.000810598	3.018758621	3.312400163	2.97587413	2.741936391	3.040333283	3.062327901	3.094957609
BMF	6.416900632	6.611447948	6.824128642	6.703309958	6.591654684	6.808210986	6.74543813	6.785169821	6.972040321	6.489730204	6.863091001	6.762683387	6.49441056	7.184521258	7.288681333	6.846829112	6.422032387	6.96568603	6.534239454	7.149933333	6.547753452	7.797756321
BMP1	5.640113983	5.519967662	5.787723772	6.089045521	5.858197023	5.977718188	5.799683098	5.517167735	5.706719834	5.387520781	5.393397196	5.872653932	5.689994403	5.82994234	5.410999635	5.505922701	5.303534712	5.7190663	5.776112325	5.366515705	5.702615418	5.582272489
BMP10	3.845852518	3.705857586	3.542518941	3.87342778	3.606720734	3.856707665	3.706436904	3.750939126	3.562680843	3.718725889	3.573000235	4.069792594	3.752728836	3.683068942	3.795132771	3.675300784	3.776717923	4.036571067	3.750446764	3.65613305	3.932015103	3.554014455
BMP15	3.749700731	3.852990143	3.708070517	3.563441076	3.931778238	3.764914454	3.696996099	3.961414116	3.512917144	3.83523629	3.628664774	3.893494311	3.729086347	4.009353928	3.787693734	3.89790584	3.847079798	3.939342037	3.803542435	3.555952543	3.821043128	3.857935359
BMP2	8.520377842	8.057444033	8.241369491	8.677441014	8.913350196	8.09452679	8.547619246	7.180238585	8.286660971	7.609435387	7.320111222	8.441850693	8.298765217	8.433071031	7.911206887	7.656102967	8.02081979	8.213648558	8.017770236	8.050177689	7.933820949	8.660973007
BMP2K	3.561456675	3.097480897	3.258960665	3.487784251	3.41576623	3.306816166	3.739965545	3.423973454	3.653092871	3.067356349	3.098148631	3.296868673	3.221549241	2.946245	2.97716712	3.197817987	2.932546436	3.005932991	3.055027531	2.976909095	3.16481085	3.891600086
BMP3	5.312009175	5.128286467	5.347165188	5.703370125	4.791814243	4.922373031	5.763519389	3.268692556	5.633908265	4.35348616	4.424803246	5.03730143	4.141740526	4.838968887	4.259920843	4.0874988	4.006769598	4.199178198	4.316765033	3.949704107	4.788935125	4.633022715
BMP4	7.751824129	7.496004552	7.131002299	7.33279269	7.433874613	7.558664784	7.398065616	6.775924265	7.142906815	6.553823425	6.947118422	7.092258068	6.258363842	7.462777451	7.278499513	7.011882189	7.263692825	6.706922092	6.685420887	6.434508459	7.10841363	6.506804083
BMP5	5.575243795	5.790963596	5.846013596	6.520190602	5.171739074	5.518378284	5.441651324	3.765114038	5.889737548	3.713353374	3.101603007	5.731637141	3.742639918	3.867791847	4.216851476	2.930099509	5.350257709	4.046107295	4.461731917	4.078369281	4.529734966	6.643641116
BMP6	5.101223099	6.456040024	4.769551972	5.243561448	4.427741466	5.171412138	4.761050553	5.344305627	4.90594484	5.014138267	6.108682779	4.710026712	4.820047077	4.697182794	5.671961213	5.532610953	5.291024328	4.834748902	4.997042351	5.106504615	4.520034755	4.611585464
BMP7	3.754736915	3.855472243	3.763145949	3.802950713	4.05589709	3.684371194	3.644074979	5.115929069	3.513041404	4.432280572	3.591290208	3.526983151	4.327775594	3.875930954	4.969964126	4.230833529	4.937324752	3.871597382	4.24992314	3.912822162	4.399612108	3.50413298
BMP8B	4.030703916	3.915969087	3.854190678	3.87342778	4.291069146	4.192439312	3.93707799	3.999959681	3.728150277	3.89790584	3.772597224	4.246522566	3.805241443	3.964080758	4.237699654	4.150711775	3.963818849	4.525783353	3.925969321	3.921236426	3.838381309	4.007114488
BMPER	3.504897749	3.098615799	3.626949677	3.362963727	3.169885872	3.113247081	3.14713041	3.391414236	3.238643193	3.07310408	3.008149091	3.115515747	2.900406642	3.099819759	3.307276754	3.035852997	3.32650403	3.033819483	3.386582129	2.931900587	2.925247731	3.314472741
BMPR1A	4.785438935	4.586865876	4.523360997	4.85158627	4.509960183	4.510285593	4.67440039	4.695686898	4.588501933	3.807715117	4.341319187	4.848188507	4.291191685	4.688121528	4.398011425	4.22000746	4.197315797	4.1245627	4.17564944	4.542982671	4.442096036	4.674289381
BMPR1B	3.418534484	3.053017021	2.972458953	2.93232651	3.379837686	3.071343493	3.017312106	3.012575696	2.959989182	3.254286351	2.820350434	2.848472723	2.729230329	3.101775668	2.869730726	2.987050986	2.889300314	2.907390071	2.950806396	2.901958902	2.953026993	2.965910549
BMPR2	5.374322719	5.277944643	5.362081336	5.157043834	5.32552188	5.355953415	5.216736336	5.278457612	5.664419949	5.454216277	5.341476647	5.08599993	5.528052891	4.845953785	5.329850873	5.314043436	5.323906415	4.740502121	5.21931845	5.749977154	5.382421304	5.359058935
BMS1	7.912544344	7.574078538	7.771808549	7.57370477	7.742401791	7.868775404	7.547411328	7.809833106	7.936740304	7.812227361	7.825666791	7.99294182	7.900984203	7.985777783	7.786472889	7.579648543	7.890660553	8.205507753	7.866230458	7.804207003	7.832961408	7.746857653
BMT2	7.213672892	6.808680459	6.948715769	6.69844507	6.951794307	6.841244447	7.152035468	7.261040973	6.870623642	6.935386753	6.929105255	6.655237739	6.933946043	6.42312633	6.56968514	6.945393105	7.272456481	6.447404027	6.32859443	6.784315814	7.07852388	6.945870573
BMX	5.911323406	5.917668639	6.444634843	5.965251255	6.445610447	5.923888327	6.553823425	5.054229278	6.71059676	5.338170479	5.371434994	5.484310607	5.205914935	5.744837977	5.259095238	5.306465331	5.254323739	5.599776016	5.823049106	5.614453591	6.207454212	5.439841963
BNC1	2.761515463	2.735722328	2.924524871	2.820444837	2.853338632	2.80530798	2.802797099	2.99452314	3.017130463	3.006149226	2.857975987	2.7826046	2.829802915	2.741827718	2.855386926	2.954946963	2.933610646	2.722374194	2.979229229	2.847741677	3.103530754	2.881317698
BNC2	3.931574866	3.443007931	3.398232792	3.105282271	3.530424067	3.182447375	3.067617967	4.865503337	3.551831415	3.395364676	3.922475889	3.250061563	3.686219157	3.234235307	3.402251446	4.498727473	4.088315041	3.433886086	3.168840133	3.432998562	3.292143552	3.598942034
BNIP1	4.986557559	5.113247907	4.944586409	4.996214144	5.069605485	4.82366923	5.032915641	4.88417869	5.278967219	5.188023399	4.893753397	5.621371006	5.106140668	5.265176945	5.228241468	5.086111076	4.977431165	5.547453745	5.440006344	4.734272286	4.901657146	4.667883234
BNIP2	7.261539571	7.37710066	6.966673418	6.974169423	7.081793194	6.943082598	7.053577621	8.741217137	7.199861845	8.193877445	8.029459576	7.021154017	7.913307961	7.005307799	7.525191438	8.254818073	8.413524421	7.420325284	7.765044174	8.522407103	7.103689048	7.440807949
BNIP3L	8.858347875	8.570588299	8.610106815	8.651509733	8.606313069	8.723569416	9.311308811	8.934666326	8.357772694	8.817891998	8.985909228	8.013665618	9.366785544	8.893910582	8.606026967	9.230837488	8.983215782	8.934666326	9.151479851	9.537843626	8.977880991	9.093052711
BNIPL	3.094144082	3.725142653	3.435711964	3.396164867	3.392867098	3.35472333	3.12461304	3.38978707	3.525002036	3.149493986	3.098269014	3.29013079	3.85851629	3.447172188	3.392920682	3.38073654	3.021832408	3.330002881	3.329321421	3.19191465	3.356246486	3.230654553
BOC	5.314043436	5.402786916	5.503200915	5.677457296	5.468325624	5.555553356	5.490437805	5.287290474	5.493475102	5.399741144	5.842636866	5.783594609	5.472785109	5.861087149	5.366252789	5.439841963	5.380500614	5.661481247	5.394293442	5.659424384	5.655636384	5.324254172
BOD1	8.466646659	8.249216767	8.300138726	8.206688016	8.190151586	8.202099369	8.291893337	8.135403376	8.248534447	7.912958683	8.316385292	8.118308506	8.086571384	8.099754432	8.10228213	8.016203045	8.243549875	8.102661324	8.054032495	8.114362384	8.578436859	7.776664731
BOD1L1	4.865503337	3.750067983	3.491971136	4.271806624	3.942840453	3.775227873	4.220489066	4.135134109	4.104287017	3.864315809	3.650175059	3.809087301	3.610102488	3.978663351	3.805395904	3.520336967	3.941055828	3.312400163	3.710007937	3.796633486	3.985722595	3.624796072
BOD1L2	3.433663685	3.344272689	3.544039309	3.583490064	3.458257244	3.498603714	3.393946789	3.288537704	3.652427944	3.391656944	3.588030643	3.471434392	3.537998081	3.487215341	3.316730731	3.379479104	3.513241919	3.529609874	3.361728971	3.598404187	3.443666852	3.81153934
BOK	6.453519749	6.541447245	6.826540417	6.098467383	6.498394465	6.00138516	5.81695302	6.858454892	6.294133062	6.427142652	7.145159012	6.54843135	6.139229009	7.219573987	7.247284788	6.904300656	7.471409753	6.491717921	6.791977733	6.717344845	5.875306862	7.94920676
BOLA1	6.450815237	6.247962631	6.261137877	6.225863114	6.164331042	6.052215319	6.315467556	6.20724051	6.512951831	5.935213593	5.75050017	6.255718333	6.000504911	6.327752648	6.096311219	5.730847508	5.867811367	6.106621119	5.793583107	5.770052816	6.307129513	6.221330718
BOLA3	10.19982457	10.04807027	10.03146967	10.04397521	10.42779387	9.940660755	9.873676519	9.483497855	10.14132433	10.14024011	9.942751033	10.4099506	9.934611793	10.1540915	10.18940567	9.931531374	9.859692913	10.17353816	10.06750123	9.72918452	9.994657016	9.142869646
BOLL	3.709505395	3.789928006	3.530277402	3.757784629	4.126447502	3.860518908	3.992312584	3.652034505	4.000119596	3.889612941	3.85892753	4.114622284	3.894678868	3.919973722	3.715778686	3.831821117	3.89671059	4.147491728	3.718380041	3.818801378	3.990550719	4.201932087
BOP1	6.200139736	6.200139736	6.632083491	5.934772229	5.60508511	5.671288658	6.060539115	6.79560157	6.452595645	6.582993356	6.558426083	7.404385465	6.537107012	6.735538505	7.087014663	6.651578324	6.649827896	6.900366169	6.793101558	6.44327845	6.455592196	5.524567454
BORA	7.123562529	7.329430985	6.998356463	7.34082598	7.460437884	7.462428124	7.440320755	7.185860989	7.279404786	7.950551877	7.647998264	7.658423455	7.674454692	7.472688903	7.639283719	7.318812882	7.052012842	7.615924402	7.645168604	7.638767853	7.37946947	6.879373711
BORCS5	6.321379822	6.397963957	6.524040414	6.608848425	6.393971795	6.258229065	5.889460054	6.756186846	6.691819281	6.705673016	6.330549959	6.61172283	6.570249997	6.674277298	6.473451373	6.226552129	6.51538422	6.319947251	6.431853846	6.501153426	6.492149326	6.137071992
BORCS6	5.265864963	4.898056413	5.100358492	4.848415564	4.996605777	5.07419397	5.078251239	4.740939205	5.20807083	5.189931074	5.4789173	4.71600342	5.096188659	5.393271177	4.986104896	5.096509245	4.533350969	5.222351514	5.299307762	4.643873736	4.91339141	4.714071834
BPESC1	2.776560391	2.754208295	2.958855328	2.798813186	2.761978848	2.67118791	2.930270183	2.791202272	2.785207293	2.886249868	2.771919168	2.871432527	2.858323217	2.575296842	2.709135164	2.782415002	2.513225825	2.5963302	2.600895579	2.798717727	2.811198197	2.6339592
BPGM	3.661823073	3.74879421	3.693489034	3.330446597	3.302373151	3.297864809	3.333694624	3.428871477	3.751446109	3.729581255	3.63451998	3.415909309	3.999149238	3.32243298	3.847243311	3.780579496	3.662287359	3.97169628	3.747980686	3.735279869	3.659137286	3.374768188
BPHL	7.026243799	6.878761732	7.326625575	7.661088431	7.089811496	7.38324771	7.340436316	6.274514273	7.798437673	6.755682875	6.756995357	7.409300993	6.760277876	7.2070265	6.718295441	6.625960016	6.235246799	6.930433649	6.772625524	6.490434917	7.405109459	8.309169785
BPI	3.657422443	3.901163229	3.971892534	3.727048571	3.741821835	3.978194107	3.962596682	3.652034505	3.856553043	3.89435338	4.21430146	3.670326194	3.939054793	4.116163281	3.845019084	4.119720754	4.008585035	4.011575336	3.845216933	4.172493955	3.734970593	3.874158216
BPIFA1	4.608183367	4.720280627	4.382315033	4.666221181	4.879882978	4.850662392	4.770905031	3.999480888	4.613516965	4.469542501	4.531928493	4.75635822	4.68367283	4.449583237	4.660011418	4.595046383	4.492137365	4.70563091	4.644493122	4.721823498	4.699233495	4.555582566
BPIFA2	3.968228154	3.969174535	3.872315421	3.87342778	3.89067401	4.035437002	3.983197803	3.893057543	4.087265422	3.796363734	4.313275906	4.228188742	4.064918681	4.039983118	3.87435265	4.013202397	3.92763042	3.969818239	4.014433899	3.93297971	4.088426729	3.928772394
BPIFA3	5.517946517	5.479313412	5.591262209	5.4158425	5.447694075	5.807868977	5.5869399	5.366252789	5.431571412	5.459732824	5.33395052	5.558014482	5.539255706	5.876427163	5.216046778	5.546278103	5.469422761	5.51371524	5.710445823	5.33395052	5.936870923	5.545030543
BPIFB1	4.013614027	4.047328782	3.998680919	3.929884617	3.741231523	4.096321113	3.862043057	3.535134908	3.77784579	3.991039074	3.719377708	3.907791191	3.989775657	4.006110393	3.980561097	3.866014371	3.769721243	3.933436928	4.10368055	4.147329505	4.077688567	3.901342112
BPIFB2	4.88587707	5.304386055	4.768786292	5.30588685	4.963365793	5.156780224	5.053483876	4.707138476	4.712511903	4.72015856	5.220996841	5.091656449	5.090819614	5.621506851	5.091865592	5.047122772	5.037688775	5.172435707	5.157043834	5.460038062	5.003785835	5.121437913
BPIFB4	4.010564926	4.234357482	3.764757826	4.195419044	4.182892392	3.910940969	4.035974974	4.04683158	4.147155801	4.002871386	4.052788045	4.143821178	4.17776297	4.562402967	4.117968656	4.009193211	4.122117299	3.925032994	4.306265399	4.115542814	4.085676504	3.844112363
BPIFB6	3.541455031	3.552041124	3.4362407	3.5440985	3.400687082	3.522809913	3.444989389	3.531604377	3.812985637	3.432512001	3.603947383	3.839692963	3.613068526	3.6513944	3.627114039	3.606784893	3.667827225	3.509256536	4.175049034	3.641050678	3.538854497	3.403850735
BPIFC	4.219159604	4.36944725	4.283586867	4.601760321	4.398011425	4.344386222	4.570158075	4.267881514	4.424311777	4.288341415	4.406689104	4.276326761	4.320582584	4.605357401	4.442360851	4.36092378	4.179635555	4.4510843	4.370439134	4.286125574	4.386621351	4.278745866
BPNT1	6.551573536	6.648922823	6.795925492	7.240507324	6.946796474	6.856360545	6.877258066	5.403374767	7.669955093	6.628531689	6.672324495	6.897169478	6.413541689	6.687295686	6.622691558	6.339518715	6.44275051	6.36562162	6.524781497	6.058378563	7.085388473	7.68316016
BPTF	3.956543232	3.614094624	3.900354268	3.69572125	3.647298538	3.446973838	3.462436352	4.291545112	3.660312177	4.685144107	3.975197888	4.254798642	4.443996643	3.922475889	4.486104913	3.685319809	4.6000293	4.314454235	4.033794507	3.993458799	3.751514617	3.512982141
BPY2	3.187359099	3.150805439	3.114493899	3.199286947	3.423248282	3.37459993	3.170090766	3.021682	3.327353428	3.357055178	2.958192436	3.317858508	3.276502855	3.366619176	3.21891459	2.963707745	3.133328868	3.068353395	3.227663208	3.049363309	3.07149813	3.330387764
BRAF	3.657709731	3.607303732	3.578631997	3.636706593	3.593555476	3.54524513	3.71554873	3.768712815	3.753074375	3.4910332	3.74873022	3.464085793	3.485288905	4.066519719	3.503355745	3.503933398	3.925518807	3.920782513	3.555207016	3.891763999	3.225104264	3.703583756
BRAP	4.698411074	4.760251169	4.839922166	4.893753397	4.740624498	4.341438492	5.070213921	4.932693926	5.578846879	4.97592209	4.929798584	4.892428465	4.636541646	4.554710122	4.867847122	4.914379105	4.839796958	4.909405756	4.892219717	4.14422569	4.990331034	5.102779724
BRAT1	5.980456492	5.941746839	5.900128516	5.926789995	5.810734838	5.897841112	5.821818051	5.916097649	5.940254082	5.905339884	5.863669907	6.077707686	5.960777763	6.280654327	6.049082294	5.993616994	5.964266326	6.275445238	6.074587772	5.993766311	5.802549517	5.866585134
BRCA1	4.920357829	5.030257783	4.898056413	5.374168698	5.514122269	5.226304429	5.259017226	5.319918438	5.30973472	5.320766355	5.213539335	6.066119987	5.448596695	5.447573259	5.343376736	5.534571511	5.216829595	5.562106901	5.515080977	5.519967662	5.195828839	4.848286044
BRCA2	3.804712499	3.966118928	3.854190678	4.172648682	3.636549672	3.561936483	3.833254387	4.317235926	3.601543177	4.514363155	4.308846711	3.972715697	4.420656715	3.795437578	4.448800513	4.650303089	4.621203783	4.050136518	4.122821289	4.983020694	3.871816809	3.86715478
BRCC3	7.59059467	7.191954618	7.385134824	7.380411552	7.542245581	7.557219846	8.098593744	5.621696283	7.727457465	7.245898369	6.997343186	6.798338784	7.382684297	6.374885696	7.275338865	6.784575707	6.457786516	6.333950431	7.251373919	6.946353659	7.611077399	6.618278857
BRD1	7.328425892	7.257382517	7.291539075	7.248965384	7.451170054	7.357704052	7.370011664	7.489126636	7.367950567	7.183087204	7.159202875	7.070658573	7.184389776	6.728148787	7.004674262	7.366886124	6.921742624	7.005557047	6.973596601	7.07037228	7.131865493	7.399185135
BRD2	7.915675616	7.975272082	7.901736388	7.68358877	7.680316991	7.674155779	7.776664731	8.472248362	7.947468163	7.884247173	7.897189095	7.666716757	7.759558309	8.061157828	7.748723912	8.032433396	7.722100028	7.87432324	7.783226171	7.604409088	7.592720208	7.880526621
BRD3	3.867442944	3.460176225	3.730569959	3.921566831	3.568302834	3.760317729	3.737719188	3.726658338	3.942433423	3.723235711	3.692133462	3.957599767	3.59744413	3.475528693	3.878532228	3.546089895	3.612073453	3.766624231	3.733729453	3.744839465	4.014789184	3.594043796
BRD3OS	5.71881325	5.772697764	5.5869399	5.704032572	5.3325384	5.260967354	6.082456634	7.116350954	5.340883177	6.159205607	6.503535351	5.677597941	6.467144404	5.910681819	6.341824241	6.536164254	6.63245209	6.14479537	6.176716205	6.460929176	5.922400607	5.22556565
BRD4	4.952467205	4.940223537	4.995888492	5.026255428	4.888459839	5.034560161	5.189741703	5.001818286	5.019677626	4.859125246	5.040919747	5.334675202	4.883401415	4.913889566	5.082996526	4.626288595	4.912001199	5.006182078	4.998969742	4.783287531	5.285917104	4.949258848
BRD8	3.539722418	3.409371376	3.370953762	3.26010842	3.427792276	3.425844907	3.163131725	3.134814973	3.127876313	3.282147214	3.346423068	3.461138741	3.292452491	3.271202051	3.362220116	3.249324952	3.196909247	3.178580298	3.347766409	3.224660022	3.245573648	2.744547078
BRD9	7.119116996	7.172837721	7.30258033	7.111635395	7.113729819	7.283222403	7.008411379	7.553745315	7.137118762	7.135873368	7.358827444	7.286302091	7.050202269	7.39120025	7.299800039	7.25023235	7.084496498	7.362973719	7.273183693	7.075243226	7.09212969	7.019440915
BRDT	3.172115484	2.984417609	3.210124225	3.020622216	3.151311153	3.095691824	3.276425869	3.087941107	3.483360547	3.048164133	3.37596105	3.15234718	3.137998182	3.264696678	3.001917829	3.14569744	3.047805867	3.12425545	3.29490059	3.11878781	3.159059841	3.269075059
BRF1	3.227663208	3.343744823	3.377008876	3.539612942	3.364022535	3.271218387	3.251768764	3.308096046	3.84416344	3.2264854	3.373104191	3.587131306	3.690801208	3.454745928	3.288881852	3.079682775	3.532329949	3.321960468	3.423458327	3.349771419	3.481913506	3.193471873
BRF2	5.353670621	5.281485094	5.468953129	5.193595177	5.934621687	5.279914056	5.232254377	5.277011464	5.504631717	5.154810424	5.265753008	5.118622646	5.059279296	5.216435004	5.005291602	5.218851379	5.028751184	5.267686385	5.075900394	4.820126105	5.43055637	4.889247519
BRI3	5.421000749	5.641063797	6.03448576	6.149641815	5.63981175	6.004884332	5.782344904	5.458207189	5.763642387	5.655636384	6.058488093	5.655028757	5.658963504	6.360998402	5.933112927	5.533134616	5.94643376	6.016449839	5.750996351	6.347401545	5.809567965	6.007238957
BRI3BP	8.928019323	9.611012112	9.392572501	9.441776565	9.124325021	9.441427774	9.446125698	8.676371342	9.806717384	8.992586887	9.063041893	10.09101543	9.181884263	9.908484452	9.657193311	9.321770132	9.511731622	9.50052568	9.419063928	8.955619375	9.155080267	9.252602186
BRICD5	5.66628209	5.974280944	6.189490802	6.145576187	5.860771294	6.133536791	5.903059743	6.001141828	5.813494956	5.91561317	6.034622036	6.035037174	6.157633801	6.504555918	6.190677083	5.94538175	6.192966814	6.534654854	6.045544715	6.204087177	5.996421349	5.965628098
BRINP1	3.259023142	2.933540171	3.258249816	3.552135625	3.250179439	2.992832269	3.145849734	3.039752972	3.314200273	3.245928979	3.138514601	3.439088927	3.401323386	3.393330182	3.232768913	3.411455355	3.268692556	3.214547254	2.956675046	3.076742735	3.245573648	3.113414712
BRINP2	3.864978256	3.949704107	4.027624085	4.150300863	4.211801799	4.097100306	4.403602122	4.060191379	4.149822541	3.972250024	4.187161742	4.09752446	4.011112851	4.109688178	4.247278124	4.288244268	4.214993671	3.918883971	3.997201871	4.027415329	4.252036359	4.082863546
BRINP3	5.985330796	4.723804331	4.905253052	5.375066492	3.641092423	4.484485441	5.004372842	2.882132096	5.585538933	2.898352349	2.757568254	2.898219775	2.933223041	3.202289063	2.938186802	2.892827449	2.81527939	2.953462924	3.313431097	2.746438472	3.171502636	6.738387977
BRIP1	3.881248243	4.568224376	3.454291853	3.973806734	4.462159311	3.601966947	4.020106534	4.094261323	4.234252048	4.237522858	3.668784346	3.64440673	4.017107818	3.168524866	3.784040285	3.927032257	3.668708442	3.556110398	3.66059604	3.809596642	3.986855324	3.722227606
BRIX1	2.876993281	2.868464063	2.927244529	2.923652824	2.888680099	2.992832269	2.924524871	2.825986195	2.815035876	2.782415002	2.924452683	2.929468748	3.083078373	2.713579399	2.871586672	2.909596811	2.925795112	2.991605015	2.973729239	2.833878398	2.904092146	2.766836905
BRK1	10.16364716	10.19901758	10.04397521	9.984339229	9.894192467	9.954448905	9.880639803	10.27438091	9.961028232	10.21445049	10.37766292	10.15779314	10.21445049	10.27807	10.16837138	10.25371756	10.36578207	10.14862243	10.25218733	10.33865009	10.18682038	9.876495605
BRMS1	8.089098404	8.170282522	8.339241918	8.271208777	8.025823718	8.283674945	8.198971981	8.112582448	8.145218902	8.116711263	8.336371678	8.557725882	8.240002272	8.724586923	8.524818087	8.143232815	8.213880796	8.635288833	8.537965269	7.840308394	7.945007935	8.163930543
BRMS1L	3.461508722	3.288823772	3.376510119	3.387380457	3.508503337	3.203693428	3.436287257	3.858993648	3.304224621	3.594911373	3.664825824	3.350307916	3.51753774	3.587725748	4.111260701	3.718876308	4.140634402	3.486106455	3.635218055	3.75734758	3.61578081	3.260283182
[truncated: 14,861 more rows]
