# Supplementary material for: Screening of characteristic genes in ulcerative colitis by integrating gene expression profiles
Source: BMC Gastroenterol. 2021 Oct 30;21:415. doi: 10.1186/s12876-021-01940-0 (PMC8556884; doi:10.1186/s12876-021-01940-0)
Supplement: Supplementary file 1 — Additional file 1. Standardized expression level files of GSE26387, GSE26440, GSE13904 and GSE4607. [file 12876_2021_1940_MOESM1_ESM.zip › GSE37283-commonR2.txt]

Gene	normal	normal	normal	normal	normal	UC	UC	UC	UC	UC	UC	UC	UC	UC	UC	UC	UC	UC	UC	UC
2-Mar	4.311099847	3.707264575	4.487324742	4.021613799	4.293356703	4.792515849	4.87514039	4.772987461	4.444849714	4.493503475	3.783280678	4.63321822	4.306517138	4.5065744	4.697924453	4.931007145	4.429174844	4.305386134	4.689891361	4.251039533
3-Mar	3.122077003	3.619602183	3.653119789	3.473469724	3.66420871	3.903131083	3.808624995	4.188149808	3.760236513	3.798813405	3.642132211	3.760301328	3.808495499	3.97565652	3.860471792	4.031945823	3.556713325	3.735187269	3.703581787	4.044276324
4-Mar	5.620556586	4.674840194	4.943693146	5.564318349	4.744273234	4.702485267	4.530389766	4.663452567	4.42564601	4.293356703	5.176366871	4.426407104	4.682198608	4.437452395	4.961288342	4.777586242	4.70394538	4.222958613	4.049161129	4.521577996
5-Mar	4.827987635	5.12776713	5.158793204	4.798267357	5.253961102	5.248163012	5.039876958	4.948457874	4.878075311	4.876691559	5.027620181	5.231267154	5.141737681	5.020429014	4.96388308	4.98146251	4.78034964	4.92087087	5.566486082	5.177955443
6-Mar	3.179383958	3.196398318	3.331968826	3.29345757	3.425092704	3.492349971	3.488075738	3.627865044	3.496842035	3.576887765	3.279703261	3.394689115	3.452293311	3.934208746	3.525860329	3.644806803	3.508269472	3.618940962	3.59431398	3.61869847
7-Mar	7.614349063	7.616388244	7.335774598	7.242487543	6.855686162	7.45370157	7.486769186	7.173755555	7.555358184	7.529836213	7.702198417	7.642751865	7.550518925	7.705023264	7.629734411	7.63612861	7.775287736	8.086635948	8.039088531	7.660911119
8-Mar	3.748891079	3.521403794	3.803139934	4.023975914	4.300377842	3.869945667	3.965096387	4.01236253	4.025902252	3.730659196	3.615499975	3.859824879	3.942440273	4.129062397	3.918918962	3.842061526	3.894628849	3.974375139	3.772489703	3.849400797
9-Mar	2.736885571	2.921958713	2.95304733	2.964100109	3.563306938	3.098869166	2.91469649	2.826728195	2.930545844	3.257076719	2.93990481	3.028169468	2.93869417	3.084236859	2.947320922	2.957669147	3.011742409	3.306797945	3.337687816	3.201053214
10-Mar	2.979547432	3.205927459	3.420314333	3.213482304	3.237187444	3.203603728	3.109694508	3.071197317	3.015750134	2.945472161	3.30863554	3.010306767	3.149336594	3.075592941	3.052972912	3.548369508	3.007145176	3.280933774	3.122834107	3.088107061
11-Mar	4.344921141	3.659000174	3.486124832	3.755319865	3.310140202	3.452100273	3.395431624	3.347459327	3.339148497	3.759888805	3.318998261	3.39367123	3.065853803	3.387658181	3.489130463	3.465665546	3.53287637	3.771168407	3.505515521	3.611996352
2-Sep	6.324525302	6.492305056	6.466346623	5.759382417	6.546949433	5.784462054	5.911959673	5.76483872	5.246652338	6.190347186	4.611615232	4.289420825	5.263383482	5.359436378	4.711058581	4.11380864	5.268565498	5.11880864	5.346308576	6.164978041
3-Sep	3.040777606	3.017897893	3.072909684	3.038636969	3.430913669	3.198422568	3.222539811	3.381435172	3.318711872	3.320343646	3.155536549	3.116531856	3.555735606	3.339620471	3.310606516	3.226954728	3.268289899	3.604727168	4.415133609	3.630768471
4-Sep	2.735443821	3.054995577	2.844289387	2.967888638	3.13904539	2.952092195	2.902016759	2.707322316	2.833765631	2.895712879	2.896411903	2.949968382	2.948612083	2.76237427	3.015183286	3.363941875	3.13947624	3.13813746	2.690176824	3.008026734
6-Sep	4.166799495	4.790558368	4.291618776	4.13729608	4.716558013	4.513376539	4.381302172	4.265937761	4.949285197	5.405949653	5.337961648	4.910370855	5.108625454	4.794938071	4.855904925	4.942968655	5.32333823	5.019132629	6.181944038	5.251860072
7-Sep	3.949101545	3.379709638	3.715831562	3.696400467	3.777996177	3.756030939	3.676735694	3.997518501	3.896642182	4.055722942	3.538137932	3.761809502	3.590934618	3.775069559	3.974222246	3.811635165	3.876780819	3.522199632	5.498337826	3.520552031
8-Sep	4.607800357	4.774490868	4.739319136	4.431451008	5.518495093	5.524094728	4.715887732	5.098898701	5.06686124	5.287055798	4.938775673	5.421381183	5.128884286	4.847131566	5.478097795	5.757625656	5.063882447	5.279449204	6.753160532	4.986134001
9-Sep	3.053127941	3.134178843	3.167213039	2.846925462	3.198534499	3.223388471	3.155249127	3.061000202	3.197168674	3.191679415	3.067395952	3.295325007	3.147918827	2.941536772	2.895134419	3.04788951	3.069983311	3.282645816	3.176708978	3.20198037
11-Sep	4.407177706	4.700932556	4.26105235	4.466925712	4.839507217	4.297195761	4.610630404	4.442221257	4.258204893	4.442688411	3.905113402	4.612367561	4.827703457	4.800721658	4.63496374	4.295514464	4.430948987	4.460494321	6.04535162	4.424692706
12-Sep	4.460398949	4.231813135	4.169866856	4.40448872	4.666842517	4.326111698	4.630261317	4.509361891	4.267761806	4.119962751	4.34429092	4.167617094	4.225526393	4.319787482	4.277242848	4.732484408	4.275218427	4.285037909	4.33533737	4.283727564
A1BG	3.152079572	3.308254659	3.257716491	3.401530772	3.426065723	3.220795448	3.34737244	3.110130203	3.425677681	3.430538372	3.327297936	3.37810838	3.403131318	3.233695732	3.400654558	3.363719759	3.640297872	3.443177334	3.258079993	3.425383714
A1CF	6.789928304	7.169925861	7.106846171	7.443340453	6.863332287	7.13448468	7.124920117	7.322758169	5.952224208	5.584466508	4.656800062	6.06214641	6.369255417	5.740229061	6.481138298	5.530479585	5.78072687	5.392586521	4.225190872	4.555883707
A2M	2.988923083	3.202811959	3.621662407	3.111000108	3.88809007	2.970201793	3.303488275	3.145203055	3.190191858	3.216036212	3.138736715	3.159761543	2.80917181	3.448906965	3.120014308	3.010633295	3.280321813	3.243048357	3.081191202	3.149950296
A2ML1	3.162906511	3.405723608	3.237721815	3.392897298	4.261279413	3.199762587	3.26813887	3.386715013	3.164592009	3.330720148	3.355614881	3.14084405	3.211895472	3.033791921	3.254657393	3.217234163	3.267370075	2.995476729	3.277922377	3.268882777
A4GALT	4.545610862	4.766054214	4.557129574	5.127883555	3.694572253	4.650812307	4.861473953	4.696811334	4.563017524	4.569621889	5.12739288	4.899395494	4.601375041	4.362681271	4.717424819	4.734959485	4.600758141	4.450136224	4.556204288	4.808701167
A4GNT	3.256111248	3.195207166	2.999296338	3.429143351	3.108078743	3.045510112	3.085874447	3.032567053	3.269900485	3.147331858	2.864275413	2.944057559	3.056410039	2.921916805	2.993182095	3.250382912	3.153201243	3.145883606	3.239680257	2.970504419
AAAS	4.157985831	4.398838851	4.839025435	4.003287359	5.461379418	4.691859387	4.821095663	5.138006177	4.685940186	4.583168837	4.282910317	4.554587788	4.735266793	4.839784278	4.549511196	4.65919498	4.648961444	4.633670873	4.796972036	5.221793335
AACS	6.787318145	6.471579088	6.486777578	6.648567406	7.591257003	6.757708344	6.996497141	7.076195397	6.405733611	6.711572248	6.208832618	6.58421627	6.931880474	6.389836289	6.741397126	6.518335481	6.112466985	6.052773234	5.431723109	6.38456743
AADAC	3.251878379	3.562200339	3.296339266	3.657086389	3.270048768	3.465239477	3.559474552	3.70767849	3.422048369	3.536639322	3.438167504	5.511413912	4.213195214	3.583921744	3.650462633	4.152813955	3.475228606	3.904807016	3.469796211	3.911912537
AADACL2	3.263418803	3.123902105	3.191581529	3.073549192	4.714059883	3.421536942	3.084562858	3.075592941	3.265380733	3.39485238	3.321214811	3.474338399	3.102453667	3.174327896	3.14084405	3.348105604	3.164796403	3.131030309	3.93108006	2.937812967
AADAT	4.151892411	5.466655762	5.120438253	4.99318856	4.934865702	4.633018021	5.05385176	4.95789806	4.900749702	4.599939685	3.883180159	5.049258227	5.074398434	4.550083446	5.052366281	4.999383516	4.807418098	4.34895256	4.988849222	4.337769274
AAED1	4.220706972	4.058270317	4.50157735	4.506321838	4.314762603	4.232861204	4.054983676	4.52579377	5.289801049	5.175855679	5.881122439	5.458199551	5.052199883	5.065039732	4.830488563	5.075126653	5.37037234	5.097625676	6.545165361	5.930686406
AAGAB	7.060025201	7.154570066	6.579057758	7.508250092	7.113691485	7.277321945	7.6460077	7.18942996	7.259165918	7.112955307	6.845298149	7.5888824	7.079189193	7.195519507	7.732347644	7.417593984	7.136271791	7.565207391	6.240059522	6.567746838
AAK1	3.192622664	3.033204831	3.07489752	3.031347259	3.761410493	3.182268333	3.196809998	3.197064687	3.1003336	3.277817761	3.1530067	3.19831181	3.124148079	3.445217633	3.359816735	3.175973406	3.126686699	3.176598926	3.158494336	3.289716505
AAMDC	3.990464902	4.726656977	4.611278412	4.523726677	5.030513809	4.747317924	4.180972094	4.647486537	4.358405848	4.460494321	3.775572873	4.816971303	4.397499702	4.712560389	4.980435057	5.148053994	4.292252797	4.786866881	6.068370033	4.087889935
AAMP	5.45858228	6.405733611	6.488846083	6.294117687	6.09661753	6.030654484	6.182645951	6.173232683	6.072559555	5.963220777	6.213033718	6.518578746	6.189693049	6.177220583	6.364013282	6.497618368	6.121973776	5.847377181	5.933432788	6.130356896
AANAT	2.951573796	3.071419183	2.86064199	3.387692029	2.787550728	2.94403304	3.069836801	3.174913577	3.120599288	3.147386281	3.031958145	3.198602725	3.54453778	3.078323589	3.235119235	2.905062749	3.012616608	3.044974776	3.12409526	3.124716626
AAR2	5.650151429	5.811205792	5.801289374	6.178482111	6.030819887	5.815552743	5.400535253	5.891719791	5.820641532	6.03208689	5.679681893	6.295571843	5.849590069	6.053379945	6.324525302	6.642281102	6.089472902	5.869584903	5.814889757	5.746000074
AARS	7.523083271	7.289909361	7.379403288	8.300838127	7.617882405	7.330011099	7.542598492	7.724084126	7.469417142	7.677606467	7.770435018	7.536911885	7.599015992	7.332106746	7.469745602	7.480973546	7.543211447	7.12084883	7.233557107	8.204290464
AARS2	4.18572103	4.623978648	5.401987395	4.782038073	5.346308576	4.507721845	5.000681403	5.232587529	4.759630256	4.95983322	4.180106188	4.543493567	4.351242826	4.317455886	4.397499702	4.57728822	4.154903652	4.586720903	3.981269641	4.828575988
AASDH	5.002690335	5.029514094	5.251075383	5.878915557	5.179228287	5.095601621	4.515405396	5.015549065	4.842521554	4.844564421	5.500371255	5.306363426	5.925831522	5.130536918	5.915474196	4.709270445	5.264964089	5.7513123	3.774984707	5.071321598
AASDHPPT	5.4325882	6.167185126	6.036079279	5.903380303	6.468091003	6.392489587	6.43023395	5.883086388	6.603678564	6.488284927	7.425726597	6.789928304	7.07272502	7.11587104	6.582374866	7.053209437	7.590370651	7.203201639	6.75978807	7.114991047
AASS	4.082978447	4.058472379	3.716081901	3.490457063	4.270861517	4.236907793	3.90711372	3.78641196	4.069495718	3.945446051	3.960644775	4.150502028	4.145658101	3.863494254	3.539047289	3.914748627	3.960008953	3.989900553	4.037147222	4.156290758
AATBC	3.687497306	3.140083865	3.752192605	3.226836356	3.514364815	3.057467853	3.26950426	3.205207643	3.455556477	3.304120793	3.053352252	3.169586618	3.238335102	3.244007716	3.275060488	3.002605103	2.966103342	2.983353975	2.78284884	3.406667305
AATF	7.452721451	7.493476147	7.407221194	8.212563569	7.652999123	7.506343734	7.463021379	7.593061375	7.502899268	7.40011898	7.460181483	7.479461997	7.414377179	7.423789263	7.489381343	7.769497196	7.301396553	7.037057744	7.404424265	7.68831398
AATK	5.505595531	5.596932549	5.462341334	4.392205971	6.081962227	5.150716994	5.566486082	6.06397252	4.894320182	5.159356522	5.011257657	5.540577951	5.018199328	4.955682901	4.179498586	5.420321562	4.814094896	5.288684265	5.059990041	5.493067731
ABAT	3.119565034	3.000802944	3.268304082	3.168408419	3.927671181	3.102149828	3.571534788	3.595201626	3.321022837	3.113828793	3.124370328	3.412582076	3.1271309	3.072148168	3.54679402	3.283075944	3.611688582	3.241011103	3.454669404	3.196517016
ABCA1	3.2749146	3.259207569	3.492783606	2.95304733	3.624826713	3.137425365	3.416495011	3.147069358	3.526415806	3.666082831	3.241011103	3.312548454	3.392032673	3.458719233	3.383734535	3.64891925	3.060696841	3.418915695	3.718576537	3.498558346
ABCA12	3.689060876	3.406759604	3.464873861	3.248477467	3.01403358	3.327413791	3.160286072	3.39801429	4.202856619	4.957837812	4.304193686	3.591347339	4.171327416	5.900331833	3.426666687	3.230521413	3.472036407	5.444876682	2.859520514	5.182536554
ABCA13	2.82038523	2.754684228	2.884030218	2.89456516	2.844877917	2.859041305	2.820049668	2.794206304	2.767822018	2.671174508	2.993966856	2.749950412	2.706810677	2.766814165	3.148762466	2.66416297	2.877564428	3.024824248	2.731486773	2.679238869
ABCA2	4.015355827	3.767583962	3.479972951	3.749395739	3.144681863	3.594207961	3.450483203	3.604659095	3.331204833	3.449407834	3.602655236	3.543924121	3.678965398	3.537095553	3.314147136	3.539968151	3.392087998	3.589150294	3.442503676	3.470779667
ABCA3	4.031522588	4.015955007	4.533114401	4.92980348	4.466350307	4.396883187	4.198560919	4.30510686	4.248423559	4.300953859	4.188765139	4.272669476	4.134455811	4.182177289	4.390160554	4.432053415	4.305713909	4.257189754	4.200948334	4.469897974
ABCA4	2.852526504	2.743723029	3.012759523	2.876841973	3.156890529	3.032763668	2.844096874	3.018689351	3.284259812	2.993523315	2.99596197	3.01360238	2.963757579	2.883500491	2.98001547	3.429143351	3.026540894	2.832626106	3.096230247	2.823688817
ABCA5	8.633595742	8.630727454	8.930535568	8.001109492	8.82161316	8.727650533	8.597466561	8.031036982	7.909527392	8.180902456	7.717633696	7.462081155	7.804980062	8.197714329	8.33449009	7.756506444	7.676117689	7.676117689	6.981740068	7.764198202
ABCA6	4.463909396	4.304193686	4.071985588	3.561791009	3.81410107	3.829579373	3.858151395	3.945399411	4.141089015	4.081665816	4.142641285	3.77595674	4.047130717	4.569247639	3.875171113	4.070267695	4.098657357	5.014920621	5.304672787	3.912551879
ABCA7	4.17711946	4.447792158	3.751920674	4.290544506	3.891564249	4.396763569	4.286365416	3.767436549	3.939165058	4.218485259	4.282149585	4.308309155	4.025232552	3.974304089	4.37126334	3.814601555	4.172236833	3.977035481	3.525779865	4.116252395
ABCA8	4.366611848	4.206232626	4.819276476	4.686751383	3.902663479	4.501443324	4.40156548	4.273803737	4.16874617	4.009405873	3.935253618	3.984967248	4.285391792	3.740715941	4.142907603	4.151036387	4.025902252	3.826141654	4.224220603	3.933474811
ABCA9	3.861611882	3.475629673	3.364264808	3.267896328	2.813464689	3.519631658	3.374164959	3.36224117	3.399495527	3.51589163	3.40720761	3.281500321	3.478861971	3.337875355	3.270048768	3.575231009	3.954592765	3.659436915	4.228908891	3.353588895
ABCB1	4.139776073	3.66252976	3.350633978	4.320281235	3.456718989	3.535644135	3.717119207	3.482921258	3.420314333	3.620005671	3.731887512	3.531405867	3.084668624	3.520870967	3.467168066	3.237819187	3.469758857	3.413869268	3.764388763	3.340562041
ABCB10	5.943270765	5.831284476	6.388849347	3.728587907	6.754554908	6.55656063	6.441282877	6.727312204	6.53709647	6.653811011	6.002418261	6.874560682	6.278432449	6.462716459	6.365388286	6.487356121	6.454211777	6.798839968	6.974243664	6.264550327
ABCB11	3.810756817	3.107387965	3.685139144	3.062156241	3.547866483	3.453487845	3.260073356	3.370923971	3.315571711	3.399415773	3.392579078	3.0829582	3.383104154	3.192696587	3.235867553	3.442717188	3.403475309	3.20049346	3.942501903	3.089332076
ABCB4	3.41252538	3.797372795	3.95423436	3.833830279	3.864805523	3.92121273	3.463994384	3.457546925	3.990805334	4.253488321	3.473352151	3.984376098	4.09308505	3.945940394	3.731054811	3.933474811	3.919506411	4.174077491	3.948010703	3.654972529
ABCB5	3.934457058	3.560251025	3.263532051	3.25662553	3.229156936	3.175348878	3.986030821	3.207111622	3.431037254	3.178656787	3.274766409	3.317098739	3.089619319	2.987189177	3.406622009	3.323315351	3.260555606	3.037003589	3.160157887	3.115112297
ABCB7	7.701973466	7.891115065	7.481446939	8.747074806	7.553060834	7.382435099	7.211359507	7.529836213	7.16335184	7.096205961	7.389563958	7.513219364	7.755735583	7.488623455	8.259195395	7.892630343	7.634712003	7.456485869	7.93168467	7.228019021
ABCB8	3.530727582	3.710186681	3.558288364	3.789374732	3.544768705	3.64735987	4.024197622	3.471128933	3.894570455	3.772543018	3.701314368	3.544597588	3.666482044	3.828477032	3.573184077	3.838424856	3.735613702	3.711647837	4.134868178	3.865268903
ABCB9	3.066250961	3.040853214	3.040999786	2.882939123	3.383329088	2.87554606	3.130428505	3.097003605	3.072835399	2.959846088	2.997222547	2.984972033	3.126766523	3.005014905	3.013292787	3.353214012	3.042592128	3.420145356	2.803220559	3.320724981
ABCC1	4.40687836	4.641084099	4.940218995	5.127653116	5.726496827	4.720181341	4.48226818	4.481914747	4.809691713	5.618711922	4.720693778	4.672897341	4.399298802	4.90635532	5.334807349	4.432153095	4.950273452	4.643885585	6.903199167	5.234128531
ABCC10	4.277499168	4.628932165	4.919714927	4.101166522	4.725619313	4.751098902	4.45965479	4.941194765	4.392753831	4.792878323	4.271304931	4.766534494	4.145726598	4.689723366	4.498002458	4.451547859	4.145872693	4.375890695	3.631466422	4.81887245
ABCC11	3.153355003	3.112456365	3.015620478	3.095861131	4.053032698	3.125834983	3.281067685	3.091712092	2.954907121	2.819699672	3.188527506	3.230221344	3.102563956	2.944137149	3.260768772	3.472157554	3.206454754	3.153080975	4.084116038	2.972976875
ABCC12	3.121312196	2.943861885	3.040509218	3.000628139	3.198742574	2.991416082	2.947190892	3.104686748	3.162946171	3.071197317	3.410280494	3.154893006	3.100768695	3.004740843	3.403974653	3.03489813	3.168738496	2.906939359	3.183702438	3.098924265
ABCC2	2.996497432	3.776162722	3.036931597	3.208201001	3.232979419	3.147776229	3.208037103	3.028220384	3.187582109	3.126111601	3.285989272	3.261804012	3.048316228	3.200400901	3.113160288	3.094918521	2.912635829	3.253549754	3.714255418	3.512390467
ABCC3	5.216953956	5.372777931	4.814674652	4.512288842	4.365841094	4.695675744	5.122556687	4.952196643	4.476977853	4.413296819	4.812610372	4.779917508	5.136640625	4.626151929	4.902907373	4.783361958	4.295282002	4.43899921	4.726905654	4.294557288
ABCC4	4.289595513	4.430059665	4.281499282	3.920336493	3.565771125	4.396392222	4.680061963	4.416036253	4.829076523	5.030448445	5.002386922	4.645431997	4.931007145	4.54777788	4.850529068	4.921964007	4.668973937	5.120194596	4.416291673	4.001244242
ABCC5	4.640240601	4.582510903	5.256870882	5.984723344	4.460561409	4.442762754	4.538396051	4.632094473	4.457290871	4.346430982	4.946837471	4.674043375	4.454964899	4.488848799	4.748955485	4.665488325	4.58816952	4.435719301	4.898280261	4.367898562
ABCC6	3.521740123	3.260424115	3.445187258	3.458375092	4.855645475	3.152114762	3.430445763	3.366940854	3.225744895	3.417461105	3.351171743	3.950646763	3.22320139	3.255617163	3.30279919	3.33054924	3.318306893	3.604659095	3.248355314	3.28712614
ABCC8	3.24284355	3.157939907	3.552999709	3.526813764	3.367142444	3.676507784	3.655557906	3.811061773	3.592673148	3.085523918	3.485788182	3.331502932	3.343712107	3.192471391	3.376422108	3.228599517	3.570160591	4.034151346	3.557042773	3.500447515
ABCC9	2.789262903	2.946168262	3.063119772	3.453354295	2.821055583	2.932744999	2.778267553	2.853992819	3.292950273	3.066279147	3.338575745	2.914012305	2.64112429	3.20567033	3.359526784	2.830552086	3.973589296	2.897353941	3.313153144	3.002628316
ABCD1	3.915975583	3.310572054	3.692959164	3.954286632	3.399566172	3.672099615	3.702746153	4.078700281	3.699969403	3.780581194	3.484707236	4.020784675	3.472036407	3.679923273	3.594260419	4.261497673	3.533563015	4.238363031	3.702247102	3.92443588
ABCD2	2.932367441	3.033053898	2.941162002	3.229824257	3.078077864	2.877564428	2.902078322	2.983869731	2.993401387	2.975627696	3.101874889	3.00543446	3.116125033	3.196398318	3.019593782	3.206546073	3.613670268	3.323725882	2.832001162	2.977011787
ABCD3	5.774797909	5.521178588	5.387478785	5.385037655	6.990361708	6.226383658	6.477636577	6.751666158	6.7378636	5.675904697	6.86376742	6.43767828	7.46790126	7.350685008	5.311055302	6.819677007	6.922199691	7.560105754	6.060565108	5.20214786
ABCD4	5.127222416	3.877506491	4.058068236	4.833802434	3.55783154	4.053348439	3.890188777	4.27148281	3.961550326	4.064265535	4.187464927	4.052496654	3.836654603	4.071211905	3.980089188	4.261661677	4.066648398	4.187535845	4.075131377	4.329631187
ABCE1	6.390056441	6.44308091	6.20067954	5.893684523	6.151554578	5.928101229	6.485189055	6.531834376	6.636782056	6.409881268	6.757017597	6.539622479	6.69343088	6.671019204	6.792441798	6.681367772	7.028664995	6.669063925	6.417206424	6.536059875
ABCF1	7.152885956	7.568678043	7.647168356	7.860144684	5.917471014	7.287362182	7.584958312	7.436060519	7.575836386	7.641706585	7.101847776	7.452063163	7.039391697	7.057947688	7.316509434	7.530164919	6.989073869	7.128150082	6.726998065	7.60179237
ABCF2	3.238579762	3.875582443	3.332969541	3.427655612	3.252423346	3.331064937	2.964163254	3.268982753	3.158753243	3.180934021	3.249622184	3.281001683	3.076457151	3.142857431	3.276376653	3.447373583	3.279063118	3.25041941	3.228875142	3.389902658
ABCF3	6.577364785	6.664530169	6.175408181	6.803494346	6.717276669	6.140880929	6.027661345	6.501675862	5.763283841	6.342413237	6.148973765	6.186362332	5.80966143	5.780982822	6.286494118	6.347480622	5.910185753	5.696559751	5.667141387	6.468183758
ABCG1	4.922269285	4.088459793	4.849658807	4.027976755	4.752137338	5.01843161	5.328342205	4.971007796	4.531178685	5.241386308	4.199806196	5.450452466	4.791833455	4.723071444	4.978119883	5.503060623	4.179387244	4.344404881	3.45983974	4.424802202
ABCG2	8.327177918	8.004374864	8.011659265	8.07133899	6.751011701	8.527087407	9.249218305	9.284590388	7.659281775	5.733105416	5.240710566	8.362135187	7.132481243	6.537288984	8.345789578	7.590132171	5.177737297	7.12921154	5.110832402	4.27406434
ABCG4	5.244324648	4.759127479	4.574514829	4.243193553	4.276440115	4.214075368	4.66409328	4.442221257	4.545482765	4.296572308	4.529619985	4.406051647	4.490457635	4.064936346	4.438403113	4.629139544	4.477590943	4.092355623	3.609448843	4.8544145
ABCG5	3.227031781	3.599956801	3.617087961	3.782235382	2.902734757	3.592976302	3.387125635	3.431999706	3.674575048	3.596278296	3.540234885	4.106116808	3.51592053	3.61519159	3.625550336	3.89825945	3.567024196	3.607064548	3.259454506	3.567520764
ABCG8	3.111720885	3.008257804	3.197168674	3.123373103	2.977728759	3.298610094	3.082472308	3.099549153	3.113195235	3.000223854	3.250647682	3.067952795	3.159165815	3.346177515	3.273253661	3.534995379	3.291021917	3.150429119	3.37810838	3.352192246
ABHD1	3.035464101	3.202011783	3.280590881	3.884911648	2.929201769	3.084508067	3.164468659	2.94472062	2.596024583	3.091389071	3.169050477	3.309306014	3.111970119	3.066768065	3.13864445	2.964521761	3.103362036	2.925321047	3.60310361	3.099357273
ABHD10	3.973277827	4.015955007	5.275094546	3.666570162	6.33579044	5.673869299	5.574766421	5.847377181	5.918935233	5.151840243	6.748014236	6.090156229	6.932099806	6.554550991	5.609483109	6.242359849	6.727904809	7.169638472	6.077200517	5.556982771
ABHD11	4.291016727	3.643493991	3.827830085	3.415799889	3.727689275	3.731428315	3.772132687	3.911728597	3.773706427	3.722570473	3.454350683	3.788849907	3.731887512	3.868211883	3.702686424	3.433312429	3.771609905	3.398143417	3.688074912	3.745595336
ABHD12	4.728139612	5.042692297	4.636175946	6.455227193	4.57504086	5.384476904	4.611496092	5.706304046	4.564076539	4.913309168	4.683195055	5.485270801	5.710272039	4.871451033	5.503193619	5.174956891	4.142720641	4.758895475	5.041226685	4.267949427
ABHD12B	3.5367737	4.028443315	3.927729725	3.882438601	4.144374022	4.119962751	4.076069687	4.056622908	4.052411371	3.738659365	4.413296819	3.656822445	3.959250172	4.19204141	4.100809287	4.008736138	4.148483817	4.036286916	4.341913208	4.049404995
ABHD13	4.253609765	4.454337313	3.900644394	4.239906032	4.461652586	4.324470377	4.155449896	4.117786207	4.48554035	4.12022039	4.714059883	4.596051326	4.48226818	4.38990961	4.547861745	4.057406066	4.398481186	5.511628039	5.270536489	4.159849122
ABHD14B	7.892630343	7.820999147	8.06067057	8.867164482	7.847919658	7.405015357	7.29400497	7.227266579	7.2132581	6.852661739	6.582969206	7.37191176	7.025372665	6.832069898	7.445818432	7.676117689	6.616045802	6.410184622	6.723863442	7.05167654
ABHD15	6.179928584	5.91964696	5.948739914	5.939035086	4.976213049	5.557577926	5.718109127	5.656466661	5.171330007	5.298409091	5.718422842	5.735275221	5.246847973	4.785258166	5.485692911	5.394930495	5.357932639	4.682113672	4.428772269	5.037086009
ABHD16A	5.943426172	5.911074847	5.56928486	6.180998038	6.493191544	5.129765344	5.911596299	5.611255507	5.257427977	5.614406878	5.769381952	5.615414385	5.627924839	5.3723337	6.065347687	5.999663807	5.390001676	5.37218129	5.789536788	5.291586977
ABHD17B	4.515854005	3.357443281	4.107476397	3.184053932	4.60182305	4.673487141	4.756271942	4.73442425	5.39945983	4.518067728	4.381302172	5.043389626	5.031274849	5.572904361	3.988227954	5.908679909	5.408731506	5.530252305	4.516074893	4.584847914
ABHD17C	9.208858721	9.259425655	9.271504651	7.326402994	9.223591097	9.086555736	9.278392828	9.178220217	9.034854551	8.763428279	8.359657508	9.21735298	8.764002385	8.626858352	8.784145494	9.149960691	8.189280911	8.375112174	5.985161722	8.23477715
ABHD18	5.209553295	5.559559593	5.660891318	3.507840095	3.584178738	5.218118321	5.485270801	5.405256858	5.340678132	4.88230471	4.070853254	4.58816952	4.995303862	5.017381591	4.979789648	4.210905248	5.051549229	4.79170746	4.931311708	5.006987142
ABHD2	4.179813911	4.164689455	4.364965694	4.75273276	3.76546645	4.662689821	4.859593198	4.850324658	4.852424748	4.787731474	5.136640625	5.514565394	5.572043641	4.813701897	4.104852134	4.702589463	4.518503772	4.844564421	3.811442813	4.712339665
ABHD3	9.138920825	9.047053756	9.163996751	7.794501391	9.855955383	9.395392404	9.328898402	9.651368304	8.856237546	9.210668882	8.361700814	8.928287109	8.591490424	8.817055293	8.989090612	8.925656591	8.499180632	8.872857064	6.726547472	8.32637864
ABHD4	3.514364815	3.489242102	3.198355864	3.270138599	3.372566855	3.249465493	3.563527673	3.454304035	3.25842569	3.392011003	3.193348811	3.683371911	3.409155513	3.390081953	3.279463472	3.496247266	3.263532051	3.331732168	3.28976339	3.418616602
ABHD5	4.724883741	5.021527348	5.444586749	3.937830357	5.075609623	5.281349124	5.23873429	5.707173349	5.428326771	5.399989205	6.032753631	5.74716356	6.176587386	6.419359632	5.568343125	5.781147274	6.060102872	6.09628207	5.88616568	5.265094564
ABHD6	4.363169691	5.270231789	4.583168837	5.899675472	5.644714067	5.176048432	4.676373724	5.087796832	5.027467868	4.586326346	4.835918302	5.232875228	4.67442235	4.628790766	5.315400369	4.967858284	4.957493031	5.190336403	5.146816228	4.444102125
ABHD8	3.43887198	3.180473314	3.610635834	3.373575379	3.245658088	3.328324636	3.428413338	3.25566886	3.110570723	3.186991864	3.414301347	3.309202542	3.52169975	3.368999922	3.205005878	3.673558874	3.449407834	3.283662139	3.512643139	3.692809364
ABI1	7.463643032	7.965159242	8.169856618	6.363065085	8.272579696	8.038952794	8.097710987	7.926935008	8.269435437	8.296645841	8.215313187	8.249700917	8.302405396	8.145216419	8.128805093	8.138705247	8.043436735	8.307043468	8.243225041	7.921466616
ABI2	3.390081953	3.462462706	3.479754519	3.170958513	4.251890269	3.674575048	3.499497597	3.922718846	3.994183162	3.799346384	3.924204551	4.275035113	4.222105106	4.039617429	3.621362296	3.981826294	3.909283014	4.03015599	3.843121881	4.188574103
ABI3	4.049252802	4.527575657	4.718749748	4.867023757	5.092608161	4.792322978	4.9680166	5.193008797	4.844753195	4.862576598	4.809839359	4.665009553	4.712097588	4.719809385	4.891821784	5.329097261	5.011726904	4.980901892	4.471758679	5.229198334
ABI3BP	3.155393483	3.284246192	3.444761229	3.239429443	2.892103793	3.597975068	3.436000332	2.97666374	3.764027419	3.867765494	3.071810671	3.785515605	3.08005578	3.629474923	3.360359612	3.394689115	3.552595538	4.273372326	4.316140829	3.449482454
ABL1	7.709062433	8.072617016	7.937115575	6.7573038	7.765841544	7.313853406	7.56389274	7.586897632	7.747115802	7.392729141	7.344587085	7.553493418	6.499204282	6.826274351	7.287362182	7.033107769	7.146534625	6.755665655	8.47766896	7.818653863
ABL2	3.781265958	3.353277032	3.635969925	3.520207986	3.450211432	3.433137323	3.628179475	3.563999176	3.533405759	3.550478806	3.460559361	3.533468381	3.358439197	3.578886118	3.491298172	3.589533634	3.783240298	3.497751123	4.239452269	3.493238303
ABLIM1	5.886722133	6.502751918	6.462716459	6.940077501	6.477909253	6.795410149	6.529322523	6.271470805	5.793372543	5.924660325	5.813998749	6.607127135	6.549162123	5.820434487	5.941440893	6.421981552	5.665977145	5.645284101	4.359564891	4.950502964
ABLIM2	3.35482574	3.014925018	3.130846422	2.82442379	3.059288998	3.167338031	3.325714243	3.621571798	2.957526643	3.475561457	3.300047347	3.351261929	3.529574166	3.417889328	3.155773372	3.645098325	3.466060031	3.577023789	3.54711916	3.286274471
ABLIM3	4.507031936	4.581261456	4.858144584	4.415702445	5.903832465	4.584269775	4.65771989	4.864636319	4.856835725	4.939118257	5.065661187	5.063612266	4.73212494	4.840292369	4.995916562	5.028621277	5.213090309	4.906759236	5.460998256	5.421130306
ABO	3.012912331	2.992781038	3.228585379	3.03623345	4.135179555	3.142263932	3.262326954	3.716256995	3.029055423	3.235559798	3.239158767	3.106076895	3.064377042	3.117155589	3.170157076	4.257540789	3.094066817	3.438458821	3.037947271	3.302882025
ABR	3.779772053	4.173618691	3.442118738	3.85577772	3.506268143	4.089007182	3.465330004	3.624669015	3.762136719	3.2954428	3.55169953	3.64035274	3.716559594	3.712619596	3.517050742	3.38883027	3.64152522	3.528846228	3.622220607	3.340998848
ABRA	2.871445181	3.351574238	2.645056474	3.407416239	2.897183519	2.738728362	2.873067825	2.893583753	2.882862618	2.778603352	3.122883007	3.060669318	2.761909683	2.891767181	2.952849507	2.864996483	2.876083062	2.805294048	2.985548481	2.964669236
ABRACL	8.923960952	8.713038658	8.971870988	7.971879546	8.891859812	9.113703658	8.468968825	8.994743085	8.996362752	9.073284883	8.805007274	8.905332394	8.537723954	9.111275253	8.961775273	9.085901231	8.84617608	9.343108256	7.225977191	8.451880758
ABRAXAS1	3.531677306	3.73726767	3.916924979	3.597975068	3.428856079	4.106177015	3.924558062	4.097012375	4.461542879	4.197874697	4.409496883	4.145289152	4.650094108	4.562209771	4.323662655	4.697028912	4.917338765	5.310158519	5.894484856	3.979473898
ABRAXAS2	4.816501919	4.563465161	4.912466159	4.220398029	4.766241986	4.840174103	5.308890308	5.026258693	5.185181622	4.654162888	5.547707089	5.203137704	5.413427659	5.655878595	4.871778754	5.828763311	5.788324419	5.779630663	4.17056932	4.4991845
ABT1	4.202303583	5.336026002	5.031966506	4.880908836	5.089063558	5.507559765	5.772007875	5.652297919	5.406281191	5.110375727	5.075609623	5.737668526	5.919460266	5.66433853	5.605710053	5.950791629	5.549856169	6.077603758	3.977166352	5.748224854
ABTB1	3.622067211	3.299582094	3.426194997	3.61175957	3.004448714	3.360207248	3.342132699	3.29252657	3.172110061	3.203151555	3.293881796	3.415953388	3.211104047	3.593450657	3.120429426	3.440326901	3.059348745	3.508881209	3.192821712	3.562515032
ABTB2	3.27311781	3.202011783	3.351210574	3.129500569	3.333356514	3.085497775	3.261868672	2.928786827	3.032763668	3.197892346	3.398143417	3.314905028	3.105817469	3.157590007	3.163489913	3.581249034	2.759312601	3.101142251	2.915963363	3.108650113
ACAA1	6.826274351	7.128981279	6.856914089	7.167334165	6.004038856	7.125849546	7.164570815	7.079655483	6.525500614	6.524116426	6.621246202	6.558019688	6.267169375	6.169450652	6.911284762	6.526309613	6.036079279	6.137180413	5.471025006	6.151120603
ACAA2	4.503610862	6.172104607	4.83650361	3.992718629	4.83546948	4.489604906	4.217852746	5.214776286	4.696811334	4.441929691	3.621158685	4.241363623	3.839999234	4.17216212	4.329812383	4.281316196	4.162205943	4.015743315	5.121408232	4.358093377
ACACA	3.760236513	3.73404433	3.918043557	4.878075311	3.998107885	4.213735257	4.141892592	4.790833872	4.255518613	4.168673054	3.864058553	4.266325505	4.299627974	4.426048933	4.057877881	4.271818739	4.242465609	4.43971497	5.285645816	4.228582228
ACACB	3.416863602	3.39831015	3.644282475	3.617176614	3.389550633	3.773554854	3.5712143	3.569725998	3.470687015	3.480232389	3.759026204	3.522865757	3.704270516	3.375473423	3.723665363	3.506790626	3.425309098	3.252186454	3.378150794	3.646666954
ACAD10	3.183066472	2.98887512	3.059131514	3.064648498	2.987590929	3.369756561	3.036426101	3.101588547	3.135031146	3.268723137	2.873803645	2.990063815	3.016682696	2.852901038	3.214170859	3.155702276	3.01478663	3.179179117	2.76649543	3.465428329
ACAD8	6.388849347	5.722476022	6.30497358	6.846917242	5.429659912	6.209997825	6.365388286	5.844670827	6.194444038	6.147732346	5.860577281	6.356315784	5.665299437	5.678965721	5.700476605	5.958494031	5.65987057	5.794835882	4.767046865	6.02749878
ACAD9	5.208352924	4.987691613	4.792322978	4.992784844	4.223821398	4.423995904	4.569247639	4.21165175	3.750382902	3.987781641	4.514852509	4.192361511	4.318842146	4.136941792	4.057697082	4.325948546	4.394137357	3.840316444	3.489209947	3.991125852
ACADL	3.391887633	3.156008651	3.41298209	3.620608115	3.290301812	3.368118927	3.269630423	3.364264808	3.346715659	3.179696233	3.555705227	2.8317489	3.095820197	3.420671626	3.365483482	3.438224824	3.683674646	3.1251282	3.78295715	2.74585711
ACADM	8.957287947	8.763428279	8.671209777	8.801725176	8.892565245	8.857775251	8.355010192	8.627885192	8.630727454	8.433149815	8.503441536	8.659832763	8.286199957	8.406086393	9.085307026	8.664407831	8.753133306	8.761279095	8.448669297	8.563494786
ACADS	7.48030458	7.048833535	6.981474775	7.82175078	7.137525754	6.692059641	6.309482678	6.811560873	6.146355707	5.688349644	5.690494822	6.430493385	5.794835882	5.719885202	6.723315461	6.15739002	5.629593584	5.698707843	5.75040417	5.877319349
ACADSB	5.313615939	5.402765859	5.357565569	6.097583744	5.566007997	5.782141131	5.454003992	5.446617554	5.336026002	4.960877443	5.630471051	5.715351948	5.915620504	5.195132337	5.592633353	5.52809528	5.403993756	5.107609144	5.933058874	5.069587548
ACADVL	9.907473488	10.73235406	10.3174197	10.02766822	9.595850645	9.849750529	10.24037136	10.29297842	9.349296732	9.484072571	8.911534507	9.466236076	8.66190814	8.52598352	9.3261902	9.258754409	8.437577478	8.719097852	8.468694353	9.530975135
ACAN	3.262131523	3.340166923	3.183270853	3.487145592	3.133084789	3.458375092	3.505832057	3.404930664	3.312823604	3.319739291	4.177198264	3.457670807	3.758613213	3.422490324	3.265558998	3.021571301	3.06017934	3.417116354	3.452801797	3.146225636
ACAP1	4.087636023	4.829220537	4.646258261	4.683087381	4.819414045	4.709956703	4.877259873	4.882047921	4.656929657	4.67915279	4.455805185	4.758155568	4.972979408	4.646646363	4.830970776	5.472357756	4.582510903	4.664274236	3.980480141	5.316052624
ACAP2	8.035286748	7.439721094	8.073270649	6.479036358	7.939624598	8.203932906	7.974551334	7.793923621	8.119725655	8.071855996	7.985048222	7.963310019	7.939024537	8.095441495	8.185635258	7.868946214	8.080718655	8.341857078	8.192995962	8.002074604
ACAP3	3.051615529	3.30495689	3.376084047	3.269138773	3.247358162	3.174000927	3.277278846	3.453108186	3.178177907	3.396255484	3.232550806	3.283006012	2.962746884	3.194376868	2.835807091	3.11191947	3.027448063	3.230303199	3.086605534	3.560211122
ACAT2	6.904430881	6.363365221	6.723315461	7.016111424	6.541025689	6.908280327	6.540281768	7.705023264	6.53888512	6.917601438	6.575827055	6.439818287	7.435105785	7.576202223	6.695495167	6.764642652	6.846138748	8.012976309	6.053602937	6.653259686
ACBD3	4.921057758	4.624728285	5.243717845	3.938002818	5.362011677	5.643316898	5.249478799	5.41757471	5.732918998	5.277866863	5.727849059	5.839853319	6.41812025	6.076773605	6.118270521	5.916707237	5.859332045	6.251577122	4.443426662	5.787614573
ACBD4	5.321965059	5.952224208	5.036341339	5.533922961	5.68402676	5.058032175	5.259162922	5.368730928	4.984687841	4.736459127	4.94046438	5.289493365	5.13981809	4.939679998	5.175855679	5.270077243	5.09904514	5.244668633	5.398839832	5.362285272
ACBD5	4.578261279	3.767126949	3.778833176	4.345922215	5.242894139	4.827299995	5.267106126	5.182155459	4.811850838	4.447564503	4.549102655	4.692364813	5.318365629	5.217469047	4.17216212	5.447232353	4.32505291	4.94723241	3.211520021	4.257501062
ACBD6	3.193792984	3.28538116	3.589725058	2.996833261	3.49818896	3.339100756	3.314603574	3.506818201	3.384209356	3.796694197	3.158290912	3.044387345	3.126859198	3.085510847	3.449407834	3.287876545	2.998589472	3.237046516	3.246324065	3.324090899
ACCS	5.186421527	5.423650092	5.240596077	4.387002068	3.909438054	5.540329241	6.31084868	4.471834161	4.751789452	4.721352483	4.303428361	4.380799475	4.553916374	4.395708672	3.709424451	5.07480782	4.705558405	4.394615051	4.935093178	4.330379545
ACD	4.767632517	5.724197183	5.219978655	5.769954352	5.31821175	5.345411534	5.039543049	5.534164497	5.344115132	5.352213427	5.596207729	5.433145987	5.09904514	5.190189637	5.426794636	5.22521702	5.060545947	5.100424658	5.974123412	5.778336882
ACE2	4.395324159	5.296692986	7.083464856	6.339353282	5.890582419	6.056810676	6.969455464	5.779799643	5.949159033	6.466346623	5.843627639	7.397825591	6.072559555	7.056399082	5.408119877	7.315786041	6.253388763	6.977708836	4.742014891	5.355005636
ACER1	3.439893788	3.54432944	3.384882946	3.8571902	2.880463081	3.265838784	3.417280588	3.007363323	3.126686699	3.014249382	3.753676066	3.337413884	3.20530676	3.313498336	3.484923559	3.216710141	3.26235986	3.316250753	2.918501018	3.212912109
ACER3	6.109632347	5.214511263	5.112629654	6.969898033	4.143369297	4.951664572	5.215845054	4.868482023	4.747549835	4.696031495	5.513038866	5.046190008	5.363253894	5.255958876	5.231431933	5.081041652	5.052759468	4.912466159	5.543330245	4.661616759
ACHE	3.232434704	3.337818001	3.407250059	4.19606979	3.09590357	3.31090139	3.316021228	3.309202542	3.214212958	3.332896191	3.330881505	3.487030728	3.316722822	3.151024389	3.130102049	3.061077279	3.321166657	3.390323286	3.348986248	3.188879991
ACIN1	3.276885112	3.20883749	3.111249876	3.017100689	3.195900345	3.084508067	3.169475322	3.050892027	2.855705076	2.901852949	3.029806766	3.051430571	3.082364052	3.184633797	2.805725123	3.057749092	2.931434143	3.003609441	3.502118438	3.067040543
ACKR1	5.517010361	4.979201879	4.583834288	5.859332045	5.692194074	5.762413088	4.586573764	4.920586067	6.201578411	6.327923837	7.527129321	6.352330064	7.045391168	6.798245429	6.695224696	6.168453565	7.890808155	6.669398995	8.411851706	6.98957928
ACKR2	2.987895124	3.400767425	3.079911228	3.325264264	3.901371693	2.975736498	3.204471588	3.048281972	2.86974627	3.117787087	3.120782336	3.007561424	3.127197872	2.99831037	3.275118716	3.108202073	3.103240157	3.163855736	3.05947808	2.840260468
ACKR3	6.335345257	5.448106966	5.933432788	5.685169862	7.033864773	6.15739002	6.073054432	5.312029317	7.046963256	7.436378069	7.845756998	6.672287302	6.875825323	7.08738333	6.819789275	6.653445638	7.685718515	6.291292374	8.321491728	7.947829523
ACLY	5.654181386	5.350176903	5.393364935	4.509725204	5.912457277	5.915474196	6.165070609	6.454000519	5.703664408	5.755120853	5.856637906	5.906525618	5.963027187	6.235973572	5.535886639	6.150530305	5.832392912	6.023640477	5.713048343	6.003125862
ACMSD	3.146668771	3.276002822	3.158494336	3.540754309	3.73550254	3.158235526	2.805725123	3.092834119	3.1263823	3.176547459	3.266923422	3.435958623	3.045572217	2.951045993	3.295841542	3.986664768	2.923569089	3.20900053	3.201655523	2.931624418
ACO1	2.897248247	3.120523575	3.104778051	3.038970127	3.794680132	3.293307431	3.337666485	3.236120759	3.335986153	3.42898811	3.142821627	3.177635174	3.285746178	3.356780504	3.473070924	3.113727154	3.431057123	4.134868178	4.456746465	3.698180998
ACO2	9.543166625	9.496045141	9.689457005	9.802922954	9.62380027	9.440971691	9.370484374	9.676286275	8.921255942	8.891859812	8.449559692	9.350113525	7.913728788	8.429192209	9.294136835	8.929286073	8.127940361	7.999199244	7.519799954	8.566482019
ACOD1	3.59140409	3.592575133	3.643831625	3.370429076	4.143642828	3.510382581	3.650305178	3.64295544	3.567721648	3.323365376	3.364365965	3.749481057	3.70767849	3.763125915	3.37910583	3.664698661	3.658552724	3.073549192	3.636890072	3.433312429
ACOT1	6.82083988	6.403560415	6.371121449	6.765838686	6.821878144	6.85382045	5.948361663	5.97197812	6.16463265	6.137797459	5.916513404	6.22549561	6.677570082	6.38900047	6.633004118	6.912110438	6.417387669	6.092847237	6.918038144	5.921434767
ACOT11	4.3723777	4.17036961	3.66016317	3.092878259	3.248865829	4.556305806	4.334067788	3.340217916	3.740715941	3.732256011	2.835807091	3.062156241	3.312973332	3.180969632	3.457915511	3.192095884	3.411185781	3.17049942	4.316181491	3.09412042
ACOT12	2.766050401	3.117695565	2.708891732	2.826218624	2.953677567	2.808707485	2.970975629	2.861345847	2.935204925	2.865324876	2.911605568	3.299783002	2.954442096	3.134596551	2.769095175	3.050171559	2.861036984	2.94775804	3.46072818	2.918460289
ACOT13	8.383092427	7.724780826	7.879300133	7.574062331	8.605895224	7.965526059	7.449901033	7.830433258	7.384513832	7.675726482	7.469417142	6.979704657	7.754257547	7.975773609	8.103545277	7.184298697	7.922843125	8.190210683	7.683614331	6.543775727
ACOT4	3.272676427	3.471690538	4.330833127	3.61755791	3.663858966	4.745329985	4.119577288	4.149534477	3.809485495	3.496495781	3.268382138	4.212611565	5.025168515	3.909914808	4.154409059	4.583834288	3.502700279	3.317745106	3.301256402	3.262326954
ACOT6	3.391916864	3.155036318	3.340836235	3.314563667	3.63174037	3.147776229	3.154698495	3.256486819	3.018410474	3.303938175	3.156734134	3.164878436	3.335862643	3.040777606	3.312789713	3.339743587	2.935406109	3.180934021	3.330144301	3.121523038
ACOT8	3.146668771	3.044084887	3.25235706	3.071307861	3.146686809	3.606348797	3.653067057	3.903671485	2.911794654	3.443177334	3.247108794	3.230920429	3.39404077	3.38444744	3.32961792	3.765114322	3.368370534	3.662820105	2.970736652	3.177461659
ACOT9	4.327384049	4.71547312	5.006033201	4.162975577	5.289582089	5.224745183	5.224901241	4.808107426	5.360987828	5.715536414	5.087658388	5.9054442	5.043770169	5.502322977	5.77025102	5.567062145	5.249919339	5.015549065	6.719367325	5.646757864
ACOX1	6.837160457	6.900678977	7.135544674	4.800836004	7.161611744	7.041022894	7.081294051	7.421496779	6.787951556	6.321148915	5.513722612	6.812845505	6.618783437	6.43649065	6.232586591	6.578206487	6.267169375	6.329768456	5.216456537	5.290338964
ACOX2	5.763641989	5.795674761	6.907852694	6.412453061	6.761552777	5.832610727	5.861131107	6.09842422	5.226337888	5.286431249	4.835642028	5.396447038	5.437170067	5.335826009	5.847568409	6.285222545	5.184701908	5.549417049	6.691594807	5.05580666
ACOX3	5.068412397	4.756695041	4.677716108	4.382075844	4.74707754	4.561509603	4.3270445	4.53011236	4.515033358	4.517325188	4.380862855	4.800406188	4.435801413	4.421228516	4.186629473	4.840985566	4.181782472	3.860951843	4.245596015	4.340667449
ACOXL	3.03479073	3.138466528	2.989530933	2.899392689	2.859520514	2.825279718	3.467969737	3.2477931	3.103240157	3.059236555	3.194336606	3.069657749	3.034839895	3.123462825	2.849427167	3.290908022	3.05522292	2.927559554	2.777196888	3.419739225
ACP1	3.327413791	3.403548539	3.516742622	3.302526764	3.382523315	3.262617219	3.907378003	3.131860316	3.563834787	3.380070851	4.072625367	3.709941405	3.499759767	3.420145356	3.48052616	3.458175647	3.293100491	3.339939324	3.343391717	3.460278119
ACP2	3.294970909	3.747810773	3.644878922	3.508881209	3.46257624	3.710316405	3.368049212	3.617714082	3.356314436	3.616691314	3.756080973	3.576474333	3.635558748	3.873951876	3.512531118	3.333896538	4.087824403	3.649202028	3.32737585	3.9861708
ACP4	3.629323905	4.016500637	4.025095703	4.032142386	3.895536279	4.105452192	4.069842655	3.670682919	3.934531768	3.858669012	3.885721359	4.378387222	3.679257623	3.986627417	3.959856811	4.225069649	3.690261413	3.885926858	3.827879678	3.864456875
ACP5	6.39072604	6.637392826	6.075653928	7.563433991	7.153069074	7.325859211	7.305890408	6.814538646	7.921466616	7.591865367	7.417999347	7.459100197	7.7497654	6.585778359	7.960088287	7.717146671	7.079895598	7.754538691	5.502900291	7.525904838
ACP6	5.100424658	4.131809158	3.721697404	3.593916901	3.670390019	4.210637486	3.76410762	3.658939023	4.063266171	3.911614731	4.162508395	3.991783524	3.9154305	4.156054903	4.057150253	3.880829195	3.704532711	4.063544097	3.715713476	3.865550806
ACPP	3.30259179	4.421965159	3.489085277	3.504700947	3.897303661	3.981559172	3.954286632	4.192361511	4.979020489	5.108796659	3.797134938	5.066414586	4.266325505	5.251958296	4.586973805	4.456920542	4.354974673	4.460289559	3.590386238	4.123923739
ACR	3.352360923	3.618792397	3.571986292	3.651694017	3.339668335	3.571097806	3.211228475	3.500447515	3.636445034	3.510531899	3.33156682	3.413760385	3.219414675	3.489559255	3.380394071	3.981826294	3.464420455	3.306056802	3.060696841	3.870588809
ACRBP	3.03421071	3.165949552	2.951573796	3.598372036	3.073549192	2.970554809	3.277355298	3.187159547	3.356895822	3.160867403	3.046784486	2.985889499	3.057109248	3.258150031	3.266161008	3.651284046	3.43228216	2.848329209	3.264523466	3.155937609
ACRV1	3.322655444	3.37207209	3.369228287	3.354056996	3.504370312	3.34587056	3.072909684	3.208037103	3.291127815	3.387692029	3.225834318	3.105248267	2.918700177	3.231886035	3.098730449	3.021571301	3.252071186	3.452801797	3.128598654	3.167693165
ACSBG1	3.451138548	3.627295465	3.623692673	3.690522163	3.277521507	3.314189266	3.553514612	3.644081982	3.777618338	3.532275495	3.627991134	3.678897806	3.437375757	4.047398516	4.295458922	3.621662407	3.923000564	3.591897045	3.94694696	3.414564523
ACSBG2	3.862945405	4.012980587	4.392634718	4.006969597	4.314589476	4.215376178	4.001290375	3.973971294	3.99993423	3.865928473	4.991979329	4.31730555	4.401150874	4.116028131	3.911457415	3.947615614	3.841547758	3.798596296	4.293136409	4.010121003
ACSF2	7.269749626	8.167102643	7.902369849	8.418762039	7.595921233	7.087646619	6.631128069	6.926333073	6.241813576	6.008802103	5.545548592	6.10522075	5.373559086	5.36302725	6.779379162	6.688998362	5.778336882	5.41290673	5.271452379	6.160791998
ACSF3	2.964100109	3.210273778	3.190410294	3.083114851	3.482238729	3.029639834	3.020943879	3.142909111	3.121972569	3.195784557	3.073875356	3.057749092	3.150834514	3.196319061	2.958823764	3.50765803	3.082034265	3.336764742	3.361047576	3.133369057
ACSL1	5.100147163	4.83703837	5.282924264	5.618711922	5.820434487	5.808672852	5.727267155	6.66297035	6.383118273	8.149430783	7.520620067	6.497452038	8.015592058	9.162524857	6.59406822	6.344248372	8.870920164	7.676785886	8.335944389	6.705373393
ACSL3	2.895250442	3.599459164	3.473507363	3.175689872	3.073207313	3.616970306	3.604295256	3.918121215	3.603993816	3.343475014	3.076688827	3.317684395	3.659755966	3.840874363	3.235194722	3.14203684	3.330687485	3.682746389	2.79599738	3.581604085
ACSL4	2.856212641	3.315604415	3.103403481	2.756114895	3.270617025	3.163489913	3.289716505	3.098992769	3.185339488	3.01715383	2.868575272	3.01541175	3.01620004	2.974468161	3.508105049	3.018832811	3.182692011	3.281714339	3.720598685	3.004857099
ACSL5	10.29511514	10.17831267	9.850973212	9.884362957	8.981841023	9.718482854	9.701869498	9.665743304	9.158014546	9.132929085	8.392399909	9.073284883	8.285076579	9.068257998	9.128379509	9.56479178	8.595496674	8.600127608	5.890355425	8.344395975
ACSM1	2.84378102	3.332051025	3.050251172	3.958739112	2.991554298	3.188466275	3.333202756	3.215324084	3.243401311	3.277120302	3.255332456	3.158968649	3.185147621	3.119004393	3.086687331	3.334230301	3.162045051	3.080812499	3.04941753	3.122691707
ACSM2A	3.119835649	3.219248074	3.109032663	2.970779029	3.269061241	2.918321751	2.773305281	2.941536772	2.832323235	2.971461092	2.921839414	2.890815575	2.835014745	2.975869291	2.800725341	2.935259354	2.754486496	2.765540714	2.901251659	2.874331814
ACSM3	5.754850819	5.823067437	6.053602937	4.682287357	5.105973083	6.19582065	5.435665185	6.074519304	5.71237819	4.833219846	5.779044752	5.423816653	5.11974206	5.957575213	6.254289519	6.927823588	6.705636622	5.333947643	3.875219061	6.173053477
ACSM5	3.857074743	3.868918427	3.537660853	4.340229097	3.426221692	3.480782393	3.636235263	3.705916394	3.647915352	3.575368232	4.291950124	3.60693725	3.53378086	3.735556233	3.631989807	3.62863325	3.858068322	3.418632972	3.577429092	3.508307221
ACSS1	6.45064735	6.863073296	6.711572248	7.136991619	6.172865655	6.394597117	6.978348436	6.658355262	6.275437389	6.501675862	6.534326018	6.229285025	6.13864646	6.201578411	6.548597853	6.897139059	6.060565108	5.917471014	6.268103802	6.40436435
ACSS2	8.344738773	8.647591106	9.013987293	9.500228317	8.381011995	8.628460351	8.993398977	8.814268983	7.647411088	7.707056362	6.548052162	7.227266579	7.898659729	7.587237027	7.678658577	7.731376899	6.725543698	7.041552967	5.900331833	6.541645221
ACSS3	3.427639606	3.318571887	3.229156936	3.273740895	3.360463284	3.232550806	3.42005572	3.202141099	3.625010519	3.072371251	3.382281143	3.262890223	3.83514204	3.834831373	3.270204614	3.418347016	3.867717335	4.025572342	5.639072094	3.44248061
ACTA1	4.74587841	4.836694418	4.961137711	5.08013608	4.719809385	4.625505805	4.705140526	4.511255362	4.664630043	4.111417893	5.083128467	4.681454443	4.8634395	4.563372547	5.197716619	4.394940382	4.53681894	4.293356703	4.707262799	4.551173317
ACTA2	11.17154658	10.72519069	10.32839479	10.93276146	10.64054428	10.70704569	9.806979816	10.20657248	11.83650436	10.51676702	11.11691028	11.17154658	10.25333518	10.77848073	11.28195225	11.02906561	11.10480844	10.64054428	12.42378858	11.28195225
ACTA2-AS1	3.407040228	3.515458624	3.408975008	3.526813764	3.954286632	3.65011695	3.246393928	3.449002209	3.707422664	3.639516294	3.578824475	3.587273828	3.526800738	3.673079862	3.392011003	3.557335828	4.001747131	3.751376727	4.080703532	3.730973003
ACTB	12.43459016	12.75287756	12.82356452	12.59339135	12.61411351	12.74331582	12.91320126	12.90369775	12.70906263	12.90369775	12.65189106	12.96295103	12.50838004	12.59339135	12.70165755	12.35794399	12.47782621	12.5030833	12.79013963	12.58701226
ACTC1	3.880773501	3.765400508	3.618125734	3.510051158	4.167335345	3.713409423	3.829339794	3.813858756	4.684209993	3.988534579	4.582429147	3.854678333	3.738779959	3.925352387	4.397265906	3.918750084	4.460398949	3.678867979	6.725773739	4.202468522
ACTG1	11.87583819	12.01422256	11.96774505	11.36368531	11.85076543	11.91757797	12.32267538	12.30045311	12.0504006	12.16633177	11.68364292	12.10974646	11.58798493	11.68825526	11.79095991	11.80024944	11.69243199	11.82915006	10.9127559	11.79687703
ACTL6A	6.965752601	6.649761129	6.669063925	7.372645434	7.788081977	6.707992656	6.666388893	7.169925861	7.210417175	6.966541916	7.555830441	7.217188861	7.153780432	7.302861865	7.510476572	7.07415579	7.416823388	7.692464102	7.093606002	7.048833535
ACTL6B	3.20573989	3.687231596	3.485023486	2.989308228	3.631377331	3.297771429	3.005062938	3.053006222	3.279463472	3.184553289	3.601105909	3.177635174	3.147683645	3.017242138	3.423470279	3.52816458	3.239857024	3.159098269	2.970779029	3.335319238
ACTL7A	3.99625965	3.456225321	3.656499332	3.76477791	3.979933287	3.642247662	3.667361527	3.686401304	3.734117356	3.756118651	3.984376098	3.610284271	3.86988094	3.605573327	3.942203315	3.46032044	3.46295732	3.427596363	3.582534866	3.644172565
ACTL7B	4.06304412	3.486448818	3.415489948	3.555735606	3.094389572	3.504175231	3.620825094	3.583683977	3.265447168	3.711747416	3.827039807	3.377719269	3.333896538	3.361538451	3.457546925	4.168321366	3.298441969	3.347437963	3.178031286	3.802298678
ACTL8	3.856436857	4.303927402	4.223884868	4.320390402	4.052411371	4.181472684	4.171327416	4.112115038	4.08553384	4.112643276	4.09408636	4.166799495	4.189131952	3.955533892	4.269796462	4.220920125	4.177292219	4.031585761	4.081044616	4.153507884
ACTL9	4.891711843	5.27162563	4.083924384	4.214075368	4.123163825	4.659080251	4.979917007	4.679262355	4.344921141	3.897581027	4.359252424	4.194447493	3.97565652	4.327107271	4.006124161	4.173080082	4.182361005	3.880167342	5.841492986	4.573223174
ACTN2	3.113828793	3.059929258	3.24910936	3.389490141	3.434046602	3.532566072	3.471211196	3.443759416	3.222694966	3.234871965	3.045718843	3.443701	3.238009268	3.320598977	3.22234925	3.142784404	3.171007517	3.002011743	2.908920727	3.198953732
ACTN3	3.745038582	3.192622664	3.398282187	3.371913527	3.01927221	3.173164804	3.030284935	3.208274149	3.188848926	3.178791037	3.033791921	3.157636487	3.257489252	3.180504973	3.310726829	3.331997862	3.063781749	3.230521413	3.198720611	3.151128999
ACTN4	8.166178234	9.033591705	9.132082667	9.972074861	8.696085002	8.764617168	9.115591358	9.278392828	8.534630191	8.857775251	7.992354516	9.049379507	8.263651763	7.918863396	8.530678996	8.257292761	7.853247723	7.846735165	7.332327555	8.523816471
ACTR10	8.984961938	9.177561273	9.198491088	8.986494862	9.578651557	9.176016122	8.766942873	9.283302203	9.318988793	9.181655203	9.407375326	9.445191682	9.740056165	9.458538055	9.683261346	9.511984496	9.455046594	9.457817081	9.568604344	8.996362752
ACTR1A	6.96703623	6.717609919	7.153780432	7.942393266	6.819181421	6.869206348	6.963029426	7.181979074	7.062200879	7.122768363	6.667702859	7.159328777	6.566432369	6.785376036	7.158792363	6.829527636	6.4019636	6.688428712	7.019323914	6.894580908
ACTR1B	5.602783888	6.193897505	6.5715904	6.637576655	6.017724675	6.475112161	6.447992137	6.527708803	6.286239357	6.303128417	5.87199496	6.419935432	5.927488827	6.180147167	6.235242983	6.02643633	5.814207338	5.979675319	6.567746838	6.411471743
ACTR2	6.804286568	5.919966065	5.943348468	6.204133349	6.155003734	6.81795899	7.53141709	6.859805924	7.014837589	6.075653928	8.108971158	7.063677706	8.443902693	7.644419799	6.005338509	7.112314295	7.352923094	7.750769863	5.919883216	6.491748869
ACTR3	4.328115224	4.27406434	4.219379624	3.348167773	4.007037567	4.315954114	5.022512035	4.659253806	4.581381605	4.406559519	4.623201139	4.697866102	4.859230621	4.936120804	4.251039533	5.266496398	4.876887968	5.272993062	4.570086982	4.395708672
ACTR3B	3.284894936	3.791499408	3.722106307	3.495111241	3.693957036	4.029943419	3.811540695	3.859077998	4.01876402	3.829621542	3.663858966	3.864403585	3.876728927	3.685452435	3.732878695	3.773706427	3.830998302	3.753323239	3.823938928	3.740080403
ACTR3C	3.708279929	4.445257447	4.867630687	4.61210634	5.684916016	5.135071491	4.841107826	5.451488414	4.960046605	5.132783902	5.169014199	5.19004747	4.896681488	5.646332223	5.234128531	4.738271623	4.988468225	5.948970718	4.395211449	4.335575339
ACTR5	3.01442572	3.756529433	3.960008953	4.162005256	3.458051357	3.673651594	3.869064472	3.683331365	3.85052183	3.57594316	3.631647256	4.157252281	3.874050665	3.613861366	3.896694683	3.514421122	3.864403585	3.839025441	3.1273192	3.600757676
ACTR6	3.552722417	3.874007031	4.018359656	3.337645155	4.221105038	4.072365404	4.002497102	3.908819275	3.71159275	3.642826809	4.104356124	3.690791897	3.956579034	3.722610705	3.68755899	3.517714318	3.599987409	3.872694548	4.011837302	4.261716882
ACTR8	4.079173616	4.554250744	4.960432828	4.50024814	5.64198687	5.421130306	4.815413084	4.777968464	4.759315595	4.669492181	3.886668797	4.97415647	4.911121071	4.527967984	4.992280918	4.694792064	4.678370986	4.835918302	4.723825085	4.3270445
ACTRT2	4.8450126	3.845071743	3.567265884	3.790992385	3.241881044	3.67618029	3.574224747	3.427556307	3.718751397	3.470108264	3.555047721	3.912752199	3.546969003	3.777618338	3.773154656	3.706486338	3.659262393	3.338854505	3.552157521	3.534450129
ACTRT3	3.163451281	3.048663903	3.614504277	3.834158433	3.265190524	3.124047673	3.040777606	3.345765765	3.297433263	3.413405237	3.093211497	3.294547757	3.44088902	3.220585906	3.268611541	3.259207569	3.247239586	3.780043028	3.152495541	3.281785686
ACVR1	6.264550327	6.40436435	6.253611533	4.689723366	6.349211877	6.503415256	5.971198867	6.499204282	6.829212626	7.129415993	7.258901327	7.22213833	6.619466329	6.976556045	6.312411809	6.798049583	6.810450815	6.972318219	7.332106746	7.232819291
ACVR1B	3.341568022	3.26644007	3.66540811	2.993286193	3.238095697	3.451448775	4.497364542	3.830036618	3.396957332	3.189337581	3.327902136	3.289384008	3.189487179	3.452987217	3.151997022	3.176352906	3.085048401	3.595965135	2.741914734	3.229662654
ACVR1C	5.04691297	4.414231696	5.193279546	3.798254778	5.175033529	4.552376552	4.161809948	4.768177978	4.33117719	4.369205194	3.855032946	3.941919215	4.317386226	4.316181491	4.43343969	3.896362939	3.692769183	4.319471355	4.781370684	3.865691466
ACVR2A	5.749833433	5.890582419	5.885985667	4.764774685	6.363365221	5.863505433	5.935081871	5.517010361	5.181145385	5.356238951	4.687046807	5.756472887	5.097385177	5.493067731	5.801289374	5.376413483	5.572904361	5.09275722	5.926343275	4.750458956
ACVR2B	3.290060145	3.443665284	3.45983974	3.24218416	3.366678239	3.367076413	3.319594862	3.622367035	3.52782596	3.515000996	3.252859798	3.564960198	3.551610254	3.370826459	3.479754519	3.655557906	3.621599113	3.706683556	3.430619557	3.281838643
ACVRL1	5.759252203	5.463655994	5.107945888	6.902571719	5.079356455	5.373734916	4.944370524	5.165887092	4.738590752	4.853886163	4.949285197	4.994597149	4.712560389	4.933519256	4.950157406	4.94723241	4.400961992	4.527809504	4.46843348	4.673163154
ACY3	3.559401021	3.285989272	3.580899083	3.221940767	4.125372814	3.654135525	3.674116661	3.565339014	3.746425178	3.581855288	3.686689717	4.009717388	3.999413175	3.366279973	3.625260603	4.243249353	3.54904233	3.691291387	2.980786705	3.721739116
ACYP1	6.195665782	6.342930648	6.518079132	4.594415401	5.140312617	6.419359632	6.183984089	6.045062669	5.946080564	5.798641634	6.102339728	6.208211433	6.104179023	6.165447356	6.274405918	5.840633573	6.18838126	6.02152599	5.743889824	5.990799795
ACYP2	5.871794491	5.335236243	5.156639847	4.911889122	6.251412305	5.52218069	4.995916562	5.602196426	5.783025222	5.711236302	6.011157806	6.167404779	6.165447356	5.933058874	5.837300209	5.842886798	5.811960047	5.779799643	6.756642097	5.805388959
ADA	4.274388804	4.066648398	3.885034355	4.051592596	3.830147519	4.566131254	3.744739345	4.198369457	4.96724159	5.133768084	5.502617846	4.802877445	5.430510554	4.994597149	4.523424816	4.612904249	5.677022743	5.315911676	5.094906763	5.567994562
ADA2	7.995733147	8.217909294	8.13793781	8.006223322	8.107766318	7.820031993	8.119725655	7.52442044	8.620799242	8.288994652	9.331281231	8.368973211	7.832072426	8.022522676	8.36975345	8.464774601	8.745630056	8.184157155	6.884177931	10.13251811
ADAD1	5.430824927	5.244246658	5.013884913	6.647078786	4.832158319	4.585781929	4.944595597	4.368556034	4.33943015	4.333927443	5.169484459	4.626557947	4.509725204	4.369313314	4.532596793	4.378579068	4.472463716	4.48226818	4.321074462	4.119724821
ADAD2	4.539762582	4.499003595	4.765507343	4.38786706	5.186793998	4.422396111	4.55061397	4.773790436	4.274124954	4.272012952	4.187807425	4.841735171	4.379660577	4.129640305	5.030019723	4.364965694	4.37016421	3.983219887	4.266232432	4.410535417
ADAL	3.709553531	3.509308325	3.745731103	3.252569542	3.646578619	3.270048768	3.593197632	3.672880138	3.554363874	3.562625642	3.230626418	3.179467101	3.311829609	3.981794476	3.627599458	3.116400691	3.352636262	3.716781323	3.959513492	3.279821747
ADAM10	5.957067906	5.821039757	5.847803922	3.295739284	6.679691369	6.454724401	6.648567406	6.32041607	6.688998362	5.629698609	6.598971433	6.528608256	7.337585925	7.306205978	5.15344293	7.324272747	7.00925557	7.146684862	6.564897227	5.885251645
ADAM11	2.910594874	3.196195908	3.061782001	3.570311201	3.089132952	3.028997621	3.154481267	3.05304997	3.092680442	3.182811307	3.389997687	2.904720359	2.852023502	3.009897343	3.044387345	3.056928216	3.342436189	3.021119037	2.991650075	3.428899647
ADAM12	3.6958871	3.04656112	2.909950287	3.288824961	3.283964914	3.002094853	2.846315877	2.967367241	2.938605786	3.121820622	3.424140652	3.053311731	2.961173941	3.098992769	3.010490916	2.973978511	2.938836809	3.007012528	3.563196763	3.08070477
ADAM15	5.308801833	5.924908095	5.200174354	6.083191696	5.334096244	4.873278473	4.758409903	5.127301167	4.630374575	4.92213633	4.927288763	4.970554912	5.005098771	4.736314399	4.840174103	4.869180353	5.197383278	4.794250456	4.920701619	4.828301873
ADAM17	4.752137338	4.755743674	4.729414786	4.61210634	4.16563821	4.630081026	4.930197294	5.016403532	5.083128467	4.705876256	4.56090024	4.34436577	4.578261279	5.004115939	4.969988963	4.997157348	4.999640696	5.354633017	3.865971802	5.037211888
ADAM18	3.509732833	3.136622148	3.059026878	3.463427054	3.404115582	3.102822552	3.278641422	3.134362524	3.10062024	3.020063675	3.067236945	3.216006561	3.272714567	3.331863821	3.35587618	3.177660932	2.965941585	3.073669847	3.384209356	3.094815891
ADAM19	3.139843111	3.659041862	3.296235467	3.664648786	3.169559555	3.401359869	3.295690969	3.143857344	3.471690538	3.306364012	3.513497785	3.542425918	3.333049977	3.432894933	3.439820731	3.230687587	3.252749425	3.38553927	3.483613162	3.382952607
ADAM2	3.030430099	2.976603122	3.401913151	3.120523575	2.864153935	3.058292974	2.769707501	2.962643096	2.969961261	2.804537332	3.094830496	2.914823403	2.875643586	2.763285997	2.783308479	3.043202622	2.921383944	2.871416754	2.951456857	2.739113215
ADAM20	2.800449183	2.930864798	3.163589299	2.878505351	3.152079572	2.910242894	2.802052621	2.95810435	3.069633124	3.025525389	2.795129215	2.991803276	2.886641901	3.330856166	2.910242894	2.986590726	3.054606088	3.022434496	3.171502067	3.065752537
ADAM21	4.270659115	3.413405237	3.502700279	3.196424076	3.705356611	3.579699468	3.418058454	3.248355314	3.462218588	3.594939173	3.42809498	3.301787654	3.447979515	3.247836798	3.397872611	3.319900203	3.36319948	3.506937667	4.493050377	3.325493222
ADAM22	3.545721917	3.237187444	3.117500482	3.493874514	3.050755093	3.209300911	3.426666687	3.09590357	3.071486371	3.09209274	3.329913112	3.098730449	3.385400477	3.293597636	3.148546791	3.349063786	3.80065162	3.271703823	3.141445027	2.918190361
ADAM23	3.018230502	2.956770175	3.13649693	3.137194468	3.476364173	2.990939107	3.045008426	3.548288991	3.238168037	3.168447568	3.021045035	3.369901429	3.088865248	3.040853214	3.067800297	3.259207569	3.192642911	3.540496847	3.735187269	3.546776467
ADAM28	3.981826294	4.534004604	4.078004213	3.424710553	4.423798677	4.628594353	4.685940186	4.370444927	4.60790476	4.244117772	5.640924869	4.420209259	4.979020489	4.473529655	4.411154833	4.876887968	4.803746862	4.647002154	4.071172316	4.704665763
ADAM29	3.346285111	2.962535171	2.830792103	3.057029943	3.602141147	2.801705332	2.722456198	2.837358274	2.778267553	2.799319855	2.550061015	2.774123111	2.61357428	3.307870762	2.698578097	2.709095756	2.746670657	2.634105532	3.00940413	2.890318221
ADAM30	3.324875173	3.624595797	3.348706264	3.425067369	3.526361855	3.669305272	3.174294965	3.383862934	3.392357445	3.544720181	3.292363337	3.333088393	3.411333663	3.708225716	3.182902344	3.34606336	3.224459563	3.397564911	4.717819796	3.450031004
ADAM32	3.696185151	4.066803048	3.933134947	3.800248001	4.552929493	3.607384393	3.73861042	3.64754235	3.731153878	3.648025558	4.152671036	3.641771894	3.646741771	3.56656719	3.609297581	3.873349623	3.934457058	3.583845171	4.131018994	3.71222131
ADAM33	4.049781145	5.536678792	4.668411287	4.479826858	4.441624036	4.48527543	4.576888716	4.652481439	5.022203191	4.215574984	4.978005194	4.523510503	4.200691774	4.1014916	4.571374257	4.41201074	4.530616561	4.438498527	6.827176833	4.22364138
ADAM7	3.57738719	3.162382301	3.042421084	3.24680345	2.960558871	2.995842073	3.139564076	3.233294356	2.971581487	2.825279718	3.084753726	3.079163398	2.915898123	3.003147505	2.988189044	3.035355117	3.034031456	2.845216622	3.109032663	3.085523918
ADAM8	4.480097048	3.985712187	3.513748253	3.825360648	3.745672369	3.668626874	3.860882648	3.484923559	3.642247662	3.367510839	3.461564509	3.673079862	3.670487519	4.30348482	3.746694986	3.140018377	3.700638949	3.500894346	3.606977794	3.787413166
ADAM9	3.426304394	3.440756355	3.456792267	3.65815185	3.596396678	3.639083303	3.547251954	3.66298618	3.56664685	3.502232905	3.593450657	3.585100566	3.890188777	3.913555953	3.635355593	3.396255484	3.405322226	3.750382902	4.132743852	3.73550254
ADAMDEC1	12.01141893	11.72127694	11.84803782	11.3227958	11.863893	10.99528187	11.33737327	11.24999643	11.67303225	11.10121644	11.12433842	11.07741462	10.04022099	10.81701431	11.04990003	11.33150422	10.29139743	11.19126048	7.940753402	10.74998524
ADAMTS1	4.902955705	5.676146057	4.039562698	3.123201271	3.844253844	4.641748904	3.897611746	3.978738325	6.441094929	4.603472273	7.884936045	6.919486629	6.212174694	6.031994086	4.900016836	5.044222365	6.898222887	5.542022642	8.10425879	6.683007985
ADAMTS10	3.89994973	3.588462989	3.702490561	3.306797945	3.433579897	3.383464906	3.61875394	3.353451479	3.639726405	3.627349194	3.510197292	3.338796936	3.443528251	3.277278846	3.580628935	3.298571338	3.445709276	3.259454506	3.345710308	3.562858988
ADAMTS12	3.949235945	3.618015442	3.500496107	3.758543719	3.787522661	3.439893788	3.267793168	3.467497668	3.407040228	3.427778587	3.205902063	3.225428004	3.578004868	3.570587038	3.584811235	3.520671268	3.75451925	3.328406719	3.561576774	3.607261293
ADAMTS13	3.669305272	3.600474028	3.840874363	4.65270722	3.255130504	4.038239261	3.502958816	3.374996319	3.186728573	3.30723278	3.69103459	3.88863451	3.385526469	3.294160205	3.625670923	3.271216011	3.651192086	3.27034124	3.156008651	3.415446688
ADAMTS14	3.953748113	3.90055688	4.391068807	3.767332826	3.74180947	3.653119789	3.973326908	3.934208746	3.9259493	4.123422348	3.655193827	3.89211287	3.632718025	3.91517991	3.617279994	3.523569677	4.068274209	3.747667949	3.852039425	3.998718659
ADAMTS15	3.493831458	3.325182541	3.313153144	3.292571192	3.269592905	3.321302402	3.373749117	3.597338637	3.390563792	3.351315035	3.795956134	3.198129545	3.414020225	3.168001668	3.448318555	3.280417506	3.3963856	3.392442463	2.940273948	3.407317601
ADAMTS16	3.259506056	3.265838784	3.292752677	3.355691934	3.253030681	3.105310713	3.267415983	3.22873694	3.253119452	3.32574837	3.651008382	3.229042219	3.410406008	3.47575119	3.664698661	3.456792267	3.754278371	3.566683467	3.65195589	3.363264116
ADAMTS17	3.276227552	3.561430783	3.545444534	3.749309401	3.195018218	3.298653802	3.344321408	3.030387909	3.222793528	3.017976163	3.259947989	3.155913368	3.004306558	3.255707332	3.176904079	3.284297417	3.144334656	2.854582796	3.255425615	3.402331869
ADAMTS18	3.65278191	3.575616904	3.340836235	4.043086994	3.945828654	3.5681228	3.385552072	3.524215344	3.515458624	3.465239477	3.479338345	3.424749867	3.583736014	3.610886657	3.611459028	3.290448672	3.524406099	3.523871037	3.747417005	3.349961538
ADAMTS19	2.734565385	2.801821687	3.341536892	3.048464442	3.149779083	2.922842933	2.578102121	2.813775903	2.610725848	2.636350927	2.658785014	2.789262903	2.796122179	2.707025071	2.986697765	2.907875281	2.7749884	2.710696667	2.84683208	2.582613267
ADAMTS2	3.425383714	3.382436167	3.171933825	3.30279919	3.153712673	3.277472542	3.398883958	3.404843545	3.719033345	3.434649237	3.354678623	3.311355933	3.241065414	3.208201001	3.386635281	3.404651429	3.656207082	3.645591433	4.233827	3.26389175
ADAMTS20	4.112430609	3.436165317	3.216081363	3.220737049	3.477539593	3.324625373	3.047139809	3.127910669	3.273823079	3.409621212	3.136180088	3.132276275	2.9770574	3.217772088	3.003773885	3.09197089	3.13904539	3.329963566	3.358622529	3.050975952
ADAMTS3	3.115440543	3.231886035	2.792024418	3.113019032	2.968857504	3.031304323	3.260905838	3.042917435	3.335818917	3.473828326	3.254120276	3.450562375	3.303861012	3.237133999	3.05467273	3.338939096	3.194736171	3.186303887	3.433579897	3.194421169
ADAMTS4	4.244730728	5.326456956	4.198910304	5.381074287	4.271304931	4.111550866	4.287048709	3.695223628	4.124631911	4.009451857	4.925214933	4.546034099	4.098714805	3.912978926	4.124264082	4.260220957	4.421965159	4.012508851	3.88704723	4.432553582
ADAMTS5	3.874264721	3.270048768	4.089376454	3.925725437	3.565139161	3.371067006	3.731887512	3.395680715	3.577514983	3.37310596	3.689303965	3.928042007	3.570350371	3.658413359	3.585405436	3.468442831	3.688739135	3.34001425	3.715243034	3.329426957
ADAMTS6	3.122217898	3.081018228	3.277391843	2.95175407	3.190888318	2.77064359	2.743624928	2.835126213	2.912635829	2.804947049	2.896961095	2.573206867	2.736217961	2.705304428	3.039949072	3.050412763	2.771385004	2.968055663	3.020664138	2.72847394
ADAMTS7	3.957318777	3.13759993	3.424073275	3.22607841	3.228505666	3.371286843	3.417046655	3.325530687	3.333522314	3.521990646	3.461356888	3.393913005	3.246868047	3.389295042	3.382314453	3.176393508	3.347106741	3.485958141	3.503696582	3.153742576
ADAMTS8	3.415799889	3.133369057	3.119159855	3.113603354	3.61494968	3.189143289	3.390798395	3.42070245	3.278421564	3.247932031	2.959732214	3.138736715	3.338188308	3.099235518	3.211960103	3.165745835	3.265313393	3.028963648	3.223417458	3.12574164
ADAMTS9	3.801923409	3.971100676	3.38250303	3.363800624	3.450850071	3.92192576	4.465152059	3.427639606	4.047883844	4.200691774	5.597412285	4.144197473	4.545019549	4.808552939	3.819666527	4.181297263	4.554138	4.772987461	4.907867975	3.999557878
ADAMTSL1	3.49676312	3.018792891	3.139812971	3.156890529	3.123939882	3.029915101	3.184995392	3.249308014	3.149428959	3.122173174	2.99577217	3.169430037	3.442840572	3.366279973	3.176904079	3.0700884	3.331029986	2.963268838	3.702686424	3.075293108
ADAMTSL2	3.200606162	2.984972033	3.506571202	3.15013479	3.701261211	3.380952775	3.818286255	3.298695846	3.383967501	3.200669245	3.223388471	3.396957332	3.658901033	3.008071133	3.462997952	3.577667686	3.273989223	3.268839108	3.268803335	3.469310171
ADAMTSL3	3.314905028	3.659755966	3.619966117	3.308111222	3.751785071	3.730704506	3.457782841	3.737627127	4.347627021	3.782299856	3.242767201	3.423860267	3.38692173	3.62613877	4.142965164	4.249746872	3.725934203	3.724814662	7.272275348	3.45849534
ADAMTSL4	3.050452059	3.546065268	3.003725525	2.885314492	3.401078173	3.102764751	3.267058835	2.885473623	2.942612887	3.528846228	2.710696667	3.01478663	2.708891732	3.133668643	3.093024917	3.469621324	3.096831404	3.140535159	3.037491746	3.087340063
ADAMTSL5	4.046004364	3.780518397	3.262284425	3.483722843	3.061680862	3.43985117	3.459705459	3.702109975	3.573863309	3.267532995	4.162262119	3.616021199	3.343323797	3.333003948	3.488912372	3.450717134	3.451267765	3.232758388	3.525250615	3.565404743
ADAP1	5.786529058	5.551449106	5.5062697	6.984636607	5.23873429	5.400378119	5.812601602	5.938246136	5.427968955	5.33663889	5.677481642	5.771842936	5.674524354	5.203723082	5.833328224	5.76374237	4.965725476	5.058487272	3.905554596	4.984173591
ADAP2	5.519420637	5.618301395	5.866158033	7.1918038	5.336150075	5.055270341	6.053806776	5.663640581	5.211268775	5.589162235	5.347696917	5.212189422	5.0679481	4.896245131	4.714325452	5.126832702	5.03816602	5.129183461	5.20729704	5.088887463
ADAR	9.898559955	10.16258194	10.19133157	10.08451057	9.859981904	9.958331366	10.28346383	9.805763719	9.907473488	10.14404185	9.770968292	10.04847682	9.794225206	9.691905683	9.752955705	9.883003002	9.923053242	9.538545051	8.6741123	10.18245513
ADARB1	3.276070812	3.192696587	3.223975352	2.976441927	3.585173917	3.226242309	3.291886834	3.342330776	3.21183866	3.311261286	3.003147505	3.260740966	3.353779068	3.182349304	3.339707547	3.299282216	3.245128284	3.20905226	3.496212833	3.097362082
ADARB2	3.282350924	3.457602252	3.559041715	3.548790601	4.181383088	3.227203426	3.402668211	3.463673919	3.180093604	3.472766762	3.38572064	3.325793909	3.186352558	3.300298898	3.375023516	3.626679373	3.525621701	3.469267589	3.602833946	3.338210944
ADAT1	5.660994612	4.863818906	4.819481242	3.947324513	4.804366106	5.03684038	5.063530174	5.556982771	5.298984249	5.493245837	5.077311816	5.086018515	5.221300899	5.495621661	5.706991529	4.877753753	5.187017711	5.548281664	4.678198811	4.704665763
ADAT2	4.242325984	3.340039708	3.229284907	3.168447568	3.032937799	3.588807131	3.468122204	3.470453502	3.466677466	3.494099882	3.820207689	3.686073376	3.877244328	3.671058463	3.919865408	3.556968625	3.381435172	3.52494065	3.257225374	3.550866689
ADAT3	4.42816892	4.410362519	4.319030492	5.185981905	4.345533155	4.352871593	4.687619289	4.40089318	4.268698419	4.303856292	4.219344291	4.851532962	4.097874131	4.347627021	4.253721433	4.036078889	4.015503661	3.813614226	4.274643795	4.250313522
ADCK1	4.164086489	4.810075964	5.564318349	4.661876151	4.773294858	5.093644436	4.863818906	5.136333224	4.651998264	4.70433892	4.760229526	4.971419315	4.792959033	4.675007587	4.68799904	5.20450115	4.839690024	4.49314372	3.708325409	4.862700822
ADCK2	3.988092875	3.337213554	3.617839091	3.317720562	3.608777922	3.483214486	3.284297417	3.501134833	3.623343971	4.065667838	3.22313317	3.451408398	3.199221369	3.492808758	3.323537448	3.475149782	3.446233944	3.283173333	3.448250475	3.558602007
ADCK5	5.515573455	5.104448603	4.875443434	6.378289804	5.69729224	5.836380658	5.476760881	5.293700066	4.799484239	4.677199704	5.292186937	5.132480466	5.290338964	4.423714467	5.349902377	4.928970894	5.03912444	4.644272169	4.911261452	4.959682524
ADCY1	3.694378659	3.454141625	3.938941325	4.049543181	3.121221737	3.355630594	3.382553443	3.813298488	3.067236945	3.339287102	3.886209398	3.577429092	3.487999485	3.567408454	3.091510527	3.62318031	3.495801257	3.262442007	3.427303925	3.46257624
ADCY10	3.001202864	3.259506056	2.981112924	2.928025761	2.98142044	3.165457199	3.054310207	3.100988508	3.11419675	2.969495733	3.004402835	2.802342352	3.068709044	3.108620382	2.920121308	3.328991161	2.896355129	3.054962338	2.878783272	2.989084858
ADCY2	2.781626986	2.757835025	2.74585711	2.722292449	3.032992511	2.963757579	3.000628139	3.128933445	2.831837485	2.802702233	2.713416617	2.900971948	2.747163783	2.749950412	2.840887377	2.835408094	2.94403304	2.939097661	3.19150183	2.922045943
ADCY3	4.081459056	4.412686662	4.764774685	4.241891673	4.752331782	4.375941316	4.095472126	4.712339665	4.737483451	5.249572164	4.620276017	5.897186561	4.227312645	4.715092781	4.765704217	4.796695579	4.951780448	4.825420189	5.206715545	5.186863121
ADCY4	4.256455187	4.541937207	5.385464742	4.799247667	4.429966183	4.910716068	5.069587548	4.860380801	4.742130089	5.181243979	5.157146909	5.316993507	5.152283162	4.768680471	4.894223094	5.088598565	4.875305787	4.617622747	5.070390423	5.637139762
ADCY5	3.132311439	3.140425215	3.524169192	3.257180369	3.375115757	3.299643121	3.269106011	3.616442835	3.460136859	3.414602328	3.066536564	3.235076655	3.320854561	3.325007069	3.441179512	3.575008014	3.190598033	3.231112162	5.198082807	3.426304394
ADCY6	3.674387301	3.332638736	3.448214131	4.556653478	3.495801257	3.704017027	3.568616749	3.662570641	3.519348098	3.543304223	3.339743587	3.639120558	3.506649242	3.423977881	3.543304223	3.391660742	3.449705015	3.271447896	3.222297837	3.180141102
ADCY7	4.476755574	3.880717504	3.703710915	4.64157684	2.934694953	3.330914424	3.963025388	3.719389533	3.833546299	3.938476391	3.825657814	3.496175954	3.691061278	3.620327263	3.857249019	3.776581349	3.388793173	3.779357653	3.572015024	3.818719574
ADCY8	3.561918097	4.027976755	3.542869145	3.96489275	3.853916572	3.363941875	3.908770127	3.750825132	3.622810623	3.541908906	3.351139521	3.161461121	3.453393176	3.338067716	3.595513299	3.595767488	3.819449616	3.220737049	3.609692691	3.629474923
ADCY9	3.786904129	4.124962897	3.807891912	3.879239763	4.02178919	4.173440829	4.061419169	4.126417951	3.837850526	4.230505304	3.884096922	4.090896894	3.696971922	4.108173572	4.21385861	4.331019099	3.964381939	3.980049401	4.126417951	3.830036618
ADCYAP1	3.006831972	3.270760567	3.219006782	3.213918419	3.901623352	3.44544615	3.343609751	2.903598201	3.294625136	3.197745328	3.642826809	3.268318266	3.34240349	3.325348478	3.58693247	3.31921436	3.359858792	3.836388898	3.538954229	4.342108552
ADCYAP1R1	3.155208282	3.014925018	2.951288964	2.941552102	3.340533813	3.070831314	3.038676352	3.266785714	3.328615023	3.316434049	3.170400009	3.027754483	3.187159547	3.528399728	3.545978928	3.117644852	3.468045607	3.917759995	3.892675682	3.293597636
ADD1	5.230321914	6.247076065	5.863921707	5.393124269	5.184023905	5.435382763	5.689735065	5.216789295	4.946579846	4.919714927	5.300304463	4.909535377	4.878928123	4.628932165	5.148456478	4.567516443	4.909859884	4.796536172	3.986295981	5.035818947
ADD2	3.11285033	3.131860316	3.333138591	3.783060164	2.994657609	2.942274487	3.199366849	3.206396442	3.191642932	3.0171996	3.311988847	3.006343223	3.197064687	3.051923479	3.233884246	3.136155725	3.090535865	3.062624946	2.92583248	3.283075944
ADD3	10.06715675	9.561425963	9.62911103	8.623542895	9.715935763	9.52273598	9.65542445	9.438107335	9.097050599	8.445097607	8.927680198	8.862825481	8.553480858	8.968801412	9.43422112	9.249218305	9.135164592	9.109978928	8.224376898	8.138292366
ADGB	2.791405246	3.189770687	2.95044394	3.025218892	3.060553131	2.844801585	2.754486496	2.974764873	2.832248163	3.022540773	3.164232157	3.005515222	2.744485892	2.99577217	3.028654798	2.901462946	3.040260583	3.273704212	3.221710865	3.073272786
ADGRA1	3.269436698	3.50737296	3.36855846	3.53698028	3.46785968	3.320446497	3.049494118	3.329241257	3.276304346	3.302562124	3.340890711	3.264302355	3.238230565	3.098171875	3.145178928	3.403668429	3.261675263	3.451448775	3.244341035	3.367439005
ADGRA2	4.913373327	4.439768009	4.661876151	5.085191908	4.651372403	4.841491444	4.357166511	4.158054632	4.750128922	5.039543049	4.664432276	4.711267536	4.142720641	4.343940247	4.625814184	4.146589315	4.376638104	4.480797397	4.969531964	5.044850382
ADGRA3	5.119384721	3.885261335	4.413296819	4.153757408	4.114134551	4.442612477	4.153443608	4.252617361	4.100054811	4.105604644	4.150616513	4.304708062	4.025018343	4.074640416	3.918946843	4.075913615	3.864710968	4.115960107	5.027321727	3.608679032
ADGRB1	3.847744997	3.564034106	3.483483791	3.950020325	3.869660099	3.513131401	3.948865325	3.825056725	3.389786356	3.606977794	3.480333269	3.562173329	3.623231195	3.538263364	3.838485323	3.724608283	3.724506882	3.591869931	3.194186664	3.611022711
ADGRB2	3.047817399	3.105917664	2.835648919	3.139664497	3.288117149	3.214023997	3.225963452	3.097770849	3.203840966	3.204963225	2.920466599	3.019825392	2.996933746	3.255256804	3.661850474	3.267173404	3.140617082	3.243048357	3.409820223	3.339022001
ADGRB3	3.107672998	2.909799028	3.090585644	2.764210504	3.286123257	2.893583753	2.814074925	2.821858715	3.000863683	2.934277725	2.979396802	2.959545035	3.086132173	2.923510041	3.188723253	2.891651751	2.937530192	2.983771139	3.383210235	2.892900549
ADGRD1	4.270091628	4.720181341	4.438761202	4.047084664	4.75202066	4.12506001	4.469462036	4.140267784	4.918122747	4.607722464	5.257771271	4.729643957	4.604294993	4.621410635	4.997157348	4.547151105	4.938775673	4.440921381	6.013418312	4.9701718
ADGRD1-AS1	3.163451281	2.851882833	2.934005227	2.97579047	3.280058276	3.146225636	3.106237875	2.93173085	3.134325261	2.896745781	3.134424937	3.159042954	2.960269706	3.078384758	3.239597333	3.248763304	3.00258189	3.27087307	3.434476777	2.964763849
ADGRD2	5.556199768	5.403367055	5.386684867	5.945658742	5.872219452	4.934706549	5.203989435	5.144887595	4.928660536	4.798962204	5.424287375	5.057025946	5.161620694	5.000334451	5.073889548	5.143022987	4.984000375	4.774051269	5.603126985	5.343875984
ADGRE1	3.625260603	3.761770237	3.910868214	3.636686042	3.764060658	3.923064826	4.20076463	3.971672085	4.653400862	4.822365323	4.826745862	4.386285895	5.410584392	5.16912302	4.511345524	5.235509078	4.801159885	4.475213014	4.342695909	4.62541574
ADGRE2	3.278978321	3.199954046	3.44178899	3.839871653	3.230920429	3.355904805	3.093829809	3.35289943	3.207023798	3.568296945	3.340861651	3.588928672	3.587569301	3.658413359	3.780634002	3.069521705	3.400837368	3.378894099	3.556156254	3.384047086
ADGRE3	3.375793458	3.696185151	3.542916114	3.328484049	3.838543586	3.759672151	4.099778404	3.550866689	3.952969223	3.864965351	4.015430415	3.621725035	4.085765235	4.181620083	4.116454251	3.707388146	4.125748004	3.954969704	3.803331175	3.778877771
ADGRE5	7.36810437	7.038711628	6.916450152	7.660635622	6.57326748	7.025372665	6.870446436	7.393192508	6.916125717	7.209146033	7.358377563	7.465378065	6.731130798	6.851773284	6.923960993	6.690572267	7.099912353	6.557804419	5.410369555	7.013658149
ADGRF1	3.04148325	3.107110072	3.603931026	3.304306555	3.347084107	3.474905013	3.690791897	3.189320242	3.730704506	4.983498971	3.375645744	3.292183901	3.924807826	5.832200787	3.345358432	3.532138976	3.494509661	4.151667851	3.34063138	3.372287927
ADGRF2	3.822732578	3.882528255	3.75107117	4.447792158	3.066059961	3.932825186	3.581505386	4.225289613	3.694269668	3.562471481	3.271484496	4.016678905	4.184917336	3.878751904	4.175807471	3.606861884	4.092478474	3.406887574	3.357346155	3.435799293
ADGRF3	3.25041941	3.33061033	3.320854561	3.248601963	2.965278634	3.421710934	3.525916819	4.147607542	3.396318846	3.427876492	3.150054409	3.196016192	3.145178928	3.47330626	3.352943577	3.353214012	3.227994472	3.468787849	3.346417522	3.48526625
ADGRF4	3.404794396	4.960984318	4.450605109	5.12013749	4.914506113	4.273121427	3.997775097	4.048379207	4.082133021	4.303656538	3.958774822	3.997518501	3.879139582	4.024582415	3.894673095	4.439212684	4.122945578	4.241891673	4.10479179	3.470779667
ADGRF5	4.22971714	5.369806126	4.638654823	6.106700006	5.282490563	5.291146923	4.292464117	4.926758318	5.221011012	5.782475121	6.258219796	6.300965702	7.04847724	6.185983296	5.127825342	5.56066968	6.58961455	6.087862323	5.626131082	6.688998362
ADGRG1	3.870129867	4.296076994	3.481373766	3.414516273	3.201207906	3.968484596	3.974847465	4.107021756	4.007644834	3.801375511	4.083924384	4.128416061	3.995190501	4.568347836	3.728187035	4.574958188	3.632284704	4.095684584	3.369381573	3.633615092
ADGRG2	2.830935784	3.093793845	3.155393483	2.963693139	3.261374626	3.163855736	3.445414511	3.170157076	2.949868869	3.320964644	3.19735521	3.274540885	4.340017319	3.116531856	3.171208921	3.048911292	3.698738481	3.715086272	3.815861273	3.313897245
ADGRG3	4.390803172	4.288958382	3.787905156	3.871829701	3.441915911	3.915513733	3.787108379	3.39622759	3.815667632	4.980694838	4.03320596	3.993664106	4.234338591	5.180156255	3.91862528	3.820278146	4.629139544	4.191123321	3.544597588	4.082285857
ADGRG4	3.531360857	3.641311975	3.467676222	3.711747416	3.775115692	3.419129355	3.385505244	3.59140409	3.650791538	3.536605262	3.460481986	3.483320073	3.372027227	3.131124958	3.734618733	3.515848496	3.531640698	3.453929875	3.437692377	3.607228253
ADGRG5	3.797984746	3.254633879	3.284403546	3.310676348	3.365715765	3.272830117	3.405145206	2.922345422	3.525815324	4.063870279	3.45714205	3.429143351	3.460431395	3.031589003	3.681581547	3.120892226	3.196708403	3.701056375	2.811812039	3.555274155
ADGRG6	3.668362896	3.758867066	4.280568731	3.679460658	4.897228003	3.856551808	3.977802586	3.658939023	3.930667262	4.016368918	4.009786997	4.092524395	4.636175946	4.224983374	3.930954124	4.391710026	4.118367289	4.111989703	3.790431361	3.734753273
ADGRG7	2.822724973	4.276440115	4.60539137	4.282837188	4.470550037	4.656466383	5.825799592	3.224303339	5.064788759	5.345045075	3.418797626	5.491072954	5.094350512	7.018153443	4.117508777	6.331495187	5.294482358	6.365388286	2.902538839	4.320483622
ADGRL1	4.112498243	4.111417893	3.909283014	3.915789406	3.591511063	4.083467932	4.131231371	4.049658968	3.986664768	4.085701178	3.862337811	4.060852837	3.846027728	3.628179475	3.89331136	4.080608583	4.056471185	3.960057471	4.187013412	3.782280289
ADGRL2	2.895250442	2.955796508	3.239567226	2.971684315	3.353255911	3.109615252	3.257943498	3.189525521	3.199703818	3.055962455	3.184995392	3.116058962	3.114817065	2.921479849	3.416032407	3.224565534	3.2335062	3.525987045	3.67194402	2.858979089
ADGRL3	3.630202626	3.607200184	3.735187269	3.78968543	3.425951031	4.250035206	3.768544468	3.773794547	4.186081857	3.910368333	3.429976216	3.772881535	4.090199798	3.932825186	3.63231303	4.107276697	3.654211952	4.294302656	4.113247947	3.610671079
ADGRL4	3.552305889	4.390978726	5.183911749	4.071172316	4.543730655	5.433596023	4.748524362	5.35528196	6.233443241	6.450291389	7.665096947	6.431271824	7.000175699	7.01396145	6.942330836	5.851493521	7.870669807	7.330707468	7.523083271	6.679691369
ADGRV1	3.310140202	3.415380734	3.587296441	3.329512447	3.763695438	3.458375092	3.382553443	3.129548355	3.336817743	3.223451911	3.414478161	3.419129355	3.57493472	3.463234765	3.338639638	3.37880124	3.403773381	3.058423059	3.509375441	3.050329986
ADH1A	3.507333383	3.662291885	3.549804249	3.746796603	4.226417936	3.862736048	3.196708403	3.521235816	3.67340239	3.58105424	3.291618558	3.491235732	3.323407221	3.732038656	3.688002167	4.232491546	3.471028885	3.755648581	3.572810992	3.071998293
ADH1B	3.446445448	4.511345524	3.739756767	3.278358195	3.654491147	4.347263017	3.943222365	4.091154403	5.250420419	3.848916382	4.793271082	4.252551451	3.87137676	4.173930587	4.822803695	4.030814604	5.507692251	5.559451178	5.7870087	4.72031005
ADH1C	9.813020859	10.35844139	10.26167825	10.02622115	10.37902582	10.2700883	9.111275253	10.53612375	9.297964387	7.948545793	7.986445901	8.598624806	6.756003835	8.58112342	10.45315841	10.27622222	9.267085447	7.685490707	6.761725737	4.663452567
ADH4	2.895576068	3.005746729	2.911024535	3.023823228	4.294385467	3.177174162	2.957013761	3.059951868	3.237015259	3.108285585	3.273031108	4.923157447	3.04423172	3.190802703	2.977779802	5.595974441	3.108410554	3.097574102	3.245690722	2.900342584
ADH5	3.496212833	3.678471739	3.393456371	3.391027718	3.455246836	3.677652167	3.576722731	3.266309126	3.442624819	3.893585774	3.433137323	3.72763625	3.571097806	3.517511258	3.353096631	3.520119234	3.422897599	3.553376071	3.473125913	3.027377593
ADH6	3.503602718	3.923821159	4.074895202	3.751196672	3.478674702	4.023611975	3.770236479	4.126808887	4.246070831	3.911368098	3.670837772	4.143369297	3.470654356	5.100714095	3.671307288	4.686370508	3.934457058	4.453243281	3.123727287	3.275617281
ADH7	3.394499904	3.213811853	3.124749412	3.521843102	3.355890492	3.348960424	3.253677929	3.260424115	3.260343568	3.370801548	3.54096477	3.284373222	3.453929875	3.500578509	3.341568022	3.230390222	3.218673134	3.336366394	4.259558139	3.187100758
ADHFE1	5.018527282	5.019788157	5.324571324	4.531178685	5.506122847	4.950273452	4.972849468	4.828941498	4.785596721	4.619953815	4.397595917	4.363287502	4.415774529	4.824619312	4.740605689	5.069847026	4.72361418	5.050424684	5.322778948	4.933719027
ADI1	4.553262203	3.518747174	3.442978179	3.634112185	3.144363568	3.760973622	3.423368093	3.619966117	3.5359372	3.832429855	3.718863894	3.970935974	3.385830833	3.634385064	3.492754133	3.956226471	3.506373304	3.449879609	3.455134321	3.644172565
ADIG	4.972449924	4.428278464	4.638555931	6.428879743	3.735967143	3.994956701	4.564295839	4.189409873	4.418908448	4.337576617	5.005019618	5.078776259	4.192534865	3.875913773	4.335807556	4.388793709	4.270974566	4.016015934	4.400579843	4.137756732
ADIPOQ	3.836654603	4.057799723	4.077774563	3.680448398	3.785219603	4.035598688	4.074966086	3.74067746	4.293440548	3.892804223	4.635140237	4.206803256	3.652117398	4.216441327	5.22375032	3.720873632	5.729952913	4.432441466	4.389724276	4.239359206
ADIPOR1	8.045028284	7.751857418	7.792842315	7.771124653	8.047332053	7.6368609	7.853164856	7.90374003	8.094316961	8.086635948	8.05992337	8.056438383	7.94141923	8.211773807	8.068775793	8.204834938	8.181809705	7.933741177	7.63722537	8.320595413
ADIPOR2	8.517489262	8.880135905	8.739597746	8.634519066	8.732478582	8.633595742	9.087079928	9.081709372	8.549739396	8.021660204	8.235672181	8.646188049	8.733078122	8.231170964	8.434684181	8.538729647	8.078116051	8.048645428	7.54762431	8.109783396
ADIRF	8.293955142	8.081018203	9.218363333	9.659668255	7.942393266	7.940753402	7.839828051	8.030668395	8.060356875	6.442433641	8.433149815	8.284313558	7.812284487	6.897383141	8.770583822	7.648241646	7.553868779	7.665630221	8.628460351	7.157785447
ADK	4.820383726	4.504654794	4.251758842	4.535624813	4.8699996	4.036505644	4.052411371	4.629974464	4.415611363	4.617317836	5.15193986	4.644356958	4.859593198	4.780889371	4.857869867	4.50845319	4.664630043	5.292609384	5.119223737	4.500823226
ADM	8.087777771	7.706779513	7.575836386	7.668002276	8.515934379	7.818945751	8.012344706	8.281538905	8.938384362	9.891479759	8.971671264	9.318509379	8.950512315	9.75378013	8.959667873	9.797154663	9.580923124	9.318988793	9.875634027	9.588636755
ADM2	3.389178609	3.867765494	3.496694214	3.552923144	3.539831846	3.755358882	3.988732799	3.41183669	3.605314642	3.528970952	3.90754444	3.552595538	3.987432548	3.490871123	3.90531229	4.000866647	3.663106438	3.55111949	3.581505386	4.012420151
ADNP	5.799301499	6.243767983	5.933208645	4.797813626	5.034356745	5.776668717	5.675904697	5.359361478	5.597412285	5.832022178	5.43751382	5.942739302	5.494202658	5.574610434	5.920954708	5.372076016	5.435872167	5.483862233	5.695590208	5.700476605
ADNP2	4.665488325	5.261902433	5.579537118	4.741969196	5.845050529	6.204562601	6.351634633	5.532214442	5.931128426	6.174884244	5.134584205	5.194093841	5.162155787	5.512609779	5.27411625	6.162254739	5.330795374	5.404842473	6.375903927	5.480080895
ADO	5.468299922	4.871885297	5.3681292	5.677576603	6.00033722	5.491768105	5.470841159	5.191842367	5.682724585	5.5353209	5.90596867	5.676146057	5.424902565	5.550028702	5.771842936	5.568674834	5.564087512	5.517340671	5.990633055	5.496555823
ADORA1	3.764904997	3.697509288	3.568707342	3.790214678	3.179993657	3.745812298	3.889891242	3.409820223	3.86948478	3.713637575	3.634188713	3.801359844	3.872887814	3.779083385	3.748362067	3.398105549	3.562385875	3.363066084	3.669248546	3.175783451
ADORA2A-AS1	3.36127586	3.089428405	2.970693781	3.390632676	2.970827216	3.225300861	3.129528764	3.606887914	3.237098604	3.177708103	3.219186524	3.177635174	3.224474342	3.095440171	3.199323117	3.119887615	3.512000563	3.125276017	3.11881325	3.236192674
ADORA2B	4.535730145	4.909756724	6.311463832	4.447076381	5.772550032	6.974355561	7.231090154	6.654985598	7.190148356	7.032536212	7.708140844	8.327660224	6.439621856	7.395762735	6.796445306	7.758445141	7.602112464	7.627224802	3.774559162	7.245824952
ADPGK	5.319737497	4.792322978	4.911739772	4.611413555	4.593801467	5.137009898	5.359750132	5.30811413	5.143587592	4.950502964	5.363340541	5.454311615	5.803256937	5.388981797	5.100328465	5.369191363	5.42257281	5.310936617	4.125155158	4.981983207
ADPRH	3.591722965	2.675930575	2.868781031	2.95814955	3.354600225	2.957464148	2.9100762	3.133906017	3.081894686	3.197691275	3.38572064	2.957526643	3.1328403	3.411365581	3.080413154	3.24507825	3.667635998	3.238608218	3.236120759	3.57564808
ADPRHL1	3.639425929	3.30610978	3.498558346	3.731852197	3.742960528	3.498050397	3.555469588	3.6437764	3.278296019	3.563392985	3.642207047	3.605922331	3.586080244	3.454532497	3.978803695	3.621911466	3.363025118	3.584086539	4.100234546	3.489659518
ADPRHL2	6.487005179	6.472816073	6.239029232	6.764642652	6.893479408	6.497040806	6.336346976	6.392489587	6.409211391	6.918975457	6.24558633	6.405733611	5.997769858	6.53709647	6.549840194	6.705373393	6.178195578	6.277015152	6.417035505	6.708418404
ADPRM	5.071066773	5.2923155	4.898828442	5.443235399	4.896987154	5.289537727	4.926758318	5.187845898	5.197029307	5.223368831	5.940727135	5.321503135	5.366536789	5.368730928	5.637524614	5.262907575	5.51888982	6.180353871	6.207246002	5.227257957
ADRA1B	3.420913127	3.412154268	3.710856525	3.163742346	3.457967003	3.416306087	3.923546932	3.641611141	3.489130463	3.442937722	3.17286784	3.375072077	3.723604199	3.512929288	3.669909181	4.196868262	3.472525396	3.652827457	3.066077843	3.461886024
ADRA1D	4.410425155	3.339813158	3.82979063	3.515458624	3.267370075	3.317548589	3.850707787	3.410744208	3.536108255	3.469503645	3.888569781	3.840684574	3.407649167	3.51857804	3.38563255	3.489747349	3.510163323	3.28803649	3.694805515	3.275617281
ADRA2A	3.922288507	3.994457692	4.824196167	4.826534908	4.049079869	4.759127479	4.164815952	4.590137349	4.868811387	5.896971802	4.274726033	4.658615271	3.927671181	4.839892574	3.860834537	4.081412139	4.038967741	4.329706667	3.481792733	4.77772613
ADRA2B	3.945993151	3.906512182	3.94349698	3.579955888	3.79666177	3.790090662	3.748511534	3.985153152	3.950874164	3.810932586	3.844722547	3.645211061	4.140388645	3.70470772	3.667562084	4.138792654	3.912238897	3.774429579	3.900262421	3.956672407
ADRA2C	5.446827439	4.647150774	4.826251823	5.286808699	5.272418959	4.840642997	4.917338765	4.640294456	5.002386922	4.551551469	5.269953233	5.067092474	4.943795638	4.651911956	4.915631278	5.049788301	4.770210804	4.74587841	5.012492527	4.99818883
ADRB1	4.23027212	4.153682247	3.95418676	4.057076296	4.946080597	3.990862541	3.831078743	4.175923729	3.946803426	3.899298202	4.381207259	4.029503521	3.915558271	3.860471792	4.051719391	3.487653488	4.173618691	3.799401829	3.487948107	3.804662962
ADRB2	4.76158302	4.479992132	4.518773402	4.267506529	3.881384007	3.868958856	3.310392347	4.456322652	4.349734309	4.460289559	5.409814923	4.446183285	4.563465161	4.351742041	4.42701548	4.201344294	4.913245009	4.410535417	4.702797989	4.657258216
ADRB3	3.819566648	4.071443428	3.939928437	5.818841741	3.963025388	3.86639552	3.837092052	3.771269176	4.00545699	3.865202635	3.871027854	3.86988094	4.059553365	3.906341817	4.27406434	4.170216219	3.795560245	3.930739536	4.056622908	3.890171408
ADRM1	6.897649097	6.742409921	6.93051888	8.091557922	6.351150764	6.772998248	6.571119359	7.098999069	6.766790293	6.890833478	6.906885132	7.115611105	7.002068706	6.468432115	6.961338487	6.746588869	6.530939089	6.450863372	6.349932219	6.620122731
ADSL	6.871073747	7.473017639	7.436378069	8.204290464	7.830074525	7.162706291	7.074260858	7.415992556	7.545709341	7.474753055	7.726072213	7.638504812	7.562546857	7.68943314	7.761045019	7.676441414	7.941637373	7.780847384	7.748079206	7.617322329
ADSS	6.986411337	6.924151775	7.034283277	5.963027187	7.200375733	7.068429711	7.023515435	7.219417595	7.367212707	7.529563967	7.719543346	7.428297455	7.707731529	7.752932065	7.182595565	7.734712253	7.601434114	7.915850902	6.989323953	7.495077025
ADSSL1	4.395324159	5.18755197	5.039543049	4.435801413	4.121844854	4.890976247	4.37016421	4.673279268	5.018764353	4.524413605	4.510464886	5.307159414	5.261529713	4.427983275	4.299744136	4.329631187	4.442688411	4.710509575	4.440467638	4.458216673
AEBP1	7.092925614	6.84625527	6.822636396	7.270008418	6.329052045	6.831385313	6.340528808	6.195208832	7.41779852	7.624880961	7.245578071	7.565928764	5.980151172	6.518079132	6.936088189	6.397534521	7.097675912	6.201760417	7.871153427	7.816677253
AEBP2	3.448471913	3.973212685	3.47577663	3.502457781	2.964999412	3.34910009	3.437007751	3.423811331	3.532275495	3.375248189	3.448159175	3.597433671	3.398210116	3.621830079	3.441930481	3.504861315	3.277472542	3.348154054	4.37707602	3.511002069
AEN	4.504400134	4.493250552	4.598635477	3.956947625	5.019566276	4.606459937	4.951545913	4.715580381	4.786766295	4.857766264	5.230443792	5.128300835	4.921174364	5.007162068	5.09724447	5.278159953	5.024928017	4.905193793	5.220388198	5.330795374
AES	7.318288503	7.775848355	7.520620067	8.141189755	8.038106048	7.410944929	7.083768346	7.474456903	7.107057788	7.297008978	7.001919288	7.191277651	7.016959439	6.887715717	7.629403462	7.503445267	6.681367772	6.784187628	7.773029266	6.758899937
AFAP1	3.06426677	3.438662541	3.398041192	3.047273793	3.411563593	3.524283477	3.125217045	3.123271278	3.295640771	3.409542246	3.02555796	3.335385567	3.038365594	3.207731791	3.033791921	3.005292404	3.025610328	2.984952014	3.652668745	3.137923129
AFAP1-AS1	3.744087912	4.283465858	3.654491147	3.798159178	3.459865463	3.682746389	3.904451635	3.55944352	3.769898017	3.579379427	4.458511853	4.17216212	3.712494308	3.619416225	3.584400023	3.746694986	3.528082869	3.635777314	3.593538526	3.784000335
AFAP1L1	3.293913716	3.911368098	3.008538284	3.710904694	3.278421564	3.1271309	3.659508193	3.325035589	3.602417256	3.351993602	3.598797748	3.306922097	3.493831458	3.43228216	3.365684268	3.819743792	3.502258569	3.543142857	2.937941185	3.261722405
AFAP1L2	4.071895394	4.668653728	4.224505718	4.462765886	3.929443123	4.254335462	4.491020347	4.42132223	4.578003327	4.508069917	4.859593198	4.58061013	4.38931845	4.336211868	4.376039809	4.517569214	4.116594017	4.678058307	4.563806757	4.449563898
AFDN	4.323052215	3.353912461	3.595807263	3.656420915	3.367390064	3.508537429	3.496736611	3.646455233	3.621474446	3.205057256	3.714208707	3.353614719	3.35791582	3.338575745	3.5422242	3.104094921	3.172836512	3.191295334	3.967547453	2.973181542
AFDN-DT	4.000653039	3.429873091	3.844385621	3.200040924	3.044915344	3.868958856	3.894570455	3.893117392	3.081894686	3.359199391	3.067040543	3.113466201	3.231000106	3.310310709	3.522645303	3.757074333	3.22375825	3.39906815	3.392662366	3.043024111
AFF1	4.103301342	3.494099882	3.64447214	3.610320725	3.401491226	3.667457238	3.478806182	3.304492715	3.483849153	3.293989909	3.764340993	3.52858107	3.61841095	3.402194383	3.402365318	3.505056782	3.481530377	3.415144443	3.503096979	3.34068046
AFF2	3.510279935	2.951683977	3.029969999	3.359237315	2.901328908	3.292983968	3.043965032	3.01478663	2.873256594	3.055281847	2.992139468	2.945016172	3.188084827	2.914591863	2.662012206	2.927559554	3.151784833	3.129416613	2.88684008	2.957977215
AFF3	2.983455152	3.25293576	3.195374104	3.676672814	3.214422707	3.09204782	2.98832475	3.034118068	3.080647878	3.060847315	3.2446773	3.005180607	3.306645034	3.362837899	3.129645996	3.065627137	2.972976875	3.344321408	2.859949786	3.161004787
AFF4	3.571986292	3.952881893	3.652156612	3.65195589	3.523851546	3.764540663	3.955133732	3.458400311	3.610190882	3.782299856	3.438041187	3.712003253	3.847582129	3.434122874	3.263340585	3.53723663	4.071443428	4.18093731	3.726626206	3.8422396
AFG1L	3.647320426	3.723665363	3.851074037	3.855643643	3.726877803	3.320689806	3.592828985	3.111371373	3.32470763	3.319857023	3.676446439	3.429079183	3.385738382	3.282738231	3.44977458	3.213728648	3.488650968	3.250382912	3.490080258	3.447212546
AFG3L2	4.136558429	5.142086978	5.048926493	4.14699546	3.865448185	4.919311171	5.116293445	4.797813626	4.363671856	4.523983048	4.262436726	4.349734309	3.718576537	4.435069438	4.138175083	4.119236194	4.005723609	4.076275899	4.057446966	3.974923895
AFM	2.958033114	2.831490058	3.0363782	3.20905226	2.866284651	2.764957859	2.827654316	2.760411979	2.990771677	3.178098377	3.011282657	2.693747144	2.97373247	2.963089847	2.962901922	2.70941819	2.684759057	2.810138745	3.510051158	3.043484013
AFMID	3.485919555	3.421578362	3.532835517	3.296425314	3.375594542	3.714776126	3.617839091	3.638608388	3.395282828	3.610236729	3.618435767	3.340339437	3.45954052	3.652071322	3.246642726	3.485940327	3.425067369	3.498050397	3.387379543	3.479633044
AFP	3.560768338	3.592113759	3.510833598	3.70444443	3.402281278	3.456225321	3.691326794	3.655821141	3.558442683	3.257225374	3.683478283	3.699969403	3.536256502	3.564136524	3.590763925	3.543947246	3.578063611	3.750761858	3.401742239	3.602939947
AFTPH	7.276183385	7.42403316	7.504002043	6.669190899	7.880874689	7.502400486	7.512716034	7.293558861	7.382262246	7.618573781	7.274243048	7.53288834	7.43653627	7.386594811	7.967501291	7.730196016	7.309081548	7.36137049	7.066941951	7.395762735
AGA	6.173967242	6.517208845	5.881480066	7.528730557	6.003125862	5.998904595	5.80966143	5.890025596	5.809003425	5.945376812	7.0355852	6.471015628	6.672355007	6.502251469	6.315517699	6.526066955	7.008383083	6.356700653	6.662578696	7.023881949
AGAP1	4.1109855	4.230692799	3.96079658	4.142965164	3.835679925	4.515122342	4.173618691	4.104187258	4.135880861	4.277403027	3.973651109	4.217365838	4.122204589	3.957803059	4.213280211	4.317216568	3.982136534	3.895111152	4.338402577	3.993138905
AGAP2	3.247548366	4.439212684	3.077441471	3.812389308	3.304241895	3.26017825	3.280491756	3.13055858	3.111036781	2.96038781	3.561918097	3.532459439	3.253821719	3.00626645	3.248865829	3.360578703	3.23378342	3.457915511	3.470149832	3.332425334
AGBL1	3.246609514	3.320343646	3.311038503	2.794425347	3.010260478	2.905494876	2.890256542	2.987800568	2.946584726	2.958902516	2.970352456	3.032992511	3.316434049	2.881117869	2.889750964	3.040509218	2.742126897	2.944789311	2.929822826	2.877564428
AGBL2	3.515458624	3.525417643	3.632989811	3.486729759	3.2463783	3.405723608	3.56108738	3.286693833	3.543092277	3.302492198	3.451267765	3.549457066	3.286044598	3.418797626	3.416947134	3.47532241	3.495050906	3.301589905	3.294914342	3.775395474
AGBL3	2.638645405	2.854226964	3.045718843	2.890135465	2.791405246	3.000916647	3.034507545	2.817981849	2.697501705	2.905140704	3.119203022	2.804117749	2.81963705	3.240101329	2.848458541	3.029373672	2.882862618	2.821055583	2.867329487	2.88743578
AGBL4	3.929363427	3.363117494	3.658615941	3.674350642	3.407988317	3.523365354	3.723767585	3.77235673	3.463942437	3.54164412	3.363896442	3.907161321	3.817290859	3.719628474	4.144197473	4.609060072	3.92812936	3.684643871	3.543891603	3.456273955
AGBL5	3.026389183	2.801479336	2.934080259	2.853799268	3.403147643	2.781807524	2.806072297	2.805069584	3.030526441	3.013477946	2.710415406	2.981046132	2.953526265	2.718328159	2.87691228	3.056206567	2.810961756	2.87691228	2.969061413	2.815520835
AGER	3.143840293	3.532159592	3.025821678	2.946217838	2.98799918	2.801587654	3.036655008	3.152251034	2.983517456	3.224341222	3.126766523	2.999185667	2.828197416	3.083774377	2.965278634	2.925070785	3.05507584	2.816090505	2.978907517	3.196517016
AGFG1	4.264171064	5.365867479	4.963324559	5.875624348	4.768431535	4.941879838	4.876343562	5.022076897	4.80344143	4.892133551	5.000334451	5.668489546	5.250291613	5.00880443	5.064197094	5.228854306	5.10306593	4.815950945	4.189769221	4.445257447
AGFG2	3.247932031	3.290060145	4.159437033	3.751317129	3.338907136	3.596969716	3.662050846	4.214822562	3.141338697	3.189337581	3.198818865	3.338796936	3.383683284	3.418978307	3.332425334	3.23973663	3.246324065	3.407606638	3.028112013	3.638001036
AGGF1	6.200461805	5.933432788	6.011157806	4.464524445	6.454211777	5.930165721	5.999436764	5.900658431	5.804092245	5.720530596	6.385577435	5.914404538	6.343871713	5.986644194	5.744116695	5.824701788	6.181604646	6.323889198	5.447674107	5.64401708
AGK	3.190853769	3.156271673	3.09986004	2.969761983	2.626293991	3.030148561	3.010860256	2.940273948	2.701272466	3.018580975	3.256854709	2.85487202	3.110487683	2.873926555	3.047843018	2.764752602	3.040439295	3.278882252	3.029256861	3.201655523
AGL	7.584527148	7.486423065	7.741336608	6.832804214	7.378625551	7.735074861	7.517132531	7.642104264	7.760679342	7.289909361	7.662492953	7.557082218	7.341629555	7.383805729	8.034779296	7.672514975	7.697579819	7.876917995	8.798974123	7.375424584
AGMAT	3.828735623	4.178610131	4.47830349	3.911457415	3.819769821	4.189578923	4.651572493	4.879312276	4.320855901	4.24983011	4.273040734	4.853886163	4.623289432	4.172480342	4.702240328	4.49468216	4.082622526	4.314406449	3.747553048	4.104556667
AGO1	4.040953126	4.666119704	4.506694774	3.802015921	3.357883726	4.205897257	4.221900545	4.175303548	4.110720389	3.909240186	4.050568461	4.195096186	4.135673299	3.888335929	3.988732799	3.460937745	3.950874164	3.595433215	3.520001641	4.017851851
AGO2	2.751246687	3.006676193	2.840260468	2.814846401	2.737008218	2.747033687	2.831837485	2.870241053	2.847703426	2.723129053	2.780432568	2.92292628	2.855669151	2.721315763	2.685703287	2.841805205	2.899563226	2.854672355	2.931231734	2.839903319
AGO3	3.310176911	3.908994242	3.820555932	3.343874095	3.867980966	3.820235864	4.099713077	4.027412544	3.739478188	4.155105643	3.706929473	4.06554834	3.751196672	4.137902756	4.386560475	3.760109388	3.950295028	4.211511883	4.793141415	3.92290711
AGO4	4.118690384	3.977111051	4.211380475	3.729185411	3.477581623	4.114016027	3.90627628	3.651393753	3.671686015	3.92267047	4.027096628	4.081883477	3.913617192	3.914377009	4.038595639	3.949515642	3.81410107	3.679724077	4.152409852	3.844288879
AGPAT1	4.214483729	4.908521486	4.788771478	4.971308173	5.19956836	5.258980155	4.798124904	5.285215863	5.034759524	5.449256354	4.675677612	5.441490192	4.994597149	5.123371062	5.334937101	5.586664182	4.756271942	5.138818574	5.379155035	5.152770007
AGPAT2	6.464931047	6.45619106	6.463797253	6.984636607	6.652298538	5.962211234	6.424690546	6.510530454	5.909998683	5.912598657	6.03778267	6.575533048	5.943967536	5.936740071	5.881930135	6.15490095	5.372777931	5.804607114	5.813796872	5.837182248
AGPAT3	3.237333252	3.640153543	3.937936427	3.457030424	3.611829158	4.122822242	3.937087281	4.145726598	3.832867887	3.654491147	3.541116489	3.742760761	3.791154039	3.826825475	3.800491014	4.11062496	3.321166657	4.024789547	3.17676302	3.579699468
AGPAT4	4.210905248	3.752004698	4.101166522	4.47830349	3.688212182	4.349321993	4.479872978	4.50883557	4.715887732	5.220809975	5.591680075	5.093644436	4.638170471	5.291958599	4.338908672	4.563204546	4.513468077	4.764342962	5.006488035	5.363895154
AGPAT4-IT1	3.712494308	3.459133584	3.618090923	3.390500967	3.400654558	3.657275342	3.852682891	3.415345441	4.766914517	4.241891673	3.750539553	3.504793786	3.629838944	4.057010041	3.533405759	4.173209221	3.705959314	4.248324038	4.09890389	4.486958964
AGPAT5	8.19174734	8.144646509	8.225541014	8.058839647	8.342486012	7.86864432	8.505362885	8.21321909	7.862404914	7.344587085	8.115650591	8.13912335	7.925409471	7.850125915	8.237430113	8.07926866	7.962807689	7.78261582	6.911560005	7.56389274
AGPS	4.274233103	4.233094964	4.907760463	3.650080712	5.637271971	5.778695961	5.454907344	6.001809805	5.556463307	5.581772718	6.139948165	6.409414905	6.96895026	6.175114974	5.999527245	5.95453648	6.413912029	6.490124789	6.591004065	5.219085356
AGR2	9.773238856	9.776574768	9.068257998	10.35651997	9.802922954	9.84453473	10.61215607	10.57963766	9.637659133	10.01916411	9.867778155	10.71215942	11.03255328	10.74473854	10.92230737	10.07309448	10.30953364	10.21294995	6.208832618	9.724053274
AGR3	10.86825868	10.5216169	10.53074719	10.84431753	11.1279691	10.82243937	10.2700883	10.97736249	10.58620754	10.52533157	10.61215607	11.08860626	10.97404766	11.08213178	11.14460574	11.27489875	10.84431753	10.7472242	7.887740528	10.49120437
AGRN	3.407370182	3.153569551	3.494477128	3.226836356	3.503277353	3.327312222	3.303207973	3.322253376	3.346285111	3.192069576	3.390500967	3.328484049	3.52937373	3.164960697	3.451267765	3.486511782	3.117951036	3.572245922	3.417633892	3.370751973
AGRP	3.176547459	3.005854914	3.194217654	3.094675472	3.074710732	3.210975137	3.279235089	3.060502726	3.243473483	3.15623986	3.18366166	3.037111142	3.107870173	3.419357464	3.137460529	3.180055401	3.198742574	3.106076895	3.228613655	3.155937609
AGT	5.320716781	6.099783082	5.288448248	5.917471014	5.219978655	5.516870509	5.505254024	5.355583092	4.981338606	4.879082438	5.053628604	5.376579698	5.143729591	4.92434757	5.223508999	5.197576024	4.976651691	5.007162068	5.236399521	5.313615939
AGTPBP1	4.216657156	3.689394817	3.986295981	4.748377769	3.230426079	3.679257623	3.847112915	3.688128366	3.710339429	3.772986754	4.288296274	3.792564764	3.901371693	3.697236959	3.436666681	4.039071256	3.712162143	3.599417974	3.665900166	3.445384384
AGTR1	3.705245408	3.750866238	3.846429582	3.603849946	4.362191123	3.674533816	3.76546645	3.858151395	3.832144284	3.564925752	3.755030674	3.886582106	3.639425929	3.92217833	4.111263909	3.630992178	4.326111698	4.014593876	6.629173004	3.916356408
AGTR2	3.055993412	3.517792824	3.159952756	2.97831166	3.043800265	2.852145773	3.034362026	2.659939406	3.094897522	3.142555364	3.11285033	3.056947648	3.048316228	2.80193279	2.741146699	2.829618815	2.983307338	2.986346792	3.206316828	3.158592491
AGTRAP	3.452321557	3.630473374	3.464366727	3.56165757	3.895220462	3.591990775	3.244426286	3.498873917	3.535780878	3.553251883	3.52224526	3.74272944	3.374662067	3.282645816	3.515655579	3.774015421	3.388320587	3.49563372	3.330100348	3.620212466
AGXT	3.701896349	3.976974007	3.849281238	3.637326561	4.249222177	4.27885648	3.961609138	3.908655893	3.826340033	3.739191647	3.467168066	3.807419339	3.528082869	3.566933607	3.742470286	3.524718137	3.489359655	3.549631338	3.529574166	3.677160148
AGXT2	3.853635275	3.601672882	3.487086366	3.675937864	3.420087423	3.320991698	3.538679767	3.588648915	3.39146783	3.514639098	3.628752102	3.645211061	3.483260011	3.816679047	3.309763399	3.81832651	3.539909627	3.663235439	3.404035526	3.549233783
AHCY	7.203676897	7.297377644	7.376771851	7.673250547	7.534737625	7.355402911	7.720501301	8.231570603	7.597150208	7.845121367	7.655444788	8.250939452	8.149430783	7.335774598	7.725462482	7.844903477	7.241108516	7.537236314	7.755735583	7.673549911
AHCYL1	3.316339494	3.417814335	3.502958816	3.133992944	3.606763003	3.608382905	3.616691314	3.486978563	3.732322969	3.495827424	3.332863289	3.457316738	3.658382606	3.833546299	3.759888805	3.637716987	3.617394439	3.606410605	4.49468216	3.5359372
AHCYL2	7.846735165	6.465333618	7.275416355	6.835914461	6.973191422	7.692105181	7.706640007	8.006592268	7.150922288	6.032753631	6.863073296	7.485810188	7.830670852	7.430523843	8.004756845	7.565523179	7.255440673	7.58032025	3.914304336	5.784207815
AHDC1	3.857601501	3.982612318	3.364135739	3.395922722	3.155612474	3.184553289	3.235867553	3.257868675	3.268968775	3.41419314	3.591182894	3.329454676	3.486511782	3.24910936	3.213869599	3.037724061	3.422655649	3.244087922	3.182240754	3.511148102
AHI1	3.081702356	2.833851998	2.978166885	2.990418481	3.709997944	2.970736652	2.796866172	2.848689382	2.972976875	2.975326603	2.86851549	3.028500307	2.94743602	2.975088345	2.845511444	2.550061015	2.745007016	2.877015877	3.363066084	2.727046926
AHNAK	4.57504086	4.309204327	4.089376454	4.384743869	3.896163116	3.99532941	4.125372814	4.763422457	3.934671239	3.665599411	4.107671989	3.715371463	3.984875829	3.783810141	3.700047597	3.805328397	3.966612979	4.036561529	3.613714798	3.978526599
AHNAK2	2.913291125	3.000916647	3.039068019	2.955508836	2.989472626	3.086557937	2.961424294	3.085302125	2.952418515	2.873165908	2.91477026	2.777094347	2.940684876	2.960323911	2.983158488	3.665599411	2.810034597	3.089819552	3.027901008	3.225428004
AHSA1	8.018016511	7.926427385	8.350150674	9.11968947	8.340808009	7.997666525	8.008024218	8.487032173	7.838084192	7.740745504	8.163104257	8.562546866	8.64800282	8.047027711	8.626858352	8.195584578	8.106622677	7.947593504	7.914352713	7.670427658
AHSG	3.110181307	3.393388129	3.055712316	3.428766453	3.164149099	3.043800265	3.011448555	3.43935279	3.263812309	3.226168238	3.088393558	3.28544819	3.215360968	3.28471173	3.347287899	3.495222863	3.212389088	3.104440259	2.951932356	3.109277318
AHSP	3.139374236	3.680798887	3.42809498	3.420819171	3.375023516	3.451493478	3.238373486	3.625791288	3.315659325	3.52073906	3.351103129	3.557042773	3.473410083	3.443759416	3.468192614	3.578824475	3.513175012	3.694009754	3.432016987	3.564352101
AICDA	3.497618277	3.544090282	3.17049942	3.880583142	3.137878218	3.388320587	3.39714492	3.242496629	3.417240521	3.475429723	3.375248189	3.582899815	4.37687681	3.390500967	3.505212333	3.511783438	3.453322243	4.450136224	3.37872026	3.65083723
AIDA	9.335086595	9.396803151	9.235747995	9.353979819	9.497340787	9.251064343	9.306333231	9.341414896	9.801750351	9.544427827	9.736786952	9.572429331	9.604760405	9.535731649	9.647768277	9.308062944	9.808007554	9.749533145	10.86825868	9.878627697
AIF1	3.617648652	3.460829191	3.609077296	3.419273328	3.520082562	3.849104083	3.824469366	3.620575182	3.503696582	3.873445359	3.30120892	3.694545503	3.43228216	3.639002728	3.314473241	3.812094127	3.672992858	3.781088969	4.648434182	4.068681379
AIF1L	3.436475674	3.539195184	3.6968249	3.205057256	3.432824565	3.159559121	3.588194267	3.29246107	3.530159538	3.561741442	3.773882878	3.474338399	3.213374426	3.485856514	3.392699999	3.446233944	3.419211794	3.372848158	3.565096735	3.338545987
AIFM1	4.604545692	5.056534308	5.693458462	5.817723221	6.680442568	6.380454158	6.072196973	7.002866216	6.365576031	6.208449475	6.80602992	6.954909634	6.833016388	6.413912029	6.553114218	7.037057744	6.329690594	6.338294067	6.230774946	6.756190278
AIFM2	4.132651577	5.007789723	4.362772664	5.487123444	3.623458153	4.632854336	5.149255548	4.898130597	4.633670873	4.623901045	4.605464904	4.990130441	4.536208513	4.164222229	4.561827379	4.673916795	4.489801859	4.659776573	4.086273765	4.679672573
AIFM3	6.165330489	6.164885472	6.57929925	6.47677734	6.148809953	5.800292661	5.808846625	5.955556214	4.702018514	4.783005438	3.786544201	4.731908293	4.037667115	3.88062202	5.404842473	4.689511375	3.753836263	3.672381714	3.851443882	4.271745351
AIG1	4.586852882	3.54818517	3.664807919	4.034286566	3.647203364	3.6424472	3.900196148	3.872106279	3.93674503	3.460391027	3.210273778	3.679460658	3.440381427	3.509469928	3.648081772	3.821450441	3.670907455	3.394980592	3.466301991	3.971752413
AIM2	2.979396802	4.125748004	3.547347012	3.701966766	3.864294668	4.499299711	3.613639883	3.636797221	5.999663807	5.546354009	6.846917242	5.32333823	6.498561196	6.526557006	5.69445058	5.060545947	7.594153834	8.068012438	4.905193793	6.75643516
AIMP1	4.447174625	5.350062533	5.898557238	5.515973839	5.975110874	6.308305858	6.154552834	6.174096232	5.864973981	5.507559765	5.316675969	6.075204143	5.298138	6.058862217	6.218613435	6.573951445	6.235973572	6.064063563	7.079655483	5.197947553
AIMP2	7.71145909	7.953363441	7.840139627	8.024338305	8.141189755	7.969751271	7.78978272	8.396310929	7.688727699	7.64947378	7.74441312	7.916708667	7.446457382	7.694512473	7.911665012	8.014732995	7.4873712	7.564117099	6.251729922	7.306562821
AIP	5.326164363	5.177418526	4.945865555	5.436189116	4.510587577	5.052366281	4.49314372	4.934791165	5.132721246	5.316484215	5.906965756	5.251075383	5.251452285	5.384476904	5.023270672	5.408871508	5.109035154	5.20433098	5.858042985	5.571003905
AIPL1	3.412067446	3.316155956	3.157121295	3.536357102	3.825586125	3.31090139	3.415725603	3.395244077	3.14206181	3.468572618	3.351949023	3.390042227	3.41773887	3.387833335	3.352679636	3.378511448	3.531894084	3.407517167	3.721828078	3.279557083
AIRE	4.952196643	4.497364542	4.364417798	5.424679095	4.607166102	4.330917632	4.45452784	4.320649715	4.41492896	4.287780438	4.605563428	4.350268672	4.305713909	4.408473807	4.522453263	4.235886946	4.505778038	4.247367168	5.363340541	4.171189007
AJAP1	3.349063786	3.263532051	3.394881514	4.597212443	3.054172018	3.232992566	3.208679988	3.22709944	3.356706885	3.123817928	3.459797605	3.296710057	3.22732399	3.30793276	3.372640335	3.313040431	3.321166657	3.200778284	3.560427559	3.234624204
AJUBA	3.686989864	3.567520764	3.2513013	3.636132103	3.30823033	3.165577944	3.325007069	3.286736331	3.434273696	3.263812309	3.321214811	3.2477931	3.445354581	3.205057256	3.045896092	3.178656787	3.172216061	3.0829582	2.831227434	3.255707332
AK1	6.816955253	6.602987613	5.99321984	7.005402373	6.32259609	6.77562246	6.72996096	6.583268676	5.570040165	5.650525461	5.158531547	5.065514441	5.672861144	4.802877445	5.285215863	5.821798601	5.349205409	5.344416227	5.45739178	5.474917722
AK3	6.222261811	7.623201932	6.722242195	6.826106981	7.844540962	7.126332889	7.366664776	7.432577989	7.021559925	6.933243718	6.710727744	6.704654159	6.966281773	7.049015559	7.024572249	6.760033477	6.928942372	7.156618729	7.739064488	6.457344424
AK4	4.453906469	4.579972009	4.563105938	5.009468576	3.752192605	4.58587013	4.999990331	4.201517793	4.106357205	4.101166522	3.6395597	4.179112737	4.199727935	4.133257968	4.729261831	4.010490989	4.022166215	3.958627048	4.404188028	3.304806153
AK5	3.475149782	3.221439106	3.539968151	3.005486766	3.040439295	3.26031051	2.964467061	3.2298664	3.233436378	3.039638809	3.458515979	3.37222794	2.886776263	2.945828549	3.510246743	3.007871309	3.431940239	3.154221604	3.268014756	3.215733736
AK7	2.919296527	2.93154352	2.545934265	2.735096013	2.812995145	2.672896351	2.569666592	2.732069117	2.76715554	2.882454031	3.271043965	2.798579488	3.125834983	2.815716955	2.744111161	2.952699863	2.715084423	2.847532469	2.879614312	2.818349253
AK8	4.567648582	4.217055063	4.302984394	4.951283646	4.147079895	4.357488034	4.445007014	4.228908891	3.911238703	4.085928119	4.353816772	4.021897178	4.452383832	4.104088195	4.40448872	4.458511853	4.250483793	4.182661616	4.041498438	4.19210287
AK9	3.58414459	3.383004111	3.563306938	3.505308607	3.210794902	3.712494308	3.404866176	3.225533918	3.401913151	3.436967859	3.318787263	3.324768571	3.527285188	3.544372045	3.591511063	3.364957651	3.201812376	3.50234676	3.278231021	3.159952756
AKAP1	3.040383222	3.215399306	3.111442088	2.817447701	3.132188244	3.20570463	3.175903638	3.237375	3.168999774	2.917178778	3.429536827	3.095539825	3.580956969	3.610320725	3.181024968	3.200438408	3.058788497	2.790029509	3.324179023	3.089988855
AKAP10	4.076627059	4.109472769	4.140629706	3.993378036	4.060486315	4.057998737	4.378012937	4.216657156	4.493709916	4.111927937	3.896852802	4.196155306	4.088691004	4.545905371	4.054322365	4.411621202	4.759630256	4.471584774	3.759113707	4.033767162
AKAP11	7.952055259	7.823639693	7.823639693	5.366536789	7.826955388	7.865810037	7.708532324	7.372202587	8.227569059	7.884336031	8.006223322	7.5551437	7.966538415	7.890808155	7.731972433	7.528497924	8.017514352	7.969751271	9.284590388	8.106982821
AKAP12	3.117240389	3.496636462	3.311038503	2.847600867	3.479905619	3.610903527	3.28141472	3.211680139	4.53011236	3.820583762	3.978465739	3.981826294	3.271447896	3.926114689	4.381056097	3.806871638	4.730763513	4.199323637	8.567812901	5.070618689
AKAP13	3.188683931	3.219444516	3.329512447	3.394959261	3.806537856	3.627599458	3.204443249	3.695072315	3.500237239	3.421108827	3.367907937	3.508355184	3.494509661	3.580757817	3.365235387	3.353214012	4.249889535	4.518289697	3.225878002	3.477735132
AKAP14	3.463051849	3.405322226	2.867620553	3.161897224	2.79105314	2.761347165	2.820140238	2.617583091	2.766294544	2.874331814	2.896355129	2.73979727	2.777817008	2.982618832	2.848400608	2.622642603	2.89480808	2.861818049	2.820049668	2.723129053
AKAP3	3.626041214	4.084566389	3.343391717	3.631526891	3.63478038	3.375509846	3.45136731	3.371227775	3.414301347	3.410488147	3.373707352	3.769870477	3.459456124	3.526218706	3.489747349	3.479379498	3.459429835	3.742470286	3.877318301	3.440474234
AKAP4	3.374662067	3.132801278	3.185621744	3.595679816	3.936154615	3.09687418	3.466060031	3.371993801	3.286693833	3.362404832	3.174835733	3.383343641	3.31346885	3.1061175	3.345021435	3.284403546	3.258400224	3.423031153	2.913787241	3.380454635
AKAP5	4.364000189	3.360359612	3.935771354	3.709375109	3.420599314	3.832253168	3.928571487	4.806117816	3.875872709	3.564442873	3.860992708	4.335140797	5.365867479	5.154450262	4.944555374	4.482388029	4.23262895	5.04966806	3.232736093	3.493519144
AKAP6	3.357976599	3.141739627	3.18573567	3.879313228	3.730149403	3.412582076	3.363719759	3.361970508	3.321564287	3.387545779	3.132594753	2.985692885	3.348197186	3.332363204	3.366646093	3.462676826	3.116362934	3.273866504	3.791752063	3.484212023
AKAP7	3.287362493	3.437443884	3.814711953	3.423368093	3.175903638	3.767864858	4.011127122	3.924807826	3.779905826	3.636341389	3.348841795	3.97971951	3.559879352	4.188685569	3.913617192	5.17462163	4.048429253	3.940319683	3.878905604	3.774559162
AKAP8	3.176633558	3.469874357	3.237763711	2.956116596	3.487999485	3.369756561	3.667120049	3.652569441	3.424313142	3.416222066	3.152438672	3.187514839	3.229620994	3.312997332	3.506896589	3.410911781	2.935204925	3.092573751	3.463348643	3.700610024
AKAP8L	3.310921477	3.403943184	3.429536827	3.413123398	3.821899522	3.517032519	3.843273554	3.59624312	3.550093755	3.770350382	3.498077362	3.641266604	3.484592897	3.50977051	3.81560687	3.726324999	3.520870967	3.601317989	3.415835453	3.783810141
AKAP9	3.531123028	3.305223658	3.303207973	4.198560919	3.156113905	3.403803465	3.211895472	3.344899358	3.324056653	3.094464768	3.264897373	3.461756384	3.273299972	3.20416304	3.316805985	3.27960042	3.350503202	3.585281655	3.650745483	3.237437661
AKIP1	5.931128426	5.733652958	5.515026693	5.145354218	5.291801438	5.528715261	5.312227027	5.586944927	5.693003436	5.740463424	6.054569828	5.981485413	5.449152226	5.645905768	5.801732381	5.332046968	5.709568505	5.802437471	6.125805988	5.688858583
AKIRIN1	4.621915472	4.864534394	5.749068504	4.789622471	4.405170523	5.672861144	5.369923576	5.869517055	5.86459707	4.721352483	5.642637516	5.553897941	6.170430986	5.5580623	4.664432276	5.582786455	5.580176378	5.941235761	5.009958082	4.970554912
AKIRIN2	5.6004224	5.385831573	4.527080122	6.267851349	4.759518299	4.788863426	4.83386166	4.638039831	4.86441987	4.729261831	5.65718897	4.798788241	4.571244167	4.890705134	4.410425155	4.769497972	5.003188406	4.430520624	4.455091344	4.666299986
AKNA	5.945613849	6.908056185	6.545165361	5.787253557	6.272948485	6.403912322	6.17746029	6.275586312	6.75051531	7.084040618	6.499204282	6.457473523	6.65611003	6.378289804	6.7378636	6.334644182	6.679691369	6.5306641	5.391146847	7.198603926
AKNAD1	3.339380483	2.987554808	3.087941056	3.099562842	3.623458153	2.911024535	3.165826398	3.136522881	3.034665208	2.799605498	2.923379632	2.764957859	3.059026878	2.891651751	3.40001323	2.934748312	3.186569311	2.765540714	3.352519754	2.855136793
AKR1A1	9.304763353	9.187565047	9.247593948	10.03363625	9.408991952	9.379494956	9.259425655	9.441767962	9.506644908	9.366330822	9.577399525	9.404911212	10.02766822	9.669999222	9.459457082	9.676286275	9.693083846	9.774574517	8.195584578	9.764361811
AKR1B1	7.283593212	7.355402911	7.564117099	8.000074424	7.980058479	7.738778579	7.434123007	7.489209929	8.323570796	8.062107436	8.360462637	7.868151505	8.099064938	7.830964141	8.07926866	7.973592476	8.335944389	7.966538415	7.865810037	8.506851948
AKR1B10	9.10402057	9.319946687	9.402372094	9.275945724	8.898090683	10.04269831	10.13051453	10.51676702	9.743123369	7.733019146	9.654495434	10.72519069	9.030214757	8.153864878	9.926592924	9.4190892	7.853247723	9.976168646	6.156496289	8.158012438
AKR1C2	3.40047673	2.931102935	2.85548021	3.050412763	3.157898029	3.134558682	3.029544632	2.975219164	2.867281861	2.886067313	3.378536981	3.245690722	3.022781761	3.080974912	2.934005227	3.396558993	2.90040301	3.170157076	3.284956951	2.848329209
AKR1C3	9.805763719	9.756828668	9.489823086	10.26441181	9.034193217	9.596963769	10.4037057	9.490628391	9.840259592	9.282584309	9.284590388	10.51804778	9.265498813	10.09214653	9.940227103	9.828511817	9.108884903	10.37421991	7.53141709	10.01642496
AKR1C4	3.394173794	3.719323587	3.420487905	3.268289899	3.234158079	3.240647316	3.269707184	3.385199795	3.277817761	3.012559369	3.750058907	3.336224551	3.462927329	3.569447238	3.317357162	3.391000996	3.22313317	3.122400357	3.217516132	3.081702356
AKR1D1	3.0485086	3.280321813	2.813062478	2.911252517	2.955223351	2.946584726	3.043452588	2.76155471	2.809084515	2.88670562	3.008138796	2.864373473	2.886590331	2.951045993	2.77914259	2.860891754	2.922316452	2.931311968	2.594782478	2.948443535
AKR1E2	3.333186972	2.980870855	3.038250724	3.327594379	2.932544357	3.153290388	2.950770177	3.14203684	3.133712185	3.450765159	3.004993358	3.186352558	3.256662889	3.005930204	2.951179032	3.357443281	2.894472131	2.889195802	2.831276592	2.857979096
AKR7A2	7.026569755	6.790814417	7.031073432	7.475460316	7.736305316	7.251522673	6.495478168	7.013049843	7.330231358	6.976295209	7.237474443	7.579367866	7.196319431	7.125329016	7.309835124	7.559083393	6.771988191	7.140363608	6.856914089	6.830917619
AKR7A3	5.989450725	7.198603926	7.215212698	8.36337452	6.448481773	7.129666145	6.782606813	7.846388574	7.086271349	6.418429093	6.841673989	7.486423065	7.531638359	6.45176833	7.231975212	7.169002158	5.631527741	6.6642623	4.134165517	6.343871713
AKT1	7.22376891	7.508952875	7.36137049	8.111566973	6.405395134	6.946388944	7.032449571	7.066475494	6.400867841	6.919486629	6.749067496	6.966407297	6.700084991	6.499773611	7.015493666	6.644228054	6.068962562	6.044467549	7.237299805	6.635905306
AKT1S1	4.594415401	5.362748819	5.030019723	4.117297902	5.398839832	4.58234234	5.00806501	5.49134098	4.453343966	4.405701666	4.817261302	4.587188213	4.80522558	4.371148115	4.463409224	4.086192153	4.189289018	4.493596127	3.342497182	4.193282348
AKT3	3.592433161	3.283221233	3.50742057	3.203910692	2.734565385	3.230687587	3.205859476	3.151784833	3.438496457	3.111346294	3.258979223	3.582467315	3.507978119	3.298380313	3.089428405	3.424218494	3.309918925	3.502090139	3.534922368	3.17676302
AKTIP	5.599297452	5.15344293	5.425625471	4.572862798	5.808094229	5.66540709	5.381357108	5.410252421	5.443650854	5.270609665	5.651150506	5.839469892	5.785725011	6.281602431	5.314171104	5.896215219	5.890822022	6.031037366	6.953013808	5.226871099
ALAD	4.648030206	4.391068807	5.169754813	4.619084291	4.72952927	4.788095038	4.408000658	4.484077193	4.380052455	4.291618776	4.48125018	4.590871152	4.356694869	4.340328629	4.22443661	4.238863047	4.187535845	4.185810721	3.919054453	4.170135472
ALAS1	8.163284926	7.900582225	7.919052749	7.162219597	7.868332409	8.502326328	8.304537897	8.553105683	8.427368905	8.870920164	8.368301798	8.898800113	8.155587388	8.140440392	8.076738752	8.074181777	7.366183229	7.971259908	7.196834657	8.302405396
ALAS2	4.212288863	3.93226066	4.189695633	4.416291673	4.387112599	4.481533337	4.359692579	4.538396051	4.232534034	4.985220217	4.479456423	4.325416097	4.442488812	4.639606216	4.285484743	4.151561725	4.396883187	4.33543191	4.321381994	5.01345011
ALB	3.717282359	2.972713871	2.963323703	3.688486474	2.868437633	3.121523038	2.92052765	2.763103991	2.969913619	2.506793815	2.770798833	2.865054268	2.67773223	2.666719679	2.797083194	2.766814165	2.813665374	2.746670657	2.713117296	2.767416079
ALCAM	3.799401829	3.711704082	3.359475857	3.374259207	3.076688827	3.590221551	3.895666614	3.519311412	3.900129273	3.564618895	4.362132602	3.362761595	3.704948784	3.807225385	3.613826405	3.686352077	3.846828481	4.05099069	4.982549711	3.73720453
ALDH16A1	4.210098572	4.488191717	4.360819665	4.356473822	3.984170607	4.427609706	4.34943605	4.600758141	4.102815116	4.607587559	4.224864871	4.068541163	4.328115224	4.235374163	4.399064662	4.231045501	4.332932344	4.438894905	4.175807471	4.381207259
ALDH18A1	8.611384134	8.570933667	8.932947802	7.315879763	7.956064586	8.911534507	9.368808079	8.872061554	8.354069084	7.715830697	8.012344706	8.392399909	8.317343861	8.217088901	8.242825133	8.912669437	7.897163676	7.6368609	6.70258271	7.80771488
ALDH1A1	8.812064295	6.963029426	8.382079956	5.825246285	8.626224403	8.112277432	8.030318606	8.43999874	8.700077767	7.468637817	8.709963744	9.01164918	10.67362319	9.098464057	8.813716453	8.765628817	9.309407215	9.095459742	10.0595513	8.632435763
ALDH1B1	4.396392222	4.196388935	4.354182452	3.696364019	4.106696163	4.176136845	3.730149403	4.792433672	4.577151024	4.380553397	4.425438203	4.563465161	4.951664572	4.668195692	4.396801691	4.918122747	4.524071372	4.406494874	5.58587987	4.318842146
ALDH1L1	3.439766613	3.473706268	3.81410107	3.383929222	3.395595883	3.696455235	3.392132691	4.17896302	3.669202609	3.655880779	3.893831242	3.670793316	3.597975068	3.881684933	4.021220258	3.642088781	3.925725437	3.734483045	3.192663157	4.535037129
ALDH1L2	3.744612137	3.916872435	3.586024031	3.712670695	3.442064136	4.03121505	3.472919101	3.368153515	3.626432501	3.479060858	4.528520696	3.56457669	3.81284608	3.274766409	3.620575182	3.593289374	3.647506721	3.309076501	3.538174392	3.651345345
ALDH2	10.25333518	10.25530546	10.46695052	10.02041469	10.31289218	10.2464615	10.2772433	10.3598924	10.07077209	10.06877252	9.742092543	10.35651997	9.929587715	9.707155269	9.816283156	9.853382939	9.307045667	9.371993134	9.790646596	9.912298492
ALDH3A1	5.051032335	4.919795507	5.004197215	5.822347482	4.618266531	4.905193793	4.931185617	4.78126303	4.758594781	4.606086223	4.917440856	5.054519911	5.349902377	4.460208298	4.840985566	5.282924264	4.663452567	4.461701814	4.690015967	4.767486723
ALDH3A2	6.578459044	6.126344814	6.370654761	5.226337888	6.266890152	6.308759625	6.636389562	7.00925557	6.662138765	5.879873558	6.860998989	7.213577651	6.887070776	6.494189128	6.280825446	6.962720347	6.257593646	6.613129418	6.683535775	5.792511973
ALDH3B1	3.282430171	3.209799791	3.449407834	3.167213039	3.473097797	3.456579376	3.338117164	3.190541032	3.554085176	3.670390019	3.108019593	3.235691482	3.595926413	3.299252128	3.191831226	4.061419169	3.588807131	3.54582496	3.451829033	3.509011944
ALDH3B2	2.830438207	2.803894891	3.037331105	2.895576068	3.166466387	3.018471616	3.041934415	2.910469346	2.823688817	2.701647891	2.815161095	3.084606717	3.198466589	2.96923123	2.682807875	2.90416107	2.915419583	2.817447701	4.558812195	2.83429098
ALDH5A1	3.988732799	3.720095018	3.990561382	3.767126949	3.236876567	3.701314368	4.073215132	3.913072949	4.077571426	3.487903763	3.562329146	3.708739682	3.451138548	3.420913127	3.704975853	3.973326908	3.41066094	3.672337725	2.69774859	3.656822445
ALDH6A1	3.471187732	3.836715968	3.593971899	3.938545819	3.461077198	3.41252538	2.952932281	3.582108598	3.375550156	3.103820842	3.214137033	3.476741149	3.420819171	3.406162314	3.293788934	3.363337017	3.347106741	3.334442209	3.024410688	3.157590007
ALDH7A1	3.146470536	3.780043028	3.41812558	3.75148212	4.083793058	3.837631637	3.63404865	3.861250378	3.728247608	3.733537321	3.15584877	3.608382905	3.442574247	3.552508466	3.676446439	3.636593686	3.417116354	3.297807913	3.633344478	3.611874365
ALDH8A1	3.472071099	3.259265152	3.355464142	3.266139387	2.852145773	3.094232031	3.34001425	3.241484815	3.244204856	3.136424584	3.373371414	3.307870762	3.174000927	3.177029095	3.361463908	3.214023997	3.375023516	3.274111223	2.848107496	3.386846165
ALDH9A1	9.782247071	9.726640723	9.990612835	10.27468228	9.703895598	9.780030426	9.742092543	9.855955383	9.574443058	9.593784428	9.261748041	9.602119418	9.465614747	9.378275621	9.823163004	9.70837247	9.260154827	9.275945724	9.247593948	9.352941388
ALDOA	11.5132323	11.23807566	11.38701641	11.73192349	11.52593545	11.41867818	11.45595568	11.47299604	11.15263306	11.57472595	10.77052539	11.13445166	10.60340338	10.9157216	10.97153054	10.73024946	10.5816101	10.77848073	10.47648386	11.05408572
ALDOB	2.808251925	2.799456267	2.859707612	3.490507553	3.142520331	3.022781761	3.010910319	2.93295278	3.396646685	3.997605346	3.234586631	4.565857754	3.819769821	5.34852117	2.713616425	4.434444009	3.17243706	4.213195214	2.999416014	3.082751734
ALDOC	4.589384362	5.415484745	5.031051361	5.697122458	4.571918966	6.038038873	5.887945679	5.663821396	4.843847453	5.042983161	4.34408974	5.122190269	4.880252189	5.20696827	4.928403238	6.112466985	4.518289697	5.190818774	4.336263448	4.703688833
ALG1	3.543891603	4.33943015	4.096410172	3.973326908	3.947817325	4.040515829	4.132743852	4.281773289	4.068758664	3.747312392	3.858918036	4.117911148	4.066440766	3.864294668	3.858591663	4.57359743	4.145583828	3.986664768	4.431251154	3.910295406
ALG10	3.187635706	3.354678623	3.335732845	3.187758556	2.997196968	3.392966028	3.400654558	3.478182005	3.36231501	3.402281278	3.406759604	3.430989196	3.382314453	3.404305477	3.683565853	3.295908003	3.663300343	3.445112886	3.556574763	3.12831325
ALG12	4.362851378	4.438216912	4.963454234	5.334378081	5.163812722	4.837285642	4.990751911	5.130894492	4.617749597	4.758409903	4.34805668	4.244657236	4.122347867	4.888655459	5.109685334	4.921745406	4.500729668	4.286555367	3.664698661	4.649615471
ALG13	4.900391692	5.332193742	5.234965449	3.577454396	6.057420521	6.105803893	5.441773498	5.719693173	5.690825187	5.792511973	7.111165335	6.481138298	7.2132581	7.059482843	6.629669547	7.185016421	6.84209485	7.238441843	6.120037188	5.675759076
ALG14	6.601641329	6.678555415	6.822274006	6.076417001	7.183886459	7.1918038	6.571390646	7.111904579	6.718764957	6.951863782	7.002218123	6.779646674	6.679891625	7.306351144	7.215434854	6.694922511	7.285288286	7.310035899	5.765210096	6.648312444
ALG2	8.384613582	7.974276834	7.876519213	7.883383987	8.427368905	8.216634093	8.140827232	8.384613582	8.278515521	8.364172588	8.536034464	8.448145766	8.393795156	8.317708398	8.067544304	8.300838127	8.196406104	8.220521771	6.921665761	8.436507289
ALG3	6.59406822	6.590385126	6.254070181	7.607405679	6.741397126	6.018526119	5.990980042	6.626514934	6.150530305	6.150269064	6.229285025	6.550564635	6.092660359	5.993065109	5.991266061	6.312999529	6.041183705	5.404164522	5.819844474	6.431038213
ALG5	8.803924976	8.576156516	8.187288966	8.151802522	9.187108214	8.717955253	8.750719757	8.944491657	8.886377395	9.094020592	9.509788269	9.046446265	9.289911165	9.377338122	9.249884556	9.208858721	9.641178157	9.362946173	8.392789248	9.432382604
ALG6	6.486090006	6.48991915	6.579531932	5.906525618	6.72526864	6.936932483	6.326844974	7.31030748	6.958941151	6.735713884	7.103565499	7.125580062	7.509652066	7.144202683	7.221735654	7.186133162	7.215994607	7.480745383	5.897724652	6.948538325
ALG8	7.092685557	7.110749669	6.838323353	7.162022778	7.227266579	6.854408468	6.862820897	7.590662155	7.231484799	7.241420414	7.856864328	7.656133529	7.564706111	7.73664694	7.644268886	7.50582259	7.977707628	7.929269169	6.203130953	7.483342352
ALG9	6.390456979	5.131226611	5.364137726	4.912353354	5.649265348	5.487246342	4.997872244	5.188863632	5.435987581	5.41290673	5.661940336	5.592633353	5.418035361	5.312758342	5.048874538	5.24192135	5.295538083	5.266496398	6.109270734	5.485414508
ALK	3.778555331	3.078469576	3.209300911	3.560362248	3.234335133	3.114080013	3.32631149	3.236042633	3.153903302	3.208679988	3.460692351	3.033338228	3.21740661	2.831137786	3.571515178	3.189259802	3.188248451	3.255425615	3.9972946	3.371528701
ALKAL2	6.679891625	6.204562601	6.908280327	6.068581474	6.415424893	6.742611044	6.281602431	5.529104101	6.551506742	5.82810456	5.829259714	5.988901338	6.198588222	6.079847719	6.221036861	6.369808169	5.622008668	5.450187455	5.779044752	5.615561014
ALKBH1	3.575472673	3.295774772	3.903427206	3.283843315	3.30838938	3.271484496	3.392827498	3.439213287	3.409004649	3.554431373	3.359526784	3.458281231	3.22836178	3.596496861	3.722106307	3.671386326	3.576152026	3.29458231	3.157428447	3.203806563
ALKBH2	4.359452753	4.468926151	5.042234239	5.024300214	4.498122029	4.528620305	4.554047867	4.22443661	4.78695809	4.675677612	4.585439042	4.768551764	4.60617671	4.378012937	5.04583203	4.912466159	4.438498527	4.623098148	4.742470384	4.640564047
ALKBH3	6.418846378	6.2813005	6.210397817	6.78201596	5.805763229	6.639225617	6.106939328	6.20026474	6.501007084	6.459856618	6.109362069	6.306903515	6.429632733	6.640888841	6.751415403	6.326433011	6.376164902	6.731934228	6.270085942	6.017584616
ALKBH4	3.989734228	4.641379413	4.346319615	5.668789786	4.474341269	4.331987108	5.172598174	4.553916374	4.335575339	4.453243281	4.348797244	4.595865002	4.352449422	4.318313341	4.921745406	5.312227027	4.379773447	4.562862238	4.717424819	4.637228258
ALKBH5	6.661167578	6.527180799	6.285115889	5.644714067	5.964743365	6.175236971	6.069369483	6.178108064	6.007628983	6.221301554	6.143988743	6.134578104	5.865821155	6.052875873	6.221727994	6.381939385	5.948014683	5.867622592	6.88948828	6.522635746
ALKBH6	6.394774957	6.552333341	6.090345852	6.976149216	5.907423373	6.389456809	6.083688183	6.011999068	5.588399455	5.615349782	5.912457277	5.59052153	5.948361663	5.739262004	5.595407473	5.54114204	5.265859673	5.293700066	5.78072687	5.746237075
ALKBH7	3.356826638	3.289496368	3.563150408	3.005592413	3.09971687	3.262131523	3.238373486	3.315571711	3.100768695	3.159513093	3.264035462	3.380298207	3.507811314	3.531865659	3.638191511	3.282791727	3.18115262	2.901678994	3.052972912	3.43929125
ALKBH8	3.526800738	3.551657992	3.434625671	3.389295042	3.654092686	3.740715941	3.443812553	3.646938529	4.022027338	3.78405963	3.720225444	3.692154345	4.092432553	4.042764575	3.762723215	3.958130639	4.140048769	4.322625359	4.881036003	3.672677477
ALLC	3.333186972	3.232288856	3.179726729	3.287637158	3.465390949	3.362613022	3.259585874	3.328043679	3.248224465	3.236241465	3.287655176	3.391887633	3.538044128	3.230115473	3.36132343	3.013514732	3.466745916	3.137333867	3.527070085	3.433931494
ALMS1	5.430025593	5.631527741	5.646805678	6.466637621	5.89562924	5.701672727	5.694820968	5.661097907	5.683194942	5.794835882	5.990018124	5.974499089	5.332324087	5.323516243	5.462898185	5.330030929	5.676701577	5.009003758	5.795282449	5.424086179
ALOX12	3.525503769	3.633297059	3.636191958	4.276090177	3.538311623	3.572086012	3.64754235	3.699384807	3.602189497	3.746635017	3.323895788	3.867661577	3.511741215	3.734226407	3.396678684	3.731089967	3.6125964	3.506597355	3.55568129	3.627496838
ALOX12B	3.517668889	3.949101545	3.667827277	3.72303109	3.248355314	3.729433842	3.781935642	3.425036074	3.701314368	3.588311708	3.669360465	3.521348561	3.667874679	3.662245461	3.468442831	3.566471087	3.433931494	3.328615023	3.404895229	3.625826054
ALOX15	2.995638342	3.103116882	3.083423333	2.922256416	2.957669147	3.056660542	3.123864572	3.34059926	3.163671343	3.468834507	3.251850036	3.200138703	3.213606767	3.429822686	3.302562124	3.189621702	3.13813746	3.224132131	2.861168702	3.06925397
ALOX15B	2.715365156	2.956835284	2.91790491	2.891824098	3.278328513	2.933013843	3.042544349	3.09609555	2.959323697	3.377499508	2.70970559	2.875117386	2.979869814	3.093249723	3.152928128	3.072081533	3.326941892	3.199053311	3.238838478	3.17197881
ALOX5	3.508151107	3.595965135	3.664320056	3.475027855	3.856308673	3.762818714	3.583443402	4.089533947	3.864403585	4.822246423	3.829225086	3.798813405	4.003557856	4.357587388	3.982686698	4.285766392	3.774719163	4.58600806	3.994131545	4.060681671
ALOX5AP	7.173566538	6.671664844	6.813807379	6.738545261	7.669389818	6.845908455	6.829212626	7.073221014	7.788484705	8.954184769	8.928747828	7.898341035	8.977619183	9.632271576	8.344395975	8.437982533	9.10402057	9.331281231	8.383092427	8.584703421
ALOXE3	3.037375778	2.895778359	2.917480915	2.920826552	3.452886178	2.699421723	2.817286584	2.853799268	3.076081042	3.083180292	2.743624928	2.759419928	2.995072583	2.743821129	3.258677679	3.020398059	3.037569011	2.873067825	3.517094282	3.087559667
ALPI	4.094229059	3.808985653	4.048186968	4.180106188	3.559370433	4.15139081	4.617317836	4.185810721	3.498797651	3.098307311	3.381649602	3.830857901	3.78731807	3.344824983	3.560362248	3.715285051	3.240936978	3.223786842	3.280080281	3.417584773
ALPK1	4.651799615	4.221698309	4.783798033	3.624543013	4.36566053	4.427908308	5.180308836	4.748377769	4.386500551	4.600159098	3.723352417	4.567648582	4.739702882	4.857578613	4.92326341	4.588586895	4.439414499	5.526384196	4.570498642	4.35937226
ALPK2	3.246101271	3.652452497	3.647077991	3.381872584	2.937812967	3.536108255	3.601105909	3.507174687	3.776581349	3.873445359	5.460010425	3.996458313	4.241725173	3.977491423	3.732492835	3.39196712	3.748565409	4.554250744	3.513438893	5.207592773
ALPK3	3.173020207	3.524738968	3.303371697	3.412429064	3.241379251	3.375009917	3.414864161	3.358361951	3.289917735	3.405762123	3.149466588	3.38565755	3.375401559	3.660519671	3.908047474	3.514076519	3.214986677	3.873529964	3.690791897	3.536688813
ALPL	2.881498394	2.802220359	2.751893263	3.113055642	2.780930073	2.805069584	2.814566501	2.792988046	2.78151115	2.842495267	2.946217838	2.832099082	2.829244987	3.172057219	2.611479712	2.985494045	2.861036984	2.893114646	2.790264655	2.664777728
ALPP	4.346151737	3.32425379	3.477785	3.734117356	4.05491735	3.439766613	3.367309593	3.517959459	3.476253156	3.539805859	3.553841884	3.48008264	3.588111238	3.253203946	3.477428136	3.402953912	3.491235732	3.302719414	3.705295078	3.256037386
ALPPL2	4.301344789	3.890310134	3.893024916	4.023849296	3.367353946	3.835176322	4.137469546	3.872277583	3.658853166	3.846579217	3.543486056	3.67194402	3.94487131	3.66080149	3.854752507	3.92290711	3.71073955	3.559629621	3.779124375	3.961833352
ALS2	3.772007395	3.605969159	4.109411529	4.958105101	3.737008744	3.800293634	3.71136507	3.644424011	3.708439868	3.587376171	3.575982972	3.819934899	3.566442468	3.643950337	3.734415045	3.737056826	4.05491735	3.492048366	3.596359111	3.570509801
ALS2CL	4.318313341	4.800721658	5.115128126	4.148422182	3.719752393	5.300746421	5.291306257	4.562862238	4.361152986	4.975347362	4.01889158	4.479366555	4.084430299	4.027779442	4.219210595	4.394615051	3.546159237	4.269562611	3.587511082	4.309959821
ALS2CR12	3.455524562	3.255743831	3.430944351	4.146134967	3.693773098	3.548457199	3.549578212	3.7398869	3.296382175	3.450524962	3.274450937	3.363388865	3.53335202	3.66955139	3.869120511	3.311578231	3.312949331	3.368311936	3.523655563	3.602236911
ALX1	3.583055291	4.338632262	3.784582573	4.005319086	3.545695048	3.603011841	3.671594992	3.802051899	3.692200194	3.9994711	4.113451919	4.025830053	4.352106361	3.637137011	3.62918509	4.024396941	3.692769183	3.882055373	3.797005583	4.185810721
ALX3	3.467100323	4.404286175	3.688341327	4.073086917	4.145547944	3.72763625	3.745038582	3.540718992	3.794090917	3.779461617	3.592673148	3.811492074	3.663716064	3.901104768	3.859315507	3.691105115	3.513836786	3.751832907	3.723089007	3.678471739
ALX4	3.169125724	3.932556359	3.279147402	3.355250889	3.43935279	3.641218641	3.496282907	3.252635516	3.229572013	3.171263373	3.713586088	3.560211122	3.820833605	3.205535437	3.735855413	3.485023486	3.573932034	3.648835306	3.464993505	3.266215597
ALYREF	6.524395926	6.82050652	6.717168957	7.765841544	6.923409109	6.516861181	6.698857736	7.48401148	6.612837838	6.742011898	6.692448372	6.890833478	6.61813709	6.644451767	6.13548071	6.223049666	6.40231996	6.577863528	5.427968955	6.61758058
AMBN	4.755473272	5.063612266	4.375772173	4.496093979	4.464631694	4.359452753	4.451895375	4.435801413	4.609786261	4.391710026	4.708422827	4.618470694	4.555444711	4.374554712	4.603472273	4.381672856	4.520426911	4.333376877	4.81626462	4.606839701
AMBP	3.584400023	3.674854053	3.580191281	3.591457179	3.4689268	3.562921961	3.700504289	3.66345328	3.608181804	3.319321014	3.912876231	3.630871009	3.779587057	3.464826555	3.717164747	3.569600896	3.561618452	3.470453502	3.070232336	3.558288364
AMBRA1	3.726877803	2.986976875	3.167861515	3.495025554	3.460290009	3.393067145	3.314189266	3.12417636	3.397757025	3.171208921	3.091291346	3.08766638	3.565359968	3.097591714	3.153903302	3.071307861	3.194053127	3.039068019	2.82276136	3.155937609
AMD1	2.706810677	3.008798131	3.133785908	2.859041305	3.127239377	3.173020207	3.646788944	3.272246032	3.44547817	3.030284935	3.061000202	3.423398892	3.028604863	3.561116919	3.249848535	3.139632871	3.357425166	3.962082473	4.016793942	3.188248451
AMDHD1	3.291774648	3.820783404	3.48659908	3.415014851	3.026304247	3.547573341	3.602509054	3.418745368	3.427013787	3.211104047	3.576241324	3.705295078	3.621362296	3.328783726	3.553644105	3.008583382	3.563684765	3.350538786	3.30746692	3.607299118
AMDHD2	3.23412736	3.353509765	3.49477992	3.795419811	3.449407834	3.515458624	3.380429222	3.804060969	3.923855454	3.779042395	3.652137005	3.610434738	3.653285042	3.854248202	3.365368403	3.73592213	3.723839653	3.540542808	3.401582508	3.847582129
AMELX	4.666538822	3.409915671	3.700187809	4.763908668	3.709755901	3.635259006	3.231037488	3.275060488	3.491000032	3.163540268	3.558239767	3.471493171	3.520458429	3.091389071	3.807065573	3.786608664	3.813718061	3.199053311	3.278296019	3.603011841
AMELY	2.787903298	2.605772828	3.02532168	2.880036012	2.873868595	2.828555354	2.913919715	2.817768217	3.136038392	3.043540452	2.958984093	2.737153709	3.347552327	3.46778391	2.874100415	3.126330778	2.97762778	3.172073491	2.895894332	2.954826642
AMER1	3.930309446	4.697701752	3.778582325	3.9032595	4.539160861	4.024076116	4.387074316	3.959856811	3.848534078	4.085122537	4.285355482	4.42350438	4.110877765	3.783407088	3.979861784	4.291166376	3.868184191	3.735967143	4.055534294	4.10362692
AMER2	3.180333765	3.111036781	3.015981057	3.075546776	2.962901922	3.004567215	2.947572822	3.188790435	2.989308228	3.015788323	2.893435007	3.033986147	2.914865089	3.154893006	3.044579781	3.103987792	3.085666563	3.087797453	3.61875394	2.953379065
AMER3	3.053694835	3.189078789	2.928677978	3.117428619	4.165518996	3.232879507	3.371286843	3.185621744	3.036570115	3.093024917	3.217617306	3.288634609	3.174774784	3.082119971	3.17582502	3.606132103	3.097207125	3.017897893	3.152337651	2.957977215
AMFR	4.65619007	5.540735586	4.889971899	5.27373746	5.09532499	5.363107627	5.062131795	5.394979114	5.141328797	5.45275686	5.213650084	5.593016188	4.838275951	5.046629106	5.266910435	4.853684742	4.264171064	4.755884839	4.750034968	4.91615907
AMH	6.004038856	4.146923053	4.212981427	4.504480009	3.424218494	4.11062496	4.171189007	3.815667632	4.483075078	3.957989001	5.048874538	4.28841245	4.201517793	3.675739444	3.904571361	4.141089015	3.846873336	3.992837535	4.808370829	3.930523595
AMHR2	3.694057117	3.513041691	3.699384807	3.789582875	4.088022858	3.788355395	3.54006724	4.086979472	3.35514039	3.645930924	3.912189155	3.81897318	3.615944248	3.891022336	3.811540695	4.150763029	3.469267589	3.895275046	3.574133533	3.884530577
AMIGO1	3.695698675	4.063378968	4.014593876	3.865418595	4.641295863	3.802340916	4.533371553	3.538998055	3.766585626	3.729054375	3.71682892	4.218236684	4.107058132	4.011957745	4.680556802	4.407867046	3.272782723	3.912752199	3.853318556	3.976197678
AMIGO2	5.871139635	6.192982972	6.150269064	6.640990478	7.034614458	6.387563496	5.641285356	6.062322108	7.656990158	6.823296218	7.552411509	7.130480913	7.581785438	6.715029086	6.989854977	6.949838393	7.225510353	7.079655483	9.603088792	7.408454573
AMIGO3	3.571428589	3.469874357	3.950874164	3.473936818	3.874455557	3.661344618	3.54904233	3.77837704	3.725650917	3.500920742	3.657835018	3.331968826	3.27651773	3.838743432	3.618959531	3.917495234	3.607164115	3.68311759	3.290270318	3.765503131
AMMECR1	4.270770082	3.624794601	3.819566648	3.208557065	3.529792233	3.805328397	3.757692403	3.772808798	3.613562942	4.023548148	3.648081772	3.784930009	4.202303583	4.412955051	4.079749096	3.70444443	3.737159107	4.461012779	3.878702361	3.414301347
AMMECR1L	6.966103689	6.800628005	6.970134555	5.565465116	7.041281496	6.745031277	7.150922288	6.663308531	7.204345256	6.967563951	6.572232159	7.081294051	6.694462841	6.776956635	6.782606813	6.775008107	6.887715717	6.760766932	6.970823444	6.970544981
AMN	7.423358461	6.477909253	7.15622681	6.655587231	6.940993973	6.187350377	6.686495042	6.467658348	5.642771698	6.168644684	4.089926278	6.163110926	5.074398434	5.745906112	5.69990117	5.157818445	3.741415158	4.838954877	4.583088351	4.096273759
AMN1	4.546237134	5.635825219	4.642097594	5.221686144	4.265137808	4.704202421	4.759017641	4.359938161	4.887316715	4.983207709	5.691645984	5.20280069	5.190818774	5.157464094	4.914288553	5.395164914	5.347044757	5.941647818	5.798042494	4.911121071
AMOT	3.360678401	3.437641353	3.35698405	3.26235986	4.038719333	3.434291546	3.515180132	3.376812659	3.460867334	3.526528767	3.611459028	3.368664096	3.338729648	3.835845957	3.359691095	3.325832685	3.473507363	3.537095553	3.721397837	3.467969737
AMOTL1	2.874175762	3.062086114	2.936261985	2.838425089	2.914166937	2.755539051	2.862001017	2.757601677	2.880627332	2.898642795	2.853244693	2.780930073	2.922842933	2.839903319	2.780359801	2.697134423	2.772108482	2.957403975	4.177559714	2.884857818
AMOTL2	6.084165463	6.001167159	5.483703806	5.766874699	6.289379712	5.918935233	5.850134136	5.69738062	5.92030889	6.000813134	6.376395218	6.441282877	6.017316625	5.9355066	5.660730713	5.697594772	6.184746602	5.999527245	6.572027622	6.518578746
AMPD1	7.080372726	7.214775972	7.492264531	7.200678269	6.611220922	6.0845015	6.258654957	5.958264515	6.598519206	5.650695702	6.126996486	5.843506843	5.590848475	5.261902433	6.02749878	7.444705246	5.888744606	5.28081321	4.945348472	6.422355248
AMPD2	6.609776187	6.686286161	6.28017805	7.012573637	6.224708067	6.003912621	6.587328424	6.190958967	6.166116772	6.624821374	6.526066955	6.179571157	6.026072964	6.125592227	6.050438013	5.86874056	6.261392979	5.596638744	5.925436303	6.357795574
AMPD3	3.050035908	3.067040543	3.40720761	3.280871039	3.128246119	3.128055203	3.157121295	3.15117368	3.010551904	3.189337581	3.21311411	3.186692242	3.48719885	3.007480975	3.146513489	3.172596914	3.256558538	3.194014563	3.141783264	3.015304521
AMPH	3.520082562	3.209495608	3.954505673	3.806054195	3.479060858	3.766059238	3.93108006	3.969725424	3.966612979	4.11427278	4.028775114	3.723604199	3.791116625	3.977527416	3.624595797	3.7398869	3.858918036	4.179879698	4.752532823	4.307737534
AMT	6.574208764	7.091044162	7.240877891	7.325287488	7.071173078	6.540020317	6.428044919	6.60846702	5.870069484	6.272948485	5.727495258	5.731442039	4.906759236	5.710597945	6.204380522	6.568416145	5.258822231	5.390516049	6.364912437	6.191133254
AMY2B	6.224019741	6.620867864	6.512050736	6.349488734	5.91964696	6.647443749	6.757917912	5.752426252	6.068370033	6.233146686	5.623152423	5.803256937	5.359436378	5.98903683	5.924908095	5.730988763	5.890180506	5.707552274	6.444714925	6.060785903
AMZ1	3.42586127	3.82927992	3.859682264	3.745563233	4.37332256	3.852175896	3.944273468	3.766086091	3.578179509	3.66532121	4.0144474	3.333138591	3.748137746	3.502056941	3.663378504	3.925725437	3.685745673	3.653801097	3.747810773	3.892675682
AMZ2	7.308305281	7.119402584	7.394257246	6.688998362	7.610905476	7.307116875	6.663308531	7.048144546	7.80078706	7.940753402	7.880350206	7.680794887	8.172130403	7.944841432	7.795649998	7.830964141	8.211773807	8.249298543	8.798584745	8.263136623
ANAPC10	2.940684876	3.02178844	3.178604385	2.958033114	3.177660932	2.869060124	2.802702233	2.99529464	3.06017934	3.206055733	2.95810435	3.04788951	3.068429234	3.022859766	3.058652962	3.248763304	2.956683008	3.034507545	2.91724805	3.074519873
ANAPC11	2.964283451	3.024511735	3.258015885	3.053426886	2.711980144	3.010434336	2.927362709	2.960797821	3.067335229	2.856935316	3.009581061	2.853604574	3.059842612	2.866998028	2.938041862	2.912706935	2.957111119	2.791220992	2.955993966	3.231037488
ANAPC13	3.536564025	3.765152294	3.434518342	3.690025979	3.385277649	3.407416239	3.934457058	3.791834072	3.709675935	3.420217598	3.768596075	3.299824221	3.677454237	3.604443329	3.878081057	3.441473204	3.428413338	3.359354649	3.674732351	3.42898811
ANAPC15	5.484723543	6.598902341	6.365139439	7.752187221	6.447097768	6.545803612	6.087403468	6.746588869	6.080888342	6.552023603	6.10032373	6.424867913	6.030819887	6.077200517	6.474462811	6.449264289	6.020587449	6.12469338	6.887715717	5.962365201
ANAPC16	7.518076704	7.629009223	6.902130024	6.555442477	7.90780236	7.495282215	6.690793839	7.046346345	7.891469184	7.17147507	7.842816635	7.675217898	7.60875815	7.674720539	7.837403602	7.487926822	7.651959292	7.869923211	8.658703608	7.519443868
ANAPC2	3.892995192	4.06974367	4.901428471	4.487324742	3.951920467	4.671284045	4.642097594	4.536325377	3.96573293	4.673916795	4.195993725	4.155276318	4.121170115	3.737433771	4.28841245	4.201804253	3.808624995	3.756737445	3.595807263	4.315673928
ANAPC4	7.668247361	7.460460812	7.891469184	7.971259908	7.470052721	7.773029266	7.411314166	7.219701933	7.387150649	7.168207059	7.246472161	7.192614182	7.314320807	7.3118246	7.442032197	7.158705827	7.27198847	7.633714875	7.951702445	6.962720347
ANAPC5	3.866563815	3.61591677	4.133693134	2.992415152	3.541387639	4.488123282	4.756891981	4.76108557	4.069367103	4.002551206	3.236443757	3.238686446	3.644712793	3.512810683	3.510197292	3.272000621	3.309158392	3.818719574	3.506705336	4.367746853
ANAPC7	4.989509381	4.85999453	5.196071564	5.319737497	5.307862127	4.951545913	4.812457796	5.265772686	5.065514441	5.405521566	5.41513633	5.410918639	5.231132821	5.448019197	5.015274193	5.096024971	5.121274774	5.65493921	4.712339665	4.65103725
ANG	7.712321974	7.268045985	7.396740372	8.29713848	8.554664683	8.028719495	7.63785007	7.773720324	7.569008798	7.669920222	7.537855856	8.10258719	9.188263353	8.595496674	8.475177326	8.540123582	7.936103939	7.881263366	6.393966211	7.346355908
ANGEL1	3.139812971	3.597246852	3.553608072	3.664698661	3.600722448	3.506508467	3.306922097	3.305574257	3.445414511	3.485919555	3.338854505	3.370455903	3.398210116	3.315743169	3.320294081	3.540542808	3.290097807	3.433529521	3.210438159	3.512390467
ANGEL2	3.196677705	2.968814735	3.198237934	3.90524634	3.090998775	3.333356514	3.19463709	3.036278613	3.176265353	3.246307806	3.201721658	3.334963174	3.199762587	3.047360629	3.211895472	3.230808494	3.20568748	3.197927858	3.37367881	3.234540621
ANGPT1	3.469267589	3.379387676	3.196708403	5.338314413	3.154832533	3.169666641	3.462327397	3.164468659	3.304634811	3.205777216	3.290060145	3.204127303	3.07630743	2.902785656	3.087018218	2.947376574	3.141783264	2.871416754	3.174258932	3.151371436
ANGPT2	2.883202881	2.956379098	2.821561294	2.713032898	3.074219764	3.02732375	2.998824965	3.076016936	3.220843244	3.174294965	4.098466912	3.61465825	4.134794068	3.775828848	3.364183208	3.612329806	4.863346095	4.517395538	3.578275061	3.076111224
ANGPT4	2.839903319	2.982711719	2.81564075	2.787156868	2.776013812	2.762217105	3.088976841	2.970587784	2.82038523	2.851993718	2.740752835	2.768937145	2.832539712	2.88445927	2.796122179	2.611479712	2.702224537	2.762666457	3.15093795	2.864275413
ANGPTL1	3.689980112	3.444743114	3.772309084	3.637624104	2.96218801	3.420040423	3.288932356	3.45617489	4.139586392	3.487145592	3.820740531	3.572086012	3.585834804	3.763179078	4.116594017	3.956226471	4.198369457	4.203992013	7.508582717	4.360632025
ANGPTL2	5.623550572	5.459822586	5.45079943	6.168766452	6.396650407	4.687677308	5.156132996	4.914595635	5.249385434	4.659963353	5.65241341	5.004855703	5.340153816	5.201243891	5.214511263	4.865501469	5.117071379	5.28654738	6.078379144	5.70005685
ANGPTL3	3.129416613	3.552999709	3.214057863	3.137533191	3.545695048	3.520417714	3.258843644	3.271642828	3.339849734	3.151583515	3.323146254	3.403943184	3.073272786	3.402551921	3.260555606	3.649088841	3.14976056	3.261838012	3.649807114	3.277817761
ANGPTL4	4.175520408	3.851337864	3.564087096	3.591145696	3.736200499	3.506508467	3.560699788	3.928622784	3.686073376	3.626782373	3.668224863	3.849431667	3.763802434	3.779083385	3.895111152	3.9808642	3.994183162	3.713606208	4.74587841	3.834675277
ANGPTL6	4.25085457	4.242909982	4.379192673	4.809584861	4.325875725	4.230970345	4.339571327	4.702352413	4.170504231	4.373145242	4.214252945	4.337871415	4.201344294	4.274388804	4.600675982	4.575124252	4.324564811	3.995272854	4.631626904	4.209726771
ANGPTL7	6.221036861	5.982252273	5.867463932	6.982814707	5.529531295	5.616714595	5.545887474	5.131226611	5.463382381	5.340678132	6.17700307	5.49987047	5.424086179	4.934865702	5.391942754	5.429536997	5.272769961	4.586326346	5.925099128	5.289249031
ANGPTL8	4.189489562	3.658057734	3.472797645	4.095390822	3.781628298	3.465270364	3.483214486	3.822732578	3.745097727	3.558965621	3.486448818	3.294914342	3.618125734	3.512085642	3.63777912	3.815709262	3.848658446	3.416896541	3.478337386	3.20326094
ANK1	2.868670046	2.921226621	2.814499333	2.806072297	3.307712182	2.67773223	3.023865541	2.82489855	2.963985651	3.099892376	2.91585838	3.026482066	2.938981375	2.964669236	2.773777122	3.050523652	2.808707485	3.163023781	2.951630657	3.08672623
ANK2	2.887195608	2.821858715	3.073025786	2.949727595	3.428372817	3.144174364	3.200400901	3.233077318	3.970494994	3.167258538	3.536329596	3.469060489	3.154668219	4.009130016	3.253203946	4.067834209	4.40089318	4.552815829	5.545191715	3.578615444
ANK3	4.194783405	4.41472428	5.029514094	3.890007503	4.329415198	4.501351193	5.216634621	5.002984709	4.331019099	4.249746872	4.488760427	4.296240527	4.5065744	4.517128172	4.787213631	5.029065149	4.311698016	4.5025276	5.356026159	4.118294418
ANKAR	3.171800812	3.097252795	2.973245861	3.254254522	3.012516211	3.053716901	3.631565673	3.042917435	3.159236394	3.194186664	3.183519828	3.088043197	3.048316228	3.184016954	3.122584608	3.083037025	3.153045517	3.243048357	3.236805377	3.061043663
ANKDD1A	3.338447795	3.539444477	3.806054195	3.214023997	3.547671051	4.158193316	3.723313188	3.424264142	4.248211169	4.399632384	3.485073541	3.641392385	3.78747417	4.181006878	3.49930153	3.766789845	4.121170115	4.260508998	4.903792858	4.262975925
ANKEF1	3.095407668	3.370751973	3.537845492	3.211268995	4.017616899	3.84796912	3.654608287	3.861164226	3.389083405	3.614004024	3.289856079	3.700805942	3.355464142	4.054445604	3.52858107	4.116028131	3.815278007	3.617303648	2.831585758	3.347225367
ANKFN1	2.937210706	3.055712316	2.833085789	2.727683259	3.571380339	3.104490674	3.239339208	3.291886834	3.004567215	2.969761983	2.777698824	3.226168238	3.13838121	3.294547757	3.368427764	3.18001966	2.975382128	2.944137149	3.131986748	3.01339808
ANKFY1	3.578275061	3.41979258	3.489659518	3.097081541	2.971369529	3.038320427	3.314001673	3.195207166	3.681938118	3.2954428	3.52937373	3.237477662	3.123558824	3.229007196	3.161832061	3.148398305	3.056337461	3.198129545	3.048663903	3.198647843
ANKH	5.310311683	5.085660114	4.620076115	4.854647245	4.948457874	4.750034968	5.358233644	4.742943435	4.455453463	4.643885585	5.758713322	5.022666523	4.528570501	4.398757096	4.599341424	4.698242116	4.435015768	4.224220603	4.205227755	4.421753053
ANKHD1	6.139948165	5.781661391	6.005553738	4.81898041	5.789806541	6.015165125	6.344606389	5.775687785	6.082451656	5.439897206	5.402155941	5.761959954	6.200992033	6.296753386	5.590320293	6.450863372	5.924660325	6.013069506	5.287401065	5.562573549
ANKIB1	7.477479248	7.643562135	7.314650084	7.087029817	6.954764968	7.51204911	7.192880667	7.228362456	7.315879763	7.258748036	7.317808027	6.947091301	7.241882691	6.877423697	6.738604969	6.417387669	7.229855201	7.225127669	7.005581685	7.227266579
ANKLE1	4.26996793	3.991215239	3.892804223	4.785969294	4.127502149	4.039245609	4.039723797	3.589907739	4.018291963	4.48125018	4.052334863	4.107875936	4.022879381	3.928919229	4.285766392	3.893711338	4.045450106	3.769164386	4.661760551	3.923546932
ANKLE2	5.157883895	5.875780132	5.620018618	4.510151016	5.470841159	5.447536177	5.88702977	5.449795821	5.464706604	5.940939378	5.852564486	6.137797459	5.514268155	5.347547097	5.781768859	5.391665479	5.468990864	5.608122653	5.350326832	5.5598324
ANKMY1	3.570484722	3.819934899	3.978238954	3.607164115	3.434865768	3.807013255	4.121081504	3.602939947	3.786509223	3.848763106	3.579417869	3.785468188	3.759214103	3.677301683	3.720917686	3.744419918	3.92013225	3.812451373	3.783121587	3.619103491
ANKMY2	8.474690231	8.121099017	8.193327402	7.597675425	8.043436735	8.099857802	8.431336956	7.846735165	7.871863057	7.582877312	7.700857887	7.833246216	7.795649998	7.998588097	8.302405396	7.879300133	8.046476316	7.908872782	7.759366833	7.743471206
ANKRA2	7.382719512	6.64121547	6.478386411	3.88039009	7.196834657	6.574620161	6.371952329	6.258219796	6.711572248	6.422236086	6.94072926	6.82363011	7.146122424	7.225673077	7.152531846	6.840416803	7.068178324	7.388185425	6.899123611	7.04655238
ANKRD1	3.189917642	2.811113598	3.134227683	3.509011944	3.338939096	2.958033114	2.943584635	2.948078243	3.063986578	2.892148247	3.077179356	3.223690288	3.108202073	3.014870738	2.96923123	2.680055946	2.987895124	2.994539346	3.075448045	3.053006222
ANKRD11	4.508334414	5.043272048	5.033907905	3.922118996	5.146363904	4.867630687	4.77399134	4.690216853	4.088888883	4.603016775	4.086510389	4.076761642	4.439531997	4.233827	4.22939689	3.996297804	4.016420298	3.674810238	3.874872246	4.148856675
ANKRD12	7.360458003	7.150922288	7.185263092	5.799773074	7.456599563	7.312765595	7.076870349	6.890085637	7.360931802	6.997855861	7.562215749	6.701371399	6.738664676	7.413219674	7.35120512	7.347205745	7.673250547	7.416529793	7.725780589	7.325042641
ANKRD13A	3.456947725	3.675054455	3.652188477	3.022392737	2.895076475	3.898551876	4.049781145	3.743965271	3.343475014	3.861250378	3.30863554	2.970620758	3.442244102	3.427107673	3.429463998	2.894076014	3.485856514	3.962659662	3.370247838	4.098843561
ANKRD13B	3.615270041	4.023054763	3.900196148	3.578824475	3.565211394	3.632224091	3.722849519	3.935698618	3.7398869	3.671058463	3.740017671	3.933376182	3.855266783	3.664870314	3.705459467	3.871991172	3.579263554	3.625260603	3.207479406	3.744419918
ANKRD13C	5.902285211	5.420321562	5.278535448	3.902414395	4.551453799	6.130356896	5.164063211	5.484723543	5.576252069	5.584279835	5.398579521	5.880185386	5.507036239	5.768931035	5.564318349	5.519702827	5.251075383	5.444372491	5.217669054	5.037678791
ANKRD13D	4.042645795	4.453764253	4.392205971	3.965858046	3.695846881	3.664925681	3.88212034	3.773262176	4.345831784	4.477751351	3.652928395	3.580154412	3.578824475	3.715334096	3.73787821	3.853286601	3.652928395	3.463629844	3.796936521	4.212728448
ANKRD16	3.774559162	3.862171539	3.820555932	5.337329279	3.339022001	3.953812683	4.383930082	4.316140829	4.216441327	4.193102846	3.969963766	3.787022238	4.069167771	4.406421501	3.974978095	3.714909346	3.906492227	3.966477911	3.015258555	3.940389026
ANKRD17	3.141445027	2.859376229	2.839019505	2.977471228	3.321836121	2.991146732	3.000863683	3.111072976	2.997833353	2.953082611	2.849339503	3.065383461	3.282055759	2.811812039	2.979479109	2.867550909	2.876168185	2.929600693	2.819842876	2.99639663
ANKRD18B	2.729293173	2.809321849	2.858409368	2.733648202	3.186790073	2.926849296	3.077893605	3.023699149	2.964606567	3.060847315	2.652822404	3.066587445	2.905596662	2.967189916	3.132489431	3.135794359	2.941463092	2.941492611	3.737316543	2.88251723
ANKRD2	4.01733386	3.816030196	4.113309125	4.047084664	3.502958816	4.278181356	4.07315655	3.973898222	3.955394475	3.822753895	4.451219307	3.849740758	3.845313167	3.839758148	3.962476253	3.945533739	3.654576329	3.937576298	3.845562999	3.877122221
ANKRD22	5.397364247	5.75057781	5.134759403	6.811318727	5.724051065	5.628709098	5.812391779	5.718635354	6.583949049	6.880732814	6.80602992	6.818937028	7.109290867	7.277106118	7.199674312	6.861628298	7.718392751	7.389319986	5.465362009	6.895128036
ANKRD23	3.296570693	3.192663157	3.305903283	3.109149714	3.48526625	3.12532846	3.381757765	3.363800624	3.146546155	3.123817928	3.329998059	2.856809188	3.145019158	2.778267553	3.409771717	3.344284486	3.147776229	3.193639113	2.94743602	3.062574851
ANKRD24	3.085976371	3.23105575	3.869945667	3.235162609	3.071764882	2.99864474	3.087587009	3.091291346	2.981559813	2.809238707	3.330100348	3.110505607	3.000009983	3.007561424	2.95131931	3.04656112	2.923082567	3.121367196	2.948679716	3.295875608
ANKRD26	3.100214576	2.874331814	3.240841184	2.99073697	3.749790321	3.297534597	3.298695846	3.418686297	3.63638986	3.361627148	3.120782336	3.502958816	3.902578512	3.755085925	3.493479965	3.552242138	3.477581623	3.796799316	3.38467973	3.581941179
ANKRD27	7.451292705	7.490015967	7.634362401	7.008383083	7.369321216	7.581212883	7.690466059	7.376138627	7.453009489	7.156930532	7.271566104	7.595921233	7.745107063	6.774099187	7.615444625	7.490873867	7.008830504	7.092925614	8.501112619	7.386881446
ANKRD28	6.352652785	6.528054673	6.210573092	6.614727772	5.610195084	6.216102056	5.684685654	5.713181908	6.277015152	6.055289592	7.7065005	6.130963821	6.969187866	6.378572398	5.852721694	5.355763076	7.327870664	6.548954979	6.201880835	8.281538905
ANKRD29	3.20049346	3.299582094	3.158175672	3.263032271	3.195409092	3.582344245	3.022826268	3.354157538	3.25126987	3.425749739	3.306204463	3.607919599	3.65616355	3.63865258	3.568896872	3.523541242	3.403668429	3.966477911	5.337011229	3.440273849
ANKRD30A	3.364092687	3.164916843	3.459287436	3.544641857	3.156939363	3.226550061	3.215133882	3.213811853	3.089390625	3.169195714	3.127869174	3.277857094	3.148595512	3.136085764	3.251644246	3.262655929	3.321166657	2.973485266	3.133517556	3.225470111
ANKRD30B	3.261120175	3.053694835	3.187428816	3.005746729	2.928834541	2.943489782	3.275118716	2.883202881	2.771945383	3.001434931	3.048426739	2.709821929	2.978271013	3.216917222	2.890318221	2.973181542	3.26835284	2.811236382	2.999296338	2.904894878
ANKRD31	3.353277032	3.113553808	3.605348439	3.366150991	3.153316132	3.184321134	3.290097807	3.401429103	3.075027875	3.116328517	3.422096314	3.553046512	3.355420022	3.066520812	3.376150346	3.396678684	3.129811695	3.134397985	3.367439005	2.983869731
ANKRD33	2.98049739	3.239659142	3.148670477	3.318123463	3.19776862	3.008680875	3.340861651	3.085666563	3.298610094	3.09687418	3.167420811	3.370308579	2.987693283	2.912502535	3.256803343	2.901852949	2.9303171	3.044519184	2.648308404	3.290669558
ANKRD33B	3.32812469	3.49795484	3.323649705	3.685139144	3.627113222	3.214137033	3.479828105	3.127239377	3.839653762	3.742683923	3.427107673	3.744202379	3.4689268	3.42835082	3.249001136	3.412644006	3.350677077	3.627349194	3.507734515	3.593383049
ANKRD34A	3.055786642	3.34532866	3.510246743	3.373287448	3.378703559	3.493519144	3.568766179	3.628319625	3.388375673	3.558745599	3.417116354	3.41773887	3.358717917	3.500367129	3.406483142	3.5763475	3.504320073	3.745893338	3.139739978	3.884435408
ANKRD34C	2.769603495	2.875904341	2.773877092	3.394251756	2.870840677	2.788796562	3.1778135	2.787156868	2.82877633	3.127398377	2.82980559	3.082561757	2.829758418	2.82178667	3.03383339	2.972894408	2.743203544	2.702224537	3.180398469	2.691946938
ANKRD35	6.357116737	5.004115939	4.819065326	5.803896781	5.629339221	4.915799841	5.317747391	5.293232862	4.900499889	4.974597455	5.057331129	5.248832443	5.155413834	4.872027303	5.725981132	5.230770811	5.27516558	4.818283371	6.456740781	4.739888818
ANKRD36	4.63530221	4.620805367	4.524413605	4.023906704	4.584847914	4.549206923	4.789034253	4.760229526	4.465065588	4.827987635	5.473657162	4.617186869	4.965230418	5.061734572	4.702352413	4.395708672	4.972449924	5.143587592	4.032752054	4.444849714
ANKRD36C	5.790351319	6.259122682	6.040624273	7.198312441	6.541988575	6.265866754	5.523771584	5.599297452	6.026559689	6.995786801	6.285115889	5.597737171	6.306328576	6.762936317	6.493962744	5.488157831	6.662138765	6.692448372	6.43649065	6.564897227
ANKRD37	2.932238332	2.9770574	2.918548479	2.959438438	2.827414386	2.744718306	2.989818594	2.834010647	3.111778235	2.773992976	2.775716019	2.90416107	2.845937325	2.758947976	2.86833136	3.413976227	2.916821944	2.823509434	2.775077436	2.997632514
ANKRD40	4.284137264	4.205969629	4.780094629	3.934268555	4.924082413	4.621034339	4.578816893	4.842199949	4.684494598	4.807317899	4.109192537	4.706014424	4.610836684	4.700096606	4.629274453	4.483687405	4.656332229	4.593667795	5.268565498	4.570983853
ANKRD44	3.055524931	3.179104882	2.844002662	2.904640118	3.345987677	2.851272862	2.800106174	2.844385435	2.893662272	3.238406073	3.218484668	3.16981938	2.920596606	3.177876599	3.058552738	3.055712316	3.178413304	3.280590881	3.279640946	3.394737341
ANKRD45	2.937941185	2.942336277	3.028794834	3.792381894	3.738444703	2.871240131	2.86640923	2.764957859	3.147257296	3.041934415	3.063305154	2.964336266	3.05349506	2.937451234	2.960598754	2.826156282	2.747601177	3.024140487	2.905731149	3.151407725
ANKRD46	5.85052156	6.081556623	5.739179862	5.632208527	6.15827454	5.863049124	5.063612266	5.339974611	6.140484762	5.735537308	6.46310628	5.848385059	6.327458928	6.333922447	6.745916939	6.019855555	6.707191761	6.356498649	7.333692861	5.560738071
ANKRD49	7.937115575	7.78413388	7.731746587	7.172312003	8.069266889	7.688727699	7.550851569	7.560622952	7.693040619	7.532360393	7.946708987	7.642390542	7.841493916	7.969378073	8.054550467	7.960407678	7.994341791	7.99458105	7.022879868	7.303363125
ANKRD50	3.249622184	2.747838747	3.279703261	3.208586593	3.016846392	3.048021637	3.134775358	3.473658908	3.435516828	3.162484661	3.154105259	3.043800265	3.098171875	3.170191691	3.065587542	3.166271903	3.132276275	3.315497208	2.986892866	2.985889499
ANKRD52	4.053873684	3.858014546	4.103187756	3.773218706	4.580265842	3.973475857	4.344975442	4.055631235	3.861593021	4.334382803	3.631118255	4.390724726	3.666030275	4.041278704	3.78611967	3.92069445	3.519631658	3.961721769	3.660519671	4.166415587
ANKRD53	3.299180693	3.531781844	3.420347051	3.490786319	3.501174269	3.533834698	3.484270709	3.488995191	3.406149369	3.511038459	3.456482301	3.321392479	3.459231286	3.505572524	3.349918034	3.612949395	3.568420439	3.34365849	3.512888901	3.58490228
ANKRD54	4.05036257	4.791057069	4.770831589	4.701752224	4.626798754	4.961207673	4.685731661	4.795038511	4.583834288	5.190189637	3.977802586	4.934791165	4.089314056	4.896245131	4.944747289	5.28668127	4.537394078	4.961846888	4.601603395	4.705676719
ANKRD55	2.940219028	3.118756265	3.181707469	3.305549611	3.45136731	3.404525995	2.912990236	3.131169605	3.161426412	3.381300743	3.291844273	3.537137686	3.253372611	3.278388215	3.182349304	3.280557938	3.472953525	3.486065732	2.870064029	3.532914373
ANKRD6	3.490678061	3.310140202	3.289856079	3.410991648	3.460290009	3.528535071	3.428534205	3.163620078	3.641921182	3.540570794	3.039858958	3.578063611	3.940761968	3.650266136	3.363589454	3.361501986	3.605504424	3.76532281	5.235374656	3.685139144
ANKRD60	3.984909123	3.570097714	3.725597532	3.840918098	4.390803172	3.545410408	3.792076001	3.755648581	3.715172772	3.808677139	3.747863397	3.50513978	3.801106998	3.778257648	3.67405871	3.852682891	3.718235559	4.035487955	3.610983646	3.805794643
ANKRD7	3.45954052	3.351949023	3.696676931	4.150693013	2.971461092	3.110898305	3.195101279	3.190191858	3.117644852	3.279005886	3.252154884	2.946894163	2.985889499	3.359575151	3.224850919	3.293385861	3.246902027	2.997632514	3.103061293	2.916019019
ANKRD9	6.883889563	7.409144019	7.128981279	8.185635258	6.935635117	6.606919881	6.887070776	6.65160917	6.134133111	5.986009782	4.133088161	6.328514868	4.784090293	5.187108276	6.624821374	6.057636231	4.440019298	4.77058672	4.306095784	4.247971069
ANKS1A	6.918271183	7.305890408	7.108701068	6.484351495	7.050288754	7.182806692	6.911886759	7.119402584	6.900055791	7.094813992	6.772998248	7.615163756	6.3316029	6.873979874	6.945781184	7.018298817	7.161074447	7.175708371	8.058839647	7.22068674
ANKS1B	3.267058835	3.398418856	3.01117155	3.09027123	2.712492991	3.017527922	3.028220384	3.144228897	2.990155305	2.893054039	3.425337772	3.161247544	3.094519327	3.184633797	3.07961655	2.844956946	3.136038392	3.561459109	3.510246743	2.959611008
ANKS3	5.373427776	4.164755859	4.388624823	4.081289699	5.190189637	4.245943809	4.209025107	4.190887682	4.367746853	3.976748528	3.873864715	4.163249453	3.687424837	3.809972205	3.859605245	4.33486589	4.12687331	3.985634433	4.494029585	4.091597634
ANKS4B	3.162413535	3.328484049	3.529818436	2.99962153	3.891111012	3.53476122	3.688042546	3.919054453	3.419470072	3.482778825	3.297534597	3.658615941	4.231045501	4.18056946	3.502617295	3.905521992	3.117065635	4.284820838	2.743821129	3.203840966
ANKS6	3.594668376	3.295107654	3.448726114	3.915308815	3.2463783	3.076599068	3.26806704	3.494580653	3.152877404	2.976603122	3.374105677	3.509249596	3.279275708	3.063939444	3.292859224	2.989159505	3.320127895	3.277373937	3.756893376	3.011910381
ANKZF1	5.782609437	6.575533048	6.156715595	6.387228688	5.947517294	5.870920582	6.049453516	5.788698246	5.402586837	5.790351319	5.456556598	5.313288452	5.406781836	5.249297058	5.6004224	5.810476009	5.421568818	5.195060195	5.385037655	6.053934363
ANLN	5.425112501	4.868940082	3.812135373	3.521505802	4.960046605	4.347981654	4.327256261	5.590420911	4.841638728	4.703385805	4.962758456	5.449256354	5.843980994	6.255649384	4.733778833	4.919714927	5.60202565	6.405733611	3.334693525	5.22263997
ANO1	4.151667851	3.834377197	3.542524134	3.339022001	3.712670695	3.895571394	3.752801303	3.428621738	4.114134551	3.887398585	4.470460927	3.966710726	4.57597606	3.714092824	3.682802257	4.198481475	3.935253618	3.65055504	3.24446306	4.050568461
ANO10	7.162022778	7.373409984	7.546979275	7.4873712	6.611895516	7.20412876	7.45351943	7.526152889	6.661920635	6.507428739	6.968733605	7.223555153	7.267141105	6.769737678	7.210821258	7.292445129	6.467122865	6.354665615	6.17802055	6.584649598
ANO2	3.516701092	3.567476428	3.411990161	4.521371828	3.779256982	3.424100946	4.048429253	3.62918509	3.928399463	3.761506303	3.634651498	3.518911577	3.423398892	3.568971185	3.406095658	3.624738089	3.431057123	3.145049175	3.50121328	3.748462836
ANO3	3.03515578	2.722922801	2.854191648	2.831662244	2.700131257	3.094675472	2.749950412	2.790029509	2.969389596	2.78284884	2.837102532	2.898090382	2.976070447	2.937755333	2.831837485	2.879923304	2.966347268	3.149062125	3.435239289	2.743412615
ANO4	3.34674739	2.911605568	3.048316228	2.947108722	2.948738483	2.837893762	3.069657749	3.06907587	3.017399021	3.289856079	3.143597996	2.973374096	2.871616843	3.161832061	3.146650732	3.164099025	2.964421562	2.965756777	3.379152783	3.136155725
ANO5	5.257149012	5.973882034	5.677206414	5.377537427	6.04234115	6.066159098	5.09504391	4.997518039	5.50023783	5.09904514	5.184701908	5.120599642	5.603288155	4.779558449	6.853410527	5.374781897	4.801800996	4.874654206	7.374325461	4.627163248
ANO6	3.70927037	3.994528962	3.745349689	4.466188226	3.498695768	3.814975219	3.455865471	3.594355042	3.962237739	3.602189497	4.216441327	3.563999176	3.69053628	4.045024998	3.853765449	3.702686424	3.975848355	4.070596113	4.020459742	3.920974915
ANO7	6.299791541	5.519834467	5.508692031	4.26893392	5.112035634	5.559451178	6.261199599	5.216456537	4.708047462	4.905420051	4.405064058	4.60258004	5.159662502	4.364248793	4.745115049	4.962122136	4.229311484	4.128416061	4.359812779	4.226157708
ANO8	3.666373938	3.197205063	3.922694658	3.21148794	4.126351273	3.552776042	3.729316594	3.452126676	3.522865757	3.595601413	3.469796211	3.482204474	3.685635316	3.472797645	3.3936267	3.636191958	3.580112998	3.449355657	3.386203188	4.142176463
ANO9	6.024383147	6.412013919	6.22656088	5.392117321	6.013418312	6.473225635	6.708418404	6.325527426	5.266000945	5.928153203	4.133203861	5.136499258	5.230382853	4.764633474	5.063612266	4.977382579	4.425005727	4.959682524	4.582140443	5.003966119
ANOS1	3.704921715	3.918379026	4.201215742	3.520309892	4.484577442	4.558264876	4.010944434	4.327886322	4.79661936	4.298039832	4.784964682	4.40361827	4.087636023	4.570895935	4.78034964	4.397901782	4.746938005	5.486312863	4.993870717	4.499299711
ANP32B	9.913815267	10.27622222	10.17650973	10.5816101	9.537383905	9.885562365	9.907473488	9.966921993	10.02766822	9.84453473	9.756000166	9.831057567	9.765449216	9.674594601	9.845293377	9.490628391	9.590756381	9.834019328	10.16694473	9.975003639
ANP32D	3.440224316	3.285295188	3.791452006	3.553784479	3.761608128	3.326760455	3.760236513	3.788473918	3.383380995	3.083603814	3.539516513	3.374592139	3.34365849	3.295477605	3.187937073	3.220618024	3.391833342	2.948805551	3.188957559	3.343956818
ANP32E	4.133342463	4.816501919	4.452753488	5.138818574	4.527575657	4.574842354	4.509641016	4.965863978	4.994846554	5.482450147	5.347850223	5.246847973	5.136061298	5.366206352	4.750781215	5.157818445	6.042543076	6.902815461	6.210397817	5.49818134
ANPEP	5.304820617	4.53731779	5.635675705	3.96132512	6.96556613	6.480901568	6.612628576	6.61758058	6.036648708	5.273241698	4.693160036	6.7573038	6.510599483	6.546949433	6.001497633	7.060822978	5.981662779	6.402188229	3.676245486	5.296050339
ANTXR1	2.989390935	3.060736373	3.043644373	3.109841559	3.278031274	3.12107164	3.241192596	3.143099878	3.263451464	3.17784363	3.373960811	3.356041537	3.229409482	3.444670212	2.965889335	3.391425339	3.356041537	3.451073228	3.636076832	3.242701801
ANTXR2	4.123549056	4.089533947	4.444409603	3.95305579	6.284236354	4.544230324	5.04781747	4.57277247	4.966293893	4.378527518	4.955165957	4.808667411	5.138516097	5.019936805	4.326003519	5.106162039	5.38194821	5.35880924	5.365073169	4.348887496
ANXA1	8.034779296	7.980058479	7.911665012	7.359124009	7.556273735	8.039387156	7.229312359	7.895266702	9.294655902	10.19000533	10.76433639	9.900329389	9.663228745	9.992388326	9.423358766	8.812064295	10.13358017	10.09592565	10.6834751	10.01916411
ANXA10	2.831662244	2.972099646	3.059873728	2.888542879	2.778423973	3.030919551	3.017592965	3.097814138	2.733925236	3.25293576	4.899743041	6.483413819	4.681217476	3.491995717	2.991600089	3.115211144	3.348751129	3.570925891	2.921839414	3.93562201
ANXA11	6.277814552	6.559366011	6.451559624	5.773764329	6.157756103	6.10522075	6.7522275	6.301994405	5.939231953	5.910898621	5.929161729	6.00033722	5.813998749	5.833328224	6.187024804	6.57694877	5.986417764	5.814456015	6.156326132	5.862829652
ANXA13	6.587777239	6.492813389	6.901862465	7.101132642	7.227787864	6.73441071	6.146449142	6.64530667	6.738327933	5.849368272	5.954706937	7.417999347	8.185635258	6.708418404	6.585778359	6.758055167	5.705995538	5.38034647	5.192433728	5.471205881
ANXA2R	4.14180447	4.781078813	4.550785881	4.598512619	4.460640396	4.821786368	4.364965694	4.104930502	4.616368477	4.926758318	4.885757646	4.878712935	5.389494044	4.976213049	5.219186206	5.302258081	5.057025946	5.123548884	3.919010912	4.869180353
ANXA3	7.341334691	6.651777785	6.408623914	5.640192924	6.543383058	6.983379552	7.337585925	8.167881671	7.892391995	8.68785465	8.449830318	9.166716727	8.659832763	9.149367459	8.788943307	8.602985748	8.142902724	9.022210446	8.211377656	7.42998365
ANXA4	9.509788269	9.020991729	9.643215693	8.056103144	10.20908102	9.804166119	10.03052831	9.863426728	10.11071409	10.25012378	10.16258194	10.90952959	10.60752823	10.84431753	9.783476007	10.26167825	9.997282112	10.32839479	8.71740238	9.748006813
ANXA5	8.433149815	8.312517825	8.67804915	7.771790286	8.600127608	8.838595647	8.84617608	8.776095255	9.506193687	9.177561273	9.551315599	9.526834267	9.411314889	9.427497997	9.255025953	9.271504651	9.532880104	9.186319129	9.320768847	9.751830598
ANXA6	3.775738356	3.38131329	3.230303199	3.35773163	4.00786676	3.277355298	3.388101356	3.488995191	3.553545544	3.527070085	4.011081068	3.761309584	3.606442236	3.565060111	3.245837561	3.43212691	3.494010927	3.520119234	4.744779695	3.495076259
ANXA7	5.674524354	5.248832443	5.195060195	5.573691289	3.906702063	4.784850458	5.177614803	5.158043906	4.90599647	4.640473426	4.206803256	4.500624453	4.8544145	4.802772061	4.571374257	4.342482228	4.531697016	4.148422182	3.820783404	4.566131254
ANXA8L1	3.187582109	3.49594658	3.67881731	3.327825383	3.659189974	3.172355449	3.425092704	3.532791869	3.322217839	3.486329131	3.460937745	3.487517131	3.672281729	3.27651773	3.353178691	3.411647876	3.53387539	3.461608732	3.478059612	3.311790861
ANXA9	3.338769292	3.240045023	3.135693389	3.34594763	3.345710308	3.520458429	3.311829609	3.631948341	3.286123257	3.284447751	3.187582109	3.191547005	3.236321085	3.280374359	3.351512308	3.300047347	3.138103777	3.479213828	3.269157361	3.627251354
AOAH	5.196577564	6.095516249	6.033697715	6.709385725	5.91790843	6.117835645	5.917305765	5.639491799	6.350496187	6.734647972	6.220936983	5.766702493	5.946826492	6.403560415	6.504658207	6.551506742	7.199006559	6.582136566	4.716202187	5.972638524
AOC1	10.47648386	10.06877252	10.45502982	11.2973833	10.60752823	10.51117709	10.5816101	10.36712984	9.508917335	10.04386276	7.777781741	9.745665115	9.255025953	9.449859709	9.804166119	9.741062295	8.177423655	8.503441536	5.062860243	8.212563569
AOC2	4.127085588	3.782176444	3.619289096	4.105351059	3.199323117	3.569812656	3.843790094	3.347459327	3.715449747	3.699056367	3.970494994	3.536039856	3.283377074	3.362494136	3.672381714	3.137194468	3.32865755	3.337553448	3.753836263	3.206671504
AOC3	8.067115993	7.422878855	6.911560005	7.829667999	6.955768157	6.79461135	6.790814417	6.82128184	7.826170592	6.688618188	7.462081155	7.523495902	6.16463265	6.581920387	7.131077831	7.312665336	7.275901872	6.650258939	9.557070912	7.437793319
AOX1	3.963779856	3.738362895	3.717590387	3.314817198	3.452100273	3.648225835	3.67323805	3.726988973	4.001463478	3.86988094	4.592473871	3.884839131	4.06554834	4.855768028	4.308210012	4.080703532	6.030462963	4.770970442	5.272769961	3.998234661
AP1AR	4.418167128	4.188971126	4.236209198	4.500129405	5.098762821	3.904221638	4.217994715	3.979861784	4.542728136	3.988227954	4.659492315	4.472250024	4.742014891	4.456096771	4.354974673	5.255069107	5.0769232	4.819276476	4.917949908	3.57277442
AP1B1	6.207935242	5.788485369	5.757311138	6.398516983	5.850805403	5.347850223	5.699237235	5.939428394	5.480319293	6.033084685	5.476760881	5.73420909	5.398579521	5.356357787	5.853976385	5.799019955	5.393543621	5.141155748	4.792322978	5.70976976
AP1G1	5.293303567	4.76806984	5.170226869	5.179417404	5.659538198	5.319169117	6.091540925	5.930165721	5.927292672	5.40358319	5.870565516	5.522967403	6.234805468	6.379526965	4.884760067	5.865821155	5.964621811	5.948198106	5.065221257	5.595974441
AP1G2	5.070006676	4.919402535	4.478068385	5.097385177	3.932699577	4.506952921	4.950404561	4.258267016	4.373145242	4.058312288	4.53670082	4.302239361	4.056736513	4.222772986	4.601603395	4.058853433	4.172717015	3.838285049	4.376542076	4.211347935
AP1M1	3.619782157	4.290544506	4.154561357	4.945961431	4.186235066	4.139857832	4.273433386	3.921987463	3.845866331	4.244931716	5.077311816	4.642950342	4.019412413	4.288007686	3.921323491	4.41223694	4.281886866	3.791684325	3.579638438	4.540633436
AP1M2	6.04535162	6.962589331	7.028433257	6.931880474	6.931239969	6.850935549	6.5715904	7.198073513	6.220281865	6.103645026	5.929807605	6.625542745	6.246651461	5.610119159	6.508591862	6.723315461	4.833520905	5.540868259	3.065383461	5.418718957
AP1S1	3.94349698	4.217608087	4.060012185	4.383900176	4.525523033	4.748852712	4.33225577	4.127983294	4.216929552	4.628932165	4.365056885	4.198036423	4.904182186	4.251625855	4.072664749	4.091765372	3.880773501	4.21194781	3.116763596	3.983499351
AP1S3	3.274065901	2.991520215	2.829345169	2.838737341	3.911457415	2.931676129	3.305268413	3.396742009	3.317046888	3.464700343	3.466180208	3.372430339	3.748137746	3.681184801	2.845848586	3.276049318	3.421866347	4.573223174	3.2465614	3.523734299
AP2A1	4.481402215	4.536325377	4.445992034	3.932434884	3.52169975	4.31661763	4.195716872	4.538716583	4.136143887	4.313651057	4.167857447	4.249013906	4.036340297	3.763367251	3.786973761	4.082473107	3.829225086	3.889369822	3.502659552	4.057406066
AP2A2	3.980430821	4.222316324	4.110514474	4.018850235	4.343831781	4.073215132	4.54464497	4.470212611	4.266525524	4.909756724	4.16606009	4.080085799	3.924334417	4.340751905	4.473640307	4.397356996	4.211980646	4.366849122	5.6587947	4.143642828
AP2B1	6.589258286	6.594855101	6.839289349	6.533575533	6.826651801	6.867682308	7.1439506	7.673250547	7.584958312	7.158448762	7.973991501	7.646894079	8.209738651	7.762820064	7.388699	7.646361075	7.807430171	7.838870458	6.75415453	7.339701649
AP2M1	9.165746021	8.827556174	9.064418551	9.624571218	9.075684735	8.791287194	8.679157098	9.103400317	8.97042863	8.860845621	9.037606667	8.880890032	8.774659075	8.525013925	8.635634133	8.567941423	8.421308497	8.416548447	9.23469161	8.908764965
AP2S1	8.413618329	8.597036165	8.524603811	9.112940724	8.904381974	8.762410695	8.198501407	8.945439384	8.546899909	8.771638526	8.630206859	8.776788382	9.173867352	8.449830318	8.423427868	8.346676056	8.388618698	8.508420607	7.916708667	8.339532304
AP3B1	5.651932693	5.515649757	5.218922406	5.434607961	4.610978819	5.636659659	5.545548592	5.87133944	5.694286576	4.978211952	5.839715599	5.856895609	6.391316942	6.088275493	4.890889616	6.266999652	6.076773605	6.417206424	5.892948007	5.102942176
AP3B2	3.60491099	3.783407088	3.732205945	4.308620303	5.366536789	3.836347029	3.573863309	3.881022907	3.549817401	3.749813368	3.532640852	3.844147756	3.992718629	3.734226407	3.988798916	3.815667632	3.728506794	3.822732578	3.915669965	3.724711613
AP3D1	3.152079572	4.339047357	3.959936204	3.298610094	4.024789547	3.586458788	3.589648468	3.640479256	3.419470072	3.945721134	3.788977072	3.762768305	3.683133014	3.674693914	3.553046512	3.235691482	3.309956435	3.781566765	3.25420957	3.809763436
AP3M1	5.344904865	5.846114049	5.052265787	5.170129097	4.731313927	5.005706461	5.151499462	5.112479811	5.090334185	5.455881226	5.342146927	5.327605705	5.080745774	5.226211872	5.4325882	4.70186887	5.155413834	5.100147163	6.030899154	4.740754862
AP3M2	5.792935313	5.200891629	5.424287375	6.180830273	5.996720119	5.510231308	5.834794582	5.474530124	5.570211633	5.456482242	5.735060475	5.782475121	5.525611886	5.447066192	5.778101618	5.757774911	5.938502054	5.599818704	6.269326269	5.557338426
AP3S1	10.15434241	9.846380247	9.719359465	10.02195663	9.571313404	10.02514446	10.13108257	9.88755109	10.1868183	9.838988491	10.20657248	10.20908102	10.39465071	10.18388383	9.858808088	10.03724772	10.21294995	10.14826431	10.36375919	10.15102263
AP4B1	3.356371938	3.08766638	3.544258768	3.342168718	3.611459028	3.826778449	3.708439868	3.90016271	3.755085925	3.822753895	3.755540679	3.707839968	3.687842288	3.65907633	3.78536509	3.915852731	3.876375889	3.663106438	3.882675787	3.900403089
AP4E1	3.055281847	2.978827654	2.880128627	2.555275302	3.087340063	3.031780916	2.952932281	3.216644246	2.815391112	2.812127801	3.30863554	2.744485892	2.997775344	3.094577145	2.993047483	2.972008046	3.321166657	3.594026464	2.957111119	2.94857263
AP4M1	4.554250744	4.812828095	4.517128172	4.594054477	4.790958674	4.853253327	4.662015252	4.808107426	4.629974464	4.716295831	4.57040688	5.078224325	4.796062856	4.801384568	4.614742032	4.8634395	4.896175585	4.653400862	4.55523711	4.627163248
AP4S1	3.72648937	3.286922025	3.403803465	3.035857904	3.596757502	3.534965216	3.63638986	3.722264465	3.827426455	3.761456113	4.096410172	3.5354391	3.811114257	4.473884617	3.849431667	4.005723609	4.134165517	4.812457796	5.858440458	3.655821141
AP5B1	4.075913615	4.122880955	4.478174932	4.627364369	3.448550242	3.950796102	4.375665582	4.021540513	3.879705213	4.250313522	4.213280211	3.95640896	4.002497102	4.145436084	3.858591663	3.553608072	3.712619596	3.793352527	3.431733996	3.69045473
AP5M1	3.47605087	3.231943175	3.579870584	4.462269753	3.94487131	3.937278146	3.744939869	3.721109857	3.811186656	3.793836506	3.750163919	3.80486473	3.869611941	3.809599074	3.605783133	3.486448818	3.780761223	4.023457842	3.637175	3.564274851
AP5Z1	5.289698893	5.470841159	5.279814857	4.290802264	4.815100534	4.773126795	4.682113672	4.380984258	4.395024601	4.422299558	4.047398516	3.786181453	4.37218352	4.40736381	3.999981418	3.836794153	4.354414419	4.271380173	3.888930012	4.369580173
APAF1	3.309076501	3.285632995	3.069521705	3.173880767	3.084802223	3.057945121	3.223690288	3.396706861	3.182586823	3.176959766	3.441441241	2.92263061	3.189222866	3.345710308	2.935308145	3.067934328	3.235268876	3.564225449	3.089390625	3.196517016
APBA1	3.799401829	3.617041209	3.838389716	3.574133533	3.614218315	3.766994851	4.111850357	3.712003253	3.862525106	3.721945724	3.737941908	3.77005151	3.903853077	3.475185262	3.571097806	3.579699468	3.910064624	3.711174288	3.444804977	3.713834234
APBA2	3.336224551	3.459267231	3.303162804	3.442624819	3.27311781	3.563684765	3.093409189	4.016956844	3.643003797	3.475519987	3.253549754	3.507734515	3.887429815	3.530452931	3.497361748	3.371404575	3.596550014	3.447711395	3.534450129	3.783280678
APBA3	3.887916262	4.24983011	3.81710155	4.018850235	4.075913615	3.991125852	3.783870606	3.843198055	3.763994471	4.080757844	3.880660898	4.103857462	3.911182328	3.997940254	3.989817128	3.966833609	4.584193597	3.914868685	3.600673058	3.968850704
APBB1IP	3.852682891	3.628905164	3.417280588	3.536357102	3.427477237	3.501758092	3.65500775	3.447614992	3.811230191	3.645786265	4.057487865	3.700805942	4.179205311	4.078350557	3.605348439	3.639425929	3.778528338	4.189061154	3.546065268	3.927729725
APBB2	3.004621571	3.600579853	3.40984654	3.216862657	3.179292549	3.604545307	3.148670477	3.200206049	3.09102672	3.149694964	3.407005831	3.428130957	3.535347548	3.185222574	3.286250386	3.186543528	3.425255455	3.485919555	3.251381805	3.463051849
APBB3	3.978669176	4.101266116	4.453998667	3.932556359	3.680532619	3.814711953	4.495641488	4.299407669	3.998205811	4.156543239	3.737913366	3.524639656	3.834831373	4.090356673	3.751241967	4.455240368	3.339287102	3.802298678	4.061237079	4.424292055
APC	3.346148834	3.363547225	3.517050742	3.471164268	3.54893027	3.65956603	3.589608339	3.990805334	3.777896152	3.400767425	3.845930388	3.577790013	3.436366656	3.964523513	3.662089477	3.619289096	3.68311759	4.132148623	4.0500486	3.452353373
APC2	3.922554432	3.597338637	3.699785106	3.582875176	3.61175957	3.818286255	3.20674883	3.811987021	3.276227552	3.136424584	3.473410083	3.272968734	3.332051025	3.247269911	3.037685996	3.439251791	3.321166657	3.305042761	3.251381805	3.572245922
APCDD1	3.159998238	3.583736014	3.020267171	3.036611087	2.893114646	2.863549445	3.051097196	3.123373103	3.060847315	3.016161357	3.435698586	3.174258932	2.960977458	2.961582421	3.104383535	3.091416674	3.126973709	3.256927787	3.261120175	3.320560345
APCDD1L	3.176265353	3.229919982	3.463348643	3.432316406	3.66298618	3.385045173	3.210323528	3.568266298	3.474522456	3.387057248	3.714832686	3.492754133	3.492415477	3.5340405	3.466368787	3.525540444	3.291802049	3.503058316	3.516780234	3.43001317
APCS	2.907398823	3.036363912	3.445320372	3.765899867	3.213570742	3.401681199	3.157428447	3.325210602	3.399375076	3.253471262	3.224818012	3.484500761	3.473410083	3.253985422	3.289974766	3.342062605	3.260803478	3.371965786	3.258079993	3.338514253
APEH	3.557791424	3.752939519	3.602417256	3.585987144	4.681454443	3.935253618	3.487467196	3.841273927	3.700834707	3.684172414	4.078486966	3.690791897	3.658320504	3.878702361	3.858591663	4.447874814	3.63404865	3.530925854	3.515212381	3.763125915
APEX1	9.401386333	9.341414896	9.363876088	9.770172076	9.487532414	9.165050636	9.324523959	9.179358487	9.286136199	9.019844451	9.209441514	9.241899138	9.19634793	9.087753044	9.357486451	9.565484922	9.29527177	9.077886322	8.847554554	9.343983642
APEX2	4.181159822	4.822598485	4.428896334	4.514852509	4.512113914	4.582510903	4.238363031	4.777968464	4.382075844	4.705360657	4.466188226	4.788279623	4.493709916	4.582979626	4.380926234	4.562749298	4.356188234	4.393656462	4.428278464	4.320197609
APH1A	3.671177471	4.013207751	3.795846261	3.691157013	3.474198176	3.732492835	4.020077046	3.52224526	3.937710539	3.733849113	3.841161714	3.841074142	3.210858406	3.493077125	3.72142619	3.5359372	3.704532711	3.342753806	3.405145206	3.470779667
APH1B	3.640209506	4.175520408	3.881565961	3.545590936	3.814571089	3.933862493	3.841106582	3.939165058	4.388019021	4.280510595	4.223186366	4.519002745	4.365467075	4.670139693	4.348887496	4.349642048	5.173368515	4.775548849	3.908928356	5.033604846
API5	4.691045346	5.119110386	4.659876941	4.306095784	4.971105807	5.032682141	4.834701858	4.83546948	4.763271314	4.724028461	5.337329279	4.491315137	4.719963974	4.768431535	4.674544929	3.867267482	4.692797267	4.694103683	3.983061998	4.406129625
APIP	7.919583826	7.128150082	6.944314279	6.74886549	7.430212116	7.459263035	6.51659536	7.886798916	8.172433647	8.388106481	9.117067102	8.43999874	8.855575979	8.940624683	8.109266497	7.501377074	9.489823086	9.094020592	8.349666607	7.761045019
APLF	3.962342587	3.503658668	3.471634272	3.241835383	2.744862661	3.024100446	3.1673774	3.01421364	3.257623998	3.20432195	3.338210944	3.016026285	3.098608361	3.062624946	3.084270619	2.849252873	3.40512016	3.004698756	3.299708269	3.019102901
APLN	5.06808077	5.152283162	4.494774032	4.7939145	4.914288553	4.587058466	4.942393168	4.51069935	4.47258943	4.374762942	4.88552021	4.803746862	4.816857777	4.483871453	4.910926211	4.77808711	4.702352413	4.445257447	4.136049454	4.772498467
APLNR	4.935447808	4.738364385	5.005432446	5.967460575	5.396447038	5.152100208	5.010639032	5.014116203	5.294911857	5.939548339	5.484458528	5.428879908	6.126449838	5.706501904	4.981338606	5.477913243	5.574834696	5.301145817	5.036129502	5.770130304
APLP1	3.223417458	3.440756355	3.451999091	3.705041775	3.559687388	3.500325982	3.539572272	3.508269472	3.496212833	3.322788428	3.459903224	3.733485508	3.514969455	3.548244353	3.686989864	4.166136249	3.404232927	3.519409369	3.300192882	3.676375587
APLP2	2.869217662	2.83429098	2.904578203	2.988899101	3.064995252	2.926119188	3.107079444	2.929148075	2.895485794	2.958984093	2.834194999	3.216220341	2.947986778	2.941899592	3.128103499	2.968008454	2.969152337	3.395969808	3.355515081	2.969913619
APMAP	7.113171117	7.193364737	7.368695969	7.183666587	6.967307292	6.639470731	7.009088106	7.309540822	7.430776457	7.347205745	7.375424584	7.661446753	7.539265029	7.183886459	7.693386848	7.701973466	7.314906815	7.082090678	6.614727772	7.367212707
APOA1	3.967184534	4.407263721	4.229797254	4.536930032	4.364417798	4.182113892	3.707980834	4.296498156	3.995463189	3.568469723	4.191078455	6.061509956	4.164948361	4.018449707	4.132651577	4.922570204	4.144069958	3.874497925	3.830333309	3.640995921
APOA2	3.444444292	3.280491756	3.021119037	3.359691095	2.853056389	3.251763529	3.093332581	2.937684548	3.189946504	2.820816203	3.125612985	2.791906211	2.773187015	3.091510527	3.099892376	3.265273946	2.937812967	2.770430891	2.796541714	3.091583779
APOA4	4.208180782	3.524169192	3.699785106	3.920182882	3.961833352	3.43997319	4.102714008	3.596006318	3.381649602	3.43076767	3.59361285	4.54239062	3.863191279	3.672543433	3.512888901	3.735643483	3.73039071	3.082079585	3.493831458	3.805995269
APOA5	4.171327416	3.89678702	4.01713514	4.020077046	3.984667577	3.897723325	3.993758447	3.805147078	4.040776761	3.848238942	4.252099497	3.927300008	3.788198752	3.654161089	4.034651272	4.13741342	3.890896885	3.715285051	4.728316878	3.899730203
APOB	3.207479406	3.552549717	3.115179023	3.324318163	3.357657072	3.061259152	3.173070156	3.029725325	4.047473673	2.906634816	2.925583639	7.648593853	3.307299238	2.937118337	3.213253341	5.841492986	2.848201145	3.168068143	2.97513995	2.975219164
APOBEC1	4.93149654	5.063882447	6.354242573	6.15750237	5.156639847	5.355907284	6.198359845	4.723825085	6.46187036	6.903199167	6.843803845	7.768838477	7.990229326	7.595599765	6.026952486	6.275586312	5.437170067	5.96904995	5.848928191	6.019321256
APOBEC2	3.965927996	4.619783304	4.394270695	4.326398732	4.289053125	4.307472828	4.396651593	4.210098572	4.130960411	3.894713199	4.522566439	3.906472272	4.061013483	3.969725424	4.20941079	4.076627059	4.102957339	4.186344371	5.397706545	4.168897686
APOBEC3A	4.395324159	4.150892999	4.346185494	4.726135504	3.734203568	4.243400151	4.21225835	4.436942364	3.69103459	5.40180773	4.503707455	4.555783843	5.053697458	5.704062727	4.94264521	4.807791183	6.419093335	4.976758404	4.849203631	4.438403113
APOBEC3C	6.510326084	6.683174515	6.39072604	7.296836813	7.823382123	6.973191422	6.275171171	6.261664717	6.667249282	6.717737072	5.7904916	5.859176474	6.254646059	6.201760417	6.242617982	6.128688125	6.373865127	6.321825092	6.322100683	6.441834774
APOBEC3D	3.448383758	3.769898017	3.405360719	3.969600254	3.002462957	3.325793909	3.60153692	3.334042346	3.410488147	3.340723726	3.767386587	3.341028308	3.567337616	3.658413359	3.586274824	3.529328804	3.156384561	3.530028038	3.418264446	3.30949245
APOBEC3F	4.992189158	5.137375742	4.772498467	5.858440458	4.210905248	4.786206644	4.372503517	4.428088819	4.525523033	4.340229097	4.394270695	4.764215221	4.483435518	4.587545698	4.550083446	4.002772664	4.516418119	4.101266116	4.069167771	4.620526185
APOBEC3G	4.547043689	5.829093759	5.054367003	5.783629936	4.94161031	4.683590727	5.330489434	4.969988963	4.633018021	4.61562736	5.266646032	4.898029863	4.744487537	4.60930747	5.058975589	5.039741133	4.919402535	4.559492063	3.91993715	4.815413084
APOBEC4	3.039128451	3.056153612	3.235596368	3.049158381	2.769899535	3.17582502	2.988043398	3.399415773	3.248453176	3.213286597	3.288719375	3.1273192	3.289423274	3.011624082	3.069836801	3.171423951	3.147745397	3.361876952	3.107313407	3.202229767
APOBR	6.311318983	6.340120026	5.95453648	7.169638472	6.262165758	5.898243899	5.597412285	5.987577645	5.025440475	5.909998683	4.476977853	5.299879054	4.851373845	5.557577926	5.462253442	5.267443269	4.241504454	4.876565879	4.723531364	4.782890774
APOC1	7.135544674	5.957248439	6.721963941	7.983650287	6.898222887	6.153950159	7.399447105	6.412681551	7.069040031	7.323301103	6.995188373	6.700861799	7.964446681	6.736816506	7.823382123	7.760413147	7.459263035	7.448515212	5.751504107	7.26632317
APOC3	3.545444534	3.482816311	3.206498332	3.851574111	3.560699788	3.333770932	3.590474508	3.433440609	3.408064125	3.696313362	3.248355314	4.933519256	3.300802918	3.343071139	3.325978361	3.548244353	3.468045607	3.63357619	3.197108439	3.58028274
APOD	4.01363567	4.522027368	4.40333607	5.293232862	4.817733452	4.378579068	4.205227755	6.373064643	6.172429719	6.568416145	6.740552507	6.331751938	5.027321727	6.569312296	6.489473726	3.746287051	7.11671989	5.769830849	6.72063675	6.415972166
APOE	6.5204004	5.783629936	5.832022178	7.83638524	5.949159033	5.581412184	6.120288437	6.086066299	6.300855582	6.132879923	6.638900154	6.656699761	6.701127252	5.786236756	6.682006029	6.406961899	6.180544446	6.083334928	6.005213653	6.910761416
APOF	3.669961614	4.446643149	3.84791358	4.559574325	4.554138	3.678710662	3.839999234	3.805395168	3.858715103	3.733321165	3.696400467	3.821871084	3.956947625	3.666187002	3.827258785	3.855837807	3.816888372	3.658198288	3.861593021	3.574098125
APOH	4.186315671	3.65108578	3.300717371	3.579102831	4.071172316	3.54096477	3.635195959	3.803396905	3.574432716	3.370247838	3.653751919	3.788099074	3.532958864	3.404472293	4.046215158	3.419590628	3.638253827	3.463126095	3.553046512	3.286560333
APOL1	5.45079943	5.975291404	5.252861426	5.903549083	6.126996486	5.484591035	5.90809863	5.011257657	6.76446576	7.710067695	6.807440107	6.466869002	6.583949049	7.458352343	5.934802907	7.016385616	6.617424985	6.717609919	7.017333921	7.177381402
APOL2	5.397706545	5.811799798	5.237159093	4.839117704	5.173816634	5.016885526	5.839124357	5.329378117	4.736167151	5.012234058	5.413285092	5.032388111	5.268419536	5.047516526	5.369923576	5.827747525	4.973548477	5.145901791	4.330642714	5.438531999
APOL4	3.513836786	3.185147621	3.396558993	3.225266131	3.731128203	3.161295076	3.272000621	2.996833261	3.601702267	3.50421827	3.523923661	3.406415337	4.094881105	4.286877797	3.230754979	3.569015422	4.216112274	4.279650216	3.733131227	4.220816165
APOL5	3.437181504	3.433833074	3.897239194	3.639483758	3.510382581	3.42070245	3.527194031	3.853891351	3.490828472	3.416863602	3.353096631	3.534565833	3.579464748	3.550326914	3.142263932	3.457915511	3.824231116	3.529818436	3.150670771	3.314994184
APOL6	5.109512152	4.379013738	4.789622471	4.092524395	5.479187791	4.769636341	4.864904931	4.453447926	4.910370855	4.80988047	5.325032277	4.982829694	4.950747603	4.938888483	4.759017641	4.980824174	5.600049379	5.655121348	4.620526185	5.166135752
APOLD1	6.46445005	5.274631258	4.982707525	5.733262711	5.495934939	5.026948104	4.799888401	4.718439236	6.444714925	6.152901183	8.035847448	6.854034742	6.546508889	6.510822995	7.019323914	6.363930628	7.830670852	6.964045283	8.629777798	8.508877857
APOM	3.261804012	3.501174269	3.844385621	3.196677705	3.251878379	3.48231098	3.407830496	3.450944717	3.651482796	3.596969716	3.468192614	3.73771415	3.414564523	3.564726238	3.601784709	3.751119345	3.672941758	3.576241324	3.318004047	4.009062127
APOO	6.552796913	6.596227096	6.443215934	7.216412566	7.520031775	6.646841159	5.697469001	6.977708836	6.316155255	6.350932972	7.139035863	6.900678977	6.872081997	7.023061012	7.284607486	6.743691278	6.997089397	7.006680161	6.645717795	6.22856344
APOOL	4.354873761	4.081006326	4.067268598	4.567415185	3.78364883	3.865874904	3.948923215	4.038097587	4.390803172	4.25138075	3.973651109	4.151185095	4.164222229	4.099484308	4.037147222	4.364720207	4.140955406	4.184982573	4.085765235	3.883457364
APOPT1	6.693749805	6.269169689	6.234805468	6.237044333	5.627924839	6.096136318	5.480080895	5.817117038	5.810476009	5.529466419	5.948739914	6.128688125	6.43649065	6.096456889	6.18118343	6.324525302	5.983091528	5.664780881	6.373064643	5.724556702
APP	3.011654716	3.0903509	3.378511448	3.737159107	3.196229567	3.449183474	3.077213614	3.008846998	3.151067493	3.226596285	3.252602071	2.969913619	3.332896191	2.859041305	3.383024739	3.339668335	3.01888263	3.229196345	3.643621899	3.198338676
APPBP2	3.223611061	3.635038122	3.531556602	3.096262992	3.066211931	3.312114763	3.208201001	3.309528106	3.344685065	3.344685065	3.166560306	3.32865755	3.302836449	3.353357617	3.618850847	3.276340731	3.376502947	3.841313888	3.341473613	3.288899946
APPL1	6.811560873	6.554799844	6.337036999	4.727586634	7.082090678	6.350133394	6.564692348	6.494752241	6.494577927	6.267977576	6.059932529	6.346925395	5.941440893	6.138026316	6.640787205	6.618339162	6.241490524	6.461229999	7.16383371	6.369255417
APPL2	8.039387156	7.878618055	8.109620848	4.307867001	7.974551334	8.155123632	8.545555235	8.22987667	7.464399953	7.176376676	6.018379347	7.662492953	6.898222887	7.302038842	7.395980469	8.077744354	6.714797707	7.216984047	5.651003916	6.170131795
APRT	5.869130893	6.009259685	6.195425947	7.712120332	6.772807062	6.45064735	6.279393803	6.561555629	6.541430993	6.743921082	6.667868641	7.139534649	6.760919828	6.630090337	7.17451614	6.851773284	6.631022039	6.495478168	5.450348377	6.699681202
AQP1	6.573489966	4.938050885	5.589880089	6.434327171	6.190958967	5.978558202	4.7218715	5.81901719	6.434804139	5.219186206	6.760518291	6.168042541	6.989854977	7.164246761	5.787253557	5.91790843	7.741609911	6.255018376	8.278183836	7.357122113
AQP10	4.628190021	4.571331222	4.730867118	4.675919589	4.60527914	4.246070831	4.604380335	4.108173572	4.386694382	4.133444001	4.667664632	4.607078432	4.29588161	4.187535845	4.300276162	4.44294235	4.142789402	3.701056375	5.004197215	4.104664769
AQP11	4.375057016	4.376542076	4.423268607	3.652398145	4.036340297	4.942968655	5.07480782	4.802240957	4.476673458	4.342937073	3.973053224	6.000503167	3.75148212	4.312079555	4.828575988	5.494364348	4.079071971	4.182511592	3.545095229	3.93779348
AQP12B	3.549930272	3.482739702	3.996297804	3.553184124	5.76967235	3.886443961	3.581901867	3.424368554	3.762768305	3.735256255	3.651243749	3.352943577	3.482472282	3.804997774	3.450562375	3.735116706	3.470453502	3.253549754	4.156054903	3.266515868
AQP2	2.748882177	2.901543888	3.017100689	3.030577713	2.707880905	2.889962593	2.833521498	3.007363323	3.145401229	2.871101647	2.905887625	2.947376574	2.940316068	2.972281312	2.926560937	3.066587445	2.805566624	2.860358479	3.287537283	2.968116479
AQP3	3.350503202	5.072111999	4.388323529	3.686835288	4.545169547	4.639713722	4.900129997	4.758057038	4.879446876	4.623680976	4.996713289	5.834054943	5.299737716	4.621410635	4.889971899	5.510531576	5.462253442	4.757334969	3.86988094	5.231751113
AQP4	3.506093063	2.811812039	2.799319855	3.017100689	2.904792849	2.905596662	2.798367813	2.968651694	2.738370732	2.893282742	2.856690346	2.958277892	2.963582006	2.786641718	2.839128288	3.086450378	2.808947495	2.793702497	2.741669541	2.72530122
AQP4-AS1	3.264035462	3.136351485	3.165949552	3.200040924	3.62682694	2.954384603	2.986305885	3.044295292	2.973776823	2.919798829	3.326398316	2.785501374	2.837893762	3.066313468	3.05039031	3.200107766	3.004521986	3.021444893	3.195152471	2.927828396
AQP5	3.519093383	3.482431452	3.209093016	3.405625679	2.905887625	3.46512777	3.186728573	2.993671488	3.386682398	3.151279551	3.228682929	3.532207345	3.291316921	3.130263756	3.276885112	3.993955685	3.078323589	3.381620738	3.281106901	3.184857679
AQP6	3.119131727	3.059873728	3.135439916	3.033141583	3.542374964	3.124125559	3.268382138	3.249465493	2.861247264	3.051459919	2.86273911	2.956835284	3.203652805	3.054001073	3.328615023	3.421631165	3.332483022	3.363547225	3.175448298	3.327339998
AQP7	4.223821398	5.257771271	5.540256651	5.398839832	4.839117704	4.974731709	4.780774032	4.887316715	4.562862238	4.508655918	4.948457874	4.800986634	4.260508998	4.586573764	4.608629002	4.938775673	4.227887309	4.36516146	4.655064585	4.819768178
AQP8	10.32939793	10.81923132	11.25478435	10.39842087	9.421643858	10.63007963	9.755071976	10.761705	8.837499391	8.26251441	3.96079658	8.811162923	5.114520685	4.946405642	9.410733904	8.754609392	4.168709612	5.819500355	3.432494859	4.329306877
AQP9	2.874406428	3.175448298	3.102662822	3.261488507	3.335348884	3.087391885	3.394432045	3.023362537	3.067770237	7.754538691	4.551297327	3.667290903	6.317850833	8.459134146	4.358620977	3.077335387	7.17543364	5.785893239	4.166911761	4.876343562
AQR	4.893449084	4.499086888	4.648665352	5.111154086	4.769439218	4.865632001	4.698439872	5.259162922	5.00880443	5.060444402	4.439907391	4.556305806	4.889521077	5.093921294	5.055913369	5.245999385	4.786088466	4.733193125	4.787731474	4.287528267
AR	3.683331365	3.541421529	3.57158438	4.244730728	3.90213971	3.78982189	3.674533816	3.789532132	3.654854771	3.763861654	3.624324555	3.731294701	3.607565204	3.72151245	3.71159275	3.552242138	3.726193253	3.630492811	3.572206859	3.719233342
ARAF	3.217333406	2.978100575	2.97831166	3.097362082	2.895894332	3.059842612	3.032838586	3.015788323	2.995416451	2.928317769	2.956835284	3.102453667	3.124325341	3.156384561	3.258979223	3.0072636	3.134775358	3.2559611	3.357765406	3.311381343
ARAP1	4.615938303	4.721761992	4.892248154	4.461162524	5.432787385	4.578921325	4.698354003	4.825891631	4.757009844	4.542518528	4.325806687	4.611278412	4.414231696	4.678198811	5.003358765	4.828086402	4.479263295	4.913119561	4.423878967	4.985087156
ARAP2	3.487903763	3.500190548	3.446791135	3.564658019	3.452467577	3.347287899	3.45771013	3.507456886	3.204963225	3.563546184	3.373822201	3.059348745	3.345538959	3.454669404	3.578275061	3.533834698	3.505870488	3.371818233	3.524215344	3.566969697
ARAP3	3.231112162	3.236805377	2.983173475	2.922256416	3.920182882	3.414242423	3.742817201	3.481011587	3.310412917	3.268723137	3.368062844	3.196016192	3.434227139	3.620958317	3.55908004	3.530582693	3.493400999	3.417461105	3.692354836	3.186760244
ARC	3.432048163	3.361876952	3.090076785	4.288091813	3.233991465	3.318838633	3.177144258	3.218154583	3.244087922	3.026643732	3.154621933	3.196016192	3.085874447	3.340039708	3.220843244	3.247519335	3.308317372	3.007051491	3.703377255	3.297597578
ARCN1	9.172980654	9.310236902	9.257714582	8.452467348	9.604760405	9.432382604	9.405632626	9.213325483	9.529985268	9.506193687	9.008267605	9.641178157	9.458538055	9.42663257	9.139439649	9.267085447	9.149960691	8.877312164	9.227590913	9.282584309
AREG	4.60258004	4.995472417	4.466350307	4.373646615	5.297980085	6.340964803	5.83650338	5.588399455	7.595921233	6.417591377	8.844036622	7.764819648	7.023763976	7.022879868	6.614482572	6.236197555	7.778522718	6.688618188	6.852661739	7.585226237
AREL1	6.301416676	6.799830976	6.707992656	5.046804859	6.258524192	6.851773284	7.002433387	6.824242826	6.60994415	6.866767583	6.249570986	6.77452468	6.722345166	6.884444786	6.789928304	7.007885415	6.398516983	6.451946528	5.965336275	6.62292407
ARF1	3.443733355	3.566846617	4.015137252	3.115429075	3.992467687	4.092071439	4.044961327	4.251285305	4.065667838	3.779124375	3.925169835	3.963114722	3.883025481	4.184326605	3.617279994	4.742014891	4.176696865	3.854581512	3.641771894	3.945038759
ARF3	3.578689151	4.120853436	5.867232244	5.041433015	5.451316204	5.073380144	5.079942198	5.9781505	5.574338172	5.284343587	5.794971076	5.467416609	5.721132777	5.688024263	5.295052504	5.519834467	5.500857149	6.053161174	4.98822216	5.46989326
ARF4	8.764617168	8.755737426	8.582131171	7.558747703	9.259425655	9.645152305	9.895196759	9.580923124	9.490628391	9.346493145	9.778781262	9.804166119	10.14490949	9.976168646	9.417266956	9.965587905	9.956718097	9.771930337	8.891859812	9.258754409
ARF5	6.407643915	7.040177009	6.740228268	6.896544592	7.094993928	6.602987613	6.618339162	6.748014236	6.504386116	6.749197438	6.387378857	6.560284518	6.26154039	6.259986031	6.72120926	6.464148341	6.16463265	6.319602484	6.399415904	6.156025165
ARF6	6.668294476	6.833908704	6.747264583	5.110087842	6.902571719	7.36841059	7.493807859	7.377422352	7.020705702	6.806996555	6.881785412	7.11727401	8.021660204	7.060025201	6.417591377	7.784369129	6.615633924	7.188856442	6.115405744	7.115194044
ARFGAP1	4.566390477	5.017664819	4.784560497	5.348082488	4.762084561	4.965985391	4.683195055	4.647150774	4.655318132	5.178123318	4.970660803	4.874654206	4.368825422	4.478432953	4.660946228	4.644021351	4.549391841	4.60258004	4.597491503	4.913119561
ARFGAP2	6.85739583	6.681700209	6.640787205	7.052071092	5.737435852	6.042945166	6.251412305	6.430957966	6.088601423	6.330572513	5.688349644	6.097031698	5.716780528	5.725593701	6.243273196	5.917120364	5.688858583	5.700926324	6.183016369	5.682023834
ARFGAP3	6.690303064	7.286282144	7.436902562	6.263361175	7.834015451	8.129876801	8.277097332	7.979589174	8.756300611	8.9546704	9.079425681	8.956804371	9.015737659	9.302229477	8.571809472	9.013987293	9.314101233	9.292359556	8.391973682	9.336151139
ARFGEF1	2.823509434	3.501515537	3.312823604	2.64440645	3.328824583	3.331997862	3.233597686	3.776326391	3.419470072	3.714909346	2.980323885	3.078502208	3.562858988	4.193891702	3.406571609	3.503401499	3.938988411	4.218647732	3.084562858	3.747863397
ARFGEF2	5.297192454	4.556305806	4.322625359	4.402108962	4.453018088	4.859593198	4.250116323	4.807317899	4.813861565	4.330437956	4.85799622	4.556736742	5.034936068	4.857578613	4.315402603	4.68075042	4.760593725	4.83155524	3.693367783	4.660344492
ARFGEF3	3.813972242	3.522946953	4.067268598	3.544372045	3.993138905	4.143304668	4.394096085	3.858566358	3.530885898	4.114608311	3.00928902	3.834953081	3.928776579	3.734226407	3.734077849	3.986627417	3.966653259	3.494652253	3.593289374	3.73592213
ARFIP1	5.746448008	4.784850458	5.47506872	4.886251679	7.150038182	6.079644791	5.745036695	6.162254739	6.269868119	4.850324658	6.494912114	6.207775605	7.477651425	7.286880443	5.15193986	6.762013586	7.079314931	7.456159144	5.833055861	5.307862127
ARFIP2	7.112762503	7.491186658	7.355402911	8.115650591	7.38588764	7.213464507	7.315114882	7.426664138	6.63436904	6.96703623	6.648080069	7.214505585	6.60494194	6.961736871	7.280311821	7.501673692	6.553114218	6.151864385	5.594812002	7.108951969
ARFRP1	3.548369508	4.438403113	4.088816915	3.404151727	4.953342379	4.304193686	4.516074893	4.661501953	4.217365838	4.271304931	4.07374897	4.201149945	4.575124252	4.300647406	3.870241613	4.919402535	4.585234176	4.437684713	3.954453688	4.307542345
ARG1	3.175271727	2.836101184	2.969495733	2.977471228	3.188659443	2.939469292	2.885199778	3.181707469	2.9234476	2.997382641	3.10016672	2.937530192	2.983984014	3.352113173	3.036931597	2.929201769	4.65031812	3.60491099	2.991047182	3.424906516
ARG2	3.214241053	3.341896375	3.509011944	4.165244788	3.462752682	3.654916177	3.586024031	3.766086091	3.747754638	3.592398275	3.906936631	3.848719299	3.536919765	3.620059212	3.924558062	3.560484457	3.612647226	3.355691934	3.912296418	3.598139854
ARGLU1	3.907306622	4.358378288	4.541834747	4.005319086	4.002039103	4.49861376	4.550257881	4.408473807	4.184695199	4.209726771	4.358265904	3.950946019	4.149273952	4.617622747	4.127293212	4.083050951	4.094311567	4.567202708	3.404606769	3.920267487
ARHGAP1	3.334000515	3.365368403	4.074830178	4.119487422	3.6001308	3.97006889	3.932137728	3.897303661	3.568766179	3.518973178	3.194421169	2.997222547	3.781016789	3.38563255	3.677907449	3.623551874	3.549707379	3.453798425	3.621474446	4.00593851
ARHGAP10	3.645098325	4.009883053	3.652485286	3.569352783	3.541547782	3.606386877	3.63968714	3.582436094	4.023849296	4.111352294	3.796057267	4.73345301	3.966725265	3.760109388	4.561007156	3.930667262	3.850397749	4.078217424	5.716576766	4.029058921
ARHGAP11A	3.113508256	3.10836659	3.099610007	3.297471625	3.205812806	3.052564181	3.062624946	3.24235281	3.122118114	3.238443428	3.021358632	3.129973605	3.184321134	3.265632488	3.095861131	3.043024111	3.214212958	3.419164373	3.155164702	3.348486126
ARHGAP11B	3.143840293	3.01620004	3.210975137	2.885907749	3.368347117	3.286300918	2.824067079	3.057236437	3.31896329	3.487145592	2.843974305	3.189029658	3.135666914	3.557595715	3.015589007	3.322850506	3.215282785	3.876151557	3.254963335	3.416257953
ARHGAP12	3.628114028	3.88369008	3.834435477	4.470867879	3.666830117	4.034998549	3.86743479	3.927792698	4.038037798	3.748981022	4.008879056	3.841313888	3.879975396	4.113451919	3.958571442	4.359452753	4.137956924	4.866068168	4.122693494	3.80857181
ARHGAP15	6.919967197	6.522280821	7.071811665	6.969455464	7.029447679	6.723315461	5.625401145	6.323570605	7.690234649	7.602889998	8.393988377	7.443889734	7.578123727	8.09087265	7.975571334	7.555830441	8.588534482	8.625258642	7.434731423	8.076219741
ARHGAP17	8.96245976	8.985748318	9.026226944	8.860845621	8.068775793	8.765069316	8.943135009	8.985748318	8.482081109	8.758832546	8.264929487	8.784607187	8.100611936	7.939624598	8.391973682	8.423988607	8.083653586	8.101439668	6.838073627	8.723326225
ARHGAP18	3.499742149	3.832253168	4.424938639	3.081136386	3.518241139	3.853142397	3.948727844	3.789737741	4.003630774	3.994676146	4.119014884	4.405064058	3.990352668	4.626798754	4.513879847	4.396602246	4.171254512	4.902594488	3.918272247	4.205769153
ARHGAP20	3.497618277	3.432316406	3.463942437	3.801516961	3.113865278	3.080843612	3.313684409	3.547724337	3.402551921	3.136424584	3.4689268	3.472766762	3.218529363	3.576925488	3.582562923	3.50674995	3.236551341	3.272322385	3.380822906	3.257328131
ARHGAP21	4.136715985	4.725040652	4.453343966	4.458304909	3.323023619	4.401757958	4.439212684	4.47393611	4.430232929	3.973277827	4.222203506	4.653400862	4.445007014	4.140439547	4.421523561	3.756737445	4.410284985	4.085928119	4.739971765	3.998564944
ARHGAP23	3.534653344	3.506268143	3.660604759	3.513389762	2.96218801	3.564034106	3.645622043	3.668846247	3.538428596	3.189337581	3.567659783	3.501790351	3.233542975	3.61008259	3.401742239	3.358897644	3.70705648	3.097574102	3.05908957	3.422721951
ARHGAP24	3.834086374	3.048997024	3.098608361	2.968203092	3.1673774	2.928980014	3.049494118	3.265523737	3.238726979	3.350901036	3.357443281	3.369198535	3.231258567	3.229436285	3.422135294	3.146803324	3.085090281	3.167803023	2.879923304	3.218425239
ARHGAP25	3.985836523	4.245689929	3.649593557	3.490596528	3.599417974	3.653224905	3.838389716	3.561791009	4.031585761	3.667511824	3.822732578	3.857704007	3.595926413	3.842129292	3.696514185	3.716353127	3.659998036	3.868239575	3.906984703	3.651284046
ARHGAP26	3.725881755	3.675471529	3.70927037	3.703666652	3.527567207	3.855322408	4.116940255	3.907426821	3.876151557	3.99690372	3.728679355	4.425005727	4.180316883	4.413017747	3.483320073	3.708377981	3.857354968	4.351352571	3.562385875	3.775158925
ARHGAP27	3.901898317	4.126962058	4.137831521	3.73657877	4.142641285	4.053630143	5.292928746	4.56524092	4.165777815	4.02764103	3.751880188	4.390260805	4.02681721	4.227968151	4.148339924	4.201215742	4.126650681	4.49837884	3.405011018	3.820207689
ARHGAP28	3.039669328	2.838425089	3.293174024	3.285806187	2.792169884	2.980531773	3.173745257	2.939549353	3.167524409	3.023699149	3.13890127	3.093471053	3.284574558	3.381551709	3.108410554	2.957793692	3.092680442	3.396678684	3.180398469	2.964814873
ARHGAP29	2.792747342	2.919177841	2.894294433	2.963025903	3.199809356	3.273072214	2.902734757	3.279275708	2.861896348	2.953082611	2.885907749	3.242096493	2.884857818	3.20883749	3.062397103	3.026586422	3.443338069	3.334000515	3.382523315	2.879721081
ARHGAP30	5.146816228	5.128732412	5.277108377	5.753404309	5.653858337	4.583168837	5.813070261	5.213650084	4.815413084	4.726341906	5.49603915	5.22291472	5.15193986	4.743210323	5.167851224	5.629976852	4.952196643	5.01161991	4.609572183	5.106222282
ARHGAP31	4.464978971	3.55090208	3.40090477	3.510929271	3.296532557	3.288296107	3.361727082	3.741182984	3.733068043	3.143477025	3.471570295	3.454031986	3.380031771	3.588385899	3.24326704	3.974222246	3.483260011	3.328534262	2.970693781	3.661850474
ARHGAP32	3.99817696	3.824564996	4.206425608	3.81180364	4.037553852	4.628190021	3.954286632	4.287461415	3.796005611	4.37687681	3.807835938	4.190328039	4.009651431	3.924131936	3.804952794	3.681765294	3.950165731	3.921645493	3.669909181	4.122531724
ARHGAP33	3.282269747	3.216458871	3.298167027	3.479672171	3.523898186	3.707264575	3.26934252	3.133822067	3.55169953	3.408149977	3.368695818	3.965096387	3.498558346	3.529011841	3.526627977	3.485498403	3.644217126	3.473147731	3.215733736	3.601369555
ARHGAP35	4.59344484	4.13729608	4.025572342	5.271452379	3.409898322	4.23262895	3.897197687	3.901104768	3.914037556	4.19758587	3.506056549	4.037966701	3.623231195	3.979933287	4.011610116	4.161222042	3.572573039	3.681659027	3.286637309	3.564658019
ARHGAP36	4.891535499	4.735266793	4.65293925	4.315402603	3.906826021	4.420526614	4.246272817	4.227887309	4.355591499	4.28448137	4.616707717	4.326822824	4.257461335	4.366718478	4.589194996	4.589384362	4.41223694	4.058713785	3.927729725	4.420423328
ARHGAP39	3.289680483	3.881752759	4.000866647	3.926538988	3.17258338	3.742077223	4.258204893	3.682035735	3.783841073	3.469060489	3.899226947	3.872277583	3.507228138	3.724090677	3.961683872	3.603568388	3.509548347	3.550348902	3.516701092	3.604659095
ARHGAP4	3.00386612	3.084668624	3.259116088	3.415612679	3.33168897	3.423719609	3.513566534	3.227507628	3.432894933	3.664261682	3.273253661	3.411801	3.127086352	3.445624682	3.175375198	3.361813278	3.455178212	3.458589681	3.617394439	3.585005317
ARHGAP42	3.791389174	3.591103231	2.927633726	3.171502067	2.849427167	3.254774853	2.990890398	2.907110492	3.098992769	2.833085789	3.10233127	2.960558871	2.918321751	2.791575377	2.866913058	2.877564428	2.866058629	2.837234579	2.618623173	3.038288419
ARHGAP44	4.69123206	4.188971126	4.498930337	4.746275767	5.078703542	4.942393168	4.572552903	4.828439378	4.102536496	4.233257205	3.701688893	3.947000381	3.581604085	4.014654619	4.137324048	3.739249731	3.866672505	4.026090709	3.447062417	3.792470554
ARHGAP45	4.382075844	3.879919058	4.054623188	3.88801841	4.070358448	3.41036903	3.687324226	3.48052616	4.036561529	3.999413175	3.841020218	3.942853228	4.100478044	3.806352626	3.793429238	3.855453875	3.814161092	3.489045402	3.422958673	3.629027328
ARHGAP5	5.628170978	5.09504391	5.272993062	4.62512677	5.761959954	5.732918998	5.589309988	5.463905242	5.791939879	4.620805367	5.963784008	5.403993756	6.135880577	5.582994137	5.094906763	6.385699426	5.685552932	6.121126188	6.250175751	4.567415185
ARHGAP5-AS1	3.704975853	3.720320776	3.84948044	4.037300898	4.472161392	3.870588809	3.539607637	4.011347621	3.969316661	3.877244328	3.701219654	3.846376536	3.949101545	3.979252244	4.104088195	4.73212494	3.855556541	4.298958434	3.956092672	3.666951237
ARHGAP6	3.52698368	3.720873632	3.683023854	3.56938584	3.456482301	3.730009905	3.696924692	4.061361212	3.567721648	3.718437722	3.695485395	3.809599074	3.843327156	3.786850987	3.701482574	3.871520925	3.895536279	3.471966522	3.472112158	3.645425767
ARHGAP9	4.115155365	4.57277247	4.26945641	4.914506113	3.367743762	4.354013968	4.21563306	4.084533179	4.65021439	5.350699031	4.882466823	4.447484736	4.719285812	4.646886621	4.381460565	4.351298726	4.563465161	4.256278178	3.566471087	4.779017992
ARHGDIA	3.666261985	3.736363965	3.991424462	3.407785776	3.675414628	4.106357205	3.637716987	4.074451516	4.060901876	4.022586077	3.797525601	3.870709682	4.047357447	4.52579377	3.515655579	3.814324499	3.568029243	4.291215091	3.371067006	3.941919215
ARHGDIB	7.85980231	7.982239629	8.082849352	7.454347325	7.941637373	8.179012403	7.923881935	8.128805093	9.063235587	9.351891002	9.669088545	8.667321017	9.801750351	9.52273598	8.704351957	9.37133114	9.831057567	9.699255088	8.029033521	9.62380027
ARHGDIG	4.156600128	4.157002014	3.723965579	3.578275061	4.172302426	3.545376819	3.9289976	3.697875556	3.764295122	3.517050742	3.751614304	3.797261379	3.463234765	3.404491399	3.988043199	4.19427101	3.638505325	4.175397681	3.492316385	3.73039071
ARHGEF1	4.687254039	4.648876577	5.137642944	4.285962999	4.89376405	4.5757676	4.908521486	4.904361993	4.601946694	4.658761922	4.56065656	4.78126303	4.382591494	4.382591494	4.750458956	4.90469431	4.389000465	4.730763513	3.695938853	5.032057035
ARHGEF10	3.594428715	3.530627459	4.075488876	3.685353344	3.75487312	3.868239575	4.134965126	3.996825614	3.791337072	3.951302304	3.637065192	3.507811314	3.709029801	3.736719675	3.73787821	3.474410943	3.87946673	3.927428047	3.881168473	4.095761499
ARHGEF10L	6.909301232	7.672907388	7.618931352	6.870057323	6.815009613	7.216657767	6.941767616	7.479461997	6.093622907	6.42507245	5.803256937	6.528145509	5.832324113	6.051965686	6.705121431	5.856132853	5.816119689	5.699465588	5.635278127	5.812698448
ARHGEF11	4.928810135	4.474250831	3.796446398	3.364036705	3.238131831	3.99993423	3.787905156	3.933376182	3.989237327	4.102347014	3.620644205	4.015158079	4.104664769	3.448295627	3.310371778	3.631316632	3.795742477	3.073979363	3.43935279	3.875940971
ARHGEF12	2.765190485	2.757601677	2.847807312	3.008415992	2.834073669	2.735443821	3.091997041	2.899295018	2.802507864	2.884884666	2.828377503	2.727945197	2.698432754	2.826728195	2.669914649	2.875175587	2.752901847	3.060716607	3.194836408	2.690682805
ARHGEF15	3.834741584	3.800270817	4.074076711	3.706069022	3.297597578	3.456078665	3.793386981	3.503558243	3.701056375	3.516200449	4.489417889	3.438070417	3.60799308	3.585504489	3.517831047	3.571130215	3.722374019	3.609667944	3.106406266	3.656499332
ARHGEF16	6.015165125	6.115836421	6.440481253	7.38588764	6.52317685	6.470538716	6.353094342	6.362931827	5.754941667	5.728617327	5.410634708	5.991877224	5.393543621	5.431405423	5.827584368	5.96515475	5.453322101	5.51644394	5.284781966	6.007423821
ARHGEF17	5.112185828	5.513906424	5.595812631	6.698675701	5.637139762	5.270932487	5.534382685	5.449468714	5.35773523	5.605543176	5.065221257	5.265772686	5.335826009	5.044044874	5.61027101	5.394134802	5.22521702	4.814512391	5.861979743	5.553757342
ARHGEF19	3.388145758	4.433141284	4.19482139	4.002772664	4.207129748	4.158602895	4.057150253	4.1946751	3.785919241	4.07358369	4.044961327	4.322625359	4.235886946	4.131905973	4.048588624	4.163874811	3.74272944	3.854752507	3.932867406	4.40325141
ARHGEF2	3.960450629	3.717868661	3.540682589	4.33717277	3.263105797	4.114016027	4.031585761	4.374762942	3.912616002	3.408030048	4.242796039	3.82416375	4.192534865	3.743703627	3.692809364	3.783810141	3.910252415	3.868628348	3.261908854	3.958248837
ARHGEF25	6.093005933	6.117628943	5.77926196	6.837045782	5.921434767	5.623004592	5.783205732	5.663517185	5.49818134	5.843506843	5.769830849	5.45079943	5.419036923	5.079613673	5.621694381	5.52521334	5.564452074	5.408731506	6.250963409	5.627198027
ARHGEF26	3.669670417	3.545781628	3.734445552	3.792873045	3.496964863	3.845514226	4.161275799	3.632015486	3.640567699	3.691610796	3.756474513	3.882180153	3.704948784	3.646488533	3.709184397	3.555006366	3.79215606	3.750468849	4.670139693	3.56326725
ARHGEF28	3.167420811	3.403548539	3.191423127	3.533069287	3.376972329	3.465162424	3.203199668	3.3418429	3.420347051	3.343475014	3.351261929	3.3662932	3.569352783	3.775637211	3.512331832	3.370540035	3.350133688	3.237437661	3.279735621	3.088976841
ARHGEF3	6.806996555	6.840678402	6.309973092	6.981108259	6.765349195	6.596702986	6.45176833	6.178795236	6.897649097	7.21779194	7.440293526	6.795616304	6.527595553	6.942214727	7.026391221	6.931401472	7.1439506	7.192488994	7.708532324	7.205182494
ARHGEF37	3.391775934	3.161991295	3.378030523	3.451779565	3.385582337	3.130763206	3.224150093	3.399311563	3.366480791	3.225428004	3.33156682	3.227958736	3.35941937	3.366279973	3.443701	4.055185906	3.375023516	3.43749763	4.070186658	3.107841091
ARHGEF38	3.329200062	3.407517167	3.353984873	3.369784099	3.576681407	3.592499083	3.958692621	3.820528103	3.383104154	3.347713746	3.383825994	3.549495842	3.423977881	3.607015642	3.265164074	3.201389084	3.312823604	3.568506136	3.325387706	3.387969773
ARHGEF39	3.81560687	3.976405271	3.637175	3.686783266	3.436967859	3.205624868	3.768918902	3.815490005	3.475655468	3.522806146	3.636341389	3.421455677	3.346686156	3.734226407	3.184690157	3.54857994	3.323537448	3.597563845	3.347183598	3.094545688
ARHGEF4	3.360181046	3.008798131	3.117644852	3.69579594	2.738370732	3.211595951	2.924712957	3.149141264	3.119835649	3.209925639	3.249001136	3.113300365	3.211895472	3.16791918	3.109083224	2.995842073	3.214312583	2.981813585	4.901733774	3.075888485
ARHGEF40	3.104778051	3.163146481	3.202856076	3.076081042	3.447062417	3.719282764	3.1877259	2.979023132	3.268968775	3.405289528	2.943059409	3.000682771	2.831360407	2.973181542	3.184053932	2.988718003	3.375509846	3.228961774	3.679923273	2.957977215
ARHGEF6	5.806768802	6.060102872	6.764834462	5.426346682	6.291536007	6.263159556	6.021368073	6.292941927	7.065047045	7.23314072	7.748241619	6.895128036	7.386881446	7.290720364	6.935635117	7.049558848	7.622976829	7.65851097	7.449055668	7.769862527
ARHGEF7	3.0415676	3.138420726	3.333405755	2.959029549	3.15878626	3.234335133	3.132924679	3.182978741	3.152877404	3.130972756	3.330826939	3.108410554	3.254730954	2.950234461	3.157898029	2.997270003	3.251116193	2.975088345	2.739113215	3.079700408
ARHGEF9	5.589309988	4.379773447	5.323516243	4.516842505	6.149835812	5.551319674	5.64401708	5.643316898	4.924503569	4.870814944	4.606459937	4.917284653	4.802637301	5.082989582	6.017724675	4.864904931	5.151082481	5.245739371	5.441988036	4.735314813
ARID1A	4.806782582	4.071053265	3.799522799	6.016470229	3.551446609	4.160749044	4.190781816	3.924495631	4.157985831	4.204363202	4.012723051	3.857415508	3.683133014	3.905723696	4.081725537	4.49550118	4.159849122	3.989629719	3.46983447	4.012660671
ARID1B	3.103489293	3.096436142	3.236042633	3.153119721	3.388515135	3.211349047	3.259908071	3.476935376	3.229734864	3.393587031	3.489408481	3.153974326	3.560821903	3.334549745	3.340474027	3.943825963	3.286300918	3.596699895	2.980993997	3.174895435
ARID2	6.076773605	6.693749805	5.850993119	5.603389149	5.595974441	5.743526528	6.028123578	5.994588514	5.825799592	5.796014238	5.887945679	5.90596867	5.592031912	5.738156548	6.249999641	5.623729816	5.797074983	5.632714931	6.487356121	5.759937615
ARID3A	3.737364552	4.168117906	4.116858262	3.768306147	5.03218773	3.902354348	3.753896274	3.769480945	3.978669176	4.260658853	4.011127122	4.087549979	4.026693003	3.798716321	4.083753699	3.994956701	4.041013269	3.897434807	4.469614596	5.045561206
ARID4A	5.990018124	5.862583757	5.501015992	5.647616473	5.691521334	6.061772007	5.370687002	5.5081076	5.869266599	5.325835029	5.464324834	5.66631837	5.892437885	5.861979743	6.227447324	5.564891028	5.939428394	5.728767109	6.949838393	5.771518707
ARID4B	3.852739605	3.574729943	3.313684409	3.268912421	3.095932086	3.339982725	3.032247856	3.157714424	3.636538745	3.296911956	3.294260036	3.391916864	3.595926413	3.524032511	3.808533192	3.160333056	3.380157429	3.368664096	3.465952214	3.430803962
ARID5A	3.984292979	4.078628858	4.215574984	5.051419084	3.903427206	3.954912123	3.878625505	4.082978447	4.351897575	4.373569954	4.405170523	4.368885753	4.207641329	4.230335021	4.51027232	4.386392318	4.287921805	4.189061154	6.367889378	4.972750598
ARID5B	2.863823769	3.107640743	2.823752051	3.249664739	2.978077292	2.90416107	2.891531572	2.765887842	2.691946938	2.790847782	3.154758636	2.874616399	2.957752152	2.809935123	2.61965326	2.901678994	2.923510041	2.99837251	3.000289895	2.763693183
ARIH1	4.287048709	4.755597399	4.278940299	3.421902328	4.341057248	4.761705021	4.725619313	4.716444432	4.907760463	4.433141284	4.839356412	4.969122134	5.00661014	5.119223737	4.371728886	4.666464236	5.280324022	5.620364504	6.520628063	5.091121248
ARIH2	5.7141075	5.390389668	5.30696179	5.609483109	5.181416935	5.135727364	5.641517442	5.050424684	5.340851534	5.225102046	5.824701788	5.139234417	5.542245457	5.42661926	5.054889105	5.510685494	4.84623414	5.315524825	5.644924491	5.129886735
ARIH2OS	3.114940998	3.235227395	3.539537514	3.011326334	3.187758556	3.703804134	3.189525521	3.164149099	3.32438078	3.280590881	3.434104815	3.276425209	3.264627058	3.475629673	3.14210543	3.289889319	3.556335511	3.356164469	3.129772076	3.170898226
ARL1	6.220710731	5.772007875	5.609144853	5.224587823	6.862280375	6.367513663	5.996064815	6.351297192	6.686495042	6.054759277	7.341886532	6.742409921	7.727937941	7.140672904	6.694922511	6.754554908	6.850935549	7.568678043	7.374569634	6.086613822
ARL10	3.706182001	3.958942426	4.136558429	3.739756767	4.175747474	3.793552686	4.194859376	3.907306622	3.916602118	3.575008014	3.751196672	3.789532132	3.699560416	3.804803221	3.87502812	3.788566017	3.69392582	3.574772154	3.25447524	3.293213895
ARL11	3.110443064	2.805294048	3.054172018	3.220373627	3.252749425	2.895827526	2.773594598	3.149992977	2.937755333	3.339100756	2.831490058	2.956572611	2.909081104	3.072801458	3.049494118	3.041934415	3.03623345	2.886776263	2.817447701	3.273408084
ARL13B	4.286877797	4.245776103	4.053032698	3.833215297	4.247971069	4.654061582	4.310795193	4.814374858	4.982549711	4.810885593	5.280416285	5.26053058	4.374676302	4.914749527	4.744487537	4.959544604	5.301902706	5.223508999	7.203201639	4.656569325
ARL14	7.757065498	7.981646294	7.62624452	7.353714436	8.379318637	8.37829233	7.599015992	8.507323866	8.753712538	7.976203908	8.545555235	8.125065606	8.629068544	8.173958568	8.713038658	8.992636309	8.26687395	8.95633222	4.815413084	7.501377074
ARL14EP	6.055948313	6.593550938	5.655878595	6.466869002	5.409245768	6.007259452	5.980713819	5.866295651	6.359245632	6.494189128	7.116281904	6.542952335	6.380680323	6.976149216	6.688998362	6.591615729	6.782228829	6.481258122	6.829811476	6.61333292
ARL15	2.915898123	3.195505737	3.446690391	3.150980909	3.168494874	4.007779325	3.663300343	3.606701046	3.859131149	3.529974004	3.275709328	3.635259006	4.037045652	4.359342711	3.605969159	3.473680555	3.674387301	4.485057182	3.620448729	3.892371042
ARL17B	3.659133873	4.213735257	4.204637036	4.737087443	3.646021695	4.568588888	4.299213499	4.956551899	3.970154795	3.991726952	4.033767162	4.124554893	4.041154508	4.396883187	4.292769505	4.646646363	3.921534618	4.663905485	3.370751973	4.262797368
ARL2BP	7.005581685	7.180541508	7.086271349	6.82083988	7.61321659	7.262656382	7.261145853	7.267141105	7.445686347	6.944625951	7.757583387	7.711075247	7.553373888	7.50276687	7.272275348	7.709764302	7.418517334	7.485567185	7.621810299	7.572363085
ARL3	3.320786878	3.778833176	3.606656591	4.335962507	4.368714626	3.861593021	3.638191511	3.950946019	3.789258128	4.02002345	4.067834209	3.71965	3.911368098	3.869390308	3.918596916	4.177559714	3.958558565	3.607876855	3.898931113	3.647397912
ARL4C	4.204286028	4.877623559	4.396883187	5.191351878	4.38786706	5.013884913	4.199727935	4.541181897	5.41175239	5.882087827	5.88702977	5.559668009	5.25960637	5.305746598	5.570040165	5.072707299	5.428978035	4.924715589	5.517507055	5.753951714
ARL4D	3.566166307	3.774244387	3.604698717	3.289340891	3.949027002	3.566305747	4.161024714	3.685353344	3.877318301	3.75704673	4.322769395	3.923546932	3.874332769	3.718548787	4.561093701	4.179903695	3.540234885	3.933221345	4.385865829	3.870709682
ARL5A	2.629069113	2.951113474	2.834010647	2.865690506	2.946534668	2.954263829	2.98323981	2.867059561	3.342132699	3.086450378	3.277064709	2.886590331	2.866571715	2.972328868	2.989641423	2.903297105	3.076645455	3.338388904	3.176633558	2.780689432
ARL5B	3.522946953	3.731672012	3.668419719	3.474555899	3.671307288	4.087549979	3.648475138	4.011347621	4.824467503	3.922118996	5.029220338	4.685940186	5.644339326	5.105193908	4.041088456	4.450425746	4.802877445	4.77808711	3.814381839	4.074640416
ARL5C	3.431829968	3.24910936	3.106431902	3.012651985	3.314976172	3.124668981	3.231166401	3.195702536	3.016717957	3.310490805	3.091463197	3.209558109	3.574882409	3.113894838	3.134541057	3.195740915	3.426799439	3.394980592	3.409820223	3.157672692
ARL6	3.105670099	3.10207899	3.205902063	3.026964129	3.149062125	3.279185232	3.073159618	3.268705754	3.311752788	3.31982335	3.371606781	3.426901229	3.558099798	3.479456768	3.148057759	3.437544342	3.227249678	4.221698309	3.309003197	3.140159516
ARL6IP1	10.18843858	9.990612835	10.17163672	8.947453806	10.41254414	10.18843858	9.813020859	10.60150011	10.05683395	9.990612835	10.18388383	10.01492345	10.18245513	10.21100896	10.28486681	10.12664977	10.19292897	10.43415087	9.646713953	9.934874087
ARL6IP4	5.353331297	5.521466037	5.75376646	6.568974594	6.418846378	5.964434771	5.646332223	5.822091191	5.590664621	5.772913166	5.223646303	5.677022743	5.646805678	5.502770632	6.047371532	5.675344012	5.309693079	5.211268775	6.979481644	5.845962916
ARL6IP5	9.730753689	9.402372094	9.393115629	8.707245168	9.218363333	9.693952295	9.626654366	9.769276085	9.883003002	9.423358766	10.25012378	9.969855824	10.14020899	10.08629432	9.188263353	9.912298492	10.07533596	10.4853372	9.770968292	9.460021871
ARL6IP6	5.319501511	4.984789949	5.295917443	5.466247187	4.489417889	4.94744595	5.367548208	4.679783805	4.44561987	4.52320025	4.728455144	4.758594781	4.634260718	4.656569325	4.591090271	5.155126668	4.400493724	4.023662128	4.33977621	4.473435591
ARL8A	6.833267696	6.84209485	6.350932972	6.87617283	6.838817079	6.138984781	6.704001706	6.25248382	6.543383058	6.329936039	6.796901191	6.648912853	6.598006535	6.366836442	6.58438009	6.534626174	6.422355248	6.306709157	7.13131289	6.709930846
ARL8B	7.266585108	6.312411809	6.818236724	6.826651801	6.60430237	7.177381402	7.329692164	7.294929769	7.525904838	6.890085637	7.832072426	7.322316615	7.703500512	7.645807036	6.855686162	7.781601744	7.594453411	7.24334111	7.430212116	6.891269044
ARL9	3.577429092	3.289680483	3.337687816	4.609444909	4.048957342	3.591769594	3.924807826	3.731816936	3.878587087	3.431126347	3.608638827	3.918121215	4.303927402	3.950373161	3.958063259	3.785405302	3.649704104	3.420789705	3.993881569	3.767508625
ARMC1	7.022251983	6.505089452	6.137797459	4.520013751	6.973490656	6.455707103	6.306328576	6.722139224	6.853410527	6.473436085	6.951863782	6.648567406	7.308448027	7.028433257	6.499773611	6.69224217	6.839693443	7.306562821	7.797806025	6.123210949
ARMC10	7.980058479	7.405489872	7.211998307	7.15032931	6.276241004	7.11671989	6.736546627	7.073464085	7.234255422	7.126332889	7.327502546	7.073221014	6.735530536	6.934279279	7.333169317	6.852661739	6.650485762	6.017468247	7.22267653	6.812355357
ARMC12	3.88639025	3.346101399	3.592283195	3.528314326	3.337989329	3.400082771	3.540343938	3.415259624	3.461723264	3.635457986	3.411271081	3.398523597	3.291886834	3.616995031	3.372387408	3.472480615	3.357940457	3.375283993	3.102121909	3.986757093
ARMC2	3.076111224	3.398458408	3.580583693	3.241419676	3.127735965	3.229824257	3.212504313	3.216862657	3.377953809	3.095440171	3.067800297	2.910549328	3.415234562	3.350392978	3.176904079	3.662476653	3.411763271	3.568707342	3.267637514	3.636341389
ARMC3	3.132383453	3.405692207	3.120737431	3.138553623	3.041521536	2.872193739	2.994342712	3.238317983	3.402157118	3.411419165	2.952699863	3.117812577	2.96921029	2.901939806	3.053568665	3.213374426	3.095861131	3.444967555	3.272361541	3.219120199
ARMC4	3.002329351	3.212244732	3.434227139	3.791499408	2.952092195	3.246835161	3.383929222	3.219006782	3.004306558	3.097591714	3.291774648	3.169252512	2.85548021	2.821561294	3.082900547	3.174311431	3.11363469	2.773305281	3.062397103	3.127511808
ARMC5	3.86700707	4.152409852	4.559941485	3.849740758	4.127581289	4.061885819	4.44311428	4.602366413	4.102957339	4.459937445	4.330833127	4.522739747	4.522027368	4.216561382	4.394270695	4.87982884	4.469805043	4.2588037	4.061091299	4.624856253
ARMC6	3.512331832	4.352189222	4.409496883	4.130301329	5.174292563	3.844929485	4.745115049	4.742688041	4.323135139	4.514380709	4.539080813	4.698876479	4.562209771	4.439531997	4.685619531	5.133084872	4.578816893	4.467438127	3.95050267	4.664785983
ARMC7	3.448777026	3.61360023	4.163024116	3.436887154	3.777463158	3.85257884	3.867390707	4.015178906	3.922362689	3.851337864	3.336619627	3.937233899	3.203554257	3.663858966	3.979761161	3.909998716	3.608638827	3.778877771	3.563684765	3.342346499
ARMC8	3.447506199	3.009522619	3.356277997	3.759777069	3.138611147	3.315115389	3.227031781	3.358669785	3.465998468	3.58105424	3.370442489	3.471028885	3.803461811	4.171819177	3.379505172	3.714776126	3.723604199	3.735305123	4.762460616	3.535895937
ARMC9	2.906464389	2.788896404	3.058423059	2.985443295	3.085327489	2.96768902	3.153201243	2.946385644	2.949672692	2.901005476	3.068472781	2.97139029	2.776537857	3.034319535	2.988259965	3.063119772	3.067157361	2.930076932	3.013949736	3.120523575
ARMCX1	6.244017955	6.178795236	6.146067517	7.037574801	6.858695286	5.985161722	5.418854018	6.030654484	6.802902409	6.249801495	6.798245429	6.48754183	6.169649326	6.378990577	6.634646917	6.2813005	6.494452707	6.520216642	10.22896751	6.31016357
ARMCX2	6.779171764	6.205047135	5.67402833	4.622260834	6.024383147	5.467416609	5.244168668	5.750243202	6.528145509	5.920954708	6.337924918	6.074716988	6.14014976	6.094757786	6.304141355	5.756634796	6.617783053	5.824362866	8.319564244	6.249054309
ARMCX3	5.302997381	6.18118343	5.943348468	5.645103405	6.845908455	6.218613435	6.372158807	6.026072964	6.643834087	6.647848592	6.753160532	6.543980438	6.747550255	6.677756433	6.62137596	6.494189128	6.649108392	6.94362786	8.177157015	6.909997518
ARMCX4	2.87892787	2.989672872	2.859597086	2.996177767	3.056574545	2.827774049	2.953787928	2.860274732	2.991650075	2.94590169	2.918161885	2.879051012	2.757179815	2.727383622	2.971176953	2.801266058	3.029373672	2.991102214	3.13759993	2.957166677
ARMT1	6.408436433	6.034909555	6.627312735	3.491369427	7.13131289	6.964045283	6.524116426	6.860612629	7.063677706	7.039391697	7.538867597	7.400980305	7.407556655	7.748079206	7.358377563	7.20412876	7.599015992	8.251911699	7.230377864	6.820293779
ARNT	4.017928282	4.909385077	4.325875725	4.864534394	3.864058553	3.94349698	4.52233235	3.546940076	3.9387549	4.076688592	4.898828442	4.136803791	4.00745703	3.781566765	3.9872033	3.578025749	4.008224858	4.10190698	3.73806213	3.743601971
ARNT2	6.154153847	4.53423442	4.399064662	4.163699058	4.995472417	4.57032186	4.594415401	4.199727935	4.535233366	4.546821317	4.295458922	4.75504571	4.287391106	4.131231371	5.011457749	4.327664582	4.277325854	4.420330596	5.701769406	4.352800429
ARNTL	4.362049491	4.55523711	4.811464116	3.995190501	5.15121596	4.719432296	4.569502738	4.832241599	5.151499462	5.168584054	5.913418744	6.184844512	5.407703899	6.002418261	4.568910965	6.539461023	6.290691758	5.86174782	5.242325406	5.245114988
ARNTL2	3.769296955	3.129567945	3.453687816	4.145512059	3.54270655	3.976349916	3.989397908	4.17280018	4.463285256	4.985220217	5.824362866	5.299387787	6.518578746	5.715351948	4.248423559	4.631937933	4.968717473	5.687425671	3.645984204	4.276537798
ARPC1B	7.81912214	8.524336589	8.448145766	8.82387233	8.326013342	8.54357019	8.675316429	8.775660642	8.915100091	9.462685569	9.206847845	9.198059973	8.932947802	8.82807203	8.595496674	8.685415411	8.829811015	8.788242296	7.479150925	9.112054602
ARPC2	9.736786952	10.3174197	10.32444293	11.18365448	10.63007963	10.3496308	10.49500761	10.49500761	10.31927618	10.57756607	10.23110694	10.55551684	10.4896089	10.38890275	10.65467818	10.37902582	10.37027861	10.72519069	10.05683395	10.10791519
ARPC3	3.246324065	3.455524562	3.897611746	3.401282452	3.393526277	4.025364434	3.870978574	4.192292978	3.837334761	4.104664769	3.120782336	3.448471913	3.582370416	3.761542635	3.53573876	3.81607166	3.827830085	3.876151557	3.581124291	3.72949784
ARPC5	3.337213554	4.495873889	3.508426876	3.834302239	3.247066842	3.428212262	3.551590695	3.326903141	3.291710154	3.812094127	3.271559796	3.468011211	2.96921029	3.438408685	3.245193344	3.216778288	3.373960811	4.065853827	3.185028901	3.580154412
ARPC5L	5.992039819	6.910329818	6.057259577	6.069534069	6.420750322	6.635512892	6.313761265	6.064154606	6.35288344	6.490347342	6.7573038	6.440481253	6.535799319	6.449544886	6.719367325	5.966748959	6.405395134	6.532301816	6.436264305	6.363365221
ARPP19	3.362882987	3.344284486	3.743747664	3.322875832	4.57976191	4.317695254	3.873156856	4.753431312	5.278776893	4.223821398	6.008679074	5.072111999	5.694286576	5.957067906	4.931311708	5.489078651	5.675477693	6.425680441	7.059632007	5.218619437
ARR3	3.409981307	3.475917964	3.415835453	3.53328806	2.999416014	3.191803732	3.290198337	3.395848985	3.250382912	3.469758857	3.44403876	3.338796936	3.319680636	3.407040228	3.804662962	3.507776583	3.28471173	3.234904544	3.172167221	3.352018515
ARRB1	4.881303366	5.188271273	5.024300214	5.235783216	4.382788925	4.76158302	4.962308948	5.104448603	4.545610862	4.66144516	4.807128039	4.796270769	4.314589476	4.155828439	4.88552021	4.515971846	3.815426754	4.267084278	4.858447894	4.333961795
ARRB2	4.451810584	4.613757255	5.028754695	5.846908973	5.487814288	5.20280069	5.42086553	5.532810829	5.706631295	5.89562924	4.76806984	5.562229861	4.922827264	6.194779993	5.705270401	5.59052153	5.737748066	5.62153557	5.66260376	5.6004224
ARRDC1	6.544615794	6.201760417	6.635905306	7.146684862	6.62628088	6.273164448	6.464783226	6.46445005	5.981133441	6.311463832	5.574119885	6.228677975	5.978828409	5.772007875	6.066159098	5.914626327	5.729720535	5.598940556	4.030001269	5.837300209
ARRDC1-AS1	3.960907979	4.333312898	4.679783805	4.846578467	4.657524666	4.398918187	4.40106114	4.801253693	4.375619208	4.400579843	4.236528847	4.430327598	4.328734234	4.384537202	4.739001547	5.069587548	4.104852134	4.151598669	3.884677339	4.377225006
ARRDC2	5.825992594	4.97868251	5.892758817	6.020130702	5.774123637	5.420321562	5.805912727	5.710597945	5.688573265	5.646048564	5.726265424	6.137483324	5.933058874	5.478326076	5.862829652	5.928049256	5.900331833	5.536678792	5.09904514	6.17700307
ARRDC3	7.440041494	7.032143775	6.998886926	6.781506657	7.276403519	6.69650186	6.339559631	6.802647634	7.104775062	6.967785601	8.132178494	7.257703625	7.365678626	7.584958312	7.589142128	7.312865854	7.903864737	7.622370418	9.01164918	8.203147828
ARRDC4	8.31146115	9.062544639	8.608179518	6.499470195	8.809908082	8.937843801	8.277755352	8.442437422	7.743471206	8.492623956	7.279085835	7.72440168	7.221140481	8.234473319	8.588534482	7.63206991	7.32677517	7.448776783	9.603941423	6.669398995
ARSA	4.46353671	4.099097724	4.345449142	4.931007145	3.774114325	4.237319367	4.266680535	4.44311428	4.579034056	4.20076463	4.268481858	4.251625855	4.071525804	4.107476397	3.841612299	4.46145961	4.166999824	4.251195801	3.808146656	4.15144859
ARSB	4.196773757	3.920924229	3.538505437	3.879412014	3.855453875	3.503918879	3.578136673	3.81222963	3.512993609	3.546829417	3.333238226	3.686352077	3.478144292	3.391800226	3.730149403	3.556040969	3.779256982	3.834025938	3.611252257	3.458719233
ARSD	3.924920322	3.663378504	3.860720323	3.797198302	3.792904447	3.88704723	3.679993188	4.239967168	3.766994851	3.965649381	3.777996177	3.563684765	4.152205534	3.686216688	4.048135637	4.156877958	3.518320885	3.720436053	4.222164288	3.970796804
ARSE	6.121642243	6.226957236	5.44638225	7.032536212	6.309482678	5.963926258	5.381622612	5.29737789	6.022830556	6.038944449	4.501053485	6.135102298	6.381533026	6.102486981	6.232718724	6.75415453	4.889754979	4.337769274	4.067946467	5.333777614
ARSF	5.056089876	4.824196167	4.889202033	5.212811508	5.026478983	4.978359088	4.79194356	4.979020489	4.51771561	4.52065796	4.678198811	4.764021496	4.743990034	4.454742014	4.820694472	5.205342791	4.75848572	4.47208132	4.825055946	4.860903536
ARSG	3.905457476	3.939553661	3.423935892	3.42201021	3.010260478	3.915513733	3.490751584	3.242629057	3.664091453	3.426720513	4.211380475	3.470729271	3.519631658	3.247586467	3.593971899	4.138045572	3.681158248	3.866229587	3.532640852	4.083249024
ARSI	2.986079664	2.889671554	3.253119452	3.379152783	3.162185905	3.17612058	3.125787022	3.349918034	3.301018328	3.21915037	3.069379548	3.134227683	3.654972529	3.283294458	3.175646663	3.488563251	3.18115262	3.264175693	4.24915287	3.419827135
ARSJ	4.492725385	4.077383248	3.920267487	4.132797502	3.443733355	4.514736952	4.495725433	4.386500551	5.023848727	4.137556554	4.235270278	4.866986616	4.43707764	4.882225872	4.522209414	5.206715545	5.244168668	4.476673458	4.234815246	4.540849
ARSK	3.387616001	3.921031728	3.568296945	3.361813278	3.804662962	3.682306974	3.630169641	3.81716891	3.797261379	4.050863201	3.846717577	4.172236833	3.970442076	4.087824403	4.935664883	3.990464902	4.06439287	4.348223931	4.420526614	4.055400887
ART1	4.58604608	3.880717504	3.63638986	3.820444988	3.88773303	3.532720169	3.414672278	3.43812686	3.699222946	3.901623352	4.239766001	3.747965605	3.451000567	3.495862498	3.884293531	3.728829519	3.809024189	3.658456223	4.519379516	3.470779667
ART3	3.393067145	3.50241335	3.65340598	3.318927356	2.884796528	3.33057012	3.123391799	3.717477181	4.101011115	3.559585667	4.604196658	3.529887438	3.211895472	4.36821849	3.38563255	3.214422707	3.569187389	5.185873293	4.356592264	3.8941851
ART4	3.122883007	3.258829025	3.422306196	3.283631358	3.949760109	3.292602264	3.21183866	3.365012261	3.633721858	3.39196712	3.278719446	3.403588924	3.525540444	3.539047289	3.650791538	3.401196808	3.397521748	3.268954798	3.515955472	3.208617789
ART5	4.647848377	4.287528267	3.835089183	4.757009844	3.464366727	3.749904473	3.85440254	4.022251088	3.675489224	3.862061057	4.361217888	3.833436752	3.684643871	3.800293634	3.546691938	3.591347339	3.668362896	3.748362067	3.578477876	3.777153866
ARTN	3.188194366	3.56789532	3.086868688	3.694599002	3.047799375	3.023627482	3.168334506	3.032616383	2.980838386	3.054310207	3.289496368	3.181625963	3.215017054	3.257716491	3.576681407	3.203957916	3.267446857	2.998059834	3.394077782	2.895971077
ARV1	3.054892162	3.41917682	3.650266136	3.10417901	3.02634926	3.434995863	3.468649725	3.715117168	3.179467101	3.379358223	2.803807603	2.916069137	3.290134861	3.221299449	3.05039031	3.330512796	3.013477946	3.391947595	3.173915588	3.421677332
ARVCF	3.396506987	3.686073376	3.868582137	4.148339924	3.636843949	3.589907739	3.680765418	4.110514474	3.692252847	3.820528103	3.436035694	3.884489216	3.930249332	3.789642089	3.615775074	3.92267047	3.843273554	4.057557884	3.647698557	4.275849277
ARX	3.946198791	4.483334097	3.572015024	4.471674454	4.245776103	4.540926958	6.044883103	4.513121968	3.813006561	3.689587279	3.630473374	4.209025107	4.775158673	3.473973561	4.501443324	6.710448434	3.657086389	3.435516828	3.494509661	3.697787846
ASAH1	7.456159144	7.430212116	7.351893736	8.225891076	8.119725655	7.585899528	7.036525374	7.581785438	7.66119277	7.416823388	7.878618055	7.74441312	7.747115802	7.826445172	8.185290711	7.552773174	7.799057365	7.488623455	8.026794551	7.574898147
ASAH2B	3.006790252	3.251325279	3.302335259	3.333522314	3.821820229	3.434518342	3.737841748	3.460692351	3.712999475	3.19228448	3.604070255	3.131736836	3.838743432	4.221105038	3.34737244	4.523983048	3.718437722	4.629543587	3.99307025	3.322716704
ASAP1	3.889584257	4.091544865	4.12141584	4.962001921	3.735643483	4.101060702	4.376792341	3.903131083	4.057369309	4.102581151	4.421627947	3.960122622	4.322769395	3.97452406	4.07315655	3.839653762	4.190406224	3.954337889	3.919292178	4.012214076
ASAP2	8.658703608	8.224621607	8.446562213	7.37191176	8.249298543	8.560013823	8.793515965	8.574215118	8.185057836	8.127471163	7.601434114	8.534630191	8.032521027	7.71037153	7.9949174	7.932384848	7.371270281	7.365967751	7.801115708	7.639117052
ASAP3	4.37004298	4.688175007	4.499960251	4.83452599	4.822143528	4.99318856	5.104610674	5.179590626	4.359621524	4.612459262	3.238959081	4.58597004	4.238363031	4.273693732	4.458443836	4.612241498	4.555444711	4.152047651	3.886801892	4.155341031
ASB1	3.418308124	3.953011701	3.329692794	3.872455148	3.287589788	3.115618871	3.383258667	3.246538867	3.472071099	3.712450168	3.820091529	3.208469618	3.181204781	3.119661321	3.435958623	3.248763304	3.231370762	3.204670129	3.380952775	3.566129462
ASB10	3.504931465	3.604123125	3.50742057	3.664261682	3.248018164	3.5359372	3.524251331	3.556335511	3.599126444	3.378536981	3.75787915	3.65500775	3.379889823	3.323365376	3.836654603	3.345820377	3.487086366	3.327143097	3.351905389	3.571554398
ASB11	3.822876406	4.358265904	3.576925488	3.981624057	3.609350977	3.724118643	3.838800518	3.760023369	3.793611668	3.862664267	3.855903957	4.097563773	3.786181453	3.806635831	3.759492934	3.831751047	3.869844172	3.559775489	3.76410762	3.722216114
ASB12	2.845848586	3.587569301	3.25725936	3.391734709	3.17886535	3.521990646	3.090585644	3.277092506	3.060317483	3.094983295	3.211520021	3.595256363	3.596591138	3.107192014	3.265523737	4.090957341	3.146686809	3.236408595	3.452293311	3.415953388
ASB13	7.39250471	7.680304622	8.283304686	8.521584826	7.135544674	7.298458364	7.041281496	7.414886731	7.073464085	6.264751652	6.543775727	6.922199691	6.403717711	6.442599703	7.099170428	6.860998989	6.345004306	6.343280995	5.2923155	6.783073504
ASB14	2.919221804	3.166271903	2.954868511	2.838927744	3.135794359	2.930812263	2.952037296	3.72151245	3.0363782	3.19176398	3.059929258	3.166326456	3.09209274	3.113019032	2.697501705	3.044084887	3.14544849	3.239701373	3.920924229	3.036873289
ASB15	4.06754835	3.946739192	4.382510295	3.911728597	3.083541739	3.530727582	3.848763106	3.490215388	3.506597355	3.404232927	3.588928672	3.423515974	3.663348237	3.433967368	3.228823006	3.575329293	3.605123595	3.288978246	3.152204586	3.927355917
ASB16	5.177196406	4.809088689	4.857647126	5.371017495	5.219646667	4.975444985	4.99364548	5.351052301	4.944747289	5.435723404	5.21726414	4.621527941	4.912792762	4.936400247	5.237748871	4.996880751	5.026017756	4.932284051	5.20696827	5.071781063
ASB16-AS1	3.529269359	3.587251215	3.777948503	3.47668046	3.220666109	3.768395826	3.513533691	3.531493793	3.575008014	3.890367874	3.357883726	3.641708728	3.247108794	3.608133193	3.351574238	3.565060111	3.599266715	3.544410344	2.942447084	3.962853387
ASB17	3.033255424	2.825279718	2.765190485	2.704019451	3.101470976	2.627195477	2.80370962	2.836218152	3.008798131	2.789151429	2.686547655	2.927163333	2.609811917	2.76649543	2.707880905	2.734152391	2.795657468	2.660880386	2.868670046	2.716525572
ASB2	4.683893871	5.028754695	4.571095246	3.834117662	4.138045572	4.114016027	4.26542685	3.76826004	4.337388846	4.315506933	4.298726043	4.135315034	4.100234546	4.147523308	4.49435774	3.887916262	4.251856128	4.116252395	5.932039835	3.767508625
ASB4	3.180473314	2.848400608	3.027975654	2.823898712	2.900834922	2.889159284	2.943489782	2.853413281	2.910549328	3.015304521	3.136351485	3.179882844	2.818865873	2.771385004	3.111561947	2.910509337	2.916297507	2.724776536	3.098608361	2.962746884
ASB5	3.290198337	3.197539942	3.098693288	2.843919659	2.930018341	3.113942603	2.710047055	2.723471961	3.105970803	2.806316055	2.812927812	3.070040796	3.050035908	2.842440263	3.210526002	3.052682249	2.772494827	3.015239822	6.617140322	2.901176289
ASB6	3.268014756	3.570564358	3.608575738	3.609153862	3.484500761	3.635593718	3.746796603	3.592632091	3.620726561	3.645864715	3.613486477	3.985212032	3.583041576	3.329454676	3.649593557	3.378342137	3.757222745	3.110130203	4.018578583	3.516200449
ASB7	3.54270655	3.674810238	4.117111537	3.734945019	4.551029061	4.215936446	4.09455953	4.409210732	4.348359007	4.058196846	4.208725299	4.055222536	4.368393405	4.149107237	3.845313167	4.502440467	4.356794916	4.354414419	3.804424443	4.187380368
ASB8	6.202400199	6.039067172	6.201397327	6.500359585	5.925831522	5.975110874	5.639072094	5.824575841	5.790902143	5.570804431	5.703829859	5.769152218	6.068962562	5.719420358	5.990633055	5.860304999	5.450348377	5.58864511	6.044883103	5.175990358
ASB9	3.27651773	3.388195164	3.906390147	3.788166152	3.630121047	3.755991969	3.585834804	3.818719574	3.975792672	3.64781917	3.57603649	3.802051899	4.041762527	3.689261469	3.966041393	4.082203773	3.801854545	3.770843186	3.363264116	3.783178634
ASCC1	5.478771447	5.013642251	4.988468225	5.293374273	4.955048231	4.986427148	4.822246423	5.015841023	5.503585531	5.464518328	5.215275375	5.748516607	5.971198867	5.860784597	5.52368905	5.43373505	5.996213615	5.343709248	5.415655586	5.81361666
ASCC2	5.494202658	5.685169862	6.306035258	6.519019987	6.158669932	5.903232934	5.913218268	6.111922061	5.497234107	5.514268155	5.021767003	5.707351989	5.236102485	5.519270258	5.693003436	6.004437775	5.287987567	5.316675969	5.298409091	5.249156423
ASCC3	4.667089269	4.492089852	4.534470162	3.910252415	3.716302879	4.20755985	4.662567015	4.69123206	4.890211178	4.579448948	4.646646363	4.863818906	5.426794636	5.265485798	4.532896417	4.979917007	4.869388518	5.514268155	4.29831996	4.808701167
ASCL1	3.529933698	3.179926032	3.300090771	3.219770478	3.344448042	3.526868455	3.415417245	3.673935825	3.251850036	3.301169573	3.591554091	3.252841692	3.516237775	2.978525816	3.206298774	3.04775344	3.249308014	3.074596931	3.338839511	3.095371376
ASCL2	5.317747391	5.389746812	5.401432106	5.990398368	5.677374872	4.808256345	3.780693624	4.259870217	4.419506029	4.137049732	4.319471355	4.101060702	4.447076381	4.253488321	4.802240957	4.311796192	4.148543804	3.857958763	3.73787821	4.062353963
ASCL3	3.30120892	3.057558283	3.022252211	3.179842895	3.033791921	3.14576819	3.176798336	3.186485307	3.303861012	3.01620004	3.034233668	3.176016618	3.045831175	3.060553131	3.059807073	3.269663784	3.019658492	3.481011587	3.130289665	3.369296916
ASCL5	3.237763711	3.374259207	3.718641462	3.471211196	3.847744997	3.1673774	3.148229999	3.256184465	3.419470072	3.866229587	3.381757765	3.351435575	3.244007716	3.428172054	3.369680752	3.562961328	3.354873783	3.310346971	3.943281727	3.209495608
ASF1A	5.68675882	5.278535448	5.488518206	4.475095958	6.437462092	6.266706108	5.800699165	6.334832299	6.048780747	5.741082112	6.518578746	5.942424252	6.406731209	6.810869282	6.072704174	6.572027622	6.671454424	7.159819857	6.066952679	5.918935233
ASF1B	4.733252096	5.903695224	5.798042494	5.890355425	5.639831763	5.249814737	5.434039038	6.227591362	5.23486356	5.656466661	5.706150003	5.569096456	5.335520248	5.352743091	5.314709733	5.128144627	5.288130374	5.431564508	4.851937019	5.31821175
ASGR1	3.278936557	3.222694966	3.432188441	3.385686257	3.594837569	3.589608339	3.572150728	3.270372728	3.491624579	3.420217598	3.43125832	3.509249596	3.780693624	3.70641705	3.208359699	3.726783962	3.67559098	3.470960134	3.222023361	3.300069059
ASGR2	3.906107429	3.366614773	3.358578108	3.438408685	3.119661321	3.245453008	3.260508148	3.429463998	3.305903283	3.580154412	3.347960413	3.304760805	3.601282303	3.304760805	3.389667283	3.206140081	3.417280588	2.998114024	3.566211018	3.043644373
ASH1L	3.131679154	3.286227681	3.711343939	3.381872584	3.294312388	3.382926566	3.333003948	3.820444988	3.620270299	3.143015144	3.473802396	3.334208485	3.874007031	3.658901033	3.06448469	3.463473008	3.263451464	4.100525351	3.12837595	3.760973622
ASH2L	6.005838724	5.930508269	6.191133254	5.891217189	6.445340006	6.199114086	5.693458462	6.410184622	6.106700006	5.822794211	5.405369464	5.748884149	6.094040556	6.15815595	6.005213653	6.209028139	5.082825172	5.745369559	5.295917443	5.29620353
ASIC1	3.54096477	3.568469723	3.44985634	3.458051357	3.690668603	3.710779654	3.560768338	3.44088902	3.657086389	3.675309138	3.722849519	3.498145904	3.666905075	3.661917212	3.946198791	3.721005892	3.5195414	3.807225385	3.762946237	3.867661577
ASIC2	4.212852952	3.807585266	4.37211587	4.302239361	4.271304931	3.930739536	4.374762942	4.179879698	4.114134551	4.327107271	4.193199275	4.268527401	4.199983059	4.171712286	4.138348696	4.305850311	3.944378431	3.788256286	4.238924589	4.321568777
ASIC3	2.991520215	2.900585108	3.035955742	3.491776953	3.686444636	3.059348745	3.224150093	2.999342022	2.945472161	3.184837069	3.126330778	2.959998817	2.940867045	2.967816071	3.180969632	3.059348745	3.05349506	2.886590331	2.919177841	3.097509247
ASIC4	5.386804645	4.821446555	4.016115568	4.70689737	3.850901566	4.245285926	4.58047081	4.720756375	4.222164288	4.558691542	4.649536859	4.334691299	4.076955766	4.227273263	4.463789243	4.441847121	4.295092398	4.155180717	4.048957342	4.851235593
ASIC5	3.586458788	3.163253339	3.259084233	3.022589772	3.007180789	2.937048049	3.346686156	3.319013706	3.133483982	3.168001668	3.209856642	3.13269276	3.21880279	3.146013063	3.070311303	3.12093108	3.001862121	3.384996303	3.039177499	2.983825528
ASIP	3.315101387	3.030631223	3.005592413	3.062311775	3.290908022	3.308967723	2.897020767	3.082561757	3.121523038	2.875594823	3.062311775	2.937941185	3.372709363	2.991650075	3.076810479	3.63461817	2.924297501	3.042998444	3.259084233	3.236192674
ASMTL	5.580801863	5.511074682	5.014011014	6.202915534	5.728617327	5.29737789	4.901863731	5.344416227	5.216107384	5.642924265	5.308651684	5.733820049	5.258390858	5.182035089	5.693458462	5.440062791	4.571331222	4.939205168	5.665977145	5.063766134
ASMTL-AS1	4.325234537	4.039178516	4.042016893	4.140509444	3.72785573	3.796378605	3.957803059	3.989629719	3.758764874	4.291166376	4.197407366	3.811186656	3.939832917	4.02681721	4.094020778	4.085049729	3.865612661	4.010374473	3.978287089	4.052038692
ASNA1	7.111904579	6.648912853	6.325667662	7.542165467	6.932099806	6.789928304	6.593334588	6.887939585	6.636389562	6.90105306	7.194993669	6.847723353	6.909765284	6.673248119	6.797591135	6.828153634	6.820603008	6.74873765	5.615561014	6.848169615
ASNSD1	7.527129321	7.761045019	7.690869526	7.680586089	7.582877312	7.928236667	7.637526861	7.592740167	8.118760029	7.717633696	8.293306927	7.955418227	7.956064586	7.974982318	8.584703421	8.078640995	8.469243298	8.460473721	8.341857078	7.82312835
ASPA	3.566058149	3.295107654	3.892033049	3.711293362	4.029402562	3.703710915	3.587908049	3.883574921	4.1499357	3.535217763	4.161429313	4.369483315	3.667361527	4.00506568	4.200654564	4.077774563	4.167257436	4.273577235	4.534709995	5.161542169
ASPDH	4.457717252	3.83692169	4.361305765	4.814674652	5.448106966	3.858383951	4.538013126	4.163810992	3.906624016	3.56531806	3.989237327	4.041218998	4.162727982	4.047801996	4.357707428	4.556524977	3.984468267	3.759492934	3.70470772	4.200691774
ASPG	4.82934827	4.159055059	4.636175946	5.326386137	4.228509147	4.405064058	4.428036047	4.70433892	4.09308505	4.6820133	4.640020924	4.688346289	4.576888716	4.286053264	4.428278464	4.72862368	4.088397379	4.190406224	4.570983853	4.439414499
ASPHD1	3.28196259	4.062399595	3.787413166	4.56196751	3.635885256	3.630914945	3.79982181	3.644368895	3.288859443	3.671058463	3.587908049	3.889105464	3.748137746	3.825360648	3.711293362	3.618565483	3.42281104	3.726470857	3.396506987	3.782658535
ASPHD2	3.686641788	3.687673417	3.681227823	4.133088161	3.195651322	4.301053047	4.07648366	4.124787498	4.206640172	4.783361958	3.987288284	4.918122747	3.820689348	4.205687009	4.114077788	4.277943909	4.209340881	4.175303548	3.345049387	4.338047026
ASPM	3.255005154	3.402512848	3.292323407	3.356041537	3.775395474	3.05252468	3.404232927	3.488995191	3.476505553	3.516606905	3.472766762	3.406812467	3.619457874	3.457443513	3.329167302	3.204530032	3.412806884	3.460624517	3.178455054	3.217516132
ASPN	3.69185348	4.087753664	3.529818436	3.726116119	4.889649651	3.869611941	3.4689268	3.455393142	5.163605824	3.647915352	4.769380463	4.203645564	4.959544604	5.198082807	3.861820862	6.077410151	5.566007997	5.319737497	7.609274999	3.517668889
ASPSCR1	5.660994612	6.068855975	5.558250824	6.619629305	5.76431169	5.398157809	5.256870882	5.446060433	5.132721246	5.091797433	5.417815391	5.257604835	5.184023905	5.210220543	5.245577439	5.448106966	5.388499882	5.161117013	5.645732935	5.233223848
ASRGL1	5.743971354	6.450466554	6.14693422	7.136460628	6.908760659	6.667125299	7.201923839	7.0506698	7.149843166	6.647213385	6.883093366	6.966850293	6.894457654	7.218695729	7.037057744	6.183016369	6.952326888	6.96703623	5.305065282	7.376504895
ASS1	4.30913216	4.410217266	4.436183131	4.513879847	4.478174932	4.686554041	4.453018088	5.053559749	4.361885404	6.148973765	4.806872682	4.443527152	4.143506315	5.76374237	4.77058672	5.636093367	5.475913508	6.120288437	3.941191027	4.646258261
ASTE1	6.831671049	6.608299808	7.15831117	7.639445304	7.081102439	6.569898419	6.650485762	6.705636622	6.44308091	6.175645043	6.557461914	6.724336927	6.423351536	6.681367772	7.091877916	6.896544592	6.39963521	6.210573092	5.302715092	5.612411164
ASTN1	5.460010425	5.475384159	4.687215941	5.653664749	5.042692297	4.224603104	4.851082614	4.542781159	4.34611798	4.166242942	5.586326228	4.423573626	4.496019368	4.41435854	4.52988268	4.214895228	4.453528723	4.52320025	4.925631469	4.350268672
ASTN2	3.089726462	2.984029521	3.062030158	3.530236754	4.623978648	2.961582421	2.918121013	2.960445963	2.989944982	3.074867554	3.015221089	2.824576793	3.210273778	3.055524931	3.178413304	3.09197089	3.000009983	2.993001697	3.33057012	2.894897366
ASXL1	6.053806776	5.784015193	5.797656178	6.142319471	5.937899466	5.454602853	5.729362637	5.630471051	5.663062789	6.063620934	6.074854695	5.745906112	5.754850819	5.916389296	5.561471825	5.213794172	5.958152584	5.673869299	6.323733189	5.947845697
ASXL2	3.477499068	3.575982972	3.552157521	3.21999393	3.996966785	3.715086272	3.966340116	3.808413811	3.682974182	3.2954428	4.0322181	4.017246122	3.836347029	4.261794544	3.572573039	4.124554893	3.873864715	4.053630143	3.446094415	3.70791726
ASXL3	3.029639834	2.981760628	3.094577145	3.096738519	3.121947872	2.932482956	2.981377872	3.06355838	2.870654585	3.215001865	2.782206159	3.172906919	2.783617432	3.291930381	3.007823306	3.069316421	2.858893415	3.184470077	2.987800568	3.213253341
ASZ1	2.911446254	3.034939011	2.786031438	3.05183406	3.125711172	2.982092849	2.859041305	2.83908372	2.909799028	2.938605786	2.952418515	3.135250371	3.507174687	2.802220359	3.026326753	2.992781038	2.749950412	3.088735015	3.20842006	2.826156282
ATAD1	6.285115889	5.675607385	5.9355066	5.595633027	5.656253628	5.968358331	6.15739002	6.325835489	5.711741074	5.612590106	6.242359849	5.870391397	5.961853146	5.956861636	6.164247715	5.837603672	5.987211936	6.148069742	6.31443706	5.224247146
ATAD2	3.954592765	5.585147415	4.679621017	5.562373933	3.767699289	4.76009882	4.524943036	5.099512013	4.621527941	4.452122046	4.49435774	4.446554978	5.204236789	4.59461671	4.697924453	3.969316661	4.617997653	5.039615424	3.600673058	4.236411153
ATAD2B	2.799605498	2.924712957	2.955381869	2.734565385	3.544641857	3.213839528	3.057701811	3.143391889	3.068069331	3.308520716	3.015134595	2.64112429	3.258180822	3.057109248	2.849059245	3.041934415	3.20568748	3.128623747	3.391067336	2.67564438
ATAD3A	5.084114268	4.635903526	5.698493567	6.507631233	4.747865341	4.585127799	4.859409999	5.558399405	4.973466459	4.782242754	5.229498807	5.054600317	5.051327267	5.09234489	5.502900291	5.324503083	4.686370508	4.951962752	4.188149808	5.071486024
ATAD3B	3.21880279	3.468234781	3.31751237	3.458962123	3.188790435	3.402551921	3.390042227	3.389746532	3.074061135	3.461978993	3.666187002	3.208469618	3.084006712	3.223001373	3.45136731	3.409771717	3.285237615	3.142909111	3.772543018	3.400654558
ATAD3C	3.621246424	3.975722683	3.492126754	3.508537429	4.227355292	3.573987184	3.586219785	3.574686205	3.595767488	3.33836898	3.493166173	3.665814338	3.472410698	3.479424784	3.560957039	3.865418595	3.641058812	3.744996407	3.490871123	3.712132106
ATAD5	4.032879149	4.057307588	3.93779348	4.154343996	4.116454251	4.303656538	4.225526393	4.232802902	3.92695	3.88418104	4.088617354	4.078249546	4.220638492	4.41503797	4.048757558	4.35361576	4.264758514	4.443209803	4.1499357	4.158988655
ATAT1	6.561355725	5.602652501	5.919800368	6.342413237	5.387478785	5.647408479	5.852834845	5.061988541	4.578921325	5.083252968	4.979488052	5.083834419	4.849312613	4.579555947	4.896681488	5.067869643	4.75880516	4.299923157	4.666692261	4.645561238
ATCAY	5.597611387	4.972750598	4.968311895	5.675141839	6.704438277	5.14233512	4.789034253	5.053040398	4.903004038	4.940645416	5.868894659	4.899515939	5.122795732	4.885211177	5.357357365	5.750840229	4.807317899	4.883145718	4.981983207	4.869388518
ATE1	6.192311438	5.688702019	5.685552932	6.314205952	5.586116667	5.413680436	5.734581203	5.53379509	5.580921127	5.158268658	5.775545	5.634524998	5.900331833	6.036079279	5.321832284	6.132940883	5.593617812	6.120803935	5.805230328	5.410634708
ATF1	5.27972385	4.687046807	5.284675445	4.555321903	6.13843023	5.418363574	5.448351187	5.762062081	5.604431799	5.044850382	6.243086459	5.78638876	6.200461805	6.289147335	5.141737681	6.49046011	6.270601849	6.510668512	6.237772067	5.361305562
ATF2	3.831518205	3.783688719	3.077250918	3.020310693	3.182349304	3.17049942	3.054054812	3.03472283	2.963874807	3.014390885	3.030189248	2.929723191	3.225504633	2.882939123	2.908464608	3.14210543	2.916747008	3.160108541	2.967443102	3.000264772
ATF3	3.843888868	3.864456875	3.828354695	3.401234131	4.196388935	4.235041648	3.917495234	4.038292026	4.027256787	4.410133786	4.081044616	4.354873761	4.384743869	3.985520126	3.921596106	3.887606712	4.052670844	4.065595514	5.455749966	4.068681379
ATF4	9.766797658	10.05683395	9.91976796	9.644105322	10.10791519	9.703895598	10.11689754	9.664799505	9.969855824	9.849750529	9.989446373	9.730753689	9.677497735	9.852113044	9.571313404	9.980280435	9.930423455	9.900329389	10.85129671	10.37235385
ATF5	3.246291547	4.090734291	3.396678684	3.765503131	3.050578241	3.309230837	3.408416884	3.165036272	3.686689717	3.613395632	3.515655579	3.600439611	3.777573075	3.316722822	3.523102863	3.214986677	3.452321557	3.126444564	3.259717204	3.669202609
ATF6	7.024701353	6.4386987	6.13446612	7.561920117	6.578863788	6.397909499	5.953605886	5.892948007	6.382495876	6.373622296	6.165447356	6.200137831	6.331934484	6.500759757	6.812355357	6.735530536	6.426674511	6.315057064	7.164246761	6.711661557
ATF6B	3.192069576	3.184744116	2.891708363	3.097288527	3.064793491	2.955124858	2.985290814	2.94489536	2.971035769	2.876291483	2.956731619	2.854672355	2.994153749	2.928677978	3.258015885	2.826728195	3.051401222	2.682807875	2.99121121	3.089944904
ATF7IP	3.143050799	3.683294526	3.469248901	3.311829609	3.414638801	3.420040423	3.393793788	3.46072818	3.343992126	3.826340033	3.280491756	3.140999005	3.721603495	3.289889319	3.450440664	2.984972033	3.691518788	3.862234297	3.319787964	3.275617281
ATF7IP2	4.885757646	5.730756886	5.54481556	4.398757096	4.979705961	5.534382685	4.977627156	5.294571828	5.61906434	5.564452074	5.320536621	5.291726183	6.258063548	5.414005998	5.484138867	5.209922056	5.604842747	5.294482358	4.532821346	5.86874056
ATG10	3.733269863	3.401834972	3.432349055	3.623152373	3.188527506	3.333956608	3.026304247	3.427915163	3.300882341	3.277036571	3.291930381	3.085390478	3.003383153	3.193308715	3.527481131	3.019223795	3.254730954	2.99905341	3.061387567	3.251053261
ATG101	5.859332045	6.619007291	6.485593266	6.157066947	6.722139224	6.445340006	6.538587279	6.367513663	6.882839048	6.870335542	6.825900156	7.032609696	7.194993669	6.815831363	7.081294051	7.12084883	6.738899447	6.843803845	6.821044224	6.803968826
ATG13	4.087636023	4.75768356	4.415611363	4.541051431	4.313161517	4.515033358	4.528520696	4.46145961	4.44839114	4.559012731	4.295282002	4.51691362	4.100809287	4.261191473	4.57976191	4.284873591	4.391787092	4.206145331	3.990946304	4.625681904
ATG14	5.116932567	5.201844224	5.321015124	5.790902143	5.236209302	5.592633353	5.340346993	5.262347756	5.645103405	5.775866876	4.775158673	5.590166817	5.408731506	5.743269862	5.772913166	5.73696853	5.716244749	6.054569828	6.597711035	5.898377241
ATG16L1	3.596114854	4.251519668	4.097281164	3.183432222	3.451448775	4.512770898	5.072319553	4.187174553	3.915852731	3.816791911	3.564442873	3.592113759	3.906472272	3.661692012	3.932059532	3.461564509	3.879661855	4.018291963	3.750301158	3.895873543
ATG16L2	6.09813365	6.278690395	6.441503966	7.459913608	5.309156653	5.813796872	5.648934525	5.684101458	5.03167766	6.043159135	5.419036923	5.218118321	4.987691613	4.49861376	5.127825342	5.102265116	5.537095685	4.613757255	4.480121984	5.398579521
ATG2A	6.861628298	6.357635355	6.14934821	6.994057243	6.10811776	6.020426868	6.20629533	6.125805988	5.728617327	6.711126972	5.493763353	5.956721922	5.397166476	6.020903277	5.694286576	5.614563906	5.431723109	5.063032902	5.853008348	6.278041287
ATG2B	3.157371768	3.623393097	3.301828457	3.501134833	3.20475876	3.746592411	3.617839091	3.837977926	3.661940309	3.305362856	3.592032834	3.875798172	3.914868685	3.803224844	3.485919555	3.671859255	3.505761044	3.543228862	3.187973622	3.841236682
ATG3	5.995244438	5.607244745	5.525758285	6.492974728	6.343280995	5.30345285	5.7513123	5.508965745	5.381175829	5.526954256	5.986993372	5.465957308	5.550262262	5.572043641	5.761265584	5.477513115	5.516748205	5.53379509	5.657046018	5.348082488
ATG4A	6.433020909	5.879162638	6.725773739	6.234999934	7.424942443	6.987775775	6.779646674	6.966103689	6.906651364	6.939915044	7.471270602	7.454918945	7.274848597	7.423574541	7.380666006	7.336021089	7.299806783	7.747115802	6.249801495	7.256500025
ATG4B	4.319593349	3.762498396	4.030409448	3.649593557	4.015503661	4.011566711	3.768651371	4.064321079	3.684061813	3.854626388	3.459231286	3.623152373	3.668918968	3.682802257	3.68788891	3.952477664	3.598408705	3.57655629	3.844052908	3.823938928
ATG4C	5.206270103	4.859230621	5.871521183	6.378779987	6.444467867	5.617921474	4.927220258	5.511074682	5.942649801	5.66518672	5.834570461	5.892513868	5.587472536	6.255649384	6.367513663	5.457088576	6.389836289	6.464314396	6.07047811	5.679681893
ATG4D	5.847229836	5.540184061	5.841492986	7.157785447	5.580921127	5.472509736	6.068749387	5.839469892	5.408119877	5.463751275	5.55428333	5.622716087	5.263013013	4.973548477	5.558250824	5.603389149	4.870303446	4.802094822	5.001925507	5.354847126
ATG5	6.773261569	6.848169615	6.809001419	5.449631926	6.512929439	6.275437389	6.338294067	6.217233357	6.280009768	6.094757786	6.411085771	6.376661382	6.303128417	6.684462057	6.956388269	6.656547773	6.249570986	6.341736992	7.445686347	5.679058912
ATG7	4.645561238	4.016956844	4.136312281	4.021452881	3.90473913	4.217552036	4.293705506	4.304626773	4.521810461	4.77265751	4.450334178	4.346263781	3.992118785	4.289150439	4.684348268	4.464253777	4.328992183	4.212671274	4.102558824	4.166911761
ATG9A	4.618655566	4.529987434	4.527469571	4.4879445	4.414642912	3.881604373	4.345922215	4.526862938	4.548985778	4.379862346	4.274892345	4.33486589	4.477590943	4.301442241	4.236907793	3.902109348	4.003232206	4.291618776	4.909057428	4.375321865
ATG9B	3.207880417	3.457872053	3.260555606	3.183628547	3.60307217	3.324625373	3.278031274	3.173596656	3.323767958	3.305816735	3.360411222	3.558344544	3.186760244	3.88400367	3.416032407	3.510929271	3.490032428	3.597338637	3.227161461	3.27034124
ATIC	8.141189755	8.245248355	8.649799292	8.708645582	7.871153427	8.120171775	8.188559724	8.547484488	8.225190955	8.31317017	8.197205485	8.941856599	8.569087346	8.120171775	8.644065948	8.630206859	8.267207533	8.079492995	7.545228201	8.350490274
ATL1	4.851532962	3.958503365	5.580801863	4.080349429	5.683336899	4.9586902	4.296684893	4.83650361	5.690665113	5.683194942	5.179417404	5.167435725	4.508995342	6.451946528	5.18187972	4.301963816	5.435118421	6.075031639	6.93155448	5.308890308
ATL2	3.118496807	3.033927651	2.93990481	3.190064707	3.176511828	2.997685701	2.881969486	3.030387909	2.950382633	2.872135239	3.111970119	2.889003448	3.566893592	3.107110072	3.000863683	3.063742596	3.05304997	3.763394002	5.530252305	2.706279164
ATL3	2.896119253	3.067040543	3.071609342	3.302882025	2.925013224	2.935349065	3.005691687	3.059288998	3.027586616	2.897248247	2.90267302	2.995476729	3.047049626	2.982352837	2.730328408	3.063707871	3.095162246	3.040260583	2.986219768	2.872402507
ATM	2.978525816	2.997382641	2.919798829	2.790847782	3.824831541	2.987319674	3.139716764	2.945062614	3.068866465	2.795657468	2.972361185	2.975736498	3.074828063	3.058865478	2.917480915	2.66938826	2.958015403	3.372986717	2.98799918	2.721865865
ATMIN	6.847518804	7.315879763	6.85904555	6.604766719	7.634712003	7.319281464	7.151313118	6.745743772	7.243609827	6.887715717	7.612907506	7.422878855	7.332432837	6.985164583	7.060628257	7.770435018	7.203915727	6.995671702	6.745031277	7.075409295
ATN1	4.584541638	4.461701814	4.562945229	4.248423559	4.887753824	4.206425608	4.635734798	4.350177629	4.221698309	4.444232435	3.838389716	4.292912095	3.98556984	3.951979135	4.128497454	4.301442241	3.821899522	4.195166156	4.513034791	4.16080843
ATOH1	6.122712759	5.525446692	5.323683978	4.3663198	5.322452216	5.714272484	5.911471857	5.702829363	5.158531547	4.63600164	4.71018585	6.125115019	6.325667662	5.844457136	5.07404046	5.898070808	4.99364548	4.508995342	3.265558998	4.942968655
ATOH7	4.911889122	3.635639019	3.477973771	3.402871815	3.560211122	3.524596625	3.699075453	3.29695929	3.39170636	3.458536617	4.078217424	3.895343318	3.912021188	3.473884388	3.59584476	3.302447655	3.251850036	3.066641513	3.348022556	3.236192674
ATP10A	3.583736014	3.148834221	3.007073438	2.938166481	2.831585758	3.113727154	3.117155589	3.134178843	2.891315903	2.835126213	3.102414698	2.900971948	3.048316228	3.003007061	2.940684876	3.251016394	2.989215817	3.001896576	3.384314917	2.966727412
ATP10B	7.604096381	7.150038182	7.476998115	7.611088974	6.70779404	7.210996065	7.614349063	7.53141709	7.073221014	7.372364849	6.454211777	6.656317198	6.819564739	7.399773067	7.204925604	7.231484799	6.391587486	6.68393466	5.808846625	6.521683617
ATP10D	4.123087284	5.008280837	5.052670681	3.619416225	5.96558207	5.609483109	6.174096232	5.539486627	6.848424623	6.496132847	7.22213833	6.884177931	7.269441631	6.944074989	6.631128069	6.680061553	7.164753203	7.205782279	6.982554947	7.021154433
ATP11A	3.387414081	3.590386238	3.390285887	4.118851141	3.290371867	3.410595626	3.13055858	3.252254465	3.429976216	3.512457194	3.419504518	3.5367737	3.590615374	3.736249387	3.12768934	3.623125059	3.500400566	4.008032068	3.056307277	3.393793788
ATP11B	3.677213024	4.128080283	4.448744872	5.008280837	4.768334686	4.417860999	4.431858279	4.673279268	4.553823447	4.799141591	4.430896963	5.143587592	4.663146753	5.10306593	5.40180773	4.343940247	5.054115559	4.428896334	4.335226361	4.540926958
ATP11C	2.686886119	3.213606767	2.9621644	3.25873041	3.001738941	3.15584877	2.915213926	3.004801867	2.909654326	2.962099578	3.120073209	3.089194244	3.086314611	3.111758749	3.140083865	3.000754159	3.249848535	3.412384689	3.095820197	3.183206241
ATP12A	5.17558144	4.719566771	4.516074893	5.215452123	5.4422307	4.442488812	5.180308836	4.489496343	4.49861376	4.502132664	4.640644792	4.463409224	4.559387129	4.528703051	4.475795074	4.487698201	4.289942366	4.369580173	4.484264965	4.629447496
ATP13A1	6.164417147	6.493713013	6.323733189	6.702348881	5.871794491	6.444966006	6.35288344	6.567348661	6.131558555	6.723067896	6.66297035	6.55656063	5.869130893	5.856039412	6.148809953	5.949242156	6.15941671	5.81925677	4.087419247	6.623815774
ATP13A2	4.760488724	4.776394125	5.180156255	6.343472679	4.352189222	5.07079746	5.129886735	5.264445203	4.795125249	4.871451033	4.671682436	5.47267443	4.82475825	4.551988416	5.240253127	4.974447439	4.514852509	4.540178238	4.191709116	4.802240957
ATP13A3	5.102634403	5.253223818	5.530011039	5.610820395	5.832022178	5.726265424	6.241713888	6.410184622	5.951544483	5.291306257	7.011079484	5.721919807	7.013049843	6.693749805	5.198508756	6.575533048	6.972318219	7.071586621	5.555388793	5.173649891
ATP13A4	3.032992511	3.161991295	3.074930553	3.053262554	3.269851645	3.023362537	3.071040279	3.416698498	2.955679312	3.124370328	2.921839414	2.926310664	3.130494499	3.148638498	3.00153191	3.409468445	3.103769032	3.146384004	3.44659239	3.115069484
ATP13A5	3.535819135	3.119159855	3.140018377	3.088193796	2.884132952	3.17886535	3.247417011	3.021167955	3.202427656	3.1697555	3.259908071	2.923773032	3.054356285	3.157672692	3.200531289	3.156597862	3.110694853	3.1539378	2.963874807	3.306237881
ATP1A1	10.34719358	10.09830497	9.980280435	10.36151259	10.06561895	10.30361913	10.40546678	10.31289218	9.775906868	9.835721129	9.139439649	10.29511514	9.126679077	9.542291088	10.28122717	9.608080146	9.370484374	9.090548625	8.093454318	9.790646596
ATP1A2	3.466301991	3.055484315	3.248519963	3.437375757	3.206974176	3.139342666	3.116797653	3.342530169	3.502744541	2.986169583	2.790417184	3.155913368	3.151944253	3.059824842	3.461978993	3.129235846	3.277251353	3.572086012	7.011593816	3.508060504
ATP1A3	4.348111835	3.551159663	3.596159274	3.868184191	3.555945693	3.673352004	3.788611469	3.593355799	3.620865459	3.649754919	4.068468975	3.679204314	3.550244641	3.078281287	3.502617295	3.585100566	3.451570266	3.462645659	3.07134461	3.579136786
ATP1A4	3.50765803	3.359475857	3.453322243	3.940631271	3.673880143	3.230459285	3.083857528	3.260273692	3.195900345	3.10685908	3.38572064	3.22365698	3.288094666	3.377428142	2.891315903	3.278719446	2.906634816	2.852758953	3.009209021	3.050932577
ATP1B1	10.85348923	10.9558501	11.17449305	10.17831267	10.77052539	10.87904067	11.31950495	10.8560994	10.9157216	11.0847046	10.35844139	10.81374661	10.23321385	10.53851002	10.37902582	10.63241122	10.06561895	10.28486681	8.776448689	10.85901404
ATP1B2	4.311796192	3.960960806	4.362586658	4.176779275	3.945828654	4.304021045	4.148483817	4.248869451	4.263398862	4.270197794	4.447792158	4.078249546	4.402078319	4.179605629	4.333145005	4.966101963	4.252931606	4.189695633	4.938341168	4.371911411
ATP1B3	5.027049399	4.84395961	5.054768045	4.975578509	5.472842018	4.891219738	5.096947745	4.915989303	5.435118421	4.889649651	5.594574325	5.099777978	4.905069706	5.099295237	5.281183648	5.532810829	4.916452905	5.056213885	5.215452123	4.95317575
ATP1B4	3.717223537	3.378297236	3.309306014	3.65801103	3.003914778	3.012271043	2.7672735	3.082849105	3.185657707	2.744485892	3.059929258	2.97579047	3.129265085	3.097041849	3.020362277	3.096230247	3.084270619	2.892342341	3.182811307	3.011523746
ATP23	5.546089099	5.207645315	6.25474971	3.973697877	7.164850096	6.037612451	5.186863121	5.945482573	5.22263997	5.259694661	4.69123206	5.418227388	5.263148775	5.513521211	5.707843397	4.912182229	5.029514094	5.963634666	5.309693079	4.556829404
ATP2A1	3.461637146	3.26938746	3.159042954	3.879705213	3.331204833	3.203652805	3.229436285	3.198534499	3.233436378	3.188084827	3.307759444	3.559325746	3.111648072	3.236470108	3.296710057	3.860663366	3.409820223	3.168318093	3.551480691	3.291774648
ATP2A2	4.550348846	4.187174553	4.45452784	3.528846228	5.141328797	4.665707077	5.170874538	4.867023757	4.561230227	4.34561563	4.52600737	4.540849	4.74977496	4.953499227	4.222203506	4.790958674	4.823622663	4.593069888	4.197489671	4.395211449
ATP2A3	3.17582502	4.095540256	3.808677139	3.21376098	4.43827515	4.431858279	4.701752224	4.53411547	3.626432501	4.442688411	3.520165441	4.198708746	4.489604906	4.126584288	3.657493848	4.259558139	3.882934146	4.188349755	3.215251574	4.064768975
ATP2B1	6.818937028	7.02786954	6.802270851	6.605087963	6.474973124	6.73140189	7.183886459	7.100343436	6.770361194	6.419359632	6.763615114	6.631841229	5.847803922	6.461690261	6.808006165	7.026569755	6.367286622	6.671203681	6.5204004	6.274405918
ATP2B2	3.213728648	2.841881986	2.76382749	3.048562235	3.799750616	2.940733313	2.766997374	2.771199367	2.785341282	2.752465702	2.763194994	2.70298282	2.829448354	2.834435118	2.729614331	2.765662945	2.598332168	2.804947049	2.629069113	2.769297644
ATP2B3	3.638842256	2.964058323	2.941614921	3.18438682	2.950234461	2.917641908	2.934080259	3.149832365	2.792803243	3.027694808	2.762515682	3.236146917	3.210198428	2.949532907	3.142968036	3.030526441	3.207250051	3.071486371	2.779539754	2.807112041
ATP2B4	3.21955971	3.242256098	3.433899323	3.34007739	3.399109089	3.45722866	3.396558993	3.821002113	3.703581787	3.170356803	3.726372889	3.311261286	3.463900806	3.417169321	3.459865463	3.466528789	3.584532238	3.893024916	5.20611716	3.469207708
ATP2C1	5.31962153	5.515026693	5.38194821	4.242548306	4.951117147	5.646548746	4.863155287	5.4131406	5.433468574	5.981782592	6.025537046	5.964300723	5.906360808	6.033697715	5.70108226	5.726189289	5.727495258	6.022830556	5.360987828	5.608005142
ATP2C2	8.403125435	7.432577989	7.768084155	8.203501872	7.481676555	7.967753542	7.672907388	7.320846464	6.371300877	6.403560415	5.766702493	6.559036272	6.949838393	6.027661345	6.706033789	6.71683602	6.077200517	5.068235284	5.922222028	6.141915729
ATP4A	3.739478188	4.141643573	4.046758271	3.750433616	4.023906704	3.872758496	4.065667838	4.120432938	4.011177527	4.368556034	3.825415429	4.521577996	4.088741943	4.063266171	4.137324048	4.336334841	3.927540275	3.882746799	3.970361488	3.938207058
ATP4B	3.037111142	2.905426402	3.026586422	3.171800812	2.668204487	3.112548662	2.85548021	2.844712052	3.119323039	2.901390275	3.12409526	2.91724805	3.259207569	3.105031801	2.889575307	2.829758418	3.423083467	2.91096909	3.050171559	2.76649543
ATP5S	3.76086582	3.444617961	3.493077125	3.378511448	3.004698756	3.730886845	3.696185151	3.158731121	3.363764306	3.605062361	3.180473314	3.521235816	3.523365354	3.747553048	3.174808041	3.58414459	3.573932034	3.992944833	3.431665185	3.111415761
ATP6AP1	9.051643066	9.17453036	8.817055293	9.486584075	8.98378644	8.983160839	8.724319227	8.776448689	8.706369582	9.046446265	8.527377184	8.732478582	8.449830318	8.075008391	8.768064947	8.482081109	8.114428386	7.923131536	7.266844587	8.918895336
ATP6AP2	8.198501407	7.564396845	7.53288834	4.71547312	8.360768121	8.08304958	8.095441495	8.259195395	8.480259961	8.325490868	8.940110645	8.579839661	9.381892923	8.987102534	7.987552886	8.849992938	9.101103946	9.016398672	8.616761082	8.516890188
ATP6V0A1	3.261558924	3.229477327	2.852145773	2.872402507	3.160492148	3.046784486	3.162906511	3.486175207	3.049607237	3.225470111	3.173596656	3.196016192	3.052835497	3.292273177	2.913706411	3.405654678	3.309003197	3.097574102	3.149645824	3.219957744
ATP6V0A2	3.483356653	4.544230324	3.391734709	4.434065728	3.822823018	3.207286797	3.699804589	3.699280651	3.413087191	3.535780878	3.467100323	3.417907651	3.166414596	3.245976089	3.462070321	2.83805667	3.232334224	3.418185234	3.709424451	3.443701
ATP6V0A4	2.881117869	2.846598846	2.886226899	2.891708363	3.264551721	2.847703426	2.941342078	2.891767181	2.866058629	2.924422661	3.000863683	2.756841698	2.690176824	2.939469292	2.863883827	3.044261554	2.862155304	2.921785578	2.927981492	2.8024507
ATP6V0B	8.353123441	8.498738852	8.496171672	8.758414801	9.198491088	8.465304916	8.38175558	8.823112043	8.654369309	8.536382482	8.601166926	8.660242519	8.68785465	8.712047072	8.752649425	8.608179518	8.544250934	8.457724291	7.456485869	8.797110944
ATP6V0D1	9.557932347	9.567114061	9.685476335	9.847266667	9.424130775	9.567114061	9.630291833	9.574443058	9.356812337	9.275945724	8.884368601	9.483078904	9.060016053	8.877312164	9.261748041	8.957287947	8.549739396	8.695551763	7.630916754	8.899779977
ATP6V0D2	4.436374842	3.53009612	4.400493724	3.391734709	4.427983275	4.683893871	5.07434506	4.809515342	4.467593556	4.019152686	3.575087085	4.360991761	4.719678698	3.767508625	5.026379837	4.987930449	3.92121273	4.791211021	3.436967859	3.947817325
ATP6V0E1	3.402331869	3.624464833	3.739290729	3.937169323	3.945828654	4.033872649	3.658901033	4.021220258	4.358405848	4.0843473	3.902663479	4.006384749	4.106177015	4.436183131	4.794155937	4.170135472	3.990664139	4.104187258	4.511454946	3.840413714
ATP6V0E2	6.090156229	5.79791649	6.331141186	6.944314279	6.177220583	5.640050143	5.450045098	5.46962196	5.584143273	5.581037113	5.556982771	5.442488737	5.678627824	5.215348126	6.052331187	5.31631603	5.574338172	5.363895154	6.66778575	4.866538882
ATP6V0E2-AS1	2.728877216	3.005014905	3.231821745	3.667991173	3.630768471	3.278269218	3.202595581	3.384004828	3.207349057	3.209894454	3.012559369	3.140159516	3.197462187	3.263418803	3.44554767	3.147918827	3.708780359	3.213606767	3.5359372	3.078558311
ATP6V1A	6.011792007	5.170529893	5.890822022	3.311904657	5.833055861	6.755836181	6.658355262	6.893215194	6.727557062	5.774123637	7.145016476	6.144952179	7.475830643	6.971224015	5.609787428	6.736816506	7.069776133	7.468637817	5.590166817	5.528715261
ATP6V1B1	3.205583068	3.211104047	3.210365404	4.621410635	2.998803206	3.378511448	3.389933713	2.940805056	3.295088994	3.007762448	3.416444894	3.572896208	3.21915037	3.19463709	3.40047673	3.080536113	2.793166747	3.241227108	3.093095717	3.141823464
ATP6V1B2	7.462081155	7.546794322	7.347205745	5.379653691	7.955289276	7.818423358	7.896540524	7.864296242	8.356041702	8.355727579	8.535109132	8.395739303	8.837751758	8.654369309	8.443902693	8.554166714	8.791287194	8.708645582	7.748404032	8.196093541
ATP6V1C1	3.878625505	4.492622602	3.99740686	4.183441376	4.370253483	4.081412139	4.263318746	4.013896591	4.286053264	4.247124818	3.959599072	4.510151016	4.177654885	4.116028131	4.328005848	4.26265385	4.157252281	4.367964795	4.339047357	4.128208722
ATP6V1C2	5.043922405	4.299872434	4.119140698	4.326003519	3.581438875	3.378396301	3.580956969	3.677694888	3.683815124	3.735706438	4.087486396	3.720120174	3.722768318	3.697133093	3.418745368	3.624027348	3.524797583	3.229662654	3.401448475	3.292183901
ATP6V1D	3.76970577	4.419104133	3.796799316	4.146040459	3.402243808	4.702352413	4.447174625	4.048065372	4.429887367	4.113632966	4.152047651	4.26733439	4.043294929	4.375665582	4.556204288	3.884135059	3.676735694	3.632188167	3.539195184	4.06704257
ATP6V1E1	9.331281231	9.095459742	9.152748208	9.61542962	9.278392828	9.474991064	9.163996751	9.369676923	9.498491712	9.456623464	9.762614068	9.70584083	9.448817703	9.580923124	10.1385363	9.69485411	9.709567838	9.859981904	9.659668255	9.393115629
ATP6V1E2	3.148880867	3.039068019	3.179219362	3.35514039	3.394366136	2.848400608	2.891824098	3.152609839	3.234787887	3.293508432	3.251016394	3.566259865	3.198953732	3.198757898	3.229824257	3.585173917	3.110847233	3.093136554	3.302562124	3.232736093
ATP6V1F	8.429580738	8.395422594	8.215313187	8.874668315	8.47077202	8.242401361	8.237430113	8.214246623	8.414667847	8.274282167	8.848974894	8.391052854	8.75013562	8.423988607	8.631120435	9.020991729	8.604913797	8.702928392	8.409289149	8.998350886
ATP6V1G1	9.646713953	9.702785345	9.509788269	9.216887712	9.70584083	9.721578562	9.3089847	9.640265276	9.874023705	9.582985437	10.09350026	9.790646596	10.32237597	10.09515445	9.769276085	9.790646596	10.1747479	10.25333518	9.590756381	9.929587715
ATP6V1G3	3.598192008	3.68788891	3.851254285	3.498665998	3.298733101	3.636291233	3.577129005	3.837679611	3.600213225	3.572717899	3.568562476	3.555705227	3.841313888	3.697295357	3.853972449	3.533028605	3.656123214	3.620161806	3.725597532	3.680913058
ATP6V1H	3.632849428	3.738891673	3.91993715	3.342062605	3.609939176	3.907937571	3.926450393	3.926484075	3.689346802	3.876008267	3.299365249	3.317784344	3.75317888	3.358760249	3.465803097	3.299282216	3.771383459	3.725934203	3.639483758	3.543724972
ATP7A	4.696348491	4.581381605	4.4856613	4.189431274	3.813858756	4.422556935	4.214252945	4.409302136	4.450372724	4.323052215	3.705459467	4.41841577	4.555783843	4.242391894	4.653400862	4.243193553	4.413528657	4.072365404	4.637228258	4.103566805
ATP7B	5.349902377	5.098762821	5.283561773	3.551331765	4.963324559	5.432079244	6.053602937	4.96397889	5.148896671	4.738142173	4.866949475	6.071426481	4.877172289	4.907943902	5.326642061	5.837603672	4.216760558	4.196484017	3.862803622	5.279024277
ATP8A1	3.385329438	3.466114215	3.493736853	3.282905417	3.254254522	3.392200025	3.362404832	3.040509218	3.299252128	3.210746226	3.595926413	3.362023498	3.268954798	3.293385861	3.312823604	3.425232806	3.364668489	3.223975352	3.40817812	3.328163301
ATP8A2	3.852785219	4.050433579	3.567561055	4.335226361	3.355890492	3.546439159	3.565096735	3.812048919	3.55568129	3.68788891	3.791064754	3.547724337	3.59140409	3.540197203	3.438837806	3.710316405	3.634580963	3.695023553	3.986664768	3.380559273
ATP8B1	7.365678626	7.719315274	8.131200797	5.810476009	7.191277651	8.25135821	8.751435574	8.318440995	8.23477715	7.823639693	7.144202683	7.259906169	7.880040364	7.903989443	7.705023264	7.694846118	7.412941262	7.666349319	6.719560939	7.663044638
ATP8B2	4.151598669	4.158268745	3.906512182	3.592575133	5.111154086	3.763460068	4.032752054	3.880215226	4.115782383	4.143940294	4.063266171	4.260307617	3.950165731	4.082559746	4.021540513	4.336438083	4.1946751	4.583700158	4.071336418	4.146537667
ATP8B3	3.723910358	3.085874447	3.400986349	3.049158381	4.040637974	3.198501122	3.121428181	3.019501565	3.09066365	3.397918443	3.359575151	3.113553808	3.437086428	3.043054701	3.3936267	3.582698272	3.259017205	3.210996167	3.764719006	3.174443658
ATP8B4	4.164689455	4.00593851	3.924204551	3.557638195	3.813040911	4.031774322	4.157415947	4.304252976	4.505922878	4.621777983	5.381357108	4.392634718	4.341996701	5.109685334	4.286555367	4.688346289	5.505431912	5.20611716	4.900391692	4.376542076
ATP9A	9.704839819	9.600794081	9.635594213	9.490628391	9.300218608	9.299052156	9.404911212	8.889122863	8.752649425	9.092904396	7.900582225	8.440454972	8.377740399	8.562029444	8.678623205	8.686020544	7.734712253	7.748892321	8.524603811	7.6460077
ATP9B	3.154792257	3.384882946	3.141129366	3.013807036	3.028963648	2.766050401	3.018930849	3.388916491	3.023231012	3.259053274	3.067702914	3.053213628	2.824027254	2.940533607	2.770487259	3.077335387	3.268882777	3.070831314	2.870341285	2.999554974
ATPAF1	6.063278514	6.790562966	6.54181375	6.735952988	5.87371003	5.675477693	6.026072964	5.859851967	5.73696853	5.324571324	5.267443269	5.343110496	4.974890469	4.698354003	5.81361666	5.441165431	5.420013724	5.057988432	5.312943267	5.216953956
ATPAF2	2.926163376	3.244525962	3.34192061	3.247239586	3.941972183	3.388793173	3.570097714	3.731128203	3.404843545	3.677053574	3.133204499	3.14627823	3.040943109	3.552776042	2.988923083	3.498558346	2.971581487	3.907426821	3.584178738	3.341473613
ATR	3.214945688	3.37996756	3.387545779	3.300325398	3.244494973	3.336484105	3.543486056	3.231508655	3.047422647	3.091712092	3.407370182	3.145178928	3.364223538	3.233765251	3.568029243	3.535617423	3.392966028	3.431705323	2.783799905	3.366237584
ATRAID	8.705937622	8.831965477	8.842628238	8.814268983	9.210668882	8.724838624	8.487032173	8.719734184	8.981841023	8.843067229	9.112940724	9.028822076	9.15456509	8.969699086	9.209441514	9.125908165	9.385279068	9.176807959	9.240908043	9.430752126
ATRN	5.731849014	5.128415449	5.159960449	4.814917858	4.650094108	5.578395463	5.616343941	5.583879636	5.28668127	5.031966506	6.008440161	5.602783888	5.934365008	5.123899705	5.351052301	5.681813728	5.58587987	5.053176805	4.376638104	5.849127662
ATRNL1	4.346151737	5.242427617	3.943990293	4.643953468	2.905927676	3.621311324	3.803968644	3.8400593	4.033690068	3.942501903	4.627752501	3.659755966	3.633320768	3.365684268	3.82416375	3.666030275	3.996458313	3.553441656	6.46445005	3.480473203
ATRX	4.39780785	4.31895064	5.19909471	4.025317551	5.018143448	5.150227933	5.22273116	4.844564421	5.154450262	4.795799626	5.672044875	5.333265194	5.786035349	5.760583528	4.886018134	5.214511263	5.74716356	5.422918098	5.127653116	4.654528424
ATXN1	4.880033337	4.744779695	4.847619384	5.274774402	5.075505421	4.659080251	4.90599647	4.623098148	5.110983466	5.095172388	4.632854336	4.328416379	4.630911586	4.962612365	4.398757096	4.579135948	4.96651266	4.665707077	4.341745631	4.999990331
ATXN10	6.123753747	5.956721922	5.852564486	5.721553344	5.857375967	5.864360149	5.981133441	6.34307457	6.316653007	5.9924055	6.09444977	6.513270902	5.831284476	6.052982689	6.791409947	6.093515984	6.078379144	6.355078445	7.295395698	6.181944038
ATXN2	6.338294067	5.7904916	6.218425124	5.527910532	5.307159414	5.860304999	6.294481469	5.524223784	5.396602319	5.486312863	5.758555823	4.892760984	5.335236243	4.935774105	5.674337458	4.881815088	5.501015992	5.375881216	5.928292545	5.381357108
ATXN2L	4.167095454	3.808060482	4.443285737	4.949655634	3.918946843	4.195305265	4.098592244	4.176502852	3.903853077	4.151667851	3.781902991	4.160527032	3.855643643	4.050914373	3.822191537	3.803543184	3.725560182	4.020185684	3.722528686	4.065980141
ATXN3	4.088397379	3.580710747	3.927540275	3.894127853	4.420005154	4.035169154	3.799285059	4.055470211	4.071605848	3.831033172	4.097281164	4.1688225	4.730625305	4.38931845	4.860380801	3.826870751	3.842640196	4.579972009	4.781184921	3.664034843
ATXN3L	3.548486401	3.05802037	3.347772702	3.582875176	2.657664846	3.108782975	3.347713746	3.162128238	3.302629855	2.94379651	3.084802223	2.970286616	3.196986414	3.140159516	3.057467853	2.81647553	3.108245683	2.728540865	2.988043398	2.954154102
ATXN7	3.958895174	3.773402704	4.091346056	3.637065192	4.140509444	4.004569972	3.897581027	4.100809287	3.871227678	3.524169192	4.005723609	3.885488241	3.745855546	3.510051158	3.926114689	4.340873706	4.132651577	4.080757844	3.498665998	4.032647841
ATXN7L2	3.761372831	4.330014665	3.570410209	4.058312288	3.63174037	3.351746085	3.550955534	3.621522642	3.932188359	3.628114028	3.92313074	3.847582129	3.667688205	3.681463507	3.587511082	3.303120701	3.379933693	3.628427559	3.506649242	3.619228255
ATXN7L3	6.170253956	7.050056897	6.662820311	7.014573803	6.719728049	6.504054651	6.954909634	6.791635266	6.249054309	6.432672649	6.329936039	6.429986643	6.074234021	5.925266658	6.490746504	7.341886532	6.286494118	6.41983545	5.960480967	6.698346835
ATXN7L3B	3.704481926	3.838485323	4.085049729	4.21914085	4.800986634	4.554814179	4.584847914	4.793271082	4.79867487	4.307801403	3.912189155	4.086510389	5.047280353	5.220388198	4.179112737	4.661106596	4.372808657	5.155244348	3.756946926	4.130401115
AUH	8.232056207	7.535014469	8.029777805	7.447860839	8.250939452	7.971259908	7.318021404	7.630358748	7.606067202	7.121493968	7.767657898	7.535388676	7.139707497	7.588569059	7.68943314	7.967501291	7.504595367	7.362794356	7.205995916	7.775848355
AUNIP	3.787057258	4.295187718	4.0500486	3.747899092	3.992467687	3.606831568	3.972744143	3.800553179	3.764971093	3.498077362	4.901733774	4.161024714	3.889148847	3.531677306	4.159849122	3.882746799	3.692769183	3.793429238	3.713713489	3.717938105
AUP1	8.406663652	8.419989049	8.537723954	9.423358766	8.630727454	8.135715983	8.246239294	8.473725543	7.69909584	8.151961597	8.033810581	8.204290464	7.86864432	7.628211979	7.938360474	7.690698773	7.674119708	7.496072275	6.653445638	8.228843851
AURKA	4.306880697	5.41290673	5.421205386	4.873413774	5.858440458	5.571139986	5.372951056	6.574620161	5.595483487	6.080797696	6.026952486	6.030462963	6.494577927	6.033084685	6.007423821	5.655878595	6.150687333	6.277155543	3.855643643	5.915084626
AURKAIP1	5.016542579	4.75880516	4.753520154	5.874518287	5.224587823	4.204472868	5.40799011	5.298559837	4.809584861	4.412486452	4.759209318	4.84268327	5.134759403	4.42142057	4.587545698	5.103688741	4.447484736	4.429315942	4.201410309	4.54876506
AURKB	2.775256344	3.052342445	3.644424011	3.091012748	3.333819529	3.417769676	3.271355542	4.426181137	3.497067403	3.994594211	3.160833877	3.819896096	3.893207811	3.515036387	3.136622148	2.999955376	3.227203426	3.951787985	2.963582006	3.459507026
AURKC	3.121032932	3.329512447	3.31597753	3.36783119	3.350783112	3.472367221	3.266751795	3.222647243	3.175783451	3.326169582	3.176708978	3.052727552	3.076528793	3.27903345	3.259988966	3.252287921	3.292262943	3.675881165	3.165863993	3.653026815
AUTS2	4.011543237	4.495384611	3.336107717	3.455134321	3.062311775	3.258451157	3.64891925	3.170688019	3.426033224	3.296425314	4.256970374	3.364409728	3.382314453	3.446094415	3.603993816	3.418600233	3.397708857	3.202261142	3.708499701	2.982352837
AVEN	5.869517055	6.089105148	6.090156229	6.91410886	6.403717711	6.096838725	5.599140601	5.882926246	5.980713819	6.359245632	6.577149264	6.303128417	6.448840822	6.117140381	6.475309911	6.009259685	6.417946284	5.90619769	6.988091706	6.254070181
AVL9	3.867492962	4.173080082	4.641979174	3.692298343	3.501110223	4.336299145	4.791586268	4.249681985	4.058933552	4.519256994	3.699650215	3.568971185	3.953988551	4.189008368	3.861119568	4.034151346	4.014380861	4.010850277	4.119487422	4.037045652
AVP	3.101696302	3.445959704	3.358760249	3.147033463	3.376769981	3.521348561	3.694862757	3.675138392	3.570311201	3.518973178	3.872887814	3.54582496	3.557998724	3.63739979	3.254585652	3.801718515	3.353413802	3.449705015	3.32263807	3.667161684
AVPI1	7.610905476	6.921034551	6.939915044	7.917759609	7.447306428	7.578251535	6.888075889	7.457571408	6.505907399	6.240552005	7.016959439	6.799374999	6.647443749	6.332479823	6.92446367	6.442516672	6.58438009	6.059406859	6.672355007	7.156391047
AVPR1A	3.339743587	3.168919572	3.112895575	3.454630588	3.414784932	2.994263331	3.157992728	2.964568456	3.678867979	2.987128727	3.236513096	3.284447751	3.116900115	3.289097393	3.209925639	3.297771429	3.198699401	3.254343472	3.057784549	2.955018323
AVPR1B	3.551201127	3.622926749	4.07345869	4.111889147	3.351643089	3.717477181	3.713637575	3.598027067	3.564995796	3.728883708	3.804326029	3.646710369	3.564683656	3.779083385	3.94866362	3.73787821	3.930739536	3.818857899	3.713565968	4.168241491
AVPR2	3.244494973	3.056727894	3.210746226	3.434962937	3.659436915	3.502596832	3.04423172	3.311038503	3.621027008	3.031441769	3.312633411	3.061077279	3.194303316	3.366867241	3.283964914	3.201721658	3.201180608	3.093740689	3.443201572	3.252569542
AWAT1	3.422844071	3.150380541	3.311038503	3.345465913	3.16154443	3.039725205	3.263941888	3.294844782	3.121884452	3.198843962	3.037195189	3.297180902	3.211895472	3.363117494	3.122261866	3.324090899	3.053963158	3.483172908	3.115069484	3.362663084
AXDND1	3.480929876	3.158904831	3.112226002	3.542094186	3.141368819	3.102121909	3.348638684	3.149098829	3.204670129	3.079131077	3.227407155	3.026482066	3.106003674	3.189029658	3.249774846	3.449935401	3.146319084	3.114587259	3.636445034	2.984999358
AXIN1	5.910898621	6.594701564	5.993065109	5.372622984	5.808094229	5.56619103	5.553757342	5.515573455	5.659295325	5.587112073	5.671193703	5.445496854	4.822482783	5.259694661	5.381459354	5.720530596	5.517766422	5.167102708	4.682287357	5.466850293
AXIN2	3.135529597	3.033927651	3.138048748	2.89139754	3.764060658	3.06973141	3.230170042	3.136444412	3.160219643	2.919033638	3.103012174	2.923510041	3.218307374	3.337413884	3.619045386	3.623790433	3.176074526	3.125811002	2.859010197	3.102244646
AXL	5.293303567	5.376771371	4.825420189	5.314349049	4.799349318	4.558472164	4.649260039	4.76183262	4.75880516	4.769636341	5.345900228	4.896846224	5.005223892	4.745214712	4.911889122	5.093236482	4.861572537	4.617997653	5.824009456	4.83040669
AZGP1	4.832241599	4.268742943	3.9994711	5.148196347	5.41290673	4.842796534	3.916924979	4.03015599	4.823065143	5.11785123	5.581412184	5.545887474	6.785193007	5.881480066	4.537702761	5.512743852	4.313264939	5.580625619	4.079446042	4.871616067
AZI2	4.015032787	4.225991922	3.802240701	4.593069888	3.882863087	4.198036423	4.002933561	3.995985708	4.380926234	4.229342723	4.383006398	4.41223694	4.285391792	4.457542174	4.29588161	4.276696864	4.673487141	4.844356449	5.225445354	4.080230419
AZIN1	8.27232589	7.882900653	7.885335265	6.247622759	8.191346001	7.993983467	8.136083262	8.476720717	8.487411723	8.27232589	8.986494862	8.519751521	9.039016521	8.727112726	8.243589762	8.807475402	8.829312001	8.582975442	8.785307471	8.615631882
AZIN2	3.174258932	3.427671617	3.687924026	3.428589989	3.378150794	3.554973651	3.528535071	3.891241426	3.423592585	3.647659536	3.298790519	3.471586294	3.320964644	3.590579292	3.535389829	3.73901482	3.595450784	3.669139108	4.260899747	3.436366656
AZU1	4.165777815	3.478759473	3.733233233	3.745038582	3.422096314	3.114906325	3.357528978	3.160070528	3.246271062	3.334549745	3.527567207	3.354554197	3.153612144	3.134596551	3.35880796	3.518198349	3.321166657	3.009854762	3.13689315	2.973485266
B2M	4.057799723	5.43650606	5.247307173	4.977129393	4.233504951	5.629155224	5.380887443	4.666119704	5.21315558	5.79510513	5.214723903	4.830785075	5.495197398	5.519420637	4.837374474	4.589290457	5.422152579	5.519564055	3.662141328	5.379453444
B3GALNT1	3.461856354	3.640864456	3.58910166	3.257368629	3.035707592	3.486329131	3.701896349	3.482128037	3.638149865	3.587819137	3.732425082	3.87605736	4.385659633	4.205227755	3.4884103	3.826469845	3.622701741	4.229280246	3.666779226	3.375248189
B3GALNT2	3.868273465	3.671177471	3.975186955	4.264171064	4.362851378	3.768851397	4.397356996	3.714550655	3.551843995	3.498695768	4.26215332	3.791222417	3.754150799	3.56634748	3.765787385	3.548398505	3.76994646	3.599021525	3.88968587	3.749845125
B3GALT1	2.990847414	2.936439018	2.971639641	3.106419084	3.852631615	3.257911459	2.82873699	2.993523315	3.050892027	2.998901929	2.951288964	2.915213926	2.824576793	3.022091308	3.203957916	3.256184465	2.871101647	3.185546982	3.029373672	3.061578508
B3GALT2	3.571821506	4.017544452	3.773882878	3.932380228	3.82562133	3.933546322	3.78747417	3.572333275	3.589367459	3.569088774	3.516279538	3.726165751	3.481837939	3.827426455	4.229342723	3.836347029	3.798514301	3.65656666	3.731054811	3.618850847
B3GALT4	3.12936913	2.880738286	2.983173475	2.819492825	2.957579085	3.158075872	3.002282618	2.829448354	3.03472283	2.939876225	3.024560148	2.972398759	2.914865089	3.193857194	3.062086114	2.761909683	2.77064359	3.010306767	2.754165603	3.045896092
B3GALT5	4.269562611	3.909914808	4.285037909	3.652827457	4.502723918	4.326217863	4.747439978	4.254780518	4.281316196	4.928403238	3.802557297	4.110366787	5.361900664	5.740545877	4.064498121	4.851608533	4.078217424	4.077517348	4.352189222	4.209184259
B3GALT5-AS1	3.348638684	3.736758341	3.378536981	3.709375109	4.359564891	3.809024189	4.641202147	3.860663366	3.406149369	3.593563908	3.310702957	3.334847806	3.217291072	3.645039703	4.451412072	4.335226361	3.833364856	3.642013757	3.342632958	3.319739291
B3GALT6	4.511537217	5.050573804	4.72441687	4.591090271	3.962920707	4.828086402	4.410425155	4.56034342	4.70312441	4.802637301	4.14775877	4.798124904	4.470747041	4.412816774	4.553823447	4.657590096	4.395573778	4.341643929	3.979373961	4.777268914
B3GAT1	3.658582004	3.570868971	3.90754444	3.689208561	3.789374732	3.771840869	3.709465316	3.519589679	3.512162475	3.649202028	4.003362529	3.827039807	3.636445034	3.649396956	3.673830145	3.71006106	3.726452343	3.605399149	3.493519144	3.979473898
B3GAT2	4.138119748	3.456839063	3.810822073	3.380031771	3.487697388	3.38572064	3.656260541	3.615775074	3.696185151	3.637300794	4.434737382	3.395969808	3.654576329	3.740133767	3.38612217	3.792800706	3.911120732	3.780693624	3.347877989	3.316896535
B3GAT3	4.107949863	4.981073116	4.590871152	5.237447963	4.328668728	4.185319334	4.47208132	4.198200749	3.944919957	4.653310387	4.508655918	4.180774468	3.94515169	3.874332769	4.264250814	4.4924807	4.244217987	3.928571487	3.98311434	4.30680185
B3GLCT	3.27960042	3.363643855	3.311038503	3.331204833	3.434649237	3.604753093	3.497681615	3.592361003	3.806537856	4.20755985	3.517511258	3.999690806	3.744739345	3.90213971	3.688524309	3.798435514	3.749611247	3.677103184	3.989817128	4.18885836
B3GNT2	6.056810676	5.793494321	5.675759076	5.114069672	7.139035863	6.209028139	6.841673989	6.110842928	6.50643376	5.630471051	6.653445638	6.725160837	7.192880667	6.496132847	6.155575699	7.281947169	6.802039418	6.598902341	6.352330064	5.958152584
B3GNT3	5.721919807	6.10974479	6.25474971	6.342413237	7.337384657	6.653066193	6.900930877	6.946180217	6.379217544	6.581920387	4.892248154	7.392019265	6.030019211	6.038038873	7.085101289	7.28812534	5.441165431	5.43015627	3.761270116	5.495197398
B3GNT4	4.991142317	4.786206644	4.77058672	5.475287899	4.892890897	4.469614596	4.57597606	4.544891216	4.410362519	4.569740042	4.730077773	4.477590943	4.399939812	4.320649715	4.605066607	4.820694472	4.423573626	4.488191717	4.218080081	4.585234176
B3GNT6	4.224983374	4.419245993	4.653567288	3.793221454	5.752197653	4.603698507	5.522015804	4.644272169	5.086564621	4.238863047	4.261279413	4.923085637	5.515818294	4.449043863	4.299672583	4.346923306	4.54613585	4.153682247	3.964071257	4.236907793
B3GNT7	5.350880917	5.210756568	5.001311282	6.634118464	5.619739164	4.988468225	4.938888483	4.875588142	5.055638753	4.489345935	4.864759313	4.633508748	4.953858849	4.665707077	4.994597149	4.795376749	4.652414035	4.601487332	4.76183262	4.903385304
B3GNT8	4.772895373	5.546848429	4.664304283	5.633769113	5.336723799	4.590758478	5.343875984	4.77504075	4.294557288	4.255606501	3.98457077	4.613021283	4.665961004	4.128754897	4.86052524	4.810335193	4.167715448	4.336334841	3.83181135	4.172480342
B3GNT9	4.720392187	4.826913549	4.437907027	4.767632517	4.0593075	4.917338765	4.638039831	4.555783843	4.916355265	4.574842354	4.815571608	5.126320051	4.644751679	4.688570612	4.600758141	4.77504075	4.799141591	4.900499889	5.513317368	5.485942314
B3GNTL1	3.208804721	3.42005572	3.39367123	3.209856642	4.114540992	3.687924026	3.836129261	3.53387539	3.640934645	3.529421813	3.672717158	3.649704104	4.135228805	3.706069022	3.648117746	3.624130233	3.870186579	4.061794354	4.30879045	3.812938275
B4GALNT1	3.246835161	3.27756114	3.262460042	3.277596492	3.278075195	3.219274389	3.475519987	3.663928314	3.494545921	3.189337581	3.440703175	3.628752102	3.504643353	3.228875142	3.333496953	3.694212139	3.273031108	3.415953388	3.250297307	3.412582076
B4GALNT2	3.036532892	3.078077864	3.251445932	2.940684876	3.412384689	3.000916647	3.067564506	3.194336606	3.06973141	3.126001807	3.210746226	3.055786642	5.264290977	3.029215291	3.123607921	3.414301347	2.983771139	3.073374018	3.032247856	3.306414991
B4GALNT3	4.118490166	3.848658446	3.56634748	3.810268458	3.258079993	3.827426455	4.297845014	3.343874095	3.648667945	3.515273568	3.572625374	3.457967003	3.436407082	3.691019847	3.900313878	3.797754454	3.419211794	3.468732803	3.507734515	3.585281655
B4GALNT4	3.211994975	3.501934154	3.06389464	3.189222866	3.965214355	3.39693922	3.146356957	3.130934903	3.119380551	2.889750964	3.137640957	3.196626826	3.299643121	3.12146409	3.569447238	3.816888372	3.274766409	3.211228475	3.021167955	3.220737049
B4GALT1	3.398827322	2.851414573	3.185841424	3.111887639	3.066883006	3.262924276	2.971369529	3.205437869	3.61405582	3.234291843	3.19027546	3.192622664	3.385757629	3.364957651	3.043965032	2.93875342	2.771030388	3.591347339	2.882581846	3.164468659
B4GALT2	5.710470098	5.837300209	5.978558202	6.562513565	6.091340829	5.521466037	6.025166614	5.576707782	5.284781966	5.269564934	5.692334149	5.704062727	5.326642061	5.493763353	5.506755189	5.885985667	5.255813424	4.972282635	4.665009553	5.538133738
B4GALT3	3.094349968	3.215251574	2.769297644	2.941774924	3.673765747	3.240185678	2.712492991	2.704019451	2.718328159	2.61357428	2.932508925	2.719577768	2.713616425	2.696384744	2.990890398	2.76155471	2.782045549	2.681571896	3.217688339	2.743412615
B4GALT4	7.329073722	7.382005904	7.237729395	6.041461603	8.170698945	7.853164856	7.625564975	7.487073943	7.40011898	7.179118285	6.933243718	7.633097315	8.039694549	7.750769863	7.467102484	7.756963555	7.649721403	6.974806437	6.259226893	6.433454523
B4GALT5	8.201676116	8.320820131	8.035286748	8.09020305	7.667723402	8.110935142	7.885335265	7.867718786	7.649721403	7.979589174	7.606631159	8.200960933	7.125580062	7.618573781	7.511435227	7.866490754	7.29400497	7.242487543	8.149847876	7.399231968
B4GALT6	3.060696841	3.175931855	3.370429076	3.280145511	3.425067369	3.527285188	3.028059542	3.658939023	3.378396301	3.492504864	3.66498808	3.368347117	3.713332681	3.664541886	3.455246836	3.374922083	3.859131149	3.979373961	4.704984759	3.758822846
B4GALT7	3.492450996	3.697875556	3.8079339	3.739679978	3.289593313	4.02178919	3.750525911	4.286300195	3.8338905	3.831078743	3.80566868	3.996534188	3.782527466	3.735855413	4.070101158	3.901668042	3.756677558	3.473147731	3.122077003	3.842844853
B4GAT1	6.314205952	5.848016149	5.569457291	6.083045549	6.028123578	5.605710053	5.135727364	5.584970402	5.329543381	5.258242852	5.492323324	5.596330347	4.737882954	4.975165014	5.34125095	5.378032435	5.204691559	5.232760911	6.020994525	5.329097261
B9D1	3.425890772	3.538998055	3.446661106	3.317862015	3.464628626	3.921534618	3.623300446	3.747667949	3.482404461	3.54096477	3.523328772	3.565982819	3.442064136	3.647999436	3.152928128	3.532138976	3.540158605	3.49930153	3.810822073	3.556856881
B9D2	4.823488245	3.956537288	4.049833351	3.841488586	4.226081032	3.676446439	3.827621648	4.222772986	3.662327851	3.989474791	4.17872859	3.940761968	4.026052355	3.928571487	4.09637216	3.997348862	3.953688152	3.868879387	3.209529826	4.463674122
BAALC-AS2	3.656088362	3.751695666	3.78580227	3.393308916	3.470609237	3.567442441	3.430282264	3.636651621	3.668250929	3.68540518	3.725434416	3.726412984	3.474121765	3.556968625	3.758361039	4.255425817	3.569926279	3.61175957	3.695698675	3.700244853
BAAT	3.341045118	3.657809623	3.640615016	3.760564099	4.084973059	3.894054236	3.608638827	3.602699647	3.667201351	3.560501537	3.918195053	3.463126095	3.593413879	3.837563317	3.9154305	3.696140936	3.94844611	3.71392682	3.644516276	3.468122204
BABAM1	7.181979074	7.291160318	7.258030827	7.077665919	7.71896655	7.328661367	6.935143225	7.2806858	6.954764968	7.148421551	7.215212698	7.01889787	6.800062202	6.861628298	7.363551249	7.106284631	7.042908993	7.052071092	7.210691592	6.961736871
BABAM2	6.20004128	6.624510157	6.356935659	7.121257914	6.168288035	6.359368347	6.560621292	6.52101429	6.496313429	6.510326084	6.380212753	6.831176666	6.390056441	6.474462811	6.605362441	6.98957928	6.216578055	6.216578055	6.53792125	6.7500877
BACE1	4.044888432	3.320227802	3.54721879	3.648872816	3.336851743	3.701261211	3.916872435	3.551159663	3.830610572	3.725384044	3.545750791	3.604083147	3.51857804	3.499561949	3.329241257	3.513930532	3.527893079	3.665517336	3.917924322	3.702397829
BACE2	3.659998036	3.927488739	4.123489785	3.599349302	3.490909011	3.773882878	3.998937772	3.88773303	4.661048439	6.122850722	4.958823168	5.353480446	5.444372491	5.889092091	4.599939685	4.880142481	5.659538198	4.744401891	4.182049571	5.811025322
BACH1	3.164468659	3.565658011	2.931311968	3.651694017	3.080843612	2.878541766	3.269061241	3.01927221	2.840778883	3.066408583	2.962860833	2.832788684	2.962328803	3.062264312	2.867620553	2.875984006	2.72860779	2.991752016	3.059842612	2.926348995
BACH2	3.405322226	3.540496847	3.645572131	3.699865758	3.331204833	3.589404174	3.406700705	3.658939023	4.019152686	4.39021068	3.652137005	4.269366039	4.174325993	3.870484613	4.007712457	4.480072111	3.911457415	4.629623217	3.787728744	4.024396941
BAD	6.621602819	6.637228213	6.288610916	7.089682076	5.328952204	6.377138802	5.844580374	5.701322804	5.835970458	5.678743481	6.094297817	6.089105148	5.846657973	5.796504011	6.382302656	5.851907534	5.628988825	5.369688256	5.637846975	5.446060433
BAG1	5.609945062	6.645941305	7.269090674	5.78512171	7.197387812	7.164081832	7.11671989	7.048252706	6.680732341	6.272785632	4.669733703	6.978348436	6.11477008	6.098924496	6.446415786	6.785193007	5.587472536	5.417356649	4.432053415	6.112097681
BAG2	3.804662962	3.654748715	3.891461797	3.720374132	3.593413879	3.625860821	3.584718222	3.825769851	3.890101485	3.855224568	3.726165751	4.007518408	3.704948784	3.774347044	3.841612299	3.761506303	4.162262119	3.438854893	6.46187036	3.859131149
BAG3	7.045752485	6.853554139	6.062322108	5.882215678	6.160552491	6.984806649	7.612907506	7.265703273	7.786028144	7.485033494	7.845432839	7.604096381	6.975131929	6.939306173	7.032362931	7.152885956	7.061843498	6.77812064	8.933517153	7.669729135
BAG4	3.256376117	3.369255539	3.543446718	3.114456976	3.501371928	3.205777216	3.262193672	3.473658908	3.5364399	3.633427731	3.545613651	3.426481162	3.61755791	3.732781989	3.498832068	4.001340661	4.112185531	3.820278146	3.955596313	3.582243336
BAG5	3.784654014	4.37004298	3.701846679	3.498695768	3.668025344	4.049404995	3.775738356	3.930954124	4.188636344	3.987956857	3.577590435	4.011704502	3.71006106	4.205137314	4.026596684	4.193199275	4.082285857	3.90768538	3.951234783	4.151667851
BAG6	8.802131891	9.302229477	9.303039785	9.524590121	7.957892999	8.96245976	8.924573516	9.08119552	8.507323866	8.777251997	7.88645994	8.635949844	7.7973992	7.880350206	8.473725543	8.452467348	7.910288767	7.623834098	7.702198417	8.747879142
BAHCC1	2.896588659	2.956731619	3.092356578	3.207250051	3.213606767	3.095954559	2.857281281	2.835408094	3.04509131	2.917744824	2.976603122	2.94925826	3.113055642	2.935011228	2.92825023	3.036278613	3.028997621	3.069316421	3.167713571	3.05289609
BAHD1	5.964300723	6.068064156	5.856039412	6.570643305	6.201074987	5.547849775	5.774123637	5.805230328	5.343709248	5.507347636	5.398731869	5.896971802	5.122336899	5.198664165	5.945613849	5.704989817	5.083674536	5.20656352	5.005432446	5.398839832
BAIAP2	3.318711872	3.190888318	3.257833733	2.950980179	3.098824058	3.078980761	3.22607841	3.506859221	3.032247856	3.084236859	3.148834221	3.112548662	3.156540236	3.155886365	3.094349968	3.528891904	2.95696697	3.183018439	2.988570938	3.172777661
BAIAP2-AS1	5.371853831	4.57411299	5.052366281	4.28448137	4.125748004	5.323789418	4.992682596	5.481907257	4.281499282	4.815193732	3.927576343	4.028676131	4.307737534	4.469354811	4.426673309	4.204363202	4.133693134	4.404027229	4.182590566	3.879139582
BAIAP2L1	6.440068007	6.359027387	6.672814697	6.231967792	6.634118464	6.87617283	6.946180217	6.710448434	6.91410886	7.303923702	6.963315482	7.246472161	6.494912114	7.258901327	6.603156057	7.415704769	6.670475091	6.901175243	4.330763984	6.616429146
BAIAP2L2	4.962001921	5.003730984	5.415655586	5.522967403	4.524071372	5.092201507	5.327437427	5.488518206	4.74358013	4.354013968	4.46843348	4.9191003	4.571758866	4.600069236	4.963454234	5.07459928	4.639073094	4.207260743	3.45136731	5.081184258
BAIAP3	2.769297644	3.01117155	2.814633668	2.899392689	3.578926009	3.05339654	3.022859766	2.88815073	2.883126558	2.851272862	2.821675132	3.123004798	2.856307428	3.061147012	2.938605786	3.00674109	3.043800265	3.02377335	3.124668981	2.909950287
BAK1	4.570684004	4.603371625	4.57959444	4.618266531	5.268565498	4.982408732	4.836950517	5.043770169	4.700376866	4.832564187	4.659312631	5.38462229	4.476153039	4.480797397	5.253223818	5.262347756	4.563105938	4.809798247	3.398883958	5.126127822
BAMBI	5.247307173	4.462834916	4.92528047	4.671170445	4.763848861	6.296753386	6.530200493	6.16463265	4.955165957	4.565377381	4.190052769	5.263148775	4.424379526	4.538830749	5.725050111	7.226698023	3.918043557	4.282149585	3.600181755	3.515776241
BANF1	7.909185507	8.380223499	8.389854193	8.834550699	8.3428785	7.992354516	7.961835697	8.427763845	8.066765065	8.112558258	7.785095774	8.093927592	8.075845713	7.898341035	8.119725655	8.044632604	7.85531505	7.66701092	8.336637823	7.86864432
BANF2	3.792873045	3.258677679	3.572525929	4.054357303	3.280080281	3.142821627	3.305448017	3.300882341	3.139902471	3.353614719	3.256486819	3.103987792	3.523328772	3.61841095	3.241271768	3.034016916	3.380497077	3.240415089	3.221710865	3.350392978
BANK1	4.199001211	4.419568735	4.486540911	4.73736859	5.523939736	4.50157735	3.644836811	4.257055376	5.216953956	5.277982217	5.618711922	4.633077505	5.825444115	5.812391779	5.478935285	5.136778754	6.186362332	7.109619663	4.50789495	5.126832702
BAP1	5.010389639	5.195971725	5.452188847	5.454003992	5.826400093	5.078630824	4.923157447	5.289698893	5.119629808	5.381803842	4.291567123	4.986990608	4.392844595	4.673389023	5.041304939	4.910600611	4.478684375	4.798624953	5.131055691	4.858144584
BARD1	3.131822341	3.641740311	3.9259493	3.127268946	4.81892643	3.543347189	3.49173423	3.733808064	3.75451925	3.998995419	3.43915279	4.086897373	3.66080149	4.074518129	3.833596236	3.933474811	3.847309406	4.176550081	3.743853568	3.812938275
BARHL1	3.802601862	3.449407834	3.163053409	3.525157451	3.83607078	3.318306893	3.285966481	3.244204856	3.342927613	3.972059637	3.419657139	3.336428936	3.308873211	3.20883749	3.181121362	3.085261257	3.32349713	2.952849507	2.760411979	3.454376164
BARX1	3.709874076	3.595256363	3.824528052	3.693773098	3.588546143	3.566846617	3.626258225	3.636686042	3.620410693	3.630426528	3.832664541	3.794189849	3.678649157	3.635639019	3.577228359	4.006898399	3.623515353	3.343238159	3.819957634	3.488351752
BARX2	4.182866581	3.388916491	3.398182091	3.414913523	3.619151414	3.666030275	3.900644394	3.658939023	3.775069559	3.767013334	3.998937772	3.532316901	3.665085741	3.40920671	3.308902734	3.753410182	3.498922146	3.699765624	3.050452059	3.526055644
BASP1	6.784337179	6.77452468	7.356145412	7.581785438	6.77452468	6.830525076	6.084590254	5.997993087	7.994341791	9.091530358	8.568069945	8.000357088	8.866083853	9.097897379	8.281264993	8.039694549	8.969699086	9.001917554	7.915850902	9.343108256
BASP1-AS1	3.570484722	3.38612217	3.791618642	3.507065259	3.181072504	3.538935739	3.303938175	3.348841795	3.360578703	3.32425379	3.547866483	3.401681199	3.477148488	3.369937992	3.414564523	3.163422702	3.571097806	3.113508256	3.294880562	3.121523038
BATF	4.066314397	4.231897316	4.235886946	3.783810141	4.219081466	4.251039533	4.723929616	4.06378971	5.08134808	5.403312307	5.846657973	5.147804543	5.765355252	5.731507108	4.9624464	5.19275764	5.467416609	5.869807879	5.142250008	5.40464901
BATF2	4.905295168	4.398290129	4.914595635	4.399183759	4.059003201	4.700239512	4.486887723	4.552082573	4.610978819	4.853182505	4.042579242	4.373907481	4.061091299	4.597212443	4.479366555	4.5022987	4.793509749	4.69123206	3.476804117	4.473814759
BATF3	4.173618691	4.460931857	4.656068801	4.653400862	4.953858849	4.296152901	4.604489543	4.812610372	4.898280261	5.773255234	5.049788301	5.103755253	4.896175585	5.584143273	4.909385077	4.686160507	5.295917443	5.277866863	5.690231134	5.467416609
BAX	3.752504432	4.074706048	4.554971493	5.288130374	4.938050885	4.996880751	5.646805678	4.426673309	4.717327024	4.583700158	4.488050198	4.356794916	5.069587548	4.320281235	4.158370364	4.298607334	4.24284994	4.109192537	3.304760805	4.592663924
BAZ1A	6.75978807	7.317008815	7.329692164	7.324272747	5.961557797	7.350288616	7.450145176	6.98769238	7.746138927	7.439351003	7.307707778	6.767401732	7.562215749	7.484260371	7.377422352	6.802647634	7.66119277	7.39900608	6.832069898	6.882064791
BAZ1B	5.764677768	4.788279623	5.059102369	5.968176532	5.110244199	5.560325531	5.078224325	4.967858284	5.107336108	4.693070959	5.109809184	4.791211021	4.670476906	4.557998976	4.95805237	5.480534892	4.66829187	5.043669889	4.102203252	5.358425707
BAZ2A	6.156496289	5.662213323	5.638889918	5.971860181	5.983273919	5.298984249	5.751504107	5.563851607	5.194093841	5.162765902	5.368730928	5.169392981	5.141328797	5.107536643	5.30844907	5.554707682	4.737483451	4.865056221	4.785969294	5.707173349
BAZ2B	6.882371918	6.733204193	6.443829293	6.270085942	7.43129009	7.118985906	6.817333653	6.662138765	7.251522673	7.360931802	6.987358138	7.162219597	7.246158009	7.593061375	7.158003074	7.264306429	7.63722537	7.615698317	7.429748472	7.302861865
BBC3	6.192759789	6.072196973	6.116740725	5.37218129	6.24938949	5.749068504	6.442816007	6.14934821	5.928595	5.538966672	6.110985698	5.982060768	6.642039999	5.672861144	5.883655151	6.503415256	5.749598004	5.77338717	5.543831898	6.151864385
BBOF1	5.584279835	5.624702173	5.080332276	5.242793907	5.746237075	6.093515984	5.409683062	5.536384798	5.571003905	5.22263997	5.421844428	5.524223784	5.990018124	6.122109496	5.634524998	5.693458462	6.08070705	6.763615114	7.073816065	5.814336381
BBOX1	3.762946237	3.748511534	3.528970952	3.640995921	3.297309036	3.488946757	3.339939324	3.502090139	3.482586447	3.268723137	3.506140592	3.356243243	3.376116494	3.295813936	3.575879832	3.378253962	3.504900535	3.437408294	3.434649237	3.453687816
BBS10	4.813329801	4.892133551	5.014444354	5.346805489	4.906250844	5.132853604	4.589702184	5.205452757	4.971760318	5.012717547	5.551713979	4.923749364	5.375180085	5.293831169	5.318776564	5.000509073	5.451488414	5.598497948	6.089105148	5.064373153
BBS12	5.617679034	5.119629808	5.073208893	5.861979743	4.853684742	4.977382579	4.533845857	4.861871968	5.231132821	5.117322372	5.2453712	5.242038901	5.201382951	5.263677202	5.102804739	5.184848487	5.658531809	5.397166476	4.804673913	4.917338765
BBS2	6.447236487	6.302536645	6.22549561	5.531818323	6.50643376	6.075204143	6.051319779	5.990980042	6.305697351	5.731849014	6.313581184	6.389836289	6.478504701	6.076034669	6.109961475	6.288164836	6.018526119	5.91922104	7.195519507	6.150269064
BBS4	4.399511526	4.4513401	4.650094108	4.463127166	4.543166429	4.686018755	4.701552707	4.785373788	4.650574026	4.40106114	4.738142173	4.640020924	5.154450262	5.228553967	4.721637786	4.590024878	5.137189176	4.555444711	5.433596023	4.47418545
BBS7	3.261488507	3.226466752	3.055993412	3.062813497	3.392897298	3.625696488	3.16112292	3.184408581	3.464873861	3.736719675	3.416137504	4.139332086	3.5359372	3.844288879	3.482238729	3.838485323	3.619782157	4.216979625	3.559552676	3.48526625
BBS9	3.231821745	2.86958318	2.949532907	3.058292974	2.962988683	2.814179963	2.946431024	2.906865353	3.062813497	3.067952795	2.953219863	2.965636404	3.143925116	2.807696786	2.970620758	2.89139754	2.983712116	2.957752152	4.047084664	2.930408845
BBX	5.648251351	5.436932469	5.720343218	5.660186882	5.724894987	5.692334149	5.463024524	5.143022987	5.523771584	5.4615518	5.705754439	5.501523126	5.994333151	5.675607385	5.76009844	5.023270672	6.245083995	5.862583757	6.671019204	5.565385692
BCAM	3.107841091	3.014457474	3.026708731	3.424073275	2.934628693	3.027586616	3.404964894	3.24507825	3.25580578	3.160833877	2.918815651	3.010953288	3.288719375	3.330430048	3.551021284	3.41066094	3.272206768	3.145909897	2.956731619	3.123201271
BCAN	3.329857199	3.32574837	3.650612821	3.96132512	4.33218501	3.387513096	3.27455755	3.174913577	3.342062605	3.178220687	3.92178031	3.903063467	3.502518285	3.413609722	3.405825585	3.723313188	3.454401645	3.595256363	3.557379102	3.354210279
BCAP29	6.444271781	5.834956261	5.564891028	5.674337458	6.559036272	5.812601602	6.007769907	5.618301395	5.165361134	6.080096551	5.793879536	5.220208125	5.425313709	5.886873586	5.87393592	5.296869537	5.122795732	5.585436956	5.023617983	5.405654158
BCAP31	9.106266481	9.3261902	9.230218524	9.369676923	9.242627562	9.131461189	9.035464092	9.509788269	9.033591705	9.019211775	9.005543172	9.24361958	9.386340174	8.858422551	9.085901231	9.21215737	8.610926884	8.836180633	8.180902456	9.014715559
BCAR1	4.86136316	4.865322077	5.446827439	5.256636813	5.621821132	4.914384965	4.961472833	5.139523223	4.681840176	4.953717314	4.84839053	5.319169117	4.785784529	4.424292055	5.021202346	5.329675727	4.59632214	4.594558324	4.477347675	4.871778754
BCAR3	6.110985698	5.725162143	6.09520357	5.129886735	6.530939089	6.387378857	6.415861055	6.562652519	5.91471165	5.937453884	5.011003313	6.511046752	6.398897798	6.163110926	5.96765222	6.063732645	5.411420418	5.826936772	4.69924448	4.941017939
BCAS1	7.989642969	7.546490192	8.055664627	8.66649002	8.957287947	8.203501872	8.395044526	8.273981386	7.930950652	8.205663022	7.022879868	8.044830444	8.614620087	7.998588097	8.18977259	8.031978939	7.027016051	7.215994607	4.927357268	6.71893042
BCAS2	7.216412566	7.042034197	7.177732191	7.723283101	7.256257862	7.583512252	7.164081832	7.465069102	7.680304622	7.614080671	7.745796062	7.569364239	7.724084126	8.023636386	7.746345735	7.671078555	7.849460256	7.591257003	8.146834648	7.523083271
BCAS3	5.218118321	5.181243979	5.177136501	5.077539582	5.384476904	5.003730984	4.84689702	4.850433891	5.359286578	5.127105413	5.07767623	5.200174354	5.285456271	4.883635167	5.102804739	4.988468225	4.898280261	4.875305787	5.236102485	5.217157478
BCAS4	3.119323039	3.325419939	3.295568089	3.593563908	3.554973651	3.178960618	3.124988742	3.170019203	3.037920888	3.119661321	3.257777632	3.35599748	3.226714206	3.219699987	3.234586631	3.245837561	3.358669785	3.446873925	3.53335202	3.270973942
BCAT1	3.382729283	3.354157538	3.149178963	3.758637919	3.36934674	3.27389981	3.265723665	3.388235269	3.630237097	3.455095208	4.25398895	3.747965605	4.827074949	3.574651752	3.406759604	3.708739682	5.060444402	4.614838911	4.51691362	3.489242102
BCAT2	4.29412524	3.361768646	3.441441241	3.374458536	3.515590858	3.409368223	3.716474014	3.48656482	3.438041187	3.444478328	3.314785633	3.510111155	3.342678775	3.40290277	3.351643089	3.612282962	3.4603019	3.35773163	3.106312182	3.584124251
BCCIP	5.031342181	5.421991504	5.321503135	5.68818139	5.503317457	5.170719095	5.656253628	5.376579698	5.297814036	5.462253442	5.371017495	5.227396232	5.288130374	5.3853284	5.759774064	4.97415647	5.548465541	5.555388793	6.797288466	5.291306257
BCDIN3D	4.111604514	4.38680349	4.354013968	3.839152164	4.073825112	4.464718536	4.355504091	4.078803013	4.417635142	4.387471157	3.907937571	4.444758343	5.00841979	5.000982776	4.383356788	4.15226528	4.505922878	4.954102792	4.245388928	4.285484743
BCHE	4.954732555	4.237319367	4.684621297	4.131987968	5.011457749	4.708855728	3.640864456	4.380984258	5.27373746	3.602791991	4.950790975	4.986823023	3.333003948	4.346860923	6.306328576	6.002952456	5.162017334	6.226957236	9.442913941	4.271745351
BCKDHB	5.815782256	5.599661634	5.580921127	4.741969196	5.207645315	5.475384159	5.336553982	5.728767109	5.585589888	5.532214442	5.854531863	5.927109931	6.22208199	6.037174827	5.578753831	5.778336882	5.675477693	5.481311663	6.61758058	5.451087575
BCKDK	5.171204202	5.177007971	4.89376405	6.70633056	4.604943958	5.113014056	4.86052524	5.162461161	5.195971725	5.38884476	5.142765818	5.626737257	4.68959028	4.946579846	5.08134808	4.86640274	4.935664883	4.774720549	4.769380463	5.267670584
BCL10	8.648652518	8.840800497	8.584040486	8.421308497	8.074181777	8.843067229	8.697285949	8.706369582	9.114873164	8.530678996	8.501992202	8.705937622	8.461775465	8.616194031	8.393988377	8.702309283	8.631714565	8.676312001	7.048252706	8.349308737
BCL11A	4.659920147	5.573116047	5.031051361	4.66214002	3.847165049	5.240874029	4.78794495	4.342695909	4.755987419	5.003643784	4.251444355	4.626686626	5.345660044	3.992118785	4.980310525	4.36566053	4.296076994	5.009958082	5.241269235	4.528871117
BCL11B	3.092970584	3.277472542	3.185068177	2.838211951	3.158206342	2.96256139	2.990939107	3.011282657	2.9621644	3.137785067	2.926119188	3.20690016	3.14203684	3.133642068	3.191141392	3.065899078	2.983676258	3.218872517	3.355971088	2.820904264
BCL2	3.029544632	3.033927651	2.937684548	2.793702497	3.538311623	3.125787022	3.099031599	3.073934948	3.117644852	3.088628851	2.966683743	3.117812577	2.898686404	2.980349331	2.931383778	3.403341253	3.094066817	3.165826398	3.001307357	3.55583084
BCL2A1	3.419049174	3.404820894	3.246324065	3.705459467	3.820953182	4.823334573	4.199397563	3.510382581	5.628426323	9.071277979	7.223555153	5.196713129	7.969098029	9.67286002	6.744580006	5.52264172	8.148019491	8.426319696	8.187288966	6.195115368
BCL2L1	3.932137728	3.7398869	3.966041393	3.801444796	3.688128366	3.984813242	4.000136999	4.076875798	4.066499793	3.753247648	4.274340003	4.077628868	4.961662738	3.962297039	3.574349159	3.99401836	3.971463074	4.420526614	3.413405237	4.01363567
BCL2L10	3.825415429	3.880717504	3.807065573	3.820351132	4.0138009	3.929718005	3.902466746	3.958692621	3.860073977	4.032728365	4.197314222	3.80929539	3.963607122	4.064550588	4.136715985	3.950373161	3.873414227	3.870080932	4.082473107	3.582065144
BCL2L12	4.070186658	4.443864166	4.216170118	4.187380368	4.581261456	4.070358448	4.209955728	5.243433103	4.435719301	4.66694683	4.525306213	4.609904092	4.992617152	4.77370077	4.700932556	4.767360906	4.598220289	4.690216853	4.20755985	4.657160088
BCL2L13	4.016569782	4.39695234	4.046215158	3.924495631	3.946401975	4.179112737	4.015863455	4.050433579	3.882391243	4.051966116	4.402047676	4.162098043	4.11553312	3.905995679	4.053255983	4.408288429	4.084599598	3.728679355	4.310026765	3.776390061
BCL2L15	6.959014107	6.867292322	7.594691085	6.066253706	7.2806858	7.24334111	7.380005419	7.481921139	6.797591135	7.553612949	5.116708268	6.315057064	5.410584392	7.672514975	7.747693546	7.486769186	6.186812804	6.335425739	3.822326317	5.859851967
BCL3	4.190183536	4.30348482	3.902264539	4.168520288	3.65278191	3.935771354	3.803968644	3.923000564	3.935554217	4.006018948	4.176439189	4.057256327	4.454964899	4.173784086	3.433137323	3.728112315	4.004458551	3.598920623	3.37117838	4.01163663
BCL6	3.504370312	3.115728956	3.268304082	3.92121273	3.259585874	3.254963335	3.503558243	3.360278649	3.791288341	4.448193383	3.610600668	3.815667632	4.965985391	5.440997186	3.406452049	3.989237327	5.035672773	4.896175585	5.916389296	3.93562201
BCL6B	3.969600254	3.66523665	3.479905619	3.336730415	4.076761642	3.744345328	3.629415745	3.616604279	3.878587087	3.661874462	4.068274209	3.559325746	4.030689055	4.046215158	3.515655579	3.890212157	3.856484313	3.853635275	3.435799293	3.670793316
BCL7A	3.606656591	3.803501592	4.20739395	4.302829315	4.905420051	4.058690126	3.881813124	3.770504727	3.688341327	4.101828613	3.623617902	3.912978926	3.790090662	3.737811488	3.889148847	3.749967047	3.744244512	4.062504633	3.978590277	3.728048109
BCL7B	6.530939089	6.199944728	6.311089864	5.971048082	5.860784597	6.356032702	6.506813203	6.236389432	6.101303364	6.215723908	5.651607657	6.392489587	5.974123412	5.696010152	5.945045325	6.369808169	5.841492986	5.822347482	6.73639024	5.829750776
BCL7C	6.108469198	5.583517995	6.10522075	5.984723344	5.61415887	5.497970851	5.718422842	6.290490387	5.823378787	5.742643978	5.858613176	5.626359032	5.578395463	5.515026693	6.173718672	6.199944728	5.532969714	5.477361047	6.665975145	4.843104154
BCL9	3.781138149	4.0138009	4.69870293	3.950228765	4.295458922	4.240221918	4.049363315	4.191525005	4.044695558	4.220557078	3.914560335	4.050863201	3.892482416	4.186286972	4.147037678	4.044138547	4.001747131	4.302062072	4.243966382	4.038655006
BCL9L	2.769603495	3.945794823	3.503401499	3.134946209	3.571428589	3.466609202	3.51990545	3.530452931	3.802319797	4.038864134	3.312294311	3.918817571	3.021669891	3.200438408	3.776794459	2.844002662	3.206498332	3.35880796	3.794356181	3.502838569
BCLAF3	5.691376473	4.88552021	5.166595648	5.278860447	5.469265752	5.736817216	5.045224349	5.481537668	5.276762866	4.79802848	4.992844436	5.154606817	5.553051017	5.154858362	4.994484023	5.236519991	5.17972155	5.205267262	5.742335561	4.945628214
BCO1	3.341328171	4.313651057	4.452642006	4.005790791	3.671221239	4.082901187	4.23829304	4.206530118	4.117684797	4.199625296	4.194009177	4.448744872	4.333996146	4.416542701	3.938002818	4.913373327	4.050433579	3.83297987	3.477499068	4.285037909
BCO2	3.417543636	3.703859844	4.237060777	3.402331869	3.034646678	3.699765624	3.532033465	3.451673246	3.48526625	3.399533678	3.289917735	3.591681972	3.187467429	3.280275361	3.596006318	3.889056606	3.749967047	3.503558243	3.937087281	3.659041862
BCOR	3.421035322	3.501312149	3.508932374	3.579638438	3.212041232	3.547820908	3.54857994	3.460969675	3.513712171	3.470568043	3.432458251	3.296184518	3.515997011	3.300498556	3.33415751	3.286715082	3.602283997	3.427168619	3.248882741	3.317169866
BCORL1	3.221439106	3.570564358	3.432659163	3.247983369	3.412237059	3.422470802	3.541212163	3.448869082	3.303861012	3.764904997	3.52494065	3.289269982	3.434046602	3.33311503	3.296302763	3.299282216	3.270617025	3.418513084	3.857754345	3.773603647
BCR	6.326044669	6.168453565	6.12469338	5.928153203	5.550344337	5.900031598	5.371510048	5.648122211	5.609787428	5.787422175	5.909450134	5.938673531	5.120438253	5.422152579	5.766351551	5.697848606	5.222000327	5.144694192	5.045044386	5.803609902
BCS1L	6.10049032	6.458126006	6.461519027	6.862582786	6.46507088	6.212739993	6.137483324	6.371300877	5.866704739	6.277015152	6.18324387	6.23552424	5.926529911	5.767454677	6.087160436	6.361618746	6.070112794	5.782788067	6.137180413	6.15490095
BDH1	3.781724761	3.507281504	4.118602075	4.304569147	3.175348878	3.746796603	3.498351882	4.234121418	3.532537912	3.344899358	3.328754722	3.573754234	3.785873048	3.464700343	3.643157276	3.831292564	3.81466352	3.341765531	2.879665473	3.38250303
BDH2	3.643319397	4.049781145	3.885488241	3.431417854	3.476253156	4.058690126	3.799750616	3.706069022	3.782891573	3.736911973	4.511136736	3.614470337	3.590579292	3.612998699	3.90473913	3.87410045	3.784847502	3.768918902	4.337450253	3.672485519
BDKRB2	6.769219858	6.772998248	6.655183385	7.245578071	6.801850949	6.431271824	7.086679595	6.457215325	5.929303064	6.188579507	5.949325279	6.242874823	5.955882118	5.661940336	5.417033309	6.004038856	5.394134802	5.110649153	6.335659334	6.258063548
BDP1	3.843790094	3.361395975	4.075424241	3.697190417	3.443528251	4.078145207	3.575982972	3.779905826	3.648442968	3.755777898	3.477386536	3.27691736	3.395708629	3.854678333	3.751961719	3.602468042	3.652731573	3.613714798	3.537270695	3.403131318
BEAN1	3.011491587	3.103489293	2.948480333	3.211960103	2.85332953	3.197892346	3.29204896	3.242391521	3.459037803	3.590615374	3.017759239	3.070232336	3.069575747	3.194787432	3.328685887	3.337503166	3.089651904	3.381872584	3.65195589	3.378818764
BECN1	3.798716321	3.546907354	4.107671989	4.451141241	3.589404174	3.916356408	3.557681067	4.003973567	3.570692546	3.593793577	3.949027002	3.5892147	3.359778662	3.700085604	3.443450927	3.805147078	3.61651665	3.724234563	3.147497485	3.699804589
BEGAIN	3.134449773	3.099933232	3.309582428	3.512127401	3.281383001	3.422509845	3.287421685	3.278902315	3.234677035	3.404757672	2.99797152	3.38172158	3.045510112	3.326964318	3.35587618	3.371489174	3.011127555	3.387125635	3.438167504	3.665036338
BEND2	3.318082803	3.274886867	3.437408294	3.36510052	3.823174868	3.549523956	3.404729636	3.223556639	3.478719298	3.044710711	3.406483142	3.331204833	3.395408733	3.467100323	3.547399988	3.377169867	3.307422474	2.999150304	3.031082127	3.219699987
BEND3	3.728287666	4.694103683	5.108383651	4.015813777	4.81043764	4.352643118	4.659387102	5.318776564	4.308498744	4.878712935	3.824908186	4.589702184	4.447484736	4.619868364	4.5061803	4.362413945	4.08371434	4.362191123	3.387474796	4.119413839
BEND4	2.885199778	3.083303567	2.891531572	3.207660172	2.848107496	3.27527152	3.117746808	3.210555207	3.265906667	3.435285157	3.548335119	3.294880562	3.557298743	3.370923971	3.589367459	3.411077087	3.43310189	3.942501903	3.461978993	3.113727154
BEND5	3.683815124	3.537137686	3.487903763	3.590006589	3.777896152	3.547538072	3.628427559	3.57738719	3.64295544	3.495148839	3.316290366	3.556910361	3.659520977	3.479931258	3.608679032	3.286715082	3.656046025	4.255998684	6.087733529	4.043515623
BEND6	3.130846422	2.86974627	2.937941185	3.119983311	3.420145356	2.69872344	2.844002662	2.940316068	3.135557204	2.819144031	2.96221162	2.784479326	2.77428802	2.964669236	2.965168872	2.983188462	3.066536564	2.909338544	3.412237059	2.916157778
BEST1	3.527506385	3.672861779	4.011663144	3.657939776	3.355890492	3.872159927	3.71136507	3.702109975	3.66897637	3.586586846	3.731153878	3.692769183	3.731887512	4.040459875	4.077628868	3.668074448	4.242705531	3.281319248	3.888930012	3.878751904
BEST2	8.449066045	7.474753055	8.194709674	8.943135009	7.466847381	7.583828322	7.537855856	7.207203929	6.785193007	4.527142793	4.260582215	7.811950669	5.582994137	5.293990719	7.858539841	4.841638728	5.721919807	4.425571909	4.361383318	5.203723082
BEST3	3.359691095	3.018471616	3.017976163	3.1685628	3.199366849	3.070130866	3.284297417	2.897932539	2.930408845	3.15878626	3.105865822	3.010994183	2.986420224	2.968203092	3.016361637	3.025386616	2.898258435	2.979347978	2.910888819	3.011491587
BEST4	5.956176003	6.160989803	7.363078883	7.801704152	7.285659063	6.703523181	6.997720638	7.171871902	5.132339533	6.110985698	3.70927037	5.105635967	3.791499408	5.403753126	5.81001872	5.707452131	4.024021155	3.630492811	3.231000106	3.92217833
BET1L	5.088366858	4.050164991	3.962719716	3.726821653	4.448806785	4.003232206	4.259380846	4.126031099	4.211380475	4.157415947	4.759984827	4.326398732	4.450000431	4.376741754	4.563566747	3.949153397	4.047270595	4.142641285	4.11878198	4.262316262
BEX1	4.441976563	4.043156474	3.907378003	3.860834537	4.572376088	3.863671077	3.917238247	4.048260415	4.619953815	4.39021068	4.276246672	5.336150075	3.776162722	4.514959021	4.60182305	4.3723777	4.772229807	5.633769113	6.261199599	4.441847121
BEX2	6.478622991	5.91922104	5.640560358	6.437462092	5.963027187	6.467526842	5.388679584	4.867209992	5.888744606	5.717383433	6.094577148	5.49134098	6.84361193	5.712905562	6.064567056	5.572043641	5.484458528	5.615561014	6.715981308	6.046215082
BEX3	9.082773831	9.014715559	9.021469408	9.322888687	8.987429437	8.557818239	7.977286809	8.815165552	8.923195063	8.506466971	9.11968947	8.684470461	9.290870118	8.514808154	9.331281231	8.801725176	8.820530534	8.764617168	10.1806495	8.788943307
BEX4	5.477793481	5.32655501	5.802734568	4.334468551	6.083789242	5.291876693	4.900233319	5.145286062	5.494364348	5.766447376	5.971198867	5.459822586	6.217785007	5.576316016	5.567994562	5.160129579	5.721132777	6.203822592	8.08694851	5.670808132
BEX5	4.603698507	4.801934718	5.574610434	5.992607852	4.727420045	6.316653007	4.435874453	4.359564891	6.143848112	6.341413601	7.332750509	6.773699202	7.678994559	6.258219796	5.922222028	6.604500276	4.174518739	5.293374273	5.67317068	7.459704916
BFAR	7.188178029	6.879575255	7.169638472	7.287906183	6.772522832	6.535453651	7.288966062	6.758192422	7.233557107	7.079655483	6.952731766	6.998376284	6.989323953	6.942446945	7.041281496	7.088632018	6.985385438	6.986136304	6.906651364	6.986851008
BFSP1	3.65262766	3.635038122	3.544831723	3.638448608	3.977802586	3.399948384	3.635969925	3.628972826	3.712003253	3.481530377	3.559879352	3.503786307	3.660118428	3.553376071	3.596396678	3.438041187	3.654036016	3.484249959	4.516574346	3.923232981
BFSP2	3.434380145	3.370508712	3.704681996	3.656976679	3.614591775	3.350422597	3.400611488	3.393966712	3.479456768	3.529574166	3.474049272	3.454647576	4.067886356	3.634188713	3.755617119	3.841612299	4.010168714	3.995690652	3.513566534	4.014024066
BGN	3.357308144	3.355054669	3.695134708	3.929643422	3.401234131	3.463234765	3.373371414	3.412154268	3.691326794	3.565060111	4.104852134	3.621725035	3.476935376	3.675309138	3.319646272	3.570752851	4.161275799	3.848863649	3.230040478	4.015178906
BHLHB9	3.401790721	3.836246729	4.213348232	4.189289018	3.691291387	3.765703817	3.887228172	3.750301158	3.682974182	3.588194267	3.951853746	3.812904339	3.901104768	3.844929485	3.927428047	4.013391872	3.484618602	3.78982189	4.210098572	3.84546287
BHLHE22	2.884857818	2.769095175	2.838647121	2.861345847	2.746835934	2.845565347	2.976794928	3.161461121	2.67383926	2.713814376	2.776187222	2.714573851	2.854772173	2.816050927	2.738562497	2.772335927	2.885407651	2.760290821	2.750670806	2.70970559
BHLHE23	3.329489774	3.522070187	3.320387806	3.88400367	3.222734699	3.250881455	3.533951899	3.16791918	3.189693271	3.053640461	3.646788944	3.357817445	3.287335701	3.253401661	3.146384004	3.207111622	3.300802918	3.342017959	3.516606905	3.163589299
BHLHE40	5.224745183	5.385037655	4.880252189	5.779412926	5.229198334	5.524094728	5.927894528	5.21726414	6.083688183	5.517911843	6.834662734	5.515422503	6.690400694	6.301416676	5.221151345	5.64198687	5.529401543	5.753266268	7.050288754	6.458874914
BHLHE41	3.57583269	3.2820137	3.737913366	3.402365318	4.479263295	3.453929875	3.932630228	3.565339014	3.758764874	3.280023316	3.606193494	3.276842525	3.618389731	3.565810245	3.515655579	3.912551879	3.581505386	3.830333309	3.757262442	3.821675024
BHMT	3.865729417	3.798471805	3.592909027	3.464700343	3.670793316	3.525049866	3.637065192	3.576887765	3.886927498	3.421316199	3.590579292	3.559775489	3.808949136	3.364589339	3.653691961	3.358154279	3.456432445	3.298281944	4.237720204	3.470779667
BHMT2	3.634741606	2.931787528	3.378253962	3.781138149	3.034118068	3.011326334	3.046599018	3.244047302	2.925013224	3.200023021	2.929270464	2.988782258	3.106624474	3.156345648	3.283326333	3.180633898	3.149336594	3.023231012	3.413976227	3.113019032
BICC1	3.351479176	3.449965541	3.19795311	2.985245841	2.994303926	3.18119433	3.073642389	3.176393508	3.462887545	3.410744208	3.330255858	3.341167763	2.988718003	3.331800409	3.289808	2.905773821	3.670198144	3.471717104	3.372912501	3.321564287
BICD1	3.66558092	3.431705323	3.567703202	3.683904177	3.77700116	3.620410693	3.670198144	3.557004841	3.647752712	3.769480945	4.261279413	4.192424644	3.909185612	3.874455557	3.54493675	3.940631271	3.973651109	4.336438083	4.150332509	4.007241832
BICD2	5.112035634	4.308464021	4.368990587	4.991439624	3.322121437	4.185249836	3.70483059	3.894304079	4.367641447	3.875341984	4.646646363	4.777416153	4.19370888	3.90984395	3.932630228	3.979520573	4.166195784	3.911912537	4.831864507	3.679865865
BICDL1	3.80589711	3.648712127	4.545096572	3.608275216	4.194974604	4.111477488	4.209790776	4.284978225	4.017616899	4.015230269	4.028963363	4.089047114	4.281974068	4.423004528	4.333021454	4.172480342	4.341745631	4.140702806	4.375057016	3.999625724
BICDL2	7.258901327	6.694705352	7.085101289	7.683015768	6.926333073	6.619222492	7.276819749	6.761334349	5.984890438	6.578206487	5.342814926	6.019978522	5.938246136	5.992910375	6.103035927	6.176829647	5.211268775	5.226489075	4.195716872	5.066316425
BICRA	4.26073054	4.27156322	4.596419731	4.559680137	5.298753256	4.528871117	4.359063624	4.390978726	4.33155145	4.76183262	4.171040315	4.294302656	4.429966183	4.301872317	4.224983374	4.738142173	4.580356211	4.559182123	4.46334724	4.501219443
BICRAL	6.894783236	6.985385438	6.592221999	7.011411031	6.858498515	6.522280821	6.424867913	6.244684987	6.228677975	6.620867864	6.193829017	5.957404993	6.031746896	5.930890441	6.209648472	5.870733597	6.022239626	5.949159033	6.28979807	6.329768456
BID	5.94702318	5.635966055	6.13271414	5.595974441	6.992430001	6.193165376	6.428402053	6.378779987	6.625542745	7.104551033	7.423358461	6.422575948	7.060220331	7.727339581	6.592413849	7.514960465	6.978538573	7.296589085	5.764677768	6.162649007
BIK	6.308082941	6.15750237	6.726998065	7.134702527	7.601111802	6.664096976	6.467122865	6.796002963	6.41615676	7.166987529	7.039391697	7.125329016	6.883486426	7.261372004	6.727312204	6.437973911	6.360604546	6.977938815	5.581772718	6.741397126
BIN1	3.66558092	4.311967391	4.551453799	4.062900278	3.751533549	4.594499938	4.596678774	4.517395538	4.850433891	4.413296819	4.200390004	4.693070959	4.175073507	4.779398077	5.170129097	5.138986351	4.177292219	4.777479753	5.970374814	4.641084099
BIN2	5.184848487	5.648417912	6.001313513	5.65718897	5.502770632	5.838438816	5.429536997	5.477207455	5.802254423	6.408436433	6.219376012	5.61273353	6.073054432	6.452706519	5.604104988	5.910898621	6.212739993	6.295988306	4.759630256	6.505658715
BIRC2	8.944491657	8.947453806	8.854895918	8.503441536	9.151460033	8.788242296	8.73549692	8.630206859	8.584040486	8.732478582	8.922455326	8.67804915	8.875245713	8.929855206	9.162524857	8.802131891	9.013347371	9.091530358	8.671833725	8.406663652
BIRC3	5.372549628	5.090555497	5.604982881	4.649789474	3.991125852	5.325908904	5.661313139	4.953499227	6.135679057	7.291659929	6.73639024	5.850993119	6.303863189	6.945086534	5.912840844	5.421280466	5.912840844	7.198073513	5.805912727	6.610845707
BIRC5	3.371993801	3.759672151	3.647236169	3.511741215	3.724711613	3.38513216	3.521180288	5.117071379	3.839589115	4.199472863	3.747187067	4.032377728	4.540554457	4.153312267	3.502617295	3.87959385	3.997085443	3.978857953	3.216677073	3.903571289
BIRC6	7.957505931	7.881263366	7.737251764	6.553552334	8.172789997	8.271386663	8.130362634	7.845432839	8.054962999	8.004756845	7.871863057	8.38175558	8.154614333	8.196806631	7.928236667	8.513125239	8.089375567	7.88213033	7.502400486	8.315145456
BIRC7	4.165573339	3.885721359	4.19482139	4.297845014	3.196195908	4.155050084	4.143183363	4.200691774	4.00835371	3.845131527	3.857652446	4.105971591	4.008672823	3.962984013	4.199397563	4.201268855	3.938002818	4.097206843	4.27148281	4.579265136
BLID	2.863448511	3.099474412	2.815391112	2.978018029	2.838143069	2.959145163	2.875701984	3.107018712	2.811577082	2.874616399	2.832426866	2.559014967	2.726286486	2.843827438	2.835725991	2.823720434	2.983037916	3.014166738	2.962454273	2.998951311
BLK	3.056825929	3.559629621	3.415014851	3.659041862	3.397521748	3.218950818	3.173790225	2.970587784	3.539607637	3.476364173	3.446908645	3.511960513	3.459993409	3.459764387	3.306684925	3.22320139	3.777573075	3.886801892	3.546907354	3.430989196
BLM	3.502744541	4.402108962	4.553439536	3.632619493	4.303352917	3.910198274	4.182259645	4.808978006	4.538013126	5.024700984	4.590658798	4.391956467	5.202412653	5.451087575	4.640240601	4.374147984	6.200461805	6.330254246	3.853318556	5.228142909
BLMH	6.119813091	5.950083947	5.855683383	5.088887463	5.809844161	5.702594619	6.182897819	5.980580597	6.109270734	5.9054442	6.167609643	6.316653007	6.208832618	5.960266006	5.971649767	6.650021371	6.107086775	6.060353745	6.62292407	6.168288035
BLNK	7.520620067	7.690466059	7.504595367	7.975773609	8.012344706	7.728858292	7.561920117	7.645136676	8.006223322	7.968274579	8.435064058	8.031978939	8.421605646	8.008937449	7.654210719	8.147647488	8.260078446	8.444453208	4.82524671	8.890300106
BLOC1S2	7.305022412	7.617568919	7.567688233	6.923654781	8.046713989	7.553612949	7.858539841	8.030318606	8.103305803	7.943103229	8.517877112	8.186041916	8.700077767	8.318027321	8.504276699	8.218832773	8.565955386	9.056237954	7.725110746	8.012344706
BLOC1S4	5.755383102	5.37037234	5.560325531	4.818521306	5.815782256	5.562573549	5.277108377	5.566486082	5.54904064	5.576961162	6.059406859	5.797790486	5.713048343	5.529104101	5.679681893	6.170430986	5.6587947	5.861035404	4.987380502	5.790007911
BLOC1S6	5.781147274	5.149255548	5.316196282	4.006323705	6.6369632	6.245083995	5.977781751	6.340964803	6.632101066	6.294894904	7.338357949	6.608625348	6.926931676	7.182239069	6.438406989	7.402548165	7.234858396	7.730196016	7.753673855	6.732678938
BLVRA	4.852157076	4.738501239	4.467593556	4.435719301	5.558250824	4.177836389	4.364720207	4.413916437	4.859156742	5.139891993	5.956721922	5.365709887	5.551622942	5.34116844	4.621777983	4.895214179	5.498885685	5.563231711	6.41812025	5.491768105
BLVRB	7.261145853	7.195706912	7.263699828	7.760413147	7.323065678	6.967990688	7.101847776	7.489759039	7.062442366	6.791149453	7.111904579	7.358117628	7.863588319	7.178086361	7.430097883	7.479150925	7.120331058	6.858229964	7.120692211	7.08078145
BLZF1	3.069014	3.133668643	3.04326265	2.874587657	2.927010899	3.04326265	2.978610108	3.005691687	3.152877404	2.941899592	2.99073697	2.826156282	3.38883027	3.303804869	2.959545035	2.981280682	2.890971549	3.097574102	3.058201609	3.044519184
BMF	5.865121941	5.564318349	5.511255083	5.299236061	5.85505908	5.338841146	5.45858228	5.511255083	5.302040355	5.392850895	5.810476009	5.594812002	5.316993507	5.397580125	5.481117705	5.610820395	5.713181908	5.57933228	5.226211872	6.19582065
BMP1	3.784258073	3.035464101	2.913855165	2.795129215	3.252186454	2.807223718	3.056337461	3.448159175	2.969061413	3.135067203	2.973485266	2.91790491	3.028963648	2.876083062	2.935536655	3.218836251	2.871580105	3.092448911	2.775716019	3.100726895
BMP10	2.848005398	3.0207533	2.941029481	3.036811635	3.434915402	2.985245841	3.148720834	3.387529438	3.130032732	2.98537232	2.887528555	3.149178963	3.060599355	3.021358632	3.037375778	2.918815651	2.91096909	2.91724805	2.981813585	3.074930553
BMP15	3.564531029	3.675937864	3.717770551	3.694862757	4.239188207	3.601369555	3.449002209	3.534191128	3.562097244	3.627170622	3.879871861	3.613670268	3.875107335	3.725560182	3.761372831	3.808677139	3.700690321	3.720873632	4.110877765	3.605175953
BMP2	7.365472832	7.859616133	7.794218065	8.220018922	6.72996096	7.66902931	7.793923621	7.302419976	7.063148974	7.731972433	6.237044333	7.136713447	5.849368272	6.485593266	6.997991084	6.653907632	5.412506339	5.86874056	5.401891803	5.838707833
BMP2K	4.378304201	4.392844595	4.439768009	5.623952133	3.907601742	4.565589718	4.142641285	4.097329425	4.541834747	3.821820229	3.846921315	3.923647082	4.391356356	3.97775138	3.984376098	4.045618199	3.891663665	4.304569147	3.718329378	3.996966785
BMP3	5.104969557	4.437348399	4.767276295	4.749674572	4.67866679	4.336299145	4.487698201	4.65856715	4.317386226	4.210246612	3.840148194	4.288296274	4.511810289	4.632662441	4.450902471	4.346792938	4.476512208	3.770689557	4.59512913	4.211347935
BMP4	7.439520583	7.245824952	7.605560731	7.607197869	7.720224725	6.942004815	7.139534649	6.752899685	7.04260725	6.426115122	6.223371347	7.045877432	5.560806462	6.284236354	6.32519586	6.77562246	5.28449157	5.690494822	4.912026055	5.30098389
BMP5	5.534598107	5.255196882	5.998438588	4.956437016	5.377218315	5.403312307	5.323789418	5.534014585	5.387867623	5.232875228	4.781184921	5.007162068	3.662476653	3.838876745	4.993976853	4.870121029	3.932699577	4.87982884	4.459084973	3.098270244
BMP6	4.218717336	5.093644436	4.351504077	4.848863598	5.66260376	4.799349318	4.426673309	4.841638728	4.851471465	4.806872682	5.199435521	4.925180904	4.829602084	4.597831501	4.756366297	6.225752948	5.04315489	4.843104154	4.100478044	5.316675969
BMP7	3.208617789	3.099838169	2.983173475	2.965168872	3.086687331	3.302979469	3.098270244	3.177538754	3.325210602	3.280374359	3.258400224	3.149583413	3.266100895	2.912034868	3.039485421	3.295739284	2.814633668	3.214376643	3.201908303	3.105704664
BMP8B	3.839352428	3.582500497	3.817536669	4.332857903	3.26031051	3.701056375	3.754325615	3.375330971	3.429209871	3.556713325	3.50570827	3.735741964	3.466745916	3.589907739	3.438770167	3.764251563	3.340430273	3.024140487	3.282055759	3.890953311
BMPER	4.162415762	4.000705253	3.730659196	3.580191281	3.726783962	3.490751584	3.780954838	4.178442898	3.854952731	3.255332456	3.89351698	4.262572057	3.555469588	3.692605165	3.724924045	3.715590072	3.515997011	3.731220782	3.257526014	3.665999971
BMPR1A	3.547293601	3.506971498	3.806635831	3.630992178	3.403888621	3.496872928	3.567337616	3.421035322	3.545721917	3.220985411	3.038859318	3.220205788	3.5195414	3.39831015	3.802240701	3.174311431	3.213528785	3.640615016	4.613874583	3.209093016
BMPR1B	3.717656785	3.492754133	3.406020596	3.681184801	3.808888057	3.665517336	3.374208285	3.559259753	3.373399898	3.174294965	3.891111012	3.81410107	3.595926413	3.824997232	3.315879477	3.971341778	3.616353776	3.937474294	4.109411529	3.192786599
BMPR2	4.078401915	4.342108552	5.040947382	3.425337772	4.191928066	5.102265116	5.290940569	5.337329279	4.800638767	4.847867396	5.057699892	5.290612231	5.691376473	5.001084501	4.986675837	4.793795586	4.744487537	5.42086553	5.175218583	4.361742646
BMS1	5.652714117	6.09444977	6.113868657	6.032304883	6.248937353	5.976746496	6.05715089	6.387925812	6.21591975	6.186812804	5.325908904	6.356700653	6.212955089	6.15431821	6.336268063	6.575827055	5.858260215	5.903549083	5.658674727	6.138877165
BMT2	5.707693499	5.198357369	6.076852148	5.571495953	5.606275205	5.981209483	5.448106966	5.378649847	6.015967264	6.238273101	6.431529377	6.237702795	6.082837943	6.392489587	6.627701974	6.358649818	6.406088285	6.308082941	7.624247985	5.808672852
BMX	5.04315489	4.137633988	4.144296983	4.372808657	4.320086688	4.442221257	3.791154039	4.061520275	4.308498744	4.33543191	4.55216882	4.383148159	4.26105235	4.225888241	3.774493697	4.116101549	4.460829358	4.309833647	4.067116335	4.194350869
BNC1	3.093136554	2.790779132	3.077856907	2.832884823	3.416826205	3.018632258	2.872402507	2.987895124	2.922316452	2.853517843	3.05226641	2.875117386	2.81647553	2.819842876	2.867972078	3.194107099	2.950884305	3.109337916	3.533405759	2.850891658
BNC2	3.293385861	3.940710782	3.303425616	3.567520764	3.788911495	3.237275476	3.641218641	3.429305292	3.377987014	3.435619526	3.57293081	3.38883027	3.472011785	3.331180693	3.683478283	3.337503166	3.501810215	3.349188125	3.96489275	3.758709618
BNIP1	4.316400246	4.966913762	4.321381994	5.436306881	4.143183363	4.620805367	4.663905485	4.877172289	5.0844433	4.672701652	4.680264143	4.203992013	4.537793734	4.74094526	4.556736742	4.605671823	4.672795591	4.526233846	4.431451008	4.360124304
BNIP2	6.790814417	6.256916556	6.102151841	5.950791629	6.109632347	6.653907632	6.205541584	6.051377205	6.731495409	7.194462775	7.041281496	6.458874914	6.798654528	6.902130024	6.22966122	6.465202249	6.856007966	6.904148192	7.658771928	6.985385438
BNIP3L	8.292235393	7.748892321	8.353123441	7.681003685	7.683015768	8.312152708	7.853906539	7.900214384	8.344738773	8.428707589	8.713418936	8.006853942	8.852219936	8.820530534	8.112558258	8.612426494	8.525626236	8.178224388	8.644065948	8.397002528
BNIPL	2.919583147	3.08729071	2.874331814	3.055828638	2.925241966	3.054196668	2.906464389	2.820049668	2.938981375	3.033515241	3.319620711	3.341299095	2.941110315	2.870146743	2.925241966	3.031135155	2.791769981	2.821477661	2.825406101	2.943722051
BOC	4.303604058	3.930249332	4.225222586	4.160365181	3.428372817	4.258970919	4.707725178	4.58587013	4.112643276	4.525224228	4.303927402	4.044533121	4.308129956	4.143506315	4.326324863	4.280139966	4.191928066	4.089376454	4.626434175	4.353816772
BOD1	7.242661837	6.82768085	6.807278616	7.350938157	6.987859981	6.945086534	6.728987924	6.722874695	7.23013596	6.558619622	7.598735598	7.279233409	7.147967151	7.220324257	7.676785886	7.670153262	7.534081585	7.025801885	8.217088901	7.126578809
BOD1L1	4.653310387	4.130437236	3.839025441	5.398362321	5.18049336	4.142965164	3.501053053	3.789879693	3.609990934	3.792953747	3.895343318	3.929300763	3.978041499	3.881934555	3.446873925	3.781265958	4.058233581	3.593197632	3.987735545	3.791752063
BOD1L2	3.953812683	3.287683936	3.489697674	3.693496237	4.137902756	3.778320159	3.472548261	3.451868769	3.551021284	3.191141392	3.721078458	3.372387408	3.470303385	3.477445454	3.531865659	3.273883157	3.557335828	3.559296266	3.544010153	3.347877989
BOK	4.681028341	4.60790476	4.723531364	6.084927545	5.198213596	4.744110313	5.009003758	4.86441987	5.315911676	5.328757652	4.878075311	5.465362009	4.918259765	5.002264982	4.975444985	5.106162039	4.633566638	5.217908787	5.961557797	5.156252917
BOLA1	5.170034821	4.846578467	4.919714927	5.481742998	5.326069243	5.051032335	4.86024984	5.013642251	4.98822216	4.863818906	4.940312085	5.05385176	4.8929768	5.125268008	5.589880089	5.083252968	5.370623375	5.130029104	5.808004111	4.986732094
BOLA3	9.814902898	9.570574672	9.474292102	10.25980549	9.017962838	9.488458784	9.710322806	10.09515445	9.756000166	9.43422112	9.690036778	9.840259592	9.780030426	9.736786952	10.12432449	9.643215693	9.738910826	9.684450822	8.650785043	9.769276085
BOLL	3.092573751	3.78611967	3.399348242	3.565177379	3.771811856	3.432414358	3.275951062	3.384154822	3.42418416	3.501896896	3.795560245	3.261804012	3.306237881	3.471412357	3.400940119	3.237375	3.144334656	3.226359237	3.508619969	3.44248061
BOP1	3.488462434	3.841612299	3.926416711	3.902035529	4.380635464	3.838424856	4.260658853	4.051478688	3.932137728	4.002690636	3.65631658	4.155411973	4.351587307	3.910775753	4.097329425	3.993228988	4.073056519	3.925391727	3.868582137	4.179734499
BORA	5.012338641	4.584269775	4.739072106	3.873706065	5.221011012	5.446827439	5.384187157	6.434606963	5.376146177	5.233074536	5.858260215	5.912598657	6.082146603	5.902434925	5.950393939	5.440680919	6.478622991	6.570247368	2.921785578	5.241112983
BORCS5	3.654472729	3.512993609	3.734896926	3.747553048	3.882746799	3.797372795	3.691610796	3.739950946	4.027506784	3.803271703	4.35254373	4.256455187	4.072744854	3.872343855	3.940551264	4.187380368	4.249222177	3.958942426	4.167335345	3.912210698
BORCS6	4.745607237	4.921462225	5.098374873	5.349205409	5.434970769	5.035257044	4.844467288	5.09462791	4.425214383	4.65103725	4.600932791	5.507559765	4.475413805	4.840549572	5.284781966	5.563649092	5.05385176	4.721547617	4.209790776	4.50157735
BPESC1	3.606034883	3.5570849	3.242561008	3.141368819	3.320294081	3.101588547	3.302719414	3.219770478	3.078187014	3.227407155	3.76871302	3.298753333	3.216220341	3.159513093	3.037447649	3.08251068	3.129342428	3.248050062	3.312084603	2.993182095
BPGM	3.580757817	4.155180717	3.415576415	3.018471616	4.491315137	3.386348898	3.655880779	4.036836404	3.569447238	3.647973314	3.212708188	3.749767273	3.543700007	3.655411959	3.398282187	3.617303648	3.550783393	3.643319397	3.620377523	3.269460238
BPHL	5.198213596	5.060111578	5.347547097	5.814207338	4.866949475	5.249572164	5.39365282	5.159026055	5.374781897	4.846833026	4.744487537	5.280553582	5.09275722	4.986732094	5.443973052	5.137375742	4.705770328	4.910716068	5.226337888	5.004855703
BPI	2.72059313	2.868670046	2.82869765	2.707025071	3.322716704	2.99958685	2.933725747	2.885407651	2.88670562	2.939876225	3.192425659	2.909724478	2.935081368	2.943118941	2.770374523	2.877311622	2.924157779	3.045691982	2.971581487	2.926742639
BPIFA1	3.314563667	3.093024917	3.376720885	3.802240701	3.149779083	3.407167939	3.317440573	3.397432143	3.454983387	3.463348643	3.366075306	3.247673139	3.126545534	3.390563792	3.546516308	3.389627314	3.27215297	3.288778654	3.546479731	3.365635523
BPIFA2	3.20238131	3.308565574	3.470779667	3.652188477	3.850953795	3.377573391	3.400158717	3.040999786	3.303085545	3.236042633	3.198385642	3.383343641	3.505572524	3.30629437	3.264897373	3.559711068	3.346367709	3.039638809	3.290908022	3.38563255
BPIFA3	3.566211018	3.377719269	3.754744813	3.447770476	4.297768977	3.509308325	3.664925681	3.593971899	3.558099798	3.333625491	3.5541655	3.575057356	3.25268573	3.55232899	3.504763004	3.687170946	3.304306555	3.581505386	3.435619526	3.385045173
BPIFB1	3.272805721	3.099798356	3.163960945	3.130972756	2.8474601	3.002054571	3.186082487	3.229346794	3.063939444	3.275709328	3.170356803	2.978123858	3.172777661	3.987956857	3.719078381	3.515805466	5.147804543	3.27260648	3.399311563	3.327594379
BPIFB2	4.386083653	3.877751657	4.058933552	3.685452435	4.08553384	3.844147756	4.359564891	4.209550609	4.00786676	4.097563773	4.186717364	4.29171753	4.50883557	4.287461415	4.120505462	4.372035167	4.23426196	4.640964005	4.025364434	4.50780263
BPIFB4	4.146841909	4.170309378	4.003916169	4.60539137	4.673051805	4.135734448	4.140561921	4.420005154	3.730973003	3.808336142	3.877630564	3.842844853	4.044533121	4.035425344	3.851762171	4.347911167	3.977604812	3.595299378	3.382196468	3.790214678
BPIFB6	4.883635167	4.00994832	4.540735424	5.36270035	4.54613585	4.519731879	4.358378288	4.480553033	4.082203773	4.477092963	4.55523711	4.552535384	4.596419731	4.639912346	4.58061013	4.301344789	4.51916062	4.404286175	5.287129564	4.60182305
BPIFC	3.995928514	4.004251653	3.993432186	3.734753273	3.966501084	4.075642006	3.958301572	3.995690652	3.946886348	3.845930388	4.364965694	3.944919957	4.047270595	4.310026765	3.87946673	3.834086374	4.077383248	3.850573711	4.029058921	3.786027419
BPNT1	4.946253439	5.445933165	5.466971424	5.268024716	4.006478558	5.563649092	5.971198867	5.846289743	5.3723337	4.690702346	5.825246285	5.57816292	5.75433196	5.833854555	6.102877259	5.537280895	5.31685856	5.952224208	4.543773443	4.655064585
BPTF	3.23173604	3.195995078	3.025071563	2.943369016	3.324212948	3.295013996	3.248696185	3.370059763	3.35289943	3.836715968	3.105865822	3.675805274	3.289012724	3.594632997	3.381953399	3.673765747	3.31956275	3.860250188	3.435105422	3.673698161
BPY2	4.236209198	4.557655973	4.058312288	4.773790436	4.181006878	4.471366626	4.333848337	4.197673016	3.936154615	4.333312898	4.293874694	4.619084291	4.165433175	4.02922307	4.275132811	4.219921119	4.142176463	3.486941492	3.95283546	3.974156743
BRAF	3.334624826	3.220303193	3.249746066	3.793881843	3.189294653	4.032647841	3.513175012	3.406812467	3.309823826	3.489085277	3.303085545	3.326646795	3.406596809	3.649651385	3.148595512	3.141592732	3.352483095	3.423436578	3.209329072	3.478213186
BRAP	5.087980371	5.566486082	5.624702173	5.990633055	5.447066192	5.676701577	5.268024716	5.329097261	5.1645904	5.119629808	4.730763513	5.042854504	4.756506483	5.03912444	5.195060195	4.871885297	4.76108557	4.726656977	5.224129466	4.620276017
BRAT1	3.531277327	3.550135341	4.062194157	3.5712143	3.647397912	3.614333343	3.469398584	3.882180153	3.832757894	3.931352418	3.390956492	3.794189849	3.276780192	3.285723215	3.320756175	3.686282587	3.608181804	3.390709148	3.008138796	3.82927992
BRCA1	4.050619016	4.432053415	4.188685569	4.393904738	3.49840617	3.779357653	4.395092498	4.135673299	3.728927672	3.830935699	4.004106529	4.155050084	3.767031818	3.970576152	3.747381759	3.802557297	3.926167557	4.055353681	3.513270174	3.803396905
BRCA2	3.783240298	3.85449647	3.955332603	3.551657992	3.389083405	3.517831047	3.829072222	4.127145301	3.837977926	3.929823845	3.86194978	3.516360159	3.736249387	4.495029863	3.537095553	3.435300635	4.412816774	4.361217888	4.152047651	4.448573703
BRCC3	5.383540264	5.312579817	5.303208242	4.312079555	6.77474182	5.782475121	5.819844474	5.702260452	5.656466661	4.91615907	5.960266006	6.038594438	6.275697286	6.192311438	5.381357108	6.03254068	5.794489053	6.499998632	5.175685482	4.433550533
BRD1	6.132560892	6.591241923	6.663889257	4.252617361	6.740228268	6.400969103	6.383889844	6.303128417	6.146067517	5.985644	5.528281527	5.919966065	5.106728279	5.705213125	5.607038345	5.740545877	5.251452285	5.494985569	5.494036296	6.158669932
BRD2	6.935301144	7.728426498	7.446766531	6.965951887	7.03677606	7.106387395	7.838084192	7.251522673	7.078697934	7.140169446	6.81611325	6.751205278	6.469928007	6.44070084	6.70258271	7.120143598	6.674493133	6.045491468	6.658630482	6.92446367
BRD3	3.420198026	3.510795897	3.20220255	3.906446699	3.545695048	3.257489252	3.395431624	2.889044951	3.198165733	3.424710553	3.341452236	3.737159107	3.199405488	3.168318093	3.364340934	3.2498794	3.207424506	3.065996475	3.120599288	3.11419675
BRD3OS	2.936858877	3.146904675	3.243688345	2.882939123	3.334963174	3.60002232	2.994607955	3.093660044	3.374477355	3.598639705	3.195374104	3.723089007	3.461978993	3.693185649	3.158553201	3.2298664	3.594153025	4.079071971	4.095604348	3.528082869
BRD4	3.967364148	3.841203652	3.986757093	4.19758587	3.841775054	3.9919979	3.867943238	3.75595241	3.92474111	3.996458313	3.919784592	4.052496654	4.025180967	4.002998574	4.17216212	3.833386027	3.713834234	3.863494254	3.922979934	3.728112315
BRD8	3.661223227	4.011748193	3.765787385	4.035598688	3.450944717	3.973522274	3.808677139	3.69673844	3.545187459	4.126265013	3.504435139	3.36510052	3.738205936	3.476134273	3.776794459	3.508307221	3.368347117	3.514176503	3.578615444	4.0085156
BRD9	4.510151016	5.480319293	5.823615272	5.841025605	5.085334379	5.259162922	5.57333577	5.658961101	5.220458086	5.528482907	4.366102266	5.559258782	5.828763311	5.107536643	5.272606638	5.829410469	5.14233512	5.620556586	5.196211556	5.572297705
BRDT	3.473828326	3.043452588	3.12885195	3.110487683	2.966683743	3.18119433	3.172022542	2.957380834	3.123817928	2.826526279	2.996298939	3.29308879	3.082119971	3.301275974	2.933265626	2.885815033	2.819067098	2.969820911	2.933943854	2.947108722
BRF1	5.004757344	3.292311462	3.333722119	4.375642395	3.246994755	3.339522986	3.529225912	3.486448818	3.630768471	3.431829968	3.395315881	3.370247838	3.26813887	3.358897644	3.198590412	3.581855288	3.37117838	3.203840966	3.110000849	3.362088894
BRF2	4.017616899	3.66950422	3.897534387	3.608028944	3.514639098	3.913617192	3.910295406	4.124685007	4.031385957	4.18093731	4.41188941	4.5061803	4.092591294	4.191855796	4.54218878	5.013758332	4.109875436	4.316140829	3.859315507	4.081807344
BRI3	4.047084664	4.634260718	4.204363202	4.559941485	3.697738887	4.171254512	4.337576617	3.836451041	3.600627341	4.194859376	4.556653478	4.055874547	3.846776396	4.080853603	3.844288879	4.068868291	4.102238829	4.065002948	3.569045229	3.836246729
BRI3BP	7.95862048	8.58739398	8.959167716	9.237142212	7.896810781	8.21321909	8.458438242	8.761814326	7.791972724	8.094316961	7.439351003	7.866113152	7.594814375	7.533123535	7.90209378	7.591522689	6.848655877	7.589493533	3.63404865	7.401243664
BRICD5	5.223508999	5.399320498	4.51078954	5.317747391	4.027976755	4.447874814	4.840549572	4.512199018	4.484417258	4.543564833	4.289862532	4.33977621	4.124216819	3.734226407	4.722925382	3.930103645	4.081725537	4.06548442	3.866083006	4.541471484
BRINP1	2.945472161	3.142943881	2.983173475	2.859707612	3.285700252	2.976960373	2.730039658	2.936652151	3.07630743	3.080463893	2.810138745	2.941983449	2.899121285	3.030866307	2.734905317	3.077335387	2.789669355	2.984952014	3.098730449	2.919861904
BRINP2	3.057328148	4.140439547	3.223388471	3.526813764	3.041193257	3.038412946	3.316250753	3.139439455	2.923160908	2.999811567	3.15669886	3.371965786	2.931102935	3.038036103	2.822503532	3.002605103	3.038387799	3.464542622	2.698032491	3.137504191
BRINP3	4.49940508	3.191951604	3.485498403	3.168738496	3.221684354	3.099235518	3.126280412	2.789811001	2.873256594	3.440381427	2.941866968	3.14456458	4.519827449	3.285723215	3.057684272	2.684759057	3.183358293	3.155100455	2.675930575	2.791769981
BRIP1	3.209440376	2.937854558	3.05507584	2.848329209	3.070831314	3.099132423	3.308659253	3.292283411	2.986127343	3.221899235	2.808251925	2.888252422	3.646938529	3.172057219	3.094203653	3.158933401	3.173936362	3.782991294	3.094047224	3.064889583
BRIX1	2.825008443	2.751600082	3.040777606	2.974072654	3.579699468	2.658785014	2.744485892	2.846665473	2.891767181	2.763285997	2.911085341	2.771945383	2.784307705	2.708463202	2.687996194	2.853244693	2.843734602	3.118729904	2.974933643	2.728292942
BRK1	8.481029824	8.445097607	8.304087427	9.072874343	8.806274416	8.409821857	8.12701272	8.568069945	8.684470461	8.623987438	9.077190071	8.752649425	8.783588745	8.904772622	8.82387233	8.815165552	8.76051639	9.057524899	9.387950038	8.504276699
BRMS1	4.815413084	5.395362505	5.528482907	6.829212626	5.677206414	5.494202658	5.608637828	5.849368272	5.578920594	5.44451107	4.718439236	5.590320293	5.150487732	5.345546386	5.650151429	5.548073011	4.879312276	5.367967964	3.887469609	4.968462875
BRMS1L	3.461518312	3.258180822	3.350452543	3.216374535	3.960172962	3.479500828	3.382553443	3.543092277	3.620992937	3.248951459	4.304328729	3.785071684	3.646839218	3.70779084	3.608181804	3.496964863	3.582641203	3.791116625	4.160156915	3.664807919
BROX	3.453878134	3.637624104	3.736548568	3.504096755	3.914239106	3.680224605	3.645425767	4.156877958	3.692510201	3.618546638	3.731540845	4.669185767	4.122880955	4.129640305	3.247239586	3.82399405	4.242173763	3.621027008	3.824345802	3.559663707
BRPF1	4.352449422	5.092875697	5.20214786	5.076502588	4.57959444	4.952075529	5.216953956	5.100907974	5.091656623	5.20280069	4.609572183	5.012144654	4.404286175	4.723725798	5.078630824	5.292609384	4.630671749	4.929483748	4.59547809	5.044543427
BRPF3	2.953420183	3.14208362	3.759076011	3.406855223	3.130704608	3.240185678	3.141262953	3.439116728	3.308066529	3.20674883	3.309230837	3.320598977	3.319430107	3.509011944	3.351684948	3.589262783	3.287421685	3.424140652	3.135910424	3.05467273
BRS3	2.771199367	2.85282596	2.760290821	3.293414242	3.07542299	2.760996102	2.790264655	2.811346801	2.759921856	2.687996194	2.627905038	2.730704754	2.632121416	2.600206786	2.609811917	3.033255424	2.753682184	2.660880386	2.945016172	2.743412615
BRSK1	5.000334451	4.771463617	4.701152475	5.741082112	3.930179611	4.674128019	4.592144902	4.882764573	4.487416109	4.579972009	4.429707732	4.691473393	4.545242504	4.448573703	4.673051805	5.408119877	4.592958206	4.456920542	4.501664758	4.84395961
BRSK2	3.441822549	4.321213091	3.728587907	3.890783028	3.644922403	3.47605087	3.349234363	3.466211039	3.497506143	3.463234765	4.258531828	3.993812189	3.457071697	3.68498312	3.509833326	3.641471217	3.37218201	3.605573327	4.009292139	3.565211394
BRWD1	4.251625855	4.726213288	4.600069236	4.368556034	3.904677972	4.60182305	4.4513401	4.480797397	4.79867487	4.376741754	4.185171882	4.803902824	4.936511983	4.724310628	4.830249189	4.905545941	4.781946118	5.082825172	4.746643833	4.51447148
BRWD3	3.416222066	4.019811729	3.52494065	3.457404303	3.621246424	4.23630029	3.704975853	3.628752102	3.829031489	3.693219138	3.749611247	3.681412211	3.79449073	3.942572427	3.816436099	3.476582989	3.708659931	3.654329903	3.810628771	3.733755938
BSDC1	7.349007313	6.996750294	7.034064789	7.382262246	7.262816928	6.910329818	7.184652452	6.96556613	6.747755741	6.858017376	6.77474182	6.623471419	6.775807078	6.479767672	6.831176666	6.592897931	6.420204024	6.241200277	6.855321511	6.826509078
BSG	8.356989981	8.82643886	8.799622212	7.985048222	8.107305835	8.115650591	7.651959292	8.469671792	8.299862002	7.53089956	7.676785886	7.732681602	8.115849584	7.329692164	7.413219674	7.413768172	7.250843268	7.27198847	6.902358108	7.620030696
BSN	3.556666829	3.550685078	3.689440608	3.836451041	3.969316661	3.790372729	3.721226413	3.705459467	3.586739121	3.543020947	3.435285157	3.532159592	3.536605262	3.647999436	3.79659838	3.741371849	3.704532711	3.639872629	3.848916382	3.490032428
BSND	2.916103794	2.957997692	3.363066084	3.347263141	3.156113905	3.160219643	3.207159355	3.101339383	2.890256542	3.071486371	3.098307311	3.062458983	3.113333301	3.006218206	2.973853514	3.237275476	3.216999476	3.141045524	3.054054812	3.072702292
BSPRY	5.433280326	4.962612365	5.814889757	6.005838724	5.454907344	5.227859589	4.795376749	5.385037655	4.679915108	5.327790517	3.84546287	5.077067807	4.0144474	5.020869127	5.057180456	5.327292506	4.903172346	4.693989854	3.000289895	4.424631459
BST1	3.528970952	3.952198717	4.284137264	3.955780926	4.265531012	4.133845938	4.135582171	4.395024601	3.970361488	4.016904967	3.779503267	4.252736306	3.933474811	4.836694418	4.053109413	4.45422626	4.433043756	4.1311292	4.389000465	3.972204741
BST2	6.428044919	6.06428902	6.2235523	6.11477008	5.49818134	5.639072094	5.988195175	5.539486627	6.55496946	6.336616245	7.11671989	6.557609582	6.380454158	6.240937697	6.431729086	6.515695797	7.035029844	6.412333877	7.240545063	7.596243564
BTAF1	6.913265102	7.237918283	7.145403098	6.642732755	7.603546009	7.302139505	7.460460812	6.99448668	7.396242193	7.201166808	7.620864526	7.376771851	7.479754346	7.63785007	7.533123535	7.294671393	7.733019146	7.893763273	7.68735334	8.137139308
BTBD1	8.377740399	8.405077412	8.182268153	9.002378287	8.376047785	8.269031074	8.325725547	8.255653406	8.375504624	8.379318637	8.020835577	8.430897949	7.90515719	8.069987887	9.044673089	8.641762097	8.199261192	8.220912106	8.376047785	7.98616872
BTBD10	7.257703625	7.188443347	7.456159144	7.944841432	7.071586621	7.386378325	7.156391047	7.520917418	7.439351003	7.384737302	7.720778916	7.597579353	7.593061375	7.678658577	7.932721778	7.737038739	7.7065005	7.537536877	7.599826762	7.074260858
BTBD11	3.492999483	3.080610823	3.137640957	3.198466589	3.640479256	3.104255072	3.625159077	3.069014	3.091240577	3.445753464	3.102563956	2.966151692	3.099082367	3.232550806	3.24933723	3.507228138	3.237407108	3.150429119	3.791389174	3.024250394
BTBD16	2.873220425	2.930709802	3.071245569	2.937854558	3.232979419	2.738728362	3.189457757	2.964100109	3.053426886	2.963453731	3.073875356	2.906328556	3.130608826	2.981280682	3.165745835	2.938480642	3.189188977	2.996345275	3.064223629	3.28712614
BTBD2	4.865142513	4.43707764	4.859409999	4.431858279	4.245689929	4.253332516	4.065980141	4.469984275	4.209184259	4.208584591	3.741059163	4.316718585	3.872694548	4.22939689	4.455748768	4.208180782	3.952307824	3.869120511	4.228841011	4.238797389
BTBD3	7.686947786	7.309540822	7.895004765	7.217551096	8.466671481	7.753673855	7.56621637	7.676785886	7.62644022	7.723562903	7.121257914	7.613607714	7.065047045	7.465936638	7.211170872	7.307919987	6.930227095	7.15336042	7.847631513	6.649108392
BTBD6	8.342486012	8.521584826	8.609560169	9.344754859	8.71740238	8.438945991	8.556919601	8.582131171	8.4019633	8.356469928	7.719829995	8.268610711	8.395044526	7.760679342	8.271861067	8.121875096	7.552411509	7.349269649	7.651134892	7.993313424
BTBD7	3.857789778	4.857647126	4.521810461	5.306700922	3.886735306	4.637033689	5.050331271	4.455240368	4.0548663	4.113150901	5.115128126	4.359938161	3.90531229	4.446554978	4.320700171	5.144558602	3.829621542	4.108846973	4.168957248	3.901841256
BTBD8	2.987693283	2.9469941	3.093067097	3.108929177	3.184098278	2.948046421	3.150282567	2.973327238	3.089332076	2.972607273	3.294455439	2.891986926	3.164652725	3.206671504	3.289889319	3.139186096	3.164066775	3.012271043	3.376879233	2.913594602
BTBD9	3.757977772	3.441441241	3.718485229	3.876826352	3.648442968	3.778103891	3.725434416	3.744244512	3.767212357	3.607721425	4.072808843	3.664747533	3.92127167	3.682538904	3.743903687	3.420314333	3.694805515	3.755721908	3.879181255	3.205398864
BTC	3.885926858	4.391956467	3.957089193	5.204845599	3.367439005	3.720737992	3.678897806	3.504471932	3.894673095	3.751832907	3.381363624	3.641921182	3.9055872	3.713713489	4.086680199	3.508426876	3.584532238	3.578275061	4.149699267	3.48526625
BTF3	10.10167943	10.18245513	9.917430276	10.43415087	9.569454469	10.27337252	9.676286275	10.04386276	10.1030424	10.19292897	9.845293377	9.998379447	10.05683395	10.02939919	10.14826431	10.09975646	9.982783562	10.27185969	10.89090209	9.987012654
BTG2	5.257149012	4.769380463	4.891127146	4.651372403	5.721132777	5.26724652	5.131808642	4.92574348	5.317106454	4.747949752	7.156930532	5.457302707	6.312999529	6.230004272	4.69913368	5.103427627	6.229836697	6.014897742	7.121257914	7.590132171
BTG3	7.64007825	6.793185236	6.576569497	4.605170809	7.28944024	6.916932458	6.505089452	6.723315461	6.277155543	6.318229128	7.320264583	6.489696295	6.921924728	6.783344238	7.327095074	7.267772451	7.308660977	6.711407831	8.185635258	7.076514709
BTG4	3.223484688	2.968203092	3.125454778	3.294513643	3.178413304	3.120230972	3.163146481	3.078604085	3.109841559	3.038068017	3.276425209	3.043101375	2.960875677	3.064995252	3.094952012	3.540343938	3.18115262	3.093932504	2.955101162	3.034362026
BTK	5.352559642	5.20263292	5.799019955	6.311318983	5.589162235	5.598865211	5.579709849	5.66276214	6.04234115	6.413603449	6.701776048	5.647408479	6.248793902	5.929807605	5.930686406	5.911237343	6.712545839	6.150269064	5.503585531	6.528362232
BTLA	4.846364402	4.460289559	4.70126096	5.220750955	4.624856253	4.445007014	4.364829737	4.679383408	4.795376749	5.409391785	6.131144433	4.763677415	4.832241599	5.150227933	5.741082112	4.800721658	5.596269038	6.917858836	4.164086489	5.280416285
BTN1A1	3.527506385	3.784803958	3.725813695	4.526550303	3.531360857	3.832643116	3.841161714	3.871331032	3.900763976	3.774921309	3.839429095	3.806690383	3.961279986	3.743239659	3.751376727	4.173440829	3.81832651	3.877437842	3.789642089	4.193017556
BTN2A1	3.510643465	3.035515316	3.142555364	3.112763314	3.228800046	3.046339479	3.276963041	3.264710417	3.125573581	3.252287921	3.301664939	3.320964644	3.000754159	3.261534051	3.141338697	3.452433866	3.457280525	3.423749205	3.043999841	3.313153144
BTN2A2	3.696364019	3.501110223	3.648442968	3.584852155	3.647999436	3.459037803	3.678604122	3.599860419	3.830561278	3.640209506	3.722106307	3.686835288	3.893711338	3.690218412	3.473097797	3.731601678	3.72785573	4.136715985	4.107949863	3.542833845
BTN3A1	5.593491407	5.167435725	5.219646667	4.333848337	5.045387293	4.675961178	4.831326626	4.502723918	5.142612336	4.733038663	5.441773498	4.818429518	5.863650338	5.65128769	4.300105337	5.009958082	6.077082492	5.289960801	4.368472842	5.688024263
BTN3A2	7.234434558	7.565207391	7.46831877	7.380861498	7.216202974	7.336641968	7.365472832	6.806720257	7.985474356	7.492264531	7.178879234	7.189911024	7.452721451	7.68735334	7.318485517	7.515562369	7.909527392	6.452974028	6.77474182	8.043777763
BTN3A3	4.714753834	5.148456478	5.300459182	4.226417936	5.593016188	5.257604835	4.44727179	4.68254085	6.484996283	5.963634666	6.582534802	5.879873558	6.333018956	6.776340808	5.245114988	6.312411809	7.177134535	6.585076576	5.680363606	7.033864773
BTNL2	3.293673967	3.313972347	3.325530687	3.500652734	3.351384599	3.307538644	3.421710934	3.607200184	3.502299322	3.454486153	3.375550156	3.545721917	3.581026673	3.450352823	3.570509801	3.458281231	3.091632812	3.426901229	3.603161689	3.407649167
BTNL3	8.09045017	8.174303891	7.789265302	8.3428785	8.25135821	8.380223499	9.261748041	8.474690231	7.704653904	7.168416969	6.110185776	8.231570603	7.032143775	7.565207391	7.770817203	8.003697007	6.413448412	7.230377864	5.35312079	6.654043064
BTNL8	9.012928638	8.496692308	4.345277247	7.255440673	7.608130249	8.476720717	8.780836407	7.383239237	7.90780236	6.627468264	5.94959112	8.146834648	6.652298538	6.983578444	7.681003685	7.525400829	5.757140466	7.1940562	5.041304939	6.183558379
BTNL9	3.578615444	3.901841256	3.369381573	3.241610829	3.812048919	4.138045572	4.103702528	3.80114598	3.901039551	4.140509444	3.719628474	3.694644922	3.587427086	3.502299322	3.458051357	3.448112239	3.584532238	3.329454676	3.706006452	3.978115672
BTRC	3.031082127	2.976441927	2.859949786	3.004801867	2.784115924	2.879530554	2.964763849	2.968493429	2.933818933	2.827941004	2.765368668	2.94250338	2.857979096	2.794081881	2.803894891	2.805192005	2.768611604	3.081191202	2.875463266	2.847253177
BUB1	3.909633418	3.650053419	3.360181046	4.242909982	3.164029765	3.560699788	3.279103797	3.533834698	3.544046711	3.713223492	3.64943621	3.415702954	3.183395079	3.558872443	3.609692691	3.715371463	3.522990291	3.604504489	3.505166401	3.369296916
BUB1B	4.665961004	5.382534916	5.452987642	4.161024714	5.617679034	5.254492306	5.386457768	6.437329638	5.407703899	5.982532706	5.487814288	5.92895634	5.823829625	6.448699544	5.633874809	5.154775427	5.913829199	6.811899886	4.452122046	5.81925677
BUB3	3.674533816	4.369313314	3.625159077	3.769164386	3.500400566	3.652029483	3.94694696	3.601866994	3.313935472	3.53335202	3.897473232	3.443372292	3.605399149	3.376502947	3.598067064	3.757107069	3.608314703	3.649039756	3.710943742	3.314994184
BUD13	5.33311683	5.478935285	5.397855423	5.20033035	5.530804038	5.441326164	5.386684867	5.206715545	5.215275375	5.217608047	5.117222431	5.268419536	5.191672356	5.037211888	5.498701939	5.200600781	5.218922406	4.656332229	5.229913798	4.965611396
BUD23	3.544410344	3.838543586	3.33387251	3.354665966	3.226954728	3.40720761	3.666830117	3.442064136	3.504471932	3.269555576	4.151036387	3.40041074	3.288899946	3.43985117	3.25161225	3.196119696	3.26358103	3.341167763	3.310626467	3.409004649
BUD31	7.606886725	7.569364239	7.974982318	8.309843232	8.089863607	8.036936723	7.680586089	7.972106206	7.829071555	7.969098029	7.880040364	7.926935008	8.162033895	8.012587996	7.898341035	8.143805125	7.987979208	8.07133899	7.862703075	7.74441312
BVES	3.083075439	3.213169642	3.340194529	3.092384499	3.054995577	3.213606767	3.271043965	3.375023516	2.920319656	3.245574246	3.121782187	3.39404077	3.811858009	3.016914088	3.501174269	2.998846723	3.148909892	3.375760712	4.270091628	3.48526625
BYSL	3.683858771	3.79194845	3.615057001	3.586365223	3.82994534	3.68855033	3.753554371	3.935875006	4.08674434	4.060681671	3.665260776	4.644021351	3.546691938	3.841488586	3.799238598	3.856606152	3.65334923	3.933905357	3.545721917	3.770689557
BZW2	9.485873387	9.229442907	9.507859641	9.886605989	9.23642546	9.076291413	9.250661215	9.420040582	9.019844451	8.895879025	8.917708239	9.114873164	8.784145494	8.743621606	9.238686721	8.985748318	8.817824764	8.684470461	8.470498837	8.782010216
C10orf126	3.458350324	3.417507097	3.062906106	3.476741149	3.270204614	3.288296107	3.167672759	3.504997938	3.176352906	3.190541032	2.986485946	3.212745476	3.326435917	3.169791471	3.758488252	3.147918827	3.330856166	3.013102216	3.89678702	3.194702832
C10orf53	3.101632461	3.184995392	3.46512777	2.898940454	3.416222066	3.028266593	3.18384002	3.231943175	3.283662139	3.415533478	2.92759664	3.024932231	3.161078771	3.261055781	3.247673139	3.175604391	3.226954728	3.296799914	2.872588976	3.563150408
C10orf55	3.280198343	3.671859255	2.969820911	3.356706885	3.129091181	3.168318093	3.255544587	3.228631649	3.081894686	3.183893354	3.170655708	3.346101399	3.025482813	3.244047302	3.279235089	3.364730285	3.225609234	3.263307228	3.197997189	3.155937609
C10orf62	2.921785578	3.373159452	3.509620428	3.269555576	3.402038817	2.960188321	3.591347339	3.451779565	3.352982896	3.404651429	3.367240358	3.358760249	3.511535822	3.314509351	3.298733101	3.267489336	3.734945019	3.318998261	3.255332456	3.451952961
C10orf67	3.68829452	4.149463394	3.477499068	3.895343318	4.521339933	3.866229587	3.929643422	3.736758341	3.552476213	3.872455148	3.53698028	4.234338591	3.736758341	3.751832907	4.120766283	3.623903293	3.834831373	4.059715739	3.466707854	3.862112881
C10orf71	4.866308233	4.931007145	4.351466187	4.914595635	3.555350268	4.128080283	4.108954265	3.661633548	4.028827374	3.853891351	3.926167557	4.004768324	4.113632966	3.924879581	3.921645493	3.753785006	4.09126714	3.514076519	3.705503589	3.843077436
C10orf82	4.106586765	3.955133732	3.869390308	4.199001211	3.620575182	3.899730203	3.659508193	4.102274406	3.88369008	3.600474028	3.90531229	3.56789532	3.912876231	3.682035735	3.752406975	3.626719665	3.601478601	3.916401328	3.845866331	3.683858771
C10orf88	4.092813782	4.23426196	4.471890357	3.89825945	4.522670944	4.619084291	4.41841577	4.37291914	4.812828095	4.369878127	4.178499092	4.120638808	4.405064058	4.723392509	4.606638422	4.79558922	4.847131566	5.028029776	4.376039809	4.410284985
C10orf95	3.858101766	4.393163974	3.874050665	3.806101412	3.264627058	3.664593583	3.577736984	4.220706972	3.732377245	3.723313188	3.850470971	3.810886802	3.595926413	3.824723979	3.535644135	3.71241337	3.672638907	3.974675892	3.59014525	3.391347741
C10orf99	10.63616021	9.932309289	10.63423626	10.77848073	10.83803831	9.980280435	9.663228745	10.17831267	9.33410791	9.847266667	7.487787233	8.445097607	7.621129441	9.484072571	9.837721958	9.918455162	9.082773831	8.953052036	4.578390333	6.420119719
C11orf1	2.813198351	2.723830272	2.950276924	3.00153191	3.357189041	2.885984648	2.957903114	2.884377017	2.873256594	2.936217797	2.964568456	2.873803645	3.37057472	2.983917593	3.085813421	3.36848001	2.967622172	2.969961261	3.138196695	2.782471368
C11orf16	4.60033927	4.272392999	3.938476391	4.038655006	4.617105419	4.233617017	3.925091135	4.078486966	3.937411708	3.913703284	3.821772619	4.117508777	4.295601583	3.937509458	4.019543254	4.261397285	3.9380702	4.063870279	4.143572278	3.883877264
C11orf21	5.514393583	4.479826858	4.512937035	5.988648662	4.633887432	4.466188226	4.266232432	4.570983853	4.566302869	4.487881762	4.481033396	4.836110693	4.591451654	4.402047676	4.747949752	4.430706897	4.887753824	4.122636194	4.678853232	4.658502118
C11orf24	5.313288452	6.729545122	6.478217752	7.019323914	6.054360302	6.308953906	6.681105299	6.838323353	6.427879029	6.429266918	6.827889442	7.104551033	6.818236724	6.424867913	6.286866555	6.783864486	6.153355981	6.301075823	5.120599642	6.919685985
C11orf40	2.78191596	3.109083224	2.802565027	2.7810676	3.853142397	2.930478201	2.986976875	2.861168702	2.924297501	3.058865478	2.871297568	3.387545779	2.888668627	2.790264655	2.86640923	2.733571958	2.70941819	2.769804219	2.847405436	3.02500953
C11orf42	3.149992977	3.146832067	3.561715358	3.152405498	3.191197921	3.155652528	3.093249723	3.301018328	3.086790741	3.093471053	3.236081196	3.246538867	3.265906667	3.295690969	3.429352504	3.530727582	3.270578605	3.223171638	3.278003778	3.25235706
C11orf45	3.624415124	3.194472096	3.925801662	3.490828472	3.416863602	3.731601678	3.434557658	3.603763683	3.231292709	3.492653852	3.647077991	3.618389731	3.604366055	3.22294478	3.448507709	3.511662484	3.672182276	3.392300743	3.571694442	3.458962123
C11orf53	4.186315671	3.84621999	4.047013198	4.217470413	3.718924958	4.138175083	3.837443747	3.920336493	3.920633169	3.880471996	4.003973567	4.217852746	3.865928473	3.773218706	3.664139436	3.799458688	3.724970765	3.514912134	3.608230181	3.75143199
C11orf54	3.303162804	3.661260151	3.879313228	4.104010161	4.169340888	3.97452406	3.757977772	3.753518207	3.750163919	3.384814396	4.079521835	4.141410047	3.822732578	3.758929406	3.801551432	3.981826294	3.829409962	3.773819984	3.489242102	3.664261682
C11orf65	3.213952426	3.10460473	3.080209042	3.323725882	3.22502566	3.501285991	2.833851998	2.857709597	3.080094854	2.944623365	3.321728688	3.184430343	3.09971687	3.097207125	3.13157298	2.820245214	3.056574545	3.226014157	3.171628245	2.827654316
C11orf68	5.541607758	5.705754439	5.544982483	6.033316002	5.600746182	5.235972272	5.041304939	5.394275458	5.523196687	5.459468417	5.576707782	5.495460279	4.87597037	5.08134808	5.41383612	5.28274143	5.326962495	5.390706273	5.550129178	5.630665451
C11orf71	4.946080597	5.337011229	5.245889169	4.821446555	4.872349241	5.455447207	5.17462163	5.772999193	5.619274306	5.714684518	5.432079244	5.180952038	5.392586521	6.061509956	5.589309988	5.473284542	5.160852243	5.898243899	5.772737216	5.141328797
C11orf74	5.284781966	4.925547067	4.708125248	4.60258004	4.739702882	4.912182229	4.179734499	4.527142793	4.925477203	4.653567288	5.422629015	4.865914548	4.955551486	4.898362751	5.189135147	4.718550184	5.220691936	5.770408239	7.615444625	4.564173134
C11orf80	4.108735934	5.263861185	4.700490337	5.716974476	5.202280719	5.120957862	5.319737497	5.29620353	5.101396996	5.220388198	5.426180415	5.279024277	4.893123699	5.310311683	4.701752224	5.194585462	5.269216631	5.021767003	4.021317556	5.923390052
C11orf86	5.327605705	5.592633353	5.783025222	4.974325391	5.387973342	6.258524192	6.262601266	5.942046699	5.405256858	5.141433214	4.470550037	5.953223904	4.900233319	5.230649864	5.240874029	6.12489935	4.806230874	5.330667171	4.632094473	5.241570478
C11orf87	2.906793359	3.306755484	2.858409368	3.027804483	2.777334259	2.73187743	2.818041454	2.826024517	2.618623173	2.687266272	3.161926926	2.875117386	2.963323703	2.777933229	2.724641602	2.66416297	2.678969569	2.79915104	2.800449183	2.678511372
C11orf88	2.938480642	2.922489612	3.147352616	4.001290375	3.168767382	2.737391667	2.673445971	2.85850241	2.706810677	2.765807686	2.764752602	2.868437633	2.841631714	2.862001017	2.882163571	2.71977032	3.066536564	2.762910171	2.892636717	2.774788171
C11orf95	3.485919555	3.48569935	3.448356166	3.610865196	3.137251611	3.602791991	3.447711395	3.758993923	3.42991364	3.373060362	3.250297307	3.678345579	3.455697609	3.337746874	3.825056725	3.58414459	3.425924917	3.062574851	3.40505037	3.507174687
C11orf96	7.760026234	7.880998955	7.682338685	7.428738398	8.227892508	7.633097315	7.643826569	7.025372665	9.814902898	8.943854564	10.46824857	9.324523959	8.857217669	8.467252116	8.384947504	7.643116469	9.324523959	8.135163829	11.18858923	10.23467925
C12orf10	4.342695909	4.730625305	4.816971303	6.249238063	5.009101341	5.022076897	4.462952803	5.236813251	4.962758456	4.865142513	4.544075617	5.501015992	4.87618312	4.727420045	5.265094564	5.129625393	4.693341954	4.890211178	5.597950829	4.877509156
C12orf29	3.696400467	3.531024294	3.808533192	3.84998192	4.040637974	4.210997396	3.507811314	4.299054125	4.689294812	4.252979722	5.391808317	4.92087087	5.145901791	5.623004592	4.646417973	5.877776084	5.70546216	6.134354137	6.69135926	4.529118578
C12orf4	6.0290941	6.171508361	6.231094667	6.385577435	6.743426853	6.465333618	6.458681577	6.704117536	6.31084868	6.650021371	6.689647697	6.474462811	6.626722521	6.466637621	6.970334246	6.637979245	6.80602992	6.987608984	6.79494802	5.802583488
C12orf40	3.091583779	2.818865873	2.975261077	2.873165908	3.624738089	2.933818933	2.814566501	2.786641718	3.124253099	2.983676258	2.979153055	2.793439592	3.031025648	2.808707485	2.79915104	3.201362104	2.92454694	2.960977458	3.08729071	2.859041305
C12orf42	3.560846722	3.495548944	3.396010342	4.056101932	3.248750126	3.465665546	3.407739506	3.482626294	3.609016322	3.447597012	3.406514046	3.377536778	3.480066748	3.470038408	3.618125734	3.506268143	3.542606288	3.599126444	3.479018059	3.391660742
C12orf43	6.154714855	5.425795117	5.965336275	6.612134097	5.685552932	5.655371513	5.509872838	5.848566248	5.731172912	6.161152841	6.026312972	6.036648708	5.570576184	5.577470885	5.837968703	5.734377358	5.680998502	5.431898655	5.984890438	5.589162235
C12orf45	4.062399595	4.56252443	4.10190698	3.68135371	3.701635172	3.958130639	4.576359802	4.366849122	4.124787498	4.086835483	4.32556024	3.99817696	4.091211685	4.06967151	4.0144474	4.150332509	3.785515605	4.072625367	3.685871793	3.846527565
C12orf49	3.715086272	3.325419939	3.318526727	3.444444292	3.244709911	3.381839534	3.375047796	3.264710417	3.357148407	3.168999774	3.922215305	3.427303925	3.418873355	3.285192026	3.228239909	3.199386168	3.354500903	3.213441752	3.26534711	3.506571202
C12orf50	2.886226899	2.914823403	2.995416451	2.821858715	3.027859749	2.835572154	2.802220359	2.869060124	2.789262903	2.820816203	2.750670806	2.81564075	2.75912062	2.77993432	2.936970007	2.840778883	2.724192795	2.809084515	2.870241053	2.658785014
C12orf54	4.317526961	3.545410408	3.669773328	3.503918879	2.70298282	3.701367809	3.705183602	3.717828737	3.592032834	3.288551017	3.631799681	3.283173333	3.805995269	3.327799407	3.662870697	3.445187258	3.565771125	3.538428596	3.985448532	3.804605284
C12orf56	4.355279005	4.328416379	4.338047026	5.879873558	4.361641042	4.26105235	4.193788924	4.213735257	3.987288284	4.246165287	4.162098043	4.232365579	4.440467638	4.217852746	4.17315847	4.527365935	4.654061582	3.97284329	3.932867406	3.998862944
C12orf65	4.132148623	3.793739709	4.06554834	4.053032698	3.420781079	3.505761044	3.635169087	3.676702986	3.682974182	3.446661106	3.97891353	3.803850649	3.73404433	3.283511947	3.795694841	3.727199523	3.679953675	3.198385642	3.367271451	3.668282754
C12orf66	2.893767871	3.060502726	3.190447838	3.271832451	3.015690041	3.000916647	3.002937497	3.105987238	3.139096502	3.748197058	2.715490382	3.104735776	3.383611504	3.372848158	3.099031599	3.166326456	3.230726331	3.426799439	3.509441746	3.389627314
C12orf74	3.786509223	3.508679161	3.803620468	3.824345802	4.039429085	3.764540663	3.651763816	3.746202651	3.928710877	3.744612137	3.914628879	3.962529201	4.044239472	3.814571089	3.981559172	3.68755899	4.003557856	3.635355593	3.294455439	3.682773407
C12orf75	8.089034871	8.31146115	8.288994652	7.917526682	7.667334211	8.779073908	8.616761082	8.369282157	8.179012403	8.629236683	8.281893878	8.474337468	8.200960933	8.908079159	8.239366134	8.557818239	7.819809742	8.801040953	6.158434433	8.065206618
C14orf119	8.690688824	8.374044836	8.368973211	8.380792531	9.009574644	8.778468115	8.308857602	8.692904102	8.777945134	8.787714489	8.984412232	8.676312001	9.038362233	9.081709372	9.114873164	9.147069265	9.007559789	9.185463574	7.898917159	8.640835727
C14orf132	3.37386191	3.815861273	3.927300008	4.629875719	3.144513939	3.914681617	3.443733355	4.074451516	4.23426196	3.996603993	3.67840925	3.754744813	3.668545172	3.691019847	3.809867838	3.579586978	3.73906993	3.468504296	5.624292973	4.15321537
C14orf178	3.913462751	4.087824403	4.171327416	4.185507467	4.473234585	4.215305	3.966340116	3.867160633	3.843055889	3.952591749	4.085223726	3.878852526	4.197874697	3.896983799	4.115155365	4.174325993	4.029503521	4.045896768	4.1946751	4.122347867
C14orf180	3.669075594	3.904625979	3.933431474	4.752447582	4.647150774	3.631799681	4.395361695	3.824300675	4.090199798	3.868628348	4.255425817	3.686989864	3.670390019	3.966151375	4.230112852	4.152970427	3.92670988	3.934720468	3.922979934	3.965031684
C14orf28	4.863060123	4.551551469	4.954732555	4.006542718	4.335226361	5.442488737	4.579265136	4.936120804	5.270231789	4.779173009	4.509725204	5.005591664	5.205815311	5.015189995	5.034166527	5.081723792	4.889363066	5.212639262	6.372771559	4.971597526
C14orf39	2.824325419	2.788521811	2.738562497	3.043294607	2.862998756	2.946269603	2.83429098	2.7810676	2.778423973	2.7810676	2.987319674	2.814734197	2.997001661	2.6298315	2.978734196	2.846998695	2.783438971	2.83908372	3.449705015	2.817286584
C14orf93	4.100809287	4.05852029	4.070267695	3.862171539	3.873864715	3.894127853	3.964381939	4.505462676	3.910637451	3.880660898	3.558900516	3.827621648	4.112961905	3.854952731	4.271380173	4.176779275	3.610600668	4.1109855	3.833478701	4.008440565
C15orf39	2.875463266	3.030387909	2.92583248	2.962454273	3.84144114	2.886328126	3.050452059	3.026908682	3.1718815	3.498050397	2.947692315	3.151583515	3.252859798	3.164424366	3.192736083	3.268912421	3.080175517	3.262890223	3.12485769	3.141530255
C15orf40	4.265610732	4.128562326	3.646386306	3.748399485	3.890661591	4.127722721	3.925038147	3.830333309	3.781902991	3.825821982	3.616691314	3.956724389	4.536325377	4.06704257	4.241672297	3.707016943	4.261116457	3.989734228	3.787522661	3.644172565
C15orf41	3.843121881	3.303938175	3.383407798	3.343992126	3.000009983	3.311904657	3.112191983	3.121312196	3.094897522	3.400739093	3.129918901	3.257401456	3.079032957	2.995214795	3.073272786	3.082801691	3.041238918	2.9100762	2.832788684	3.26938746
C15orf48	11.85924165	11.6758574	11.86818304	11.48524649	11.71703491	11.9483565	11.67303225	11.75782183	11.55222757	11.61682237	11.10121644	11.23393972	11.41409779	11.47689869	11.82915006	11.55713805	11.17449305	11.44309335	8.330837422	10.46988776
C15orf59	4.048757558	4.332323724	3.829409962	4.438660801	3.26695294	3.78295715	3.499622409	3.745141932	3.422509845	3.889943607	3.697835808	3.827204919	3.635639019	3.477445454	3.702043146	3.550002626	3.521545174	3.448075977	3.001790527	3.794145724
C15orf61	7.559083393	7.527479459	7.420456341	7.815373462	8.522701533	7.462367008	7.270008418	7.542165467	7.535274103	7.340221625	7.583512252	7.778363427	7.378625551	7.307116875	7.943103229	7.767280943	7.205595913	6.944625951	7.273686755	7.690698773
C15orf62	3.31921436	3.340761904	3.532459439	3.210120149	3.84736847	3.320854561	3.484212023	3.099497832	3.527070085	3.336730415	3.322548099	3.239991512	3.359266895	3.373616271	3.323023619	3.472525396	3.148955795	3.102868059	3.253744792	3.346244588
C16orf45	6.332087048	5.164892361	5.524518678	5.550028702	5.662213323	5.210106853	5.162970875	5.635441094	6.029854989	6.082690337	6.31763449	6.900055791	5.761265584	5.73622941	6.525305992	6.284236354	6.086236691	5.472124222	8.30941536	6.345922408
C16orf54	5.637524614	6.349932219	5.402263581	6.198715878	6.228009181	6.372292241	5.806428899	5.721919807	6.807582739	7.897755442	7.39250471	6.481648457	6.381735292	6.971864704	6.077200517	6.055289592	7.699799788	7.302419976	5.277866863	8.133364319
C16orf58	4.396801691	4.506453282	4.259380846	5.135915982	4.347338991	4.734728211	4.076627059	4.267647684	4.100054811	4.065980141	4.092651772	4.298726043	4.14699546	3.963114722	4.417635142	4.411258058	4.31730555	4.139254533	4.062194157	3.491195086
C16orf70	3.788099074	3.883649072	3.878153592	3.914420242	3.599578794	3.726643982	4.249618815	3.619602183	4.036078889	3.619874842	4.292030537	3.826925207	3.852454679	3.665170354	4.379276984	4.268006706	3.980239381	3.663378504	3.961126825	3.94487131
C16orf71	3.521891177	3.648712127	3.452711912	3.607960433	3.823416935	3.674387301	3.839235206	3.635501083	3.775665774	3.420882855	3.701793137	3.690791897	3.602236911	3.73861042	3.609297581	3.556372643	3.572379965	3.507898428	3.527531638	3.876641615
C16orf72	3.098608361	3.04773197	3.048997024	3.094815891	2.96854085	3.16025399	2.910594874	3.122584608	3.216917222	2.907398823	2.782045549	3.30013198	3.178734064	3.217115975	3.204443249	3.14066083	3.125972666	3.356743533	3.161926926	3.18690008
C16orf74	3.738559182	3.505572524	3.863144333	3.770301502	3.359991515	3.663235439	3.619289096	3.958337851	3.934598867	3.88130959	3.624365261	3.929300763	4.136558429	3.829225086	3.813103884	4.161724861	4.047959118	3.757447197	3.531321101	3.748362067
C16orf78	3.377169867	3.190994979	3.779314209	3.40984654	3.2936289	3.293174024	3.15882634	3.383523368	3.222734699	2.919033638	3.306003072	3.169791471	3.401448475	3.212912109	3.25580578	3.436589006	3.132142502	3.150429119	3.359475857	3.242935611
C16orf82	4.822882023	4.379192673	4.340873706	5.458963973	4.097718885	4.037907801	4.154106942	4.13720294	4.309256325	4.206972087	4.10866093	4.228658184	4.562749298	4.361995556	4.220495453	3.936154615	4.201268855	4.203595351	4.344735595	4.090443479
C16orf86	3.623478502	3.597155308	3.355971088	3.33061033	3.341078166	3.258677679	3.546221018	3.356398115	3.339571651	2.798647002	3.944755306	3.75972898	3.65532573	3.356552911	3.2298664	3.819743792	3.49238316	3.100250933	3.421362322	3.480333269
C16orf87	2.932544357	3.302447655	3.271968064	3.77393562	3.864515543	3.106003674	3.072081533	3.088735015	3.123373103	3.069521705	3.195374104	3.17009424	3.14084405	3.159513093	3.191610906	3.35698405	3.185028901	3.11448657	3.658198288	3.394335133
C16orf89	5.363895154	5.380729863	5.654181386	5.440549691	4.206803256	4.693341954	4.353193032	4.288529509	5.200174354	4.786206644	5.20161122	4.947993374	4.268787466	4.872209185	5.122190269	5.52435566	4.644464044	5.035672773	6.333018956	5.00661014
C16orf91	5.771518707	6.162885308	5.832874456	6.384746932	5.392298514	5.591546121	5.335698309	6.047499754	5.405369464	5.674934339	6.022830556	5.980888458	5.806138731	5.779044752	5.899028899	5.841339815	5.263861185	5.194006195	4.65960213	5.693115168
C16orf92	3.148442837	2.798877179	3.379235526	2.974509241	3.019709525	2.764607596	2.995214795	2.980323885	3.020210494	2.92679888	3.068179188	2.897819356	3.06638163	2.949615468	3.090892986	3.418223492	3.00617672	3.129454357	2.893662272	2.923510041
C16orf95	3.099235518	3.278529046	2.812241762	3.226836356	2.9100762	3.027754483	3.100250933	2.845751217	3.098307311	2.940510739	3.039068019	3.006218206	2.883202881	3.040893276	3.07047778	3.015304521	2.937854558	3.148229999	2.654334257	2.786913771
C17orf47	3.499742149	3.131524207	3.188816716	3.217594136	3.186352558	3.24910936	3.254254522	3.541790542	3.337687816	3.055334225	3.277857094	3.188225054	3.700690321	3.325565759	3.332425334	3.207070106	3.304854692	3.202856076	3.237477662	3.337989329
C17orf50	3.702791866	4.185068653	4.082047007	4.383703064	3.298380313	3.876780819	4.610564895	3.851682665	3.665769793	3.721397837	4.716202187	3.993005898	3.890491547	3.731392344	3.785301218	4.206803256	4.094020778	3.669832823	3.336764742	3.778582325
C17orf51	3.992586916	3.427107673	3.43812686	3.322672818	3.596073619	3.384996303	3.272950936	3.333625491	3.375845753	3.335660189	3.377499508	3.255544587	3.52276725	3.302629855	3.480432724	3.440381427	3.208722541	3.464420455	3.84948044	3.321980011
C17orf53	3.309306014	3.145548344	3.555988264	3.091012748	3.319620711	3.661825633	3.708377981	3.822115396	3.512593512	3.564034106	3.215508274	3.314751281	3.581941179	3.480829865	3.442717188	4.016261479	3.505359198	3.415835453	3.529421813	3.551021284
C17orf58	6.513081844	6.110375435	6.15375139	5.61617144	6.905369918	6.064154606	6.056133503	6.41452528	6.409881268	6.650939152	6.461229999	6.526190268	7.090273195	6.70633056	6.373333809	6.626065094	6.504888492	6.387925812	7.777060431	6.395485319
C17orf62	4.683490122	3.985448532	3.769612173	4.976898801	5.304672787	3.795742477	3.603901575	3.331641969	3.857249019	3.787976151	3.65578166	3.728635462	3.715285051	3.841860902	3.650203278	4.281694626	3.749557009	3.4571642	4.317261059	3.615102027
C17orf64	3.412582076	3.564225449	3.82697305	4.58587013	3.450440664	3.590353764	3.524759799	3.574651752	3.525453419	3.526528767	3.83514204	3.489578708	3.55584895	3.5763475	3.537412898	4.249547092	3.621755784	3.534450129	3.456718989	3.596208952
C17orf75	5.433145987	5.927488827	5.232875228	5.730988763	5.215452123	5.258129163	5.233369411	5.2356404	5.210756568	5.301773013	5.394275458	5.416667506	5.592856961	5.284982096	5.405047005	4.92044101	5.400378119	5.165781257	5.365595036	5.008165943
C17orf78	3.600579853	3.288213092	2.946168262	3.844929485	3.179993657	3.275843105	3.062156241	3.128598654	3.265043215	3.354388638	3.296004312	3.181737151	3.064421941	3.133785908	3.247586467	3.493616959	3.425890772	2.992341286	3.148762466	3.179179117
C17orf80	4.130505148	3.559711068	3.802481318	3.695386129	3.38692173	3.631269312	3.71378572	3.781440339	3.988600454	3.446040648	4.132223002	4.01852382	3.969812669	4.355279005	3.851011834	3.880167342	3.891663665	3.846376536	3.895275046	3.483613162
C17orf97	5.893428261	6.255721816	6.316306735	6.93471077	4.898828442	5.785500723	5.923738547	5.336821393	5.770408239	5.316675969	4.877892447	5.529156733	4.972616251	5.012415584	5.560325531	5.665570516	5.048978448	5.247645219	4.301232305	4.883422629
C17orf99	2.828273206	2.899936404	2.707880905	2.883750102	3.147536067	2.866033159	2.809461602	2.846665473	2.841631714	3.068615778	2.704019451	2.780138946	3.01654327	2.962454273	2.922256416	2.994017763	3.154985258	3.02300611	3.248158713	3.037144168
C18orf21	2.820757249	3.038036103	3.08957	2.94762556	2.844801585	2.944307364	3.231984643	3.055131887	2.936329714	3.090535865	2.896227261	3.126413432	3.008194955	2.990939107	3.10203512	3.143477025	3.139525692	3.226550061	3.0207533	3.057236437
C18orf25	2.985889499	3.13759993	3.074828063	3.185796187	3.061931325	3.122810712	3.126207675	3.133330902	3.145645624	3.248018164	2.932456987	3.050523652	3.457474309	3.387057248	3.154221604	3.314248276	3.178069635	3.473680555	3.079959236	2.97579047
C18orf54	2.559014967	2.854096561	2.72847394	2.880708	2.682807875	2.603661307	2.738211147	2.683368919	2.598332168	2.765368668	2.614669247	3.103116882	2.672896351	2.66785952	2.725797889	2.605772828	2.660314941	2.598332168	3.250251225	2.732797455
C19orf12	5.368363065	5.584143273	5.134437849	5.263560178	4.298039832	4.868811387	4.851608533	5.203989435	4.897228003	5.134149479	5.107832077	4.843000418	4.982266752	5.056089876	4.726813143	4.847706591	5.045278902	4.337961523	5.209922056	5.263861185
C19orf18	3.93990056	3.441473204	3.53422862	3.136155725	3.345049387	3.620448729	3.882528255	3.187299808	3.345676198	3.323829826	3.222539811	3.265595246	3.261374626	3.251810493	3.408975008	3.449125907	3.406055193	3.463086083	3.382639852	3.52239302
C19orf25	4.941331991	4.675677612	4.610748284	5.107609144	4.705770328	4.367018612	4.905295168	4.706306512	4.09927981	4.111696986	4.180693577	4.438573979	4.317956428	4.208656326	4.516574346	4.638654823	4.292704282	4.373841636	3.760564099	4.457936995
[truncated: 14,717 more rows]
