# Supplementary material for: Screening of characteristic genes in ulcerative colitis by integrating gene expression profiles
Source: BMC Gastroenterol. 2021 Oct 30;21:415. doi: 10.1186/s12876-021-01940-0 (PMC8556884; doi:10.1186/s12876-021-01940-0)
Supplement: Supplementary file 1 — Additional file 1. Standardized expression level files of GSE26387, GSE26440, GSE13904 and GSE4607. [file 12876_2021_1940_MOESM1_ESM.zip › GSE59071-commonR2.txt]

Group	control	control	control	control	control	control	control	control	control	control	control	UC	UC	UC	UC	UC	UC	UC	UC	UC	UC	UC	UC	UC	UC	UC	UC	UC	UC	UC	UC	UC	UC	UC	UC	UC	UC	UC	UC	UC	UC	UC	UC	UC	UC	UC	UC	UC	UC
2-Mar	7.987632939	7.646970568	7.504199934	8.00818315	7.990929275	7.773179982	7.76211526	7.960405643	8.014093238	7.778035719	7.989811813	6.704739782	7.10572378	7.410145965	7.371532006	6.757222003	6.660017511	6.661059559	6.911424813	6.674924115	7.03125011	6.332874378	6.45090162	7.238377746	7.014623143	7.213783429	6.739335544	7.337330015	6.752725147	7.273874868	7.269639261	7.442806381	7.201351459	7.207228658	6.843333211	6.518881888	6.779622498	6.820937334	7.5051567	6.697353338	7.12767465	7.151790808	7.020152018	7.101277689	6.780487501	6.949232087	6.652558542	6.755655796	7.133164353
3-Mar	10.74575182	10.49345052	10.2070647	10.95448918	10.78965096	10.34190133	10.34035423	10.6681111	10.39572296	9.979919139	10.43840609	10.07617223	10.28063216	10.20243272	10.20631663	8.494145458	9.030743381	9.854571077	9.873223085	10.19000072	10.35500487	10.07095549	9.358239229	10.45246509	10.12547469	10.15083199	9.622110722	10.26491565	9.993253478	10.44797481	9.828367512	10.12408454	10.37606086	10.14635406	9.958674341	9.610084676	10.0812723	9.919455766	10.59467549	10.24229085	10.3892123	10.44883986	10.16450717	10.13583284	10.39656322	9.989179033	10.17538261	8.814346674	10.02705349
4-Mar	6.489750529	6.538842558	6.48875678	6.584668731	6.642792202	6.669527323	6.645857095	6.530677204	6.284279574	6.218045444	6.523410109	6.402441923	6.491373068	6.479505461	6.371040195	6.305452408	6.268599664	6.382953301	6.176916202	6.46430851	6.35063515	6.155727014	6.37697263	6.174791344	6.269669439	6.328132111	6.082552883	6.30947797	6.282519133	6.343314595	6.343808595	6.136223513	6.223946171	6.514848802	6.436354628	6.264552411	6.208717822	6.428072968	6.470242872	6.384132043	6.415233172	6.358859581	6.478658757	6.426936372	6.330981456	6.284777026	6.400316002	6.224489442	6.217010567
5-Mar	7.937091918	8.002499535	8.082940754	8.135712533	8.017463015	8.083339742	7.905097651	8.283900532	8.217065004	8.087324887	8.242453205	7.45142824	7.531909534	7.727667209	7.469849691	7.19179851	7.397183572	7.731613019	7.386365987	7.366993716	7.918747663	7.484754475	7.364899446	7.725614338	7.944149872	7.508201657	7.77785569	7.915718533	7.592882659	7.92595612	7.701179954	8.034762501	7.773010368	7.866369837	7.763421638	7.580450018	7.784424782	7.903408694	7.858862724	7.889001541	7.744113098	7.84887525	7.961666472	7.510315529	7.577203763	7.909229469	7.524033616	7.362387684	7.706649709
6-Mar	10.16450717	10.16937137	10.05308409	10.2156065	10.28750066	10.29564369	10.14283401	10.00304133	10.13506051	10.10120622	10.11250984	9.720644243	9.543716518	9.717213392	9.679298076	9.681850421	9.980507731	9.841010696	9.825038099	9.583859816	9.883335646	9.940924248	9.644842645	9.885040202	9.921869446	9.871509683	9.733792475	9.807226424	9.933035047	9.802929226	9.731347787	9.705201558	9.883870114	9.741571458	9.776408794	9.626063748	9.824030457	9.724071498	9.892237348	9.882792464	9.741571458	9.959900462	9.80675523	9.963076863	10.00942459	9.931252209	9.949546655	9.898346459	9.791515695
7-Mar	9.386721772	9.444488811	9.196833583	9.092112977	9.35497619	9.514161654	9.580318813	9.40193332	9.723575162	9.427936943	9.544966622	9.504677491	9.203461752	9.440318678	9.605890319	9.875489577	9.802384302	9.365126485	9.608746218	9.603545974	9.93901464	9.900813489	9.617056647	9.51949505	9.650790508	9.692930602	9.885040202	9.557491416	9.363618167	9.585739893	9.447236212	9.501153973	9.632179119	9.250581511	9.402629919	9.594593242	9.619901799	9.396423258	9.62032264	9.62983369	9.680339613	9.666945622	9.583859816	9.32983979	9.584339405	9.760421149	9.4562254	9.874351311	9.61245884
8-Mar	9.116961382	8.959903155	9.571726824	9.434127244	9.540213261	9.324121003	9.220463749	9.353158951	9.843794047	9.63761059	9.49784691	8.668015473	8.28368643	8.805488377	8.618382282	8.533167227	8.915271576	8.384377038	8.622624752	8.36794663	8.526659757	8.792081186	8.236622882	8.609861029	8.524193732	8.653805264	8.846150961	8.479374831	8.605874071	8.537877042	8.509749793	8.381001432	8.434301414	9.057029975	8.873231267	8.783662033	8.820973974	8.974392634	8.943068974	8.88598246	9.254535194	9.116961382	8.695451377	8.605674177	8.287550901	8.759949666	8.613137198	8.189010512	8.601840257
9-Mar	7.228049669	6.887969459	6.939995676	6.847974507	6.979257806	7.06077657	6.785386378	6.725447609	6.911259286	7.029159871	7.035555681	6.979257806	6.824589961	6.902524388	6.870883208	7.031971994	7.236150734	6.796522397	7.053047534	6.885904329	6.886070264	6.923130623	6.731727974	7.015277723	6.98517313	6.950397361	7.092436893	7.013807035	6.969574125	6.759337379	7.009734879	7.050681576	6.981806677	6.914674536	7.124193973	6.900672621	6.969574125	6.80477642	6.80989914	7.174203864	6.936756253	6.986194184	7.02715339	7.095742378	6.82543327	6.85554788	6.79667307	6.87980189	6.95168029
10-Mar	5.176209117	5.246111276	5.542146941	5.362496699	5.298728614	5.097325138	5.307229149	5.017852386	5.305297009	5.097325138	5.081758171	5.105299166	5.117027712	5.074545739	5.057506383	5.117880765	5.07341133	5.088460733	5.132390516	5.073041169	5.113630672	5.003353232	4.98008145	5.069361315	5.104760146	5.236309298	5.110386369	5.196466492	5.287596151	5.185739107	5.131871934	5.079407661	5.135459282	5.138282143	5.186987848	5.143510714	5.153742142	5.174563902	4.986542909	5.055497516	5.13748442	5.095055058	5.386380085	5.038903074	5.296713778	5.13512119	5.102123309	4.936480379	4.942501285
11-Mar	4.416344135	4.323454615	4.453790324	4.098352128	4.378658724	4.38399183	4.02035964	4.396920763	4.4561006	4.399233896	4.352131075	4.385894363	4.325276492	4.255254509	4.224361961	4.12752233	4.540825349	4.060066284	4.424255252	4.31541906	4.140634343	4.149400836	4.224634795	4.329260692	4.308748082	4.127835006	4.121043634	4.361524299	4.157665865	4.279046713	4.527938516	4.293250042	3.994432618	4.557274379	4.417825123	4.194365927	4.402004535	4.49521604	4.175978126	4.151601035	4.069630622	4.412782088	4.157936685	4.32399537	4.355570658	4.503794628	4.446139634	4.454021012	4.251345797
2-Sep	2.580429356	2.873724314	2.917025055	2.461123335	2.921611176	3.32860113	2.535768625	2.740697628	2.610168931	2.862506789	2.949333581	2.825648024	2.629250626	2.599377865	2.599377865	2.775861852	2.880433673	2.801132737	2.809795454	2.659297159	2.902976091	2.857273004	2.540062708	2.799210546	3.038578553	2.853561548	3.609704634	2.852728693	2.781986688	2.824694518	2.827687266	2.680596364	2.755928129	2.863285725	2.863285725	2.739215406	2.935032376	2.669206364	2.764933486	2.903802471	2.774814379	3.018568123	2.814647409	2.686269447	2.634224919	3.061576889	2.580429356	2.957181784	2.751914136
3-Sep	6.00766672	6.239415496	5.840632887	5.847709408	5.802816449	5.942732456	6.055195335	5.806521644	5.81258368	5.999257857	6.116586197	5.922780203	5.744442966	5.914246297	5.976144072	6.104900442	6.722569938	6.187952148	5.896534991	5.977447721	6.139612817	6.615535471	5.935239463	5.639862419	6.04059725	5.772997233	5.958630857	6.025550034	6.153700769	6.019444955	5.872976314	5.885482068	5.772997233	6.312874169	6.127454638	6.16796043	6.153367918	6.477487679	6.103168779	5.921351647	6.445290921	6.170855675	6.572143073	6.057358279	6.022804998	6.357704503	6.017614546	5.899860018	5.818498407
4-Sep	6.66023931	6.62697589	7.005764464	6.48588866	6.574489089	6.636583913	6.552106797	6.683655143	6.481268669	6.719184639	6.623468424	6.824755754	6.867020146	6.668546223	6.840821914	7.546294707	7.357987738	6.534540694	6.758340082	6.989981895	6.511850283	6.785911883	6.921964209	6.321971251	6.539198787	6.534540694	6.563532657	6.493270048	6.700986596	6.598789402	6.837284341	6.537858062	6.561671891	6.738827875	6.804954606	6.666676047	6.784745808	7.026602127	6.730667806	6.70339707	6.981112349	6.743030803	6.792933639	6.534540694	6.950234063	6.678643461	7.021289615	6.881198103	6.707696939
6-Sep	7.209072884	7.46322193	6.905435954	7.252259293	7.356248044	6.932727319	7.182695816	7.284871221	7.823042599	8.099274692	7.580825953	8.229178225	7.59399204	7.37559385	8.129062069	9.201402673	9.168236041	8.417640136	9.078716628	8.246534452	8.087947767	9.478769803	8.270040626	8.569203011	8.724686149	8.481035871	9.360132297	7.945136437	9.080925427	7.77028612	8.659917782	7.485644431	8.259674688	8.296112247	8.712690169	9.215784813	8.768729976	8.994521338	8.168110804	9.639475885	9.05613556	8.732019167	8.682163266	8.366352066	7.68366312	8.797172654	7.913421336	8.416976288	8.254579351
7-Sep	8.348138786	8.720772895	8.235121014	8.508500754	8.00818315	8.416698415	8.496959447	8.567766769	8.570596066	8.600089147	8.586389104	8.368612928	8.264799488	8.333988312	8.575368544	8.899378003	8.655050425	7.980455879	8.601370196	8.337760358	8.775124039	8.881641615	8.746552695	8.510246901	8.706913159	8.712194865	8.940382676	8.420814542	8.692829771	8.766022464	8.617354316	8.553127189	8.592027539	8.361587024	8.412442323	8.873231267	8.526413932	8.441562615	8.555133811	8.820123051	8.508774641	8.504530457	8.536665485	8.433807934	8.332698528	8.724686149	8.36444567	8.890223142	8.908965647
8-Sep	8.696509662	8.826300997	8.713487146	8.941326824	8.775124039	8.635521457	8.628444617	8.993878156	8.585679201	8.837393541	8.824012889	8.984024281	9.075061655	9.032009166	8.914729349	8.43546587	8.41084373	8.626047001	8.913288214	8.560017244	8.700346181	8.157506464	8.092917995	8.720252339	8.656018705	8.47143415	8.264380523	8.620147896	8.592027539	8.86099168	8.644637105	8.907738569	8.787155139	8.985277744	8.414931128	8.459975918	8.539246845	8.587112071	8.755802219	8.865736946	8.816459333	8.724958719	8.881101903	8.908025119	8.690828122	8.477300163	8.845339861	8.491845672	8.91300249
9-Sep	9.079918862	9.017004398	9.099441929	8.970896387	8.813524021	8.78798929	8.96669548	8.837393541	8.701411516	8.721524505	8.790972206	9.493723054	9.45359848	9.376736402	9.486938272	9.3089537	9.216132431	9.474434433	9.664477491	9.496312508	9.351269272	9.161006105	9.42375837	9.497453208	9.685122909	9.499964819	9.510703358	9.266444923	9.490670855	9.511891949	9.509428216	9.326032358	9.482141127	9.623040725	9.391752253	9.47233942	9.17127335	9.398783305	9.49457449	9.448097732	9.293187182	9.069864929	9.463075949	9.444098429	9.788974794	9.130184632	9.397652416	9.170280015	9.290072267
11-Sep	10.8065312	10.8437851	10.81844526	10.81292212	10.8977535	10.81729343	10.86157229	10.74110439	10.9418079	10.84166073	10.83821151	10.43398852	10.54945434	10.63566686	10.35422016	10.51012386	10.29949424	10.18344397	10.16519039	9.901964524	10.44268963	10.20992601	10.16719946	10.30723242	10.26210146	10.07678132	10.1967469	10.48632485	10.25076722	10.42308659	10.26643066	10.64477358	10.40186618	10.75232268	10.31807838	10.20487096	10.5753831	10.41994065	10.62699807	10.6439026	10.5504834	10.73397365	10.58546013	10.41585223	10.34035423	10.58062786	10.60406825	10.21217218	10.35803615
12-Sep	5.918290215	6.107945867	6.21363667	6.00058872	6.096894296	5.947075866	5.9026797	6.083255961	5.601693889	5.522159225	5.801480217	5.651717178	5.543228936	5.435018569	5.651386171	5.422938592	5.594352294	5.720458776	5.426467339	5.637847158	5.572702611	5.412924743	5.646268745	5.297791552	5.494690878	5.513746424	5.43647951	5.417185506	5.398164441	5.301110018	5.300785965	5.298343893	5.655138661	5.602523233	5.57677229	5.389283846	5.511559391	5.463757803	5.669160555	5.250970871	5.179246694	5.567354523	5.537054856	5.546284032	5.452757496	5.462183806	5.730244486	5.718098619	5.539753819
A1BG	7.115300161	6.863675033	7.046785829	6.975433319	7.13528118	6.83361155	6.681429215	6.839032198	6.451244571	6.916303884	6.912317336	6.940511651	6.996855637	7.072117662	6.934424514	6.966883521	7.258881773	6.993208279	6.721659287	7.142653504	6.676616785	6.918317063	7.127013892	6.743841526	6.609371548	6.768839896	6.562313786	6.844048176	6.744686108	6.635305377	6.993507984	6.578466866	6.775357176	6.769024222	6.9431014	6.772847064	6.797136722	6.732965027	6.626666745	6.700825993	6.76685475	6.694473688	6.668378544	6.772537466	7.210269207	6.613470635	6.873044559	7.022314932	6.758671115
A1CF	9.655076178	9.601567379	10.11440531	9.834048789	9.908022689	9.782686794	9.377542761	9.824030457	9.876976443	9.49784691	9.779579295	8.278930017	9.247758624	9.270663506	8.462081442	4.976746166	6.489900939	8.633996213	8.279803402	8.19001993	8.437400799	7.564283174	6.876928229	8.919973151	8.562043243	7.692373172	7.620183239	8.862465672	7.897889604	9.250189042	8.239173785	9.314074994	8.644155268	8.960226546	8.886569941	7.684763705	8.394990927	7.994942987	9.043029976	8.370152771	8.339509424	9.174214948	8.514268996	8.917632607	8.247543563	8.170930698	8.96898952	6.303820048	8.111610007
A2M	8.55287785	9.528560081	8.547107094	8.2921477	9.445649064	9.303617597	10.32386942	9.586586358	10.60699815	10.31419968	10.21853191	10.87284134	9.916485754	8.875328799	10.87631948	12.20078591	11.5630804	9.873223085	10.1928913	10.8437851	10.46106907	11.29464615	11.18656754	9.498685227	9.863447038	10.1928913	10.96782837	10.47714323	10.24612744	10.11047669	10.6406065	9.675510469	10.36291444	10.50672965	10.38610947	10.99086642	11.0378823	11.08869868	10.09848869	10.79791338	11.22894318	10.06326339	11.19674558	10.2979036	10.97786576	10.99851486	11.21942203	11.60027574	10.44703226
A2ML1	5.460097802	5.336572167	5.550944511	5.349603495	5.515761412	5.216356545	5.272487459	5.243398126	5.179702857	5.34872186	5.228034336	5.086376318	5.17722286	5.380709822	5.229653227	5.171341342	5.442022578	5.476263577	5.0621625	5.36612502	5.237337953	5.21807647	5.443976851	5.130435759	5.095576152	5.03326186	5.118665464	5.252603647	5.051579871	5.202579344	5.26961091	4.919658177	5.050113191	5.082625494	5.163147727	4.992612331	5.458999922	5.05587177	5.017352035	5.189644559	5.178034094	5.068620165	5.122952294	5.249902344	5.499135651	5.110762455	5.305297009	5.083218105	5.165625765
A4GALT	6.865219342	6.89552077	7.099074782	6.988056572	7.009906721	6.803087968	6.630483686	6.736772581	6.544154295	6.80191559	6.741653374	7.120843485	7.072844678	6.994737091	7.12767465	8.15039663	7.653954974	7.516188	7.176497883	7.619130716	7.282366297	7.638862018	7.762319043	7.044532823	7.244739183	7.238021552	7.288080075	7.019322593	7.313288068	6.973928206	7.186670083	6.682969393	7.048824712	7.06378496	7.093571676	7.80829911	7.374100069	7.26126196	6.717537996	7.035378722	7.321417783	6.921964209	7.123661844	6.943915267	7.50694772	7.245420392	7.148822699	8.229823055	7.019322593
A4GNT	5.126259217	5.194350036	5.235547927	5.203110195	4.956312063	5.042077762	5.076853196	5.024528667	5.007005701	5.182866262	4.990556738	5.022657741	5.005660702	5.184648202	5.369195667	5.070929117	5.117027712	5.565359758	5.068812994	5.161972865	5.008108127	4.933907849	5.2050082	5.120097802	5.08013255	4.977107376	5.149495687	5.208865131	4.957611362	5.276093657	5.086376318	5.120097802	5.133644479	4.969264172	5.125893494	5.117027712	5.109210352	5.239822983	5.127374204	5.037337276	4.938141795	5.30182451	5.117392756	5.068447844	5.233627179	4.889443063	5.129911194	5.28546998	5.039279332
AAAS	8.508774641	8.467799746	8.267959226	8.613390289	8.476595969	8.304134162	8.12214017	8.489118917	8.566661648	8.471221107	8.235121014	8.590876027	8.553127189	8.26182058	8.583710599	8.458779606	8.739224665	8.558184361	8.652192352	7.997016321	8.566425653	8.502470272	8.418818876	8.7591705	8.535654767	8.503123767	8.481280035	8.873802667	8.59574301	8.288159684	8.612689402	8.796002697	8.47143415	9.081265421	9.011565839	8.658370151	8.820388893	9.181841698	8.591108403	8.413161981	8.59954575	8.539246845	8.545169196	8.829439311	8.370369001	8.941631457	8.585157918	8.133768706	8.33883552
AACS	8.141835095	8.241641017	8.132422997	8.533678289	8.160542115	8.002691793	8.127238628	8.34339398	8.067513638	7.967693281	8.04987684	8.079558288	8.298670647	8.20590523	8.277180291	7.296643083	7.746583911	7.99421042	8.08816167	7.550190514	8.177076902	7.708155261	7.729260208	8.080333468	8.11950838	8.106236131	7.808124784	8.456945707	8.170539447	8.008782616	8.243537465	8.807190965	8.255012386	8.668015473	8.285899943	7.96059779	8.059222932	8.24441312	8.321048357	7.877178251	8.135877129	8.0154785	8.096436735	8.355665608	8.035736899	7.984746629	8.241852061	7.530675629	8.20282403
AADAC	3.779874662	3.933610601	3.99794791	3.928523239	3.629667102	3.725140761	3.927885237	3.776619527	3.650103671	4.050829736	3.781638082	3.799375933	3.651876437	3.78586596	3.862365077	3.665415033	3.921629919	4.884500042	4.071173986	4.094091617	6.159794911	3.9762292	6.287178103	3.942429597	4.286999936	4.507129093	4.13584532	3.788417165	3.849207093	6.834950401	4.089081198	3.782727473	3.690472781	3.882274201	3.779085923	5.42529778	3.943768107	4.028482258	4.288944855	3.711670561	3.752278119	3.769637763	3.724767107	3.81217789	5.077419438	4.154395931	4.676218183	4.054475534	4.055928244
AADACL2	4.236043316	4.239652694	4.281082796	4.625841523	4.515702026	4.130148824	3.937176084	4.21388144	4.257187625	4.114263213	4.260326076	4.161064287	4.243102939	4.224634795	4.175978126	4.013154714	4.270490728	4.071510752	3.970355772	4.190747592	4.481428367	4.141520502	4.272709108	4.076641506	4.169413067	4.266351357	3.978406075	4.439752717	3.967715447	4.100748493	4.201191287	3.942733616	4.008774668	4.283382599	4.251063719	3.871252748	4.417825123	4.084483183	4.314441943	4.039806558	4.280083747	3.955706316	4.134765319	4.066763876	4.339755077	4.306400955	4.456526476	3.74112803	4.218823387
AADAT	6.421545946	7.175816062	6.469087846	7.071754283	6.405507745	6.957933629	6.634505825	7.169483525	6.88254607	6.383662123	6.562163003	6.324563876	6.137561164	5.999458231	6.363575206	5.413824896	5.748229306	6.428072968	6.199295256	5.216180335	6.911789919	6.048356834	6.014062943	6.678125616	6.542287424	6.414550358	6.129759079	6.646353386	6.342671631	6.820231162	6.481892649	6.630665264	6.594976019	6.808567398	6.831277535	5.995816612	6.831138342	6.898203321	7.00906794	6.528227773	6.728247972	6.532434211	6.690588338	6.849694505	6.055367932	7.113242385	6.706007169	6.149884483	6.427084844
AAED1	6.110025278	6.780877201	5.818029976	6.596679226	6.698952824	5.917098597	7.190950466	6.79530343	7.124941371	6.839335992	6.837123949	7.409225412	6.540458272	5.999257857	7.468933253	9.076905996	8.215583912	7.482238521	7.273034131	7.799972438	8.446939459	8.430600288	8.586618041	7.32350084	8.023941221	8.477751128	8.279144838	7.462138433	7.897329116	7.693338258	7.713317151	7.445823816	7.868514106	7.711520531	7.949453861	8.791825882	8.055808304	8.357254145	7.545258884	7.983151454	8.109912719	7.156759143	7.91709938	7.464944392	7.941516837	8.220411321	7.846039116	8.123543571	7.43933117
AAGAB	7.572721177	7.841321972	7.921486645	7.813390795	7.714048534	7.753261347	7.706061627	7.534471384	7.416864535	7.311362759	7.645228817	7.705739598	7.562624778	7.769265483	7.733530451	6.379371925	7.046997034	7.385832876	7.636742219	7.234537027	8.22652457	7.296806977	7.231340894	7.616890538	7.952388169	7.920274929	7.336471805	7.955127669	7.629008121	8.166921178	7.625919264	8.161302235	7.782589542	7.837987282	7.272870255	7.359353987	7.266268643	7.606997247	7.698943501	7.381876183	7.353598896	6.995245512	7.476881886	7.463555439	7.582940247	7.368733016	7.427278331	7.12576317	7.76707799
AAK1	7.712045513	8.019259722	8.10759444	8.21686642	7.909597822	7.981760318	8.40055508	8.026106146	8.268357753	7.92617275	8.063021666	7.501169775	7.728255943	7.604801482	7.63365924	7.308343304	7.531409212	7.633103518	7.691018583	7.442617536	7.581726541	7.407311517	7.091764964	7.660986569	7.591463014	7.313644545	7.355911271	7.322270027	7.399062386	7.781098199	7.33316905	7.464611873	7.576253602	7.789345874	7.402548454	7.550709403	7.619130716	7.490045903	7.800923231	7.533683851	7.529912897	7.678474893	7.97069158	7.653790464	7.694975905	7.612758275	7.568266691	7.330694765	7.19634751
AAMDC	6.505836315	6.507351995	6.301697179	6.49845259	6.314850695	6.926507097	6.719323402	6.362719398	6.890436244	6.56319524	6.726096554	5.759465263	5.63539834	5.985948408	5.804861703	5.962822555	5.768733485	5.573357423	5.772176624	5.74937781	5.779522931	5.700003917	5.334087539	5.703730115	5.73484581	5.904576967	5.823308751	5.897468418	5.813098644	5.699149204	5.839432222	5.914090262	5.823470599	6.117876135	6.024740466	6.053469987	5.952417757	5.975804858	6.067785451	5.773652177	5.92377037	6.161063542	5.921830011	6.111555081	5.760125566	6.0494859	5.908411738	5.813598848	6.019775644
AAMP	8.572358878	8.784710586	9.172888624	8.792339479	8.821552914	9.088683879	8.662226106	9.008449919	8.88887701	8.832188855	8.946964065	8.483914636	8.620850092	8.547107094	8.597156735	8.02767496	8.259466215	8.520957971	8.226935229	8.11360388	8.934208015	8.487067425	8.209032482	8.528500275	8.423183603	8.451728264	8.247967304	8.692829771	8.741060775	8.744994844	8.346252441	8.923181667	8.779653848	8.681147805	8.849679555	8.643465611	8.375664936	8.553866451	8.754223498	8.581957501	8.36291763	8.516102476	8.718123622	8.511903601	8.324095693	8.456458342	8.510727967	8.006382084	8.484993908
AANAT	6.408220653	6.173039816	6.127306941	6.351972501	6.182620887	6.193750758	5.859106183	6.070175355	5.81713782	6.094348183	6.089363093	6.246019444	6.397395053	6.477792913	6.215253858	6.270453161	6.30595888	6.166305367	6.079764279	6.324403754	5.904914268	6.017455893	6.094703248	5.884635058	6.101940872	5.879426722	5.80782133	5.860115027	5.916782003	6.050284396	6.307483343	5.972827562	5.780698843	6.152114389	6.234777735	6.0494859	6.100812837	6.127629339	6.166119667	6.121055274	6.000759612	6.223263711	5.868463669	6.161734547	6.329365398	5.853627342	6.245202834	5.982795443	6.256071489
AAR2	8.269355736	8.24371539	8.197609772	8.337071741	8.285656087	8.393145227	8.201550872	8.182226392	8.383205453	8.297796296	8.151731705	8.252739032	8.105402239	8.162514156	8.207184828	8.106614943	8.253743369	8.169738502	8.036977814	8.120513038	8.145394954	8.260573091	8.009622407	8.211823018	8.122339123	8.22152046	8.109302207	8.189583815	8.108222387	8.327091369	8.214306569	8.217756225	8.182576212	8.503761347	8.72998283	8.553611272	8.213247931	8.633272279	8.426890395	8.405894683	8.487513005	8.410614144	8.267138589	8.248813566	8.289992634	8.33664191	8.205449064	7.990929275	8.091299836
AARS	8.658858645	9.001444559	8.905230624	8.764172532	9.149571302	8.930175013	8.851521918	8.632210218	8.875328799	8.919973151	8.64440008	9.333464516	9.264763224	8.74346788	9.553476249	9.76303203	9.999283597	9.551175017	9.402629919	9.34825262	9.546217901	9.921869446	9.643851157	9.320871089	9.449702212	9.383599312	9.60724716	9.534753619	9.738865501	9.25221771	9.510306216	9.53525379	9.181841698	9.442178694	9.60108242	9.728279571	9.582562787	9.681850421	9.378331367	9.625538162	9.428281388	9.093055849	9.382886036	9.630341485	9.284074171	9.567753186	9.441776029	9.431847946	9.315555653
AARS2	6.786600341	6.980781075	6.658639981	6.778933072	6.95168029	6.940363479	6.668889126	7.123523936	6.984162206	6.619312204	6.80477642	6.903809795	7.019136499	7.047155682	6.790450052	6.841830601	6.795824278	6.568027938	6.801589577	6.264871356	6.648700479	6.579445551	6.59862778	6.712180855	6.704081981	6.738504882	6.648196573	6.906621734	6.85554788	6.78984599	6.835630556	7.025728277	6.891675168	6.634645957	6.88085108	6.633356842	6.723745703	6.60804875	6.742691971	6.88658607	6.607390187	6.78068329	6.797633838	6.830284101	6.772986047	6.847682751	6.683986513	6.679677798	6.414901094
AASDH	6.47596771	6.655611098	6.18278798	6.81840737	6.397596324	6.709241686	6.261870869	6.68886775	6.966196968	6.444022963	6.518182277	6.157078232	5.975463637	6.082903303	6.101102443	6.041398922	6.032290089	6.080877811	6.431815714	5.796429547	6.753210445	6.550514045	5.810797349	6.707383986	6.354829207	6.480602507	6.715297268	6.719826878	6.555461199	6.517329458	6.312874169	6.834301084	6.306483686	6.408780369	6.449993363	6.060720248	6.327132509	6.388443492	6.429259244	6.502549421	6.328132111	6.487443467	6.427561807	6.362061003	5.615806789	6.459032142	6.237828112	6.189655597	6.26755156
AASDHPPT	8.037999306	8.00734251	7.672423227	8.015110365	7.852992929	7.853545149	8.154650122	8.158111416	8.280457585	8.256720134	8.136487956	7.868110599	7.697161104	7.657400522	8.089924673	8.308225107	8.243305543	7.997570759	7.965470967	7.946101555	8.116782364	8.56691261	8.345132971	7.927922068	8.173445487	8.102482297	8.384151252	8.246920301	8.060813808	8.120720202	7.957023366	8.14813031	8.015683905	8.29550227	8.31475572	8.507858048	8.352120917	8.353685305	8.388796735	8.390183476	8.423382727	8.407005941	8.317013762	7.964318002	8.133966879	8.320040933	8.166652016	7.942996077	7.981579915
AASS	6.405507745	6.521648643	6.002053771	6.278590421	6.270116186	5.939924362	6.625161121	6.660724688	6.29780325	6.40983297	5.935771049	6.396911382	6.671964075	6.694117614	6.695979884	7.161529404	6.901193309	6.721847138	6.580176058	6.34804553	6.572143073	6.855903445	6.605097698	6.9393101	6.247299981	6.423321343	6.926690977	6.920586298	6.486218701	6.567578439	6.824589961	7.208079181	6.688203928	6.222331319	6.725923516	6.411897261	6.828374517	6.542892734	6.770363491	6.856256878	6.581059705	6.565346778	6.721012857	6.535021792	6.573640092	6.870046204	6.433142962	7.419664807	6.657400214
AATBC	6.068804908	6.055666893	6.55279518	6.26320239	6.406460054	6.183476704	5.894214441	6.219656098	6.020441566	6.34548299	6.144175024	6.271406909	6.322116473	6.26996116	6.328132111	6.375421248	6.316221564	6.329701544	6.135850874	6.114517086	5.911195474	5.964301262	5.92460873	6.140977293	6.154712219	5.989044293	5.982958241	6.246979185	6.046088005	5.977599676	6.15108748	5.984934043	5.978102171	6.245365664	6.378335476	6.098219995	6.270594747	5.926153895	5.938918182	6.098539132	6.072884029	6.190920477	6.038944331	6.101428519	6.537858062	6.120040563	6.139612817	6.07499183	5.588754663
AATF	8.841248521	8.897137587	8.779133045	8.852649223	8.745248074	8.850260974	8.828889725	8.664413042	8.966358821	8.656018705	8.705867448	8.752359032	8.517279973	8.535901654	8.607407262	8.580907254	8.789282273	8.957244265	8.915010527	8.592989591	8.853189907	9.024852687	8.992070113	8.78548326	8.780745156	8.903184736	9.119179832	8.784710586	9.031041075	8.932841549	8.720772895	8.904567506	8.843612598	8.911529497	8.970249802	8.86099168	8.858758906	9.002302232	8.78262844	8.929232106	8.716873739	8.881931508	8.830022209	8.750998607	8.80259703	9.020242973	8.863241744	8.866265474	8.789567492
AATK	7.334228716	7.131023497	7.395967818	6.954978047	7.138824157	6.879657876	6.999541071	7.033165244	6.571577917	6.881714613	6.776525988	7.058587811	7.253153948	7.271406918	7.066288366	7.316045712	7.154256099	7.422373124	6.858184733	7.187400693	7.064442659	6.83062125	7.314810613	6.646843838	6.889269449	6.944555724	6.88658607	6.820231162	7.035036789	7.039327455	7.009603046	6.494077397	6.840346823	7.081815299	6.867814147	6.893210105	6.792767838	6.852186537	6.819056677	6.745719168	6.849331421	6.789168353	6.649386689	6.847481219	7.146476454	6.752725147	7.00906794	7.486364967	6.83629659
ABAT	8.241852061	8.173017807	8.861570276	8.401469387	8.174339143	8.120513038	7.993087473	7.850423812	8.517495176	7.884971352	8.124824877	7.03456478	7.285932193	7.004364315	7.336646939	6.866117663	7.170220221	7.515471925	7.286236281	6.91717942	7.135117235	6.81466575	6.609371548	7.107917228	7.06579149	7.261752292	7.254835377	7.05640935	7.216859877	7.868877528	6.800587123	7.135572279	7.205363438	7.401847695	7.0361759	6.788235141	6.817379999	6.940833362	7.830680942	7.706061627	7.322454568	7.406421597	7.234537027	7.084819976	7.733718923	7.221951019	6.889181728	6.995407526	7.001172377
ABCA1	7.33242861	7.406250379	7.843068673	7.94845518	7.672768423	8.038844581	8.289538542	7.442270947	8.458110061	7.886695182	8.093286245	8.232505016	7.777277046	7.745083215	7.930481177	9.720105931	9.161315056	8.404036489	8.177672995	8.661212612	7.873237935	8.445757662	8.517016753	7.720114828	7.938347181	8.259232359	8.468713175	7.4756025	7.886492019	7.641073462	7.983362834	7.88274541	7.862721918	7.471150043	8.231903577	8.504530457	8.205256938	8.166364671	7.412603553	7.94337732	8.343121469	8.094063096	8.420580373	7.790053787	8.516102476	8.181805895	7.985561407	9.326841818	7.254294159
ABCA12	4.989781277	4.978057128	5.010694402	4.844802846	4.613895516	4.94615794	4.690244452	4.776716297	4.626636002	4.76119354	4.799642205	9.106522458	5.364567617	8.414724473	9.626522569	5.092645157	6.803426013	8.125213316	9.313753105	9.174911854	8.898534494	7.214304892	8.634812814	8.86826499	9.411694595	9.287966016	8.331086104	9.685122909	9.583433794	9.18376265	9.255796966	7.925355502	9.753230553	9.098842069	8.755053178	7.70700291	7.216695727	8.176524618	9.093055849	6.254847205	8.85237919	8.897947431	9.427936943	8.44997758	8.26417422	8.345554243	9.274387358	7.877357652	9.751688482
ABCA13	5.318967889	5.427291139	5.307039816	5.298343893	5.542896156	5.391796953	5.150823362	5.647741373	5.076853196	5.365462344	5.45393279	6.130890558	5.459748679	5.487760133	6.660404743	5.345978851	5.617027317	6.741976039	6.074041751	6.188638183	6.276833999	5.583923855	6.016266208	5.655619335	6.69220691	6.766375478	6.092252308	6.313218975	6.431665999	6.743972108	6.127824625	5.936611547	6.716291431	6.085029546	5.842569393	5.902390935	5.545638	5.725268394	6.206989109	5.993426988	5.84573166	5.813098644	6.160909534	5.659746734	7.286236281	5.503464492	6.852680525	6.243752051	6.792767838
ABCA2	8.918579039	8.32928368	8.405669506	8.181805895	8.358277678	8.095064104	8.660682016	7.853154734	8.130100967	8.0827456	8.615174138	7.919490168	7.87017028	8.287550901	7.777473333	8.269831663	8.0252755	7.885167678	7.923362804	7.543227914	7.629008121	7.753829593	7.91278098	7.821051392	7.635468423	7.538002629	7.515099249	7.801083375	7.865444201	7.285068029	7.927160292	7.434511285	7.552361205	8.109716722	7.703508187	7.418793852	7.548888927	7.76099121	7.637143462	7.690827416	7.577203763	7.997016321	7.76748462	7.84565978	7.639396683	7.753088727	7.707982723	8.274540849	7.495761729
ABCA3	6.782358929	6.64852949	6.338238547	6.631845903	6.611225413	6.544934493	6.729269596	6.586618636	6.444805598	6.41153729	6.526102109	6.503263006	6.458509263	6.548116242	6.525605081	6.674414786	6.589883698	6.392380338	6.558600735	6.357517428	6.418253342	6.539345312	6.697353338	6.745188422	6.549812214	6.484886954	6.693268084	6.740072864	6.746810311	6.275813473	6.732456161	6.313886646	6.542737778	6.639620125	6.932376587	6.643949827	6.403340506	6.752887048	6.762992697	7.169656237	6.966196968	6.9431014	6.755854961	6.724968522	6.639620125	6.737460585	6.530153255	6.217010567	6.397596324
ABCA4	5.19199999	5.124828474	5.010126194	5.09172669	4.986711839	5.044821145	5.018585427	5.03416648	4.871364007	5.094085402	5.061108972	5.220151954	5.208313092	5.134036057	5.01357583	5.39352824	5.309221359	5.222600684	5.151326412	5.180652047	5.250970871	5.11181466	5.106180513	5.067881952	5.041654119	5.162640894	5.047279308	5.181061374	5.008650892	5.0060732	5.193596085	4.925582331	5.174395065	5.16503403	5.249902344	4.876421897	5.124128151	5.030879373	4.738584083	4.962231484	5.157917203	5.071997414	5.081414952	5.107979513	5.424939059	5.12078489	5.303112323	5.021804419	4.952131677
ABCA5	8.435010463	8.142015969	7.528139549	8.238941857	8.02161783	8.06262791	8.635521457	8.208004066	8.348138786	7.657592425	8.469862163	6.85571064	7.64213863	8.069138716	7.465479884	6.464470828	6.98942776	6.783518562	7.295152245	6.726743502	6.864145413	6.870709986	6.583680299	7.558003486	7.347014895	7.258519903	6.899815643	7.188124654	7.11842148	7.37375537	7.38065487	7.5980924	7.382958505	6.634195616	6.574489089	6.444805598	6.60804875	6.241131929	7.322643164	7.042703228	7.013468961	7.391676443	7.103309084	7.489558693	7.260345601	6.796823561	7.04082597	6.970245339	7.67166926
ABCA6	6.022160769	5.885482068	4.523386961	5.384332288	5.258739019	5.392489357	6.046416752	5.63680492	5.996613322	5.403686033	5.63680492	5.589038912	5.082117786	5.013207544	5.766266047	6.362061003	6.084059576	5.0960745	5.888927165	5.10904757	5.708343487	6.529341447	5.495405583	5.398530009	5.920320754	5.383464263	6.10352727	5.453623705	6.163630412	5.418124747	5.519367825	5.530499825	5.533906585	5.374331933	5.679926269	5.699149204	6.247147377	6.238463146	5.597393478	6.05046047	6.331528777	6.148445002	6.248437458	5.246111276	5.14990783	6.230379517	5.769750308	6.053469987	5.60286727
ABCA7	7.14485821	6.983152686	7.545258884	7.439729957	7.255902963	7.300801655	7.053896381	7.035378722	6.980953721	7.51580299	7.238193383	7.45324721	7.414048473	7.225050203	7.785765146	7.862165822	7.910334218	7.836137346	7.719180896	7.349437048	7.289814054	7.362911027	7.76099121	7.137922161	7.32350084	7.337818882	7.490717269	7.372907602	7.531207631	7.168239418	7.365935419	7.304061635	7.508578788	7.299124551	7.169483525	7.163252696	7.154415404	7.088598399	7.125951616	7.047284441	7.234537027	7.279263022	7.3795446	7.474355495	7.765072357	7.244909473	7.407467586	8.068563969	7.145217102
ABCA8	6.18713314	6.478155162	5.461503651	5.517862399	5.961188158	6.013911286	7.315709396	6.42445803	7.422572125	6.60804875	6.885738951	6.260702809	5.28251941	4.984175011	5.882579807	5.27967706	5.008108127	5.042258519	5.014323754	5.390378518	6.403190374	6.153215798	5.817321445	5.207759745	5.352544279	4.904877546	5.462885389	5.868272034	5.363025628	5.471818649	5.289494682	5.55270907	5.597543872	6.415408305	6.080265742	6.133642258	6.746645077	6.594665873	5.979236596	5.924427216	5.953507974	5.254573987	7.006106245	5.447012409	5.411740466	6.503079775	5.761276977	5.652063754	4.68390032
ABCA9	5.602523233	5.41276553	4.713173475	4.844076279	5.515092603	5.261484939	5.876152379	5.358383221	5.818683555	5.327686702	5.226448269	5.226608216	4.952345951	4.97139951	5.282003506	5.259348697	5.787344486	4.886563377	5.125189801	5.015772812	4.998452572	5.694166565	4.887485466	4.908338965	4.878926488	4.966131622	4.869731349	5.097683468	5.438561856	4.969444213	5.114891512	5.280922926	4.915054395	4.760421787	4.83997147	4.794268777	5.506059033	4.962420628	5.188523672	5.306716074	5.046370866	4.989603596	5.272638137	4.986343844	4.971551997	5.194350036	5.125893494	5.507562765	5.219081741
ABCB1	9.64585945	9.870450744	9.359387717	9.7673262	9.502121217	9.867886717	9.808214462	9.568979013	9.015442383	8.831944049	9.457004192	6.705064452	8.227354579	8.614683086	6.512184277	6.752385389	6.079120433	7.973414092	6.944555724	6.268599664	6.13855752	6.398824682	6.498620339	7.047284441	6.435900304	6.656061295	6.770363491	5.923948504	6.448162981	7.269985971	5.959793742	7.526585131	7.120843485	6.874561412	6.202943226	6.520308084	6.59862778	6.264095131	6.93424935	7.700799113	6.663385856	6.394996237	6.822400745	7.192138323	7.675417721	6.884409191	6.340762781	6.534709772	5.748229306
ABCB10	8.166563201	8.228794994	8.331766643	8.197831437	8.361153945	8.30238694	8.335358801	8.192268761	8.325399376	8.301931725	8.398647531	8.175745397	8.106614943	8.169738502	8.0762095	8.023502068	7.958487011	7.985144422	7.869440101	8.156461182	8.030840984	7.99421042	8.0762095	7.914405564	8.052873865	7.82086684	7.729440854	8.089735511	7.916900352	8.143069448	7.976844093	7.988055822	7.989187896	8.395450178	8.047234477	7.89404838	8.048756195	8.042890518	8.144629884	8.104626862	8.146639163	8.238138289	8.111610007	8.085906975	8.233643926	8.183412079	8.088546127	7.741447513	8.068970636
ABCB11	4.920985211	5.109382909	6.661752328	6.165604816	6.130241064	6.046416752	5.11753394	5.460801066	6.323609619	5.793979905	5.741237953	5.228590275	4.97139951	5.075666632	4.958725323	4.417359625	4.920985211	5.283632312	5.154080915	5.428647094	5.391004969	4.721944798	4.981896916	5.327330789	5.5050213	5.060589066	4.826807482	5.066227417	4.969963804	5.412423141	4.740373499	5.518201295	5.136383401	4.918384405	4.926145875	4.571926219	5.004248875	4.973253854	4.751140623	4.772147925	4.804430337	4.715420826	4.838673796	5.216730078	5.882255179	4.959804853	4.964247041	4.853932055	5.151150871
ABCB4	5.283980919	5.224022566	5.195793826	5.250083579	5.190788309	5.129911194	5.260412057	5.281106887	5.677347649	5.626439199	5.334447563	5.684707707	5.158998518	5.195955449	5.350502623	5.521149821	5.530201174	5.006445183	6.116910409	5.317944122	5.414865585	5.858924758	5.188705623	5.950681457	5.873264549	5.449341161	6.689736258	5.320546332	6.419594746	5.326949722	5.540442717	4.939340517	5.804861703	5.198949014	5.604315357	6.038774525	5.722894018	5.557986799	5.575780088	7.562458016	5.795941085	6.287035636	5.108174124	5.383965627	5.337237979	5.861677149	5.465234363	5.238741749	5.84573166
ABCB5	4.377712613	4.33471952	4.491626665	4.367678046	4.362227934	4.21794608	4.269345276	4.283119231	4.163735402	4.029392246	4.038926439	4.470514143	4.345333015	4.282598904	4.258507459	4.371357909	4.356236028	4.337814631	4.262799216	4.477915467	4.346529971	4.200390892	4.348718353	4.221581997	4.451137216	4.193800563	4.283657703	4.278558995	4.201763337	4.165006314	4.345095208	4.053835638	4.42096735	4.306110508	4.146934488	4.157665865	4.407507425	4.354830909	4.183651029	4.32152897	4.476993227	4.40222175	4.390064156	4.221025309	4.39155901	4.22218339	4.328255292	4.308536932	4.419322006
ABCB7	8.206942379	8.320255556	8.502019878	8.448075592	8.441333411	8.526659757	8.309782538	8.427582485	8.638164264	8.511184772	8.345783665	7.992142256	7.797916575	7.916900352	7.965470967	7.589352576	7.896767556	7.955509469	8.110158361	7.355375076	8.384851258	8.112881278	7.695902021	8.295713689	8.082542687	8.246133921	8.214971144	8.561564669	8.064208943	8.138736599	8.141835095	8.542030593	8.057813358	8.33086046	8.341208771	7.961458338	8.058597679	8.217756225	8.12214017	8.0158943	7.886872492	8.155862771	8.053485963	7.905668029	7.527123192	8.295088709	7.857971596	7.277132478	7.933277326
ABCB8	6.750212077	6.701655377	6.954030127	6.791644819	6.754460774	6.857075897	6.709573258	6.610546965	6.606305595	6.645558547	6.613172614	6.608523876	6.731928749	6.799890177	6.677486376	6.708239437	6.758340082	6.65951004	6.737460585	6.747841365	6.470812317	6.400993315	6.48304083	6.72576119	6.56400937	6.40934339	6.614719137	6.612238558	6.53667803	6.547782782	6.49896749	6.693946562	6.515324456	6.438693082	6.308428003	6.526251646	6.557520571	6.377824986	6.30595888	6.543601273	6.585500931	6.56869063	6.601782319	6.707383986	6.765389751	6.398312429	6.47289533	6.323292672	6.660724688
ABCB9	6.312874169	6.068977953	7.102634736	6.698780993	6.399794281	6.628992537	5.925526043	6.285281672	6.404828101	6.265878802	6.260362933	6.010854149	6.380169228	6.29848107	6.215418429	6.027481123	6.147779544	6.315378986	6.006164809	6.219509498	6.058514151	6.060221798	6.072717028	5.879054495	6.042014633	6.119725539	5.828433381	6.181008537	5.981869986	5.994604094	5.968871174	6.053979378	5.866802418	6.24826396	6.26320239	5.879242834	5.931866421	6.052340891	5.985256343	5.85571271	6.047433956	5.852489069	5.990705131	6.040284701	6.010137533	5.915365693	6.202777784	5.787817992	5.66533869
ABCC1	8.117375397	7.904546625	8.128461002	8.01287474	8.419262366	8.67574808	7.79340491	7.660101585	8.147953741	8.669538537	7.650146151	8.961736713	8.741834507	8.344045257	8.937489409	9.244102063	9.44605624	9.162384227	9.109308053	8.908331708	8.697285593	9.215100095	9.212508859	8.695451377	8.96757424	9.138406161	9.140089353	8.814346674	9.293859951	8.770845081	9.053020776	8.662226106	9.210797762	9.344940231	9.243409696	9.350923818	8.959034664	9.269951983	9.082985439	9.051630765	9.202464074	9.032009166	9.211154108	9.023900132	9.113157103	9.190545544	9.323750048	9.262209689	9.067351381
ABCC10	7.86310142	7.700625028	7.874361761	7.876427867	7.721196715	7.745656064	7.728050908	7.583867886	7.72176998	7.75170603	7.699463799	8.000286078	8.064208943	7.943947699	7.920866393	7.904927622	8.053878986	7.892742008	7.801896573	7.728695359	7.647890482	7.711147484	7.875456104	7.771140265	7.735561216	7.786327719	7.635275075	7.577023005	7.811134438	7.881740675	7.820532037	7.822680935	7.717679714	7.844550677	7.763985297	7.510138091	7.612003459	7.725040958	7.693137917	7.719018104	7.714384345	7.647698889	7.60112352	7.788259691	8.237928853	7.804031749	7.977439278	7.90400792	7.756349399
ABCC11	5.604315357	5.245534691	5.79114347	5.565657003	5.62856346	5.695384134	5.490924069	5.590608628	5.411066921	5.709068434	5.550391105	5.656292213	5.624982409	5.507894368	5.716458429	5.507562765	5.788169428	5.536672829	5.678042053	5.699825866	5.332892815	5.57677229	5.565010926	5.54679979	5.652249144	5.474068111	5.483356199	5.488085145	5.417558339	5.357662653	5.554138557	5.444984126	5.551655952	5.502926073	5.440621116	5.446840483	5.637317475	5.312362897	5.350328435	5.411905773	5.483912606	5.448968771	5.455119304	5.501596108	5.758507192	5.574217373	5.513746424	5.286534631	5.556411947
ABCC12	5.122573402	4.972170769	5.04974504	5.01611395	5.340284384	5.092108266	5.048496944	4.959087747	5.222600684	5.072535766	5.088776369	4.928582236	4.948767201	5.024142302	4.986170659	4.830816835	4.933907849	5.044070941	4.663028375	5.168254884	5.009060388	5.092645157	4.993273996	5.105844479	4.861656729	4.790286344	4.794835615	4.886403947	4.795989305	4.899671116	4.849976813	4.916000371	4.755808435	5.210668731	4.9620377	4.809471406	4.871718737	4.991349332	4.810378032	4.961656682	4.938345155	5.089893777	4.931228694	4.827357966	5.011602755	4.905973953	5.100223497	4.760421787	4.908866435
ABCC2	5.792788629	5.732071575	5.577752111	6.029668759	5.690745834	5.599145214	5.455629969	5.890615206	5.920320754	5.711220673	5.733790344	5.535935068	5.57203442	5.507186946	5.585345743	5.713588804	5.887779858	5.829726371	5.679245266	5.523056618	5.560192965	5.774815567	6.58502213	5.674642603	5.510772746	5.584787698	5.775157171	5.684261856	5.637317475	6.171343815	5.635938386	5.652431923	5.50704244	5.49452348	5.649533372	5.734302257	5.744094557	5.466157234	5.347366141	5.638177589	5.437218569	5.509752206	5.295670773	5.747925974	5.863800507	5.457013055	5.831615142	5.631042908	5.546284032
ABCC3	10.0819074	9.965497565	10.80529238	10.52775473	10.58454132	10.49150343	9.913702827	10.03393866	10.15757276	10.06882068	10.02047787	9.967317931	10.07095549	9.876469063	9.811470975	7.832305827	9.000820464	9.987863524	10.02576245	9.86290294	9.869917326	8.718448598	9.527314471	9.725111122	9.884403322	9.794181327	9.119523054	9.676463073	9.568979013	10.31979743	9.731842385	9.782119492	9.581188929	9.871022219	9.150553428	9.220463749	8.956380833	9.122692569	9.574451036	9.272745354	9.312304362	9.158462912	9.059185306	9.883335646	10.35255866	9.072172259	9.985960023	8.933082459	10.0080495
ABCC4	7.344397952	8.748999634	7.643369871	7.973980653	7.564667351	8.139358907	8.299109199	7.746036859	8.022560992	7.761924158	8.396577586	7.521045152	7.397000373	7.057396694	7.593454787	8.711145727	8.378174972	7.399759641	7.723060802	8.003893514	8.148556063	7.979369983	8.545626499	7.515973798	8.086305597	7.565720686	7.917836105	7.97069158	8.040656923	7.319121021	8.119919679	7.646412428	8.036589278	8.314111025	8.934718615	8.604950946	8.428295723	8.458779606	7.613858077	8.142469655	8.310985827	7.823354367	8.440115003	8.382783237	7.862501496	8.38856017	8.561294715	8.44997758	7.297380553
ABCC5	7.397000373	7.538904843	8.36972675	7.63365924	7.695147988	7.75892245	7.819185152	6.974277799	7.351360431	7.554279447	7.319121021	7.934167881	7.878273253	8.04987684	7.802878259	7.010058771	7.056577071	7.503847763	7.490045903	7.2292845	8.003893514	6.722223405	7.039496665	7.823354367	7.387266006	7.393274304	6.930757588	6.975905186	7.112109492	7.66222494	7.54962679	7.346180048	7.522260034	7.121555468	6.582521977	6.608719732	7.153582413	7.103859938	7.33242861	7.035555681	6.959297896	6.797456943	7.321769881	7.017440334	6.988056572	7.169099588	7.327909211	7.665381905	7.288080075
ABCC6	7.887488706	7.099074782	7.241258758	7.464259813	7.718423073	7.215939008	7.262639542	7.33242861	7.382802007	7.14150843	7.312056754	6.849170356	7.546475427	7.748081392	7.038145173	6.601782319	6.711530015	7.259269123	6.847009285	6.967211468	6.677161131	6.41153729	7.133304719	6.896497787	6.779465091	6.691229876	6.384824856	6.70356167	6.835792823	6.869163093	6.900672621	7.149156928	6.566726464	6.847974507	6.710845296	6.309029425	6.749545852	6.838593337	6.652024931	6.497468192	6.758671115	7.385311578	6.678125616	7.06378496	7.112416382	6.643949827	7.04199644	6.356457912	6.469576503
ABCC8	6.828203998	6.723394318	6.968059546	6.95102317	6.944885555	6.81149225	6.707696939	6.819056677	6.624487345	6.512184277	6.640936245	6.822400745	6.85371049	6.828374517	6.746956882	6.344320353	6.570899301	6.645424379	6.501871854	6.681429215	6.444976293	6.455754327	6.468760775	6.503806482	6.471869599	6.802563744	6.440787021	6.382799574	6.333366547	6.708239437	6.604409562	6.835963173	6.60266664	6.61237231	6.733940796	6.388443492	6.697807624	6.576116771	6.745889936	6.625669934	6.505996489	6.638595339	6.678464922	6.590012396	6.906947731	6.632884949	6.727918012	6.308428003	6.292675793
ABCC9	5.109884872	5.178179647	4.997368346	5.03960606	5.010889572	5.169016572	5.109884872	4.947919375	5.165800143	5.100412706	4.844802846	5.513242967	5.176209117	4.901303846	6.028491398	8.285430084	7.382958505	5.464520265	5.490924069	5.436838464	5.746421196	7.4256907	6.191280213	5.094655808	5.705267691	5.048144987	6.121521412	5.968060727	5.729641153	5.718621998	6.03280974	5.281795012	5.900542273	5.637847158	5.608139119	6.326623705	6.44432802	6.813679042	5.706333439	5.848511242	6.307294639	5.716276329	6.954504108	5.638706757	6.216630523	6.277168231	7.023352179	6.961000918	6.455082385
ABCD1	8.256292288	7.662053873	7.620356891	7.693137917	7.620523186	7.403231964	7.997387695	7.555596399	7.959466454	7.824696323	7.893063495	7.834064367	7.896209003	7.94587781	8.155270139	7.620003202	7.920274929	8.748999634	7.987632939	8.535901654	7.272870255	7.417733319	7.56354412	7.884971352	7.878870078	7.518395464	7.728255943	7.796056677	8.039058929	7.622786814	7.79340491	7.796992131	7.869824816	8.269831663	8.271524006	7.984966227	8.101568514	8.061430125	8.186385987	7.997016321	8.24371539	8.214742282	8.490536526	8.099090548	7.981361738	7.925355502	7.733887689	7.463039283	7.047284441
ABCD2	5.076853196	5.626964873	5.233269511	5.068984121	5.636621697	4.959087747	5.458471578	5.071123931	5.866802418	5.881603296	5.467247223	5.92308599	5.187333981	5.146976625	6.035017691	6.785754024	7.465777042	6.191280213	6.173274232	5.870426044	6.338053689	7.381534339	6.11501171	6.223263711	6.237495149	5.978102171	6.707226897	5.555525708	6.547943852	5.518701048	6.255200454	5.75898179	6.0494859	6.642645336	6.743972108	6.669527323	6.708239437	6.311502836	6.519753534	6.555795571	7.007862511	6.581059705	6.671619603	5.898000939	5.809528343	6.791948009	5.673814185	5.830784218	5.608627102
ABCD3	9.523485924	9.499105621	10.26795917	10.22691966	9.826089171	10.06189679	9.539288867	9.898346459	9.95245521	9.612056763	10.02303714	8.986883242	9.384373656	9.399173636	8.941001994	7.393764159	8.247754787	8.360384562	8.801740058	8.384610709	8.956380833	8.224610197	8.3800645	9.003857575	9.015442383	8.748999634	8.634812814	9.297413315	8.543179776	9.264763224	8.796002697	9.40193332	9.0686122	9.42375837	8.946964065	8.464854807	8.470536359	8.598594857	9.032266839	8.732019167	8.781013807	9.074502413	8.965478298	8.942203211	8.748730404	8.78798929	8.950724194	7.901924631	9.175516526
ABCD4	8.049127585	7.68256183	7.887689862	7.977058256	7.771312789	7.895230139	7.830680942	7.688765952	7.825475319	7.842098051	7.90786138	7.753829593	7.772078841	7.965661332	8.000846037	7.551057937	7.695147988	7.673335995	7.865248372	7.706061627	7.539760473	7.494666404	7.195136022	7.861363735	7.644424839	7.610714641	7.500833045	7.747132551	7.61460099	8.079192005	7.736812635	7.722167134	7.734465725	7.707595948	7.729619029	7.536261941	7.631712218	7.282366297	7.759312937	7.635468423	7.597362027	7.698565649	7.761163384	7.723060802	8.116168712	7.479047191	7.908046889	7.639036121	7.52384857
ABCE1	7.509454613	8.332698528	7.372342791	7.76707799	7.213611493	7.660101585	8.007528811	7.846793599	7.933810978	7.847703151	7.82086684	7.598635231	7.154888337	7.081987546	7.500274787	7.707595948	7.832679052	7.341246589	7.604358739	6.891016727	8.493397451	8.339927336	8.379535428	7.950811501	8.200281762	7.973061109	8.400815152	8.207184828	8.001667815	8.351449771	7.64213863	8.503344647	8.059020285	8.279355592	8.409452835	8.452158487	8.095275787	8.528795535	8.104626862	8.435010463	7.908620775	7.856265863	8.246534452	7.899935621	7.666487956	8.722862451	7.930998234	8.053485963	7.78422859
ABCF1	2.712208769	4.27730458	2.530347954	2.976698681	2.876224647	3.101092575	3.88763686	5.133644479	4.82646262	2.641550678	2.732228981	2.926195965	3.096157584	2.936267726	2.987337313	3.139480506	2.88712221	3.420930269	2.375755356	2.789585474	2.42799543	2.823764285	2.987337313	3.645215047	5.201531594	2.524606728	2.607486584	3.065447366	2.995486727	3.537248613	2.479006946	4.823933365	2.951518509	3.015720495	3.39996705	3.373546434	2.828524761	2.461123335	3.557763248	2.399484318	2.828524761	2.867344635	4.46696377	3.507085203	3.098008213	4.805810989	2.79303201	2.743718921	2.596659041
ABCF2	7.599955897	7.680851406	7.543969761	8.135502411	7.568636663	7.630629688	7.634165986	7.566836078	7.623455607	7.623455607	7.801083375	7.712407637	7.425865094	7.548692058	7.37389683	7.687713841	7.764522418	7.375756878	7.341412873	7.131023497	7.404457932	7.185856907	7.978957177	7.562270925	7.434340887	7.552919072	7.470168567	7.472543995	7.656506491	7.319621901	7.450912506	7.776511535	7.512192233	7.80921777	7.859249608	7.723060802	7.642293332	7.680322035	7.455188743	7.782024448	7.588659534	7.188124654	7.724099933	7.427278331	7.420361673	7.900167408	7.471843428	7.613495513	7.058095531
ABCF3	8.084733481	8.19184099	8.21001871	8.190830211	8.184603973	8.449732656	8.158357098	8.078816069	8.168739374	8.064429033	8.112011305	8.355875253	8.171527247	8.308225107	8.306287742	8.297618511	8.250938559	8.198655771	8.103697596	8.022560992	8.351881288	8.203296498	8.200494125	8.193631722	8.251135291	8.273632553	8.150986075	8.329997907	8.291475727	8.518871358	8.099090548	8.406797785	8.234907536	8.127853644	8.224610197	7.938192359	7.996656965	8.078816069	8.137094215	8.089137859	7.978204054	7.979369983	7.970904856	8.004627299	8.276997879	8.222174019	8.296112247	8.278532408	8.196374082
ABCG1	7.913844834	7.80525702	7.849262654	7.604358739	7.818953914	8.152160536	8.29123667	7.761163384	8.030242374	7.921281141	7.886872492	8.238339458	8.228588674	8.214097891	7.853154734	7.494496267	7.648241283	8.245493445	7.750053562	8.269355736	7.678806982	7.545400268	6.788515555	8.123957037	8.014282028	7.718797804	7.684990014	7.495761729	7.738166476	7.534859034	7.875643806	7.796215732	8.000286078	7.504041992	7.887488706	7.722544122	7.382077726	7.53958139	7.780309427	7.859824592	7.974727293	8.124606459	7.796215732	7.629757351	8.228993575	7.313644545	7.704215307	7.962011075	7.812644947
ABCG2	8.422386557	8.894111145	10.35255866	10.88955926	10.05110889	10.26345556	8.232505016	10.59647414	9.992613193	8.98371398	9.732798224	5.591694952	6.416746289	6.399316555	7.025400756	4.906507545	6.109848833	6.911107357	7.125951616	4.964061041	5.586740906	4.835173763	4.986542909	4.765266989	5.282003506	6.414373715	5.597713194	5.255937323	4.959804853	7.448246386	5.841095431	5.953353579	5.692745317	6.861709414	5.231833002	6.021513403	5.151326412	4.828142689	5.88011497	5.707362669	5.526310213	5.273139506	5.621462324	5.666721622	6.266056137	5.48301218	6.324403754	5.2470391	5.316476317
ABCG4	6.256232141	6.031790441	6.561671891	6.297068928	6.35985792	6.124320979	6.171207229	6.255356888	6.169161617	6.239581987	6.09354273	6.18995023	6.451564623	6.479005327	6.165426863	6.258779088	6.519048121	6.17579165	6.187952148	6.389276505	6.163630412	6.001884997	6.256417879	6.164109521	6.117735184	6.219509498	6.095836838	6.207505776	6.022662416	6.224489442	6.252971637	6.027157195	5.983801844	6.438173332	6.059620335	6.089546255	6.208398763	5.921830011	5.917639318	5.834759385	6.129924451	6.139612817	6.106801292	6.069451584	6.387461883	6.001225558	6.228891334	5.981353468	5.897832472
ABCG5	5.324956708	5.252963244	5.369902581	5.298537109	5.493640435	5.190070926	4.968174491	5.285313179	5.229473971	5.297438583	5.252454121	5.321014885	5.13748442	5.102681267	5.551655952	5.195793826	5.148281712	5.70990612	5.273706276	5.174395065	6.131695299	5.258578501	5.181061374	5.071823364	5.599303345	5.686249192	5.428647094	5.40022702	5.303283234	6.248602114	5.568818329	5.400589559	5.498175524	5.355720395	5.268694773	5.356627233	5.459748679	5.566012686	5.759128035	5.254769394	5.412599403	5.076704872	5.168465112	5.209022759	5.498175524	5.358383221	5.696589292	5.081414952	4.936700119
ABCG8	5.898691007	6.18215134	6.012126559	6.540613762	6.561021733	6.15857056	6.140292713	5.953507974	5.723413347	6.013911286	5.899341444	6.159606187	6.015145701	6.037298395	6.282878428	5.831941124	6.101603923	6.485196831	5.894214441	6.119408278	6.402639386	5.802816449	5.805324876	5.844605119	6.159794911	6.319751237	5.99004656	6.116586197	5.995508292	6.906427711	6.016979002	6.166305367	5.96754629	6.326459781	5.895870714	6.118210675	5.852331294	6.102106938	6.430453976	5.745764451	5.932178421	6.005122787	5.941619474	6.210038421	6.059620335	5.754254107	6.294709636	5.845895388	6.136223513
ABHD1	6.102106938	5.843534991	6.049943757	5.782592995	5.875282145	5.787988962	5.871052209	5.874467276	5.777724687	6.038944331	5.871230728	6.013257999	6.096316621	6.109157788	5.916038171	5.88141543	5.892131574	5.939754562	5.814542369	5.853305267	5.913089502	5.825032625	5.88141543	5.54378924	5.809003764	5.736208882	5.736695392	5.921830011	5.813598848	5.877940972	5.814703787	5.722894018	5.592542428	6.185799335	5.840949584	5.632608291	5.799364935	5.765300933	5.813098644	5.731255506	5.776907094	5.760125566	5.603423273	5.733790344	6.190772018	5.627530206	5.788169428	5.79261319	5.645128691
ABHD10	7.096427898	7.498322422	7.110780275	7.573836993	7.437840512	7.32627255	7.161362163	7.534264694	7.484559613	7.321941169	7.165278898	6.700986596	6.822247327	6.586760078	7.011725664	6.367365881	6.539971123	6.571058843	6.90746549	6.17513351	7.383452323	6.995084562	6.986524677	7.265173021	7.100922298	7.069510247	7.464259813	7.662782988	7.106056411	7.516875196	6.937726802	7.188303356	7.013959064	7.348258676	7.638084914	7.322102643	7.116438656	7.398892173	7.585035742	7.388660785	7.241426244	7.055571442	7.192297699	7.282869239	6.609702758	7.711520531	7.150526806	6.439379254	6.853012812
ABHD11	9.487777492	9.435739904	9.405283343	9.298488201	9.417073731	9.525590866	9.147648543	9.329223875	9.314507318	9.425778499	9.444903111	9.236664184	9.308586966	9.16926674	8.820123051	7.265173021	8.641497503	9.139073679	8.919116137	8.620147896	9.21150692	8.722365193	8.65404003	9.076265205	8.917632607	8.946964065	8.586618041	9.309258781	8.65677656	9.309594765	8.907139548	9.367808978	8.96669548	9.198807424	8.904273403	8.401268718	9.115938196	9.066475794	9.145655818	8.795179521	8.899086474	8.798016468	8.854579458	9.045150543	8.905540923	9.238479304	8.971205464	7.761352087	8.996656452
ABHD12	9.093631123	8.881352416	9.354597919	9.265125751	9.051320946	9.265821862	9.043345018	9.006604762	9.097470548	8.800323393	8.973667404	9.025446214	9.172271915	8.943761154	9.019039718	8.705867448	8.840984622	8.744256066	8.836041504	9.02768612	8.556728413	8.575124951	8.515407136	8.741591923	8.609114768	8.574883592	8.436092689	8.675203776	8.553127189	8.5140234	8.810812085	8.632706318	8.764410388	9.040162491	8.782353851	8.952530423	8.637918152	8.915820623	8.712443816	8.544187365	8.930175013	8.697040132	8.732275211	8.886824606	8.715815233	8.569203011	8.894111145	8.340366679	8.777198671
ABHD12B	5.443626752	7.05083832	6.071367962	6.261374773	6.674924115	6.974964055	7.296316452	6.947933131	8.016337183	5.807031019	6.962476513	5.572191034	5.848368267	5.316681992	4.840154642	4.827548222	5.057146559	5.096591112	6.163482428	5.863800507	6.133642258	4.966321134	4.978257019	4.988127786	7.165627386	5.750042901	5.571124205	7.074171487	6.084232215	5.553201526	5.79461666	6.598156894	6.334550957	6.021057122	6.807239582	6.745719168	5.437554441	5.553973721	5.638520042	5.396913189	6.489900939	6.193417532	6.673922756	6.051296455	5.399749884	5.458999922	4.927259071	5.129911194	4.8287171
ABHD13	8.734576161	8.711410533	8.630200428	8.53689845	8.605222179	8.528795535	8.712930614	8.678079942	8.667748151	8.688700275	8.867393495	8.472077726	8.347173872	8.632706318	8.498825102	8.405894683	8.517774596	8.633763173	8.37079441	8.409853162	8.72998283	8.636456054	8.601607985	8.664963118	8.636729343	8.602347893	8.677818935	8.560270536	8.432378768	8.720009023	8.598112294	8.72998283	8.596726273	8.793854319	8.609861029	8.861251376	8.631713175	8.741060775	8.850513464	8.842706582	8.704754602	8.864638872	8.807190965	8.641980433	8.666271427	8.752359032	8.678352798	8.541834783	8.831660658
ABHD14B	7.921281141	7.894417349	8.200057484	8.30238694	8.216646196	8.208627555	7.899563659	8.123362857	8.1820183	8.17612493	8.144035984	7.735046929	7.93762902	7.78613256	7.562790303	7.36506744	7.687349086	8.003141558	7.616486005	7.34107106	7.816189931	7.543788186	7.430599072	7.926794452	7.645620885	7.902503862	7.609644276	7.756349399	7.808683957	8.000650823	7.609644276	7.876753537	7.641589911	8.046264081	7.839064359	7.864259814	7.794916495	7.80921777	7.895230139	7.705011481	7.860197057	7.864467143	7.564098744	7.817255149	7.866770024	7.779528658	7.972131798	7.392697563	7.284046533
ABHD15	8.165000651	8.021408021	7.970069445	8.166364671	8.307762587	7.968654267	7.852601912	7.83520781	8.167129519	8.039058929	8.096436735	7.8103681	7.794722088	7.90724659	7.743362539	7.658864676	7.936535784	7.522781508	7.572233122	7.606049617	7.414383539	7.655600931	7.41368998	7.684023893	7.641942324	7.370633341	7.568797071	7.735046929	7.552750814	7.480973896	7.78654991	7.632951167	7.593093465	7.777473333	7.756105845	7.594913468	7.641773401	7.686628426	7.747707687	7.886695182	7.887104297	7.886872492	7.813573681	7.75060119	7.42601827	7.65428391	7.637671911	7.573087534	7.640107536
ABHD16A	8.372802606	8.248181982	8.226723888	8.616637807	8.367052205	8.36794663	8.264380523	8.306057717	8.188238825	8.213247931	8.264599374	8.671341816	8.410105594	8.555133811	8.471221107	7.925355502	8.190653469	8.506953866	8.434519671	8.457641892	8.2598936	8.189822831	8.079192005	8.537144875	8.432175957	8.392676531	8.083942442	8.560789436	8.461162506	8.324478466	8.315206716	8.534632119	8.594728714	8.67058305	8.442772851	8.430371524	8.409452835	8.593476321	8.346719573	8.24481983	8.414931128	8.149571924	8.518198146	8.440561071	8.41642812	8.455857037	8.207798773	8.102255623	8.327524317
ABHD17B	7.749153234	7.437661899	7.881560687	7.890360268	7.682966693	7.718423073	7.340391815	7.566464587	7.226489427	7.359353987	7.388660785	7.587028405	7.80053488	8.138954671	7.702494881	7.034895017	7.343997764	7.182003469	7.363810707	7.588135204	7.723928577	7.603154267	6.929735292	8.121279997	7.949845045	7.663348998	7.383452323	7.764702872	7.464259813	7.807155763	7.643216075	8.013524443	7.590249588	7.236331092	7.580825953	7.171569179	7.038145173	7.581201049	7.6546765	7.672423227	7.562624778	7.615981053	7.828690594	7.588659534	7.513296063	7.362187409	6.971932727	7.034017041	7.718059446
ABHD17C	9.955283018	9.704722829	10.51651809	10.162927	10.05241197	10.23848456	9.798616236	9.966075457	9.845343438	9.744314638	9.886120836	9.744314638	9.890020292	10.04435394	9.62072876	8.874777974	8.895463815	9.828367512	9.51991122	9.698858561	9.846417616	9.021151923	9.252545648	9.615371916	9.72606838	9.742718079	9.286518948	9.536156588	9.492808373	9.785608089	9.674180033	9.618477303	9.752749926	9.591796406	9.440651021	9.143092791	9.41427355	9.143734121	9.789464055	9.562770211	9.418224968	9.469092689	9.573027819	9.831779485	10.04672977	9.221835202	9.662895351	9.16007998	9.654541236
ABHD18	8.369055674	8.24224331	8.371961106	8.619903417	8.293497635	8.443739819	8.451924294	8.527828729	8.739224665	8.4974065	8.539717623	7.887104297	8.022000371	7.858717407	7.911087421	7.29564531	7.548692058	7.884971352	7.833438581	7.599567172	8.121279997	7.989010288	7.519922888	7.956471089	8.068771972	7.81600792	7.857607977	8.088349484	8.190830211	8.114387456	7.842875368	8.427132349	8.204607895	8.105402239	8.057995874	7.615134539	8.255640629	7.840128039	8.335962375	8.22359095	7.973414092	8.166364671	8.032571668	8.147953741	7.851235866	8.417428376	7.933627933	7.295152245	7.811722564
ABHD2	8.977584657	9.46780455	9.771533781	9.185102692	9.374750322	9.047760765	9.536975569	9.293187182	9.201743477	9.539748736	9.021740958	9.917602574	9.534753619	9.312696847	9.936588896	9.030128348	9.392474328	10.2070647	9.745348516	9.851921025	10.07232233	9.427936943	9.738865501	9.59225554	10.02991881	10.22559	9.603981026	9.455787741	9.793658042	10.24456192	9.697488561	9.568979013	9.939606016	10.22915551	9.513722504	9.934211643	9.674180033	9.744314638	10.14217527	9.797556962	9.606761136	9.51515345	9.894490224	9.646336087	10.37208683	9.586586358	10.25344099	9.617514843	10.04495141
ABHD3	10.09367554	9.96667598	10.69936178	10.54945434	10.45329439	10.5022628	10.11309075	10.51392464	10.15150133	10.04495141	10.30202316	9.864559932	10.32545676	10.32454561	9.874973526	8.240198174	9.201078053	9.461205173	10.15829628	10.03956931	9.247758624	9.21221419	8.301696555	10.01270473	10.05487671	9.576542165	9.431115868	9.553476249	9.634980503	9.485167948	9.76144431	10.0415504	9.979313712	9.339554688	9.212801994	8.880852208	9.320498321	9.023299329	9.393663612	9.152011779	9.683211128	9.602580353	10.13583284	9.852483615	9.576089876	9.373728039	9.275181446	8.44783914	9.603981026
ABHD4	8.291691733	8.340366679	9.01030551	9.24511561	9.189617412	8.535654767	8.437400799	8.562524561	8.701944824	8.712443816	8.786301345	8.043079648	8.169360011	8.145394954	8.681147805	8.014714496	8.733396762	8.469635644	8.442030776	8.482240802	8.150774331	8.251533908	8.018078874	8.332698528	8.311833426	7.597541973	8.149799277	8.034942999	8.293497635	8.398647531	8.235959026	7.994022778	8.351449771	8.496195889	8.5591244	8.47253374	8.711410533	8.51213196	8.709320674	8.188616284	8.600645003	8.426890395	8.532446021	8.353005846	8.551707648	8.208004066	8.33470554	7.480826447	7.901924631
ABHD5	8.704497289	8.342904828	9.874973526	9.606298704	9.220126149	9.566896826	8.441333411	8.930479171	9.326415717	9.010589636	9.123078979	8.528795535	8.595995802	8.522168279	8.428796937	9.009072224	9.015780833	8.931607453	8.517016753	8.728375367	8.800613592	8.843313665	8.612179695	8.595258089	8.692357518	8.884554905	9.11493801	8.662465655	8.577696123	8.80259703	8.54291587	8.890492181	8.817312596	8.635302504	8.30238694	8.573371895	8.697515081	8.570362356	8.669538537	8.287781197	8.324712946	8.442030776	8.516791004	8.488635995	8.822735905	8.46158853	8.696509662	9.391341257	8.669802035
ABHD6	8.231309518	8.129259982	8.566178541	8.602790783	8.383891487	8.688700275	8.163767153	8.389507701	8.44899281	8.010809351	8.365472905	8.318959386	8.379775579	8.405669506	8.017696815	6.937726802	7.42779185	8.200697945	8.043712643	7.89328211	8.097084312	7.72101818	7.363619857	7.817049908	8.02767496	7.934771455	7.914782484	8.11822087	7.707767838	8.090896452	7.961458338	8.617861543	8.204148759	8.55866988	8.003526069	7.651070417	8.124166278	8.037776091	7.969493101	8.029217328	7.783658103	7.817440208	8.225646394	8.169549499	8.022560992	7.864664492	8.183013003	7.124941371	7.761352087
ABHD8	7.070350141	6.764923475	7.154888337	7.002147109	6.966701941	6.898203321	6.740404227	6.618801114	6.650509253	7.03335102	6.765069865	6.778933072	6.967211468	7.14849693	7.048657338	7.12576317	7.226315392	6.956237308	6.949415864	7.019802153	6.715936466	6.808060551	6.801589577	6.746440141	6.763457565	6.784899329	6.976578546	6.842541474	6.879971184	6.619117437	6.91582283	6.75619751	6.745889936	6.973412544	6.94809422	7.053539033	6.702356446	6.927007946	6.7738519	6.866512258	6.937262765	6.954978047	6.798898281	7.04014825	7.046261047	6.742532217	6.885254468	6.99648309	6.804433498
ABI1	8.597874325	8.76470714	8.961736713	8.898196175	8.814600753	8.958435316	8.972716279	8.937180395	8.981587425	8.998529427	8.937770708	8.915271576	8.919396056	8.964799426	8.899086474	8.639443826	8.746834645	8.697744223	9.02768612	9.092430979	9.092112977	8.869679811	8.611338798	8.943761154	9.073873139	8.840984622	8.960838217	8.84646261	8.79303993	9.078960228	8.909851624	8.98778101	8.945225419	8.859853731	8.792081186	8.673083914	8.856513694	8.525433522	8.883404497	8.827957548	8.912733007	8.919678953	8.898196175	8.67911773	8.943376933	8.848286879	8.771395062	8.612390159	8.883699208
ABI2	6.927861378	7.562458016	6.758493851	7.045066737	6.911424813	6.791126316	7.405164123	7.096098403	7.566653071	7.291566332	7.128529135	7.429934172	7.136255704	7.013237443	7.414723907	8.238339458	7.874536513	7.161693951	7.588858894	6.987041993	7.890757929	7.914782484	7.771499351	7.548888927	7.587028405	7.342994746	7.622100885	7.653221629	7.444137007	7.182695816	7.732207522	7.435334619	7.494322671	7.553789605	7.605712328	7.685632657	7.571461658	8.034762501	7.420361673	7.69005782	8.019259722	7.825475319	7.756349399	7.542489755	7.271259075	7.899563659	7.461021754	7.889761187	7.441939727
ABI3	7.20223058	7.288080075	7.106579814	7.079151276	7.511813417	7.394501838	7.333858608	7.218741242	7.602406811	7.619130716	7.613858077	8.100988143	7.731613019	7.609150264	7.851847595	8.592506142	8.433327568	7.761163384	8.231903577	8.246307583	7.408327415	8.0252755	7.832305827	7.644623081	7.608992407	7.687893182	8.461843475	7.539089863	7.941140042	7.562624778	7.856473191	7.462523104	7.681211131	7.877701093	8.133205936	8.36291763	8.034942999	8.40055508	7.668945622	8.006185836	8.468713175	7.92066515	8.319794405	7.714384345	7.918206646	8.20590523	7.942780087	8.389051081	7.724846928
ABI3BP	7.658711798	7.898456899	5.815853188	6.313056053	7.14300932	7.241913811	8.522386394	7.692006598	8.217515053	7.919704503	7.479382361	8.629254995	7.222481455	6.321640002	7.552919072	9.839350108	6.588779526	6.186656683	8.664413042	7.570758955	6.670547704	9.886695869	7.700013129	8.023343141	7.954791769	7.791379031	8.998529427	7.269300767	8.477066634	7.194281883	8.278532408	7.201166522	8.342064849	7.248757345	8.803159408	9.387578497	9.282308133	8.926810325	7.961458338	10.21703784	9.556600963	8.849184093	8.550999097	8.155462681	7.838497395	9.17127335	7.800923231	6.015639125	7.977058256
ABL1	8.927088929	8.843011586	9.201078053	9.117922075	9.116961382	9.275181446	8.939487326	8.92804039	9.16926674	9.053020776	8.970896387	8.782098415	8.739737391	8.769794917	8.582470252	9.699310322	9.045802258	8.371961106	8.647984878	8.328325515	8.52687976	8.65150997	8.63043054	8.649819029	8.667473139	8.647984878	8.722600037	8.59182505	8.65150997	8.382164571	8.5696409	8.633996213	8.598814047	8.705574111	8.68085704	8.688207602	8.669538537	8.736388489	8.760220373	8.740770597	8.843011586	8.802880623	8.771395062	8.774251444	8.539717623	8.740553797	8.784150341	9.60108242	8.405214634
ABL2	7.60112352	7.672594825	7.515629603	7.516507903	7.362387684	7.628253713	7.729619029	7.455924269	7.418073867	7.599955897	7.547102195	7.926794452	7.79058671	7.843260088	7.760782814	9.34825262	8.792081186	7.773179982	7.921838912	8.015110365	8.121502408	8.651970549	8.533424783	7.986448403	7.812257376	8.21345896	8.290378741	7.852426127	7.992332113	7.673691398	7.906423782	7.59439412	7.942089059	7.67519832	7.683845412	8.078816069	7.987839667	8.061021615	7.6525229	7.775371924	7.909780562	7.572721177	7.729079973	7.612188559	7.823541977	7.716001232	7.763421638	9.176203411	7.572038137
ABLIM1	9.324871032	9.165655579	9.608746218	9.25221771	9.420553075	9.204777708	9.289373245	9.386721772	9.259767044	9.450927032	9.351269272	9.512792143	9.364764333	9.3047506	9.695413771	8.495406081	8.67441225	9.525091055	9.431115868	9.387578497	9.783623904	9.193747835	9.409303806	9.395670574	9.607740472	9.643401621	9.216427009	9.334976566	9.541109893	9.898980843	9.454489011	9.331959188	9.562770211	9.813808729	9.639948152	9.57017611	9.296668968	9.563639396	9.609633146	9.392155416	9.412418765	9.468644005	9.386364875	9.517303611	9.809892618	9.093055849	9.765125447	9.298167132	9.745879792
ABLIM2	3.753016922	4.009673275	3.280796235	3.151432752	3.592084119	3.500764222	3.361224475	3.460381964	3.496741823	3.20605617	3.454727742	3.393516944	3.335266707	3.519929782	3.50531688	3.174814399	3.253440585	3.860266061	3.383831006	3.319159665	3.676416561	3.337651003	3.686203178	3.515609764	3.433117773	4.007786124	3.336746657	3.40546583	3.291125538	4.527704703	3.307211681	3.587232654	3.349678616	3.211029233	3.377508347	3.025536957	3.185893288	3.545157636	3.443111807	3.38780282	3.167313069	3.128672497	3.703786922	3.245929343	3.751213191	3.27388325	3.536868762	4.374156734	3.174270872
ABLIM3	6.824755754	6.594976019	6.46657603	6.324563876	6.888836251	6.629987843	6.783870464	6.795481646	6.8793136	6.759478266	6.85660646	7.115475418	6.845557143	6.610713654	7.146476454	7.82660326	7.856860916	7.123372264	6.843506826	7.499342324	7.169099588	7.288933314	7.513869679	6.787619821	7.044198066	6.556972994	7.242614533	6.801409116	7.025062826	6.981112349	6.896820671	6.662589807	6.641606212	7.057396694	7.269471729	7.530133385	7.661310851	7.211997035	6.921792158	7.093252507	7.475940887	7.26896299	7.323352879	6.92563113	7.354529361	7.198561482	7.362728747	7.386707397	6.765535764
ABO	9.300741561	8.592027539	9.723575162	8.880581735	9.694333463	8.833276949	8.883404497	8.641980433	9.067351381	9.285891446	8.835207757	9.471904141	9.349098894	8.987169448	8.160946809	6.977101583	7.418287806	8.84888099	8.529541395	7.868877528	8.371021785	7.225401301	7.719018104	8.368156909	7.91765441	7.986448403	7.936535784	8.406539696	8.535901654	8.58925973	7.952158838	8.033768835	8.875923405	9.191200896	8.089735511	7.379001901	8.425176564	7.822080437	9.474774433	8.040656923	8.477751128	9.573983929	9.080230801	8.459479027	8.843011586	7.817049908	8.907738569	7.346817647	8.614683086
ABR	9.888290075	9.689474637	10.0422745	10.03650625	10.01008785	10.02936748	9.852972087	9.852972087	10.21486757	9.990813858	10.09643189	9.848037775	9.762490127	9.938377368	9.436525208	9.005685102	9.263359998	9.557028234	9.59084104	9.634588287	9.298488201	8.755282465	9.157790967	9.676011155	9.490670855	9.439903929	9.188696928	9.47682837	9.255796966	9.441366011	9.687045429	9.612983272	9.372200369	9.886695869	9.699310322	9.202464074	9.399571734	9.610612658	9.567361181	9.657895157	9.623802494	9.767829926	9.670702426	9.704345691	9.57017611	9.356788665	9.493269779	9.228599878	9.349475568
ABRA	5.503464492	5.129370505	5.695384134	5.599694018	5.601974081	5.338086461	5.650166287	5.353086106	5.16705312	5.276631153	5.358908311	5.41630666	5.366331206	5.752775516	5.514455118	5.407560636	5.550228222	5.445139912	5.124480051	5.433131744	5.468671124	5.418659519	5.425452372	5.202960709	5.252454121	5.26570621	5.230582247	5.370427455	5.182684298	5.351866465	5.229653227	5.330806187	5.407560636	5.465579978	5.473536745	5.307229149	5.554882524	5.211570809	5.230000928	5.31756459	5.418826448	5.248638928	5.255623037	5.40022702	5.575406065	5.307915596	5.646112026	5.294783389	5.527244312
ABRACL	8.461162506	7.891935859	8.647270054	8.56943659	8.654553373	8.62581723	8.25332877	8.561294715	8.606656111	8.421030468	8.593980521	7.867925507	8.05126916	8.391276838	8.119724135	6.966196968	7.469327335	7.910914853	8.415125382	7.599955897	8.218757679	7.741257481	7.383452323	7.725799221	8.016337183	8.022560992	8.181436266	8.43156649	8.079931217	8.185765205	7.961666472	8.593254233	7.892358548	8.220629506	7.418287806	7.420884751	7.696813143	7.727488266	8.267138589	7.781648343	7.795112681	7.746583911	7.492417595	7.808871686	7.72048667	7.958668096	7.645805301	7.103680742	8.090294247
ABRAXAS1	6.937895216	7.050681576	6.569517164	7.064087891	7.093108451	6.794621299	6.975905186	6.995245512	7.402194372	7.202070676	7.437840512	6.531432968	6.018798634	6.107456969	6.583680299	6.824432654	6.758195871	5.991392464	6.845226384	5.94307366	6.980627333	6.920586298	6.495477828	6.814004382	7.090963696	6.665112649	7.268267791	6.767664992	6.617321583	6.910924611	6.697807624	6.844394801	6.543446374	6.806610248	6.910924611	6.954180625	6.814997797	7.00641735	7.22789487	7.252085937	7.251757976	7.294751199	6.963274009	6.414373715	6.347888507	6.954829673	6.366347378	6.555138655	6.58910833
ABRAXAS2	8.078136876	8.17829718	8.091887396	8.249665478	8.141650474	8.269831663	8.092298411	8.120513038	8.362281316	8.05743814	8.225245976	7.955509469	7.716001232	7.854074744	8.032384657	7.532262755	7.874718164	8.071530507	8.078996434	7.677252417	8.238533503	8.227354579	7.890163465	8.168319388	8.183013003	8.241852061	8.323198438	8.178085252	8.1820183	8.430819429	7.859033688	8.374358384	8.16230539	8.230025213	8.100812032	8.049313977	8.095445548	8.259466215	8.066308868	7.956842143	7.954154588	7.992520122	7.929360885	8.073121538	8.199456337	8.289538542	7.91125039	7.631355557	7.955294724
ABT1	7.530316379	7.33984378	7.33984378	7.58633885	7.339151953	7.554456603	7.054422227	7.286590774	7.340558594	7.199591723	7.274743742	7.128171662	7.103516183	7.062305404	6.999996354	6.748507907	7.180492815	7.311550149	6.943563583	6.767844818	7.131023497	7.154100334	6.728247972	7.273708335	7.092940192	7.315536033	7.255364752	7.36506744	7.343342743	7.204255661	7.31396613	7.48582816	7.368010758	7.291246854	7.426580575	7.242614533	7.089089017	7.274615745	7.346180048	7.378009096	7.286236281	7.379001901	7.27886925	6.913219557	7.151000284	7.42779185	6.924960313	6.607901891	6.650360652
ABTB1	7.311178074	7.164458845	7.527971353	7.28677978	7.330694765	7.369588939	7.251602838	7.196887354	7.148651714	7.233797712	7.272496818	7.495024845	7.295301982	7.467883503	7.474913119	8.377054778	8.109092402	7.869017704	7.690827416	7.951968543	7.628434346	7.640918205	7.705186198	7.347014895	7.546629084	7.696813143	7.919148256	7.360039533	7.565551698	7.523325449	7.49613783	6.968536123	7.443008388	7.330694765	7.444320757	7.612381708	7.472386931	7.447360685	7.100922298	7.069853485	7.170557226	7.140201773	7.262074489	7.350838271	7.634165986	7.068124252	7.54358895	8.625518674	7.277640095
ABTB2	7.771689635	7.674303925	7.957749858	7.853717378	7.552024064	7.682391561	8.027287746	7.652360739	7.409061175	7.22442185	7.413378644	7.702494881	7.87584499	8.110158361	7.57663965	6.832278784	6.893401127	7.512747703	7.495940927	7.585950018	7.376499369	7.066771251	6.968536123	7.748979417	7.711897141	7.610547109	7.295492653	7.309939254	7.631712218	7.615134539	7.50135355	7.408327415	7.554129765	7.804419911	7.203782339	7.287559539	7.243849241	7.279045064	7.607763184	7.484006955	7.392697563	7.347729812	7.52439656	7.328243551	7.474913119	7.168239418	7.351163787	6.827882333	7.190450006
ACAA1	4.072595131	4.66113399	4.767430302	4.306110508	4.307403511	3.612495582	3.976832447	3.918456577	4.087595178	3.965777743	3.943087057	4.555830544	3.832838035	4.361988988	4.33806602	4.196837594	4.166740026	3.795493793	4.493821735	4.105218646	3.959064642	3.856766667	3.811805494	4.514417642	4.601293886	4.393339125	4.535798024	4.719402481	4.039493556	4.896979829	4.138652806	4.85318777	4.496737281	3.913575236	4.134209723	4.184755763	3.848548726	4.253733033	4.497830558	4.852049039	4.064873654	4.551849676	4.473352526	4.034993041	4.220493787	3.738050019	3.913902297	4.626016323	3.838445083
ACAA2	9.580741003	9.28556287	9.614852041	10.30260831	9.685122909	10.01072075	9.268504584	9.349867515	10.14564885	9.655076178	9.673248994	8.90578838	8.65036506	9.13151263	9.127183074	7.049675538	8.129688458	8.617861543	8.896254622	8.779133045	8.851521918	8.406066926	8.063445403	9.11433628	8.889742785	8.90741669	8.530685953	9.060155745	8.628999469	8.96809604	8.837393541	9.199164123	9.159421205	8.852112029	8.514268996	8.679354243	8.585398922	8.268357753	8.941001994	8.578961192	9.005051595	9.1244208	8.802880623	8.642233275	9.02516025	8.715563645	8.880581735	7.532834059	9.25221771
ACACA	7.412059686	7.727131822	7.389889555	7.446146516	7.456302384	7.22442185	7.27854732	7.459649514	7.002147109	7.014465019	7.046591031	7.413856317	7.789871442	7.586850951	7.624826892	6.806779233	6.840170463	7.116933627	7.456843579	6.554075814	7.606830903	7.122032366	6.953219144	7.655797076	7.533188647	7.337989619	7.302455024	7.851628331	7.500274787	7.428511565	7.632437123	8.067724991	7.414048473	7.371350215	7.352586025	6.992859817	7.246969109	7.482571885	7.57967525	7.541404248	7.262969863	7.471503335	7.482067411	7.442617536	7.169842075	7.628253713	7.57931758	7.058587811	7.529912897
ACACB	8.039619611	7.915718533	7.581009402	8.018682438	8.00185268	7.866166922	7.635626841	8.111610007	8.168968534	8.063241128	8.153186569	7.035191193	7.524789569	7.700013129	7.18429564	7.130854016	6.673752291	6.76968639	7.209600462	6.46829188	6.990600852	6.470617598	6.561508547	7.525165781	6.698300497	7.084993023	6.963831028	7.04404093	6.873905769	7.143320397	7.125951616	7.258715746	7.054569703	6.992213634	6.743341806	6.757534866	6.944382019	7.061476994	7.477295488	7.351517797	7.064087891	7.667634579	7.148991763	7.364899446	6.614889852	7.101603974	7.213440547	6.798577118	6.795147624
ACAD10	8.083339742	7.901334861	8.182804355	8.215999316	8.286111087	8.185765205	7.68256183	7.712966101	8.100988143	7.839243072	7.917289529	7.444487653	7.655072607	7.744910844	7.31500194	7.595469478	7.211997035	7.244014905	7.368904355	6.625529113	7.490356999	7.124941371	6.96149654	7.620356891	7.364715908	7.455741017	7.233439702	7.635275075	7.403764713	7.702494881	7.353598896	7.739314341	7.484006955	7.248956744	7.227519879	6.943915267	7.116269195	7.04981578	7.345627378	7.247869358	7.043063507	7.381354593	6.981443769	7.329465487	7.219842717	7.257028256	7.239389579	7.153083602	7.118589678
ACAD8	8.394990927	8.325399376	8.505961095	8.703983658	8.602080674	8.636456054	8.314986869	8.331766643	8.560789436	8.367052205	8.429691051	7.922992356	7.983941492	8.145819124	8.120918051	7.835564449	7.794370566	7.97956766	7.862165822	7.773506799	8.075247118	7.94337732	7.605339195	8.092917995	7.859824592	8.011795067	7.772837232	8.492075181	8.159457884	8.135502411	7.872126182	8.028092957	8.250723203	8.175312854	8.301257077	7.559272092	8.083942442	7.98218909	8.214971144	7.785544826	8.050659325	7.980269761	8.00123275	8.130344215	8.102868932	8.085906975	8.163133928	7.830848332	7.932364949
ACAD9	8.581205483	8.754769503	8.648501985	8.710610602	8.970896387	8.864359923	8.300221481	8.536665485	8.460911349	8.467799746	8.401054293	8.554148485	8.470536359	8.398160847	8.413161981	8.416028045	8.241852061	8.504530457	8.50529647	7.981971016	8.637183518	8.530255148	8.274278968	8.65625289	8.407005941	8.607675061	8.415770927	8.806890804	8.695451377	8.777756988	8.474597685	8.822992992	8.769208181	8.751800424	8.573125083	8.515159312	8.484125917	8.793574329	8.556295921	8.460413232	8.411985983	8.306667277	8.418289073	8.523274652	8.598594857	8.75369044	8.688207602	8.485687918	8.491621804
ACADL	4.476993227	4.612909132	4.006881036	4.357897766	4.328039954	4.668350979	4.466333371	4.316436935	4.542139011	4.570205156	4.329260692	4.351453066	4.352618317	4.351453066	4.496073057	4.31303502	4.544497314	4.582356862	4.24742152	4.313951164	4.480343208	4.248186618	4.625841523	4.396264836	4.280551083	4.620518734	4.362954461	4.479236799	4.539197573	4.291161878	4.538739862	4.204472442	4.385647995	4.428866268	4.479236799	4.589038796	4.443647693	4.382002298	4.294945315	4.382002298	4.376489251	4.475167876	4.406410353	4.499921733	4.5448828	4.242799828	4.411866414	4.216510643	4.540650073
ACADM	9.890571042	9.689937438	10.61493832	10.8533051	10.29205204	10.8909797	10.21853191	10.6757465	10.46285695	10.38610947	10.44515019	8.53856369	8.980944302	9.420928953	9.088683879	9.199484154	9.400739222	8.828245349	9.262209689	8.651970549	8.947225258	9.414712999	8.856222447	9.297413315	9.244415524	9.209373822	9.350579403	9.651650023	9.099160735	9.219141923	8.937489409	9.560960134	9.068932529	9.574451036	9.503397677	9.102967385	9.232281203	8.927743882	9.460717112	9.5848127	9.045802258	9.335899797	9.591323737	9.097470548	8.659134352	9.238136	9.162384227	8.825771975	9.118903628
ACADS	9.605440525	9.258063411	10.20631663	10.33101156	10.16450717	10.19361116	9.069254249	9.805610421	9.96136112	9.897299859	9.815279054	9.017004398	8.939213022	9.149571302	8.775916475	7.567034312	8.613137198	8.863820939	8.67911773	8.226723888	8.869067498	7.997016321	7.819385507	8.391276838	8.130344215	9.076012164	8.259232359	8.602080674	8.250276616	9.112404659	8.586861946	9.074502413	8.608612676	9.345965093	8.483638234	8.374971479	8.268749875	8.462776528	8.847580737	8.516102476	8.241852061	8.394320031	8.096241811	8.548745397	8.946080662	8.396355082	8.769494777	7.187203578	8.542661121
ACADSB	7.957574812	8.087537526	7.960405643	8.328117686	7.700201374	7.982746348	8.145603418	8.096638592	8.382363556	8.357474645	8.273025913	7.006808516	7.176156341	7.532080655	7.229097228	6.191592482	6.649227993	6.695835146	6.846511603	5.997732725	7.39646628	6.512969621	6.262049909	7.622282164	6.978434926	7.414891189	7.116933627	7.872315776	6.935782487	7.382802007	7.123855948	7.821887177	7.45482868	7.376123815	7.53958139	6.911789919	7.351163787	7.108762184	8.0154785	7.490356999	6.993507984	7.831782254	7.282044314	7.093571676	6.072239704	7.52384857	6.584668731	6.022482141	7.065269463
ACADVL	10.5797901	10.6203894	10.87724756	11.18656754	11.00906385	11.18504262	10.30806767	10.71687327	10.81164089	10.68831268	10.7740696	10.60137966	10.71887879	10.54081084	10.58259195	10.22559	10.53259413	10.47624412	10.64652176	10.34190133	10.24304133	10.05308409	10.75660455	10.37685662	10.26280778	10.27930662	10.00738445	10.2580534	10.29876461	10.35572105	10.37527677	10.74877429	10.49345052	9.926145707	9.866294379	9.759460692	10.20487096	9.88720596	9.928496274	9.725111122	9.588061972	9.644384	9.960641782	10.48442903	10.42564408	10.13722044	10.35093695	10.3892123	10.17612206
ACAN	5.990705131	6.222653878	6.393268946	6.040133041	5.804861703	5.829221676	5.927473985	5.822648723	5.66533869	5.962169654	5.891112777	6.064552914	6.260217822	5.932991769	6.039617367	6.437190473	6.246356804	6.055195335	5.713076975	6.224985456	5.846895027	6.080724143	5.911513902	5.799364935	5.917287362	5.744610441	5.71680536	6.108295804	5.824690432	5.733958228	5.937794546	5.684569032	6.02700246	5.842249721	5.887606459	5.938612736	5.888770814	6.053655162	5.739071247	5.760958174	5.802816449	5.810960822	5.944402946	6.049649347	6.17409454	5.792788629	6.270453161	6.134515878	5.872298636
ACAP1	6.979592748	7.018247869	6.922634758	6.998215398	7.161529404	6.793627852	6.753210445	6.741653374	7.141965126	7.210097653	6.905889195	7.623626756	7.293848462	7.068298965	7.448940574	8.12272987	7.740617942	7.903834624	7.842098051	7.705376085	7.570560208	8.182576212	7.466145145	7.727862483	7.852601912	7.767856242	7.965283937	7.336841014	8.152982811	7.27317251	7.687893182	7.133304719	7.890968253	7.173013544	7.588135204	7.80247854	7.609833326	7.447176476	7.250756674	7.616890538	7.555997297	7.464259813	7.451290708	7.398397687	7.629907937	7.516352531	7.388462967	8.431315532	7.707595948
ACAP2	8.735864018	8.788512879	9.06330221	9.050644868	8.96669548	8.836535213	8.949495659	9.018163309	9.084574448	9.038278121	9.209373822	8.810812085	8.725906904	8.69259372	8.59182505	8.948925137	8.586618041	8.608179153	8.876878464	8.879191672	8.811071284	8.664963118	8.500834716	8.575124951	8.808066387	8.784710586	8.933082459	8.597874325	8.613137198	8.849420445	8.604267907	8.802880623	8.805993529	8.731219458	8.539717623	8.755282465	8.665452949	8.766249837	8.628999469	8.985929718	8.55769991	8.666990083	8.833276949	8.665452949	8.431983967	8.689012524	8.719721926	8.770584326	8.843612598
ACAP3	7.584608596	7.372342791	7.565369582	7.573469575	7.475940887	7.61616055	7.426580575	7.324702075	7.134789	7.318758396	7.31396613	7.635089263	7.823934546	7.647141542	7.559272092	7.902840644	7.649600689	7.39112082	7.501739051	7.43802282	7.223004001	7.397865629	7.648793499	7.493287892	7.238021552	7.444658878	7.190785961	7.327171901	7.483511416	7.198731059	7.477437377	7.289085515	7.508201657	7.260177557	7.161848118	7.074333439	7.408327415	7.120498073	7.132781576	7.019984872	7.143320397	6.828203998	7.228049669	7.516188	7.774428753	7.164951796	7.662577022	7.613661935	7.46063446
ACAT2	7.248586911	7.677999813	8.527828729	7.712733428	8.075247118	8.33883552	7.346673271	8.34927183	7.605531283	7.825663675	8.073121538	7.47037025	7.838319255	7.710810083	7.406064136	6.522587976	6.301865979	6.812651046	7.603332691	6.929068455	7.562982033	7.344397952	5.904413223	7.64997269	7.669148597	7.185856907	7.50694772	8.333331869	7.392553776	7.716001232	7.600435196	8.703476535	7.549252406	8.471622663	7.533365652	6.721012857	7.385832876	8.075079419	7.768281347	7.663146222	7.62415033	7.641942324	7.938524129	7.390066425	7.415599807	7.645045362	7.411179363	6.396743752	7.874361761
ACBD3	10.01337631	9.945635072	9.731347787	9.671671641	9.812921789	9.727265423	10.00539806	9.954748539	9.774257259	9.908658876	10.02179852	10.1989348	10.28827553	10.31190522	10.16224181	9.820192575	10.14942474	10.25574346	10.18862024	10.19142877	10.35093695	10.12617478	9.851921025	10.28063216	10.27930662	10.33943398	10.1172125	10.48073301	10.31190522	10.24229085	10.41585223	10.46214957	10.32802697	10.2229113	10.16029918	10.18114624	10.27930662	10.08880668	10.38698604	10.26124918	10.16937137	10.39168939	10.34035423	10.32627129	10.48719614	10.16868172	10.35422016	9.815279054	10.20930712
ACBD4	7.022807476	6.728927295	6.936756253	7.074171487	6.949904692	7.048472359	6.426936372	6.754267466	7.035555681	7.0109162	6.968901172	6.79616707	6.842360735	6.827556703	6.915007213	6.855903445	6.977571603	6.792285561	6.986365425	6.624825369	6.520997663	6.648872554	6.452142017	6.648022099	6.387461883	6.616960642	6.564341382	6.816719191	6.675735006	6.752223992	6.75981705	6.622312861	6.538842558	6.622831293	6.426304534	6.630483686	6.392042886	6.581059705	6.68582488	6.67609978	6.590676206	6.198936807	6.359188553	6.652209135	6.527766241	6.460869165	6.556470713	6.582691093	6.799407302
ACBD5	8.549722403	8.474597685	8.499282319	8.713989275	8.636729343	8.647005563	8.67574808	8.553866451	8.651970549	8.416221749	8.691321652	8.123957037	7.883616946	8.249266766	8.36972675	7.552574373	7.789716802	7.874908187	8.035944113	7.822680935	8.339057272	7.861773894	8.054261077	8.163320387	8.362706872	8.163514424	8.387887067	8.480773277	8.144035984	9.463075949	8.065877906	8.673384068	8.513550935	8.34225734	8.126678838	7.761163384	7.941140042	8.190653469	8.867973397	8.042512597	8.475534435	8.496195889	8.114566073	8.165970523	7.942258281	8.305844286	8.149799277	7.756922142	8.626047001
ACBD6	5.312718018	5.915071789	5.482659718	5.687038958	5.437020911	5.655295413	5.505511274	5.765908115	5.8452463	5.56805096	5.693489113	5.452442154	5.493459115	5.483356199	5.62113613	5.751027035	5.465074109	5.267784112	5.687884612	4.944942428	5.80817427	5.551131682	5.302912206	5.772176624	5.672943823	5.765458266	5.75050856	5.771661207	5.797160504	5.427733604	5.51206164	5.932320564	5.643823339	5.242157786	5.568818329	5.445477218	5.554742051	5.496441141	5.60067136	5.641882795	5.300608992	5.521967733	5.621991776	5.334630215	5.225088677	5.793153119	5.625720282	5.47641006	5.534933885
ACCS	6.70356167	6.627485885	6.494419284	6.643305845	6.63707087	7.220874313	6.636583913	6.631845903	7.038145173	6.466041134	6.488910915	6.474968318	6.627485885	7.150832153	6.459713319	6.814004382	6.589753434	6.319751237	6.633523235	6.515838998	6.404828101	6.226900841	6.363402689	6.789990272	6.392042886	6.742532217	6.37614203	6.460869165	6.819584409	6.883552151	6.60954312	6.697196976	7.127999626	6.416899232	6.366812906	5.977599676	6.328458777	6.195149072	6.34232521	6.324563876	6.299523489	6.342856764	6.630147521	6.569517164	6.395864095	6.295371899	6.556174014	6.46781255	6.349593732
ACD	6.754631196	6.623166038	6.801103887	6.851518107	6.626810362	6.828557954	6.60954312	6.837604252	6.85554788	6.781539469	6.635141722	6.980287573	6.948608727	6.796823561	6.894110624	6.900337154	7.225737302	7.009427278	7.100580466	6.758195871	6.961849743	7.066928441	6.940660992	7.038145173	7.012883635	6.768668768	7.151592111	6.951847057	7.153245341	6.697658896	7.066116319	7.056243236	6.86468054	7.123523936	7.105554245	6.988917708	7.070724989	7.480485239	6.814997797	6.917697228	6.892673425	6.764108939	6.898203321	6.913048067	6.851022729	7.13920096	6.69378077	6.803967812	6.808251177
ACE2	8.383013965	8.046264081	8.88542866	8.703476535	9.257794027	7.56932321	8.533678289	8.4017017	8.604023163	7.983362834	8.696254806	9.429882205	9.109899493	8.750148045	9.808744903	5.165800143	7.839717974	9.292197235	9.001444559	9.153626968	8.62868339	8.132216413	7.57825397	9.015442383	9.649362438	9.12479432	8.207184828	9.737361251	8.982851194	9.821921372	9.120466571	9.28556287	9.552600058	8.978535518	8.093867655	8.344045257	8.575583625	8.497658606	9.318980868	8.106437318	8.743990942	8.274278968	8.822992992	9.054843482	9.943747377	8.72998283	9.121417647	6.2044404	8.854579458
ACER1	6.50651538	6.28379055	6.490741049	6.325037936	6.599322444	6.017960029	6.18032641	6.111881853	5.788531753	5.872976314	6.125772661	6.184921278	6.273909379	6.351113452	6.131847091	6.200016418	6.307129414	6.295702183	6.183476704	6.109848833	6.139443859	6.186110194	5.993426988	6.28631799	6.106801292	6.049649347	5.79954854	6.435543436	6.003931181	6.119050193	6.203283231	5.980234297	5.92377037	6.270285406	6.390729402	5.974993709	6.246665265	6.199126021	6.099829812	5.851419773	6.112331941	6.217359791	6.020615962	6.022482141	6.439568715	6.05977503	6.315020733	6.055666893	6.000940781
ACER3	9.275181446	9.204777708	9.733792475	9.236336424	9.165336343	9.11179836	9.343937506	9.333464516	9.204777708	9.420928953	9.220126149	8.803888496	8.639691535	8.881101903	9.053976219	7.698191134	8.37079441	8.824616527	8.999643445	9.242385929	9.375937486	8.631208476	8.29237718	8.909851624	9.215406527	9.093329066	8.757110911	9.16750249	8.939487326	9.331959188	9.040483897	9.045802258	9.067351381	9.505084678	9.149571302	9.086182973	9.136365126	9.166270895	9.387578497	9.079593205	9.143425211	9.275873724	9.331660043	9.197484371	9.07720317	9.059478622	9.033921355	8.190433746	8.941631457
ACHE	7.801896573	7.370310639	7.508937965	7.555997297	7.14485821	7.088768421	7.352586025	7.346498628	6.640102748	7.120662017	6.955613708	7.880603087	8.170930698	8.117781562	8.542788496	6.592210735	7.361829779	8.504026812	7.626446511	8.052301368	7.281861852	7.223376327	6.949904692	7.830680942	7.971109591	7.328413333	7.334417137	7.256869414	7.629757351	8.332698528	7.351360431	7.21057312	7.814104844	7.127822835	6.979257806	6.963831028	7.298294754	6.899141336	7.636059952	7.233439702	7.657400522	7.432968712	7.64997269	7.4314963	8.302838141	7.238906391	7.487147607	6.896331961	7.024344053
ACIN1	8.540625149	8.577984356	8.56505501	8.463496189	8.421450286	8.48548934	8.52513918	8.462330575	8.478889162	8.475976869	8.33664191	8.758411234	8.769208181	8.748240603	8.571397322	8.800850705	8.477300163	8.533965003	8.625248061	8.613929277	8.443281522	8.498825102	8.569870121	8.600089147	8.485687918	8.478668046	8.312022611	8.338625959	8.597874325	8.469862163	8.618127425	8.610364299	8.672548236	8.371297386	8.423579677	8.221980698	8.500599854	8.19531528	8.459734839	8.583510678	8.33223331	8.397011536	8.509259836	8.691091636	8.65323666	8.652441625	8.596939379	8.845635745	8.349462742
ACKR1	6.278740874	6.024266121	6.190772018	6.202472591	6.371725375	6.233189422	6.146795404	6.084059576	6.375116593	6.554959506	6.121521412	7.033018087	6.603026562	6.374088031	6.873187634	8.291475727	8.156461182	6.601438291	6.91582283	7.471150043	6.831771836	7.524576146	7.549061056	7.063143057	6.495943247	6.933683933	7.61547849	6.62697589	6.965693154	6.893935988	7.063143057	6.565816451	7.053735415	7.303913357	7.574176506	7.942446992	7.378171636	7.843965087	6.636238642	7.124515211	7.183956227	6.95168029	7.479047191	6.705064452	7.830848332	7.130854016	7.309211134	8.33750702	6.815177522
ACKR2	7.593637053	6.675233872	8.65677656	8.077731419	7.004171954	7.865805613	7.215016503	7.938347181	7.601843532	7.064595953	7.781279111	6.118383077	5.983801844	6.422527741	6.349080613	5.729641153	6.231026345	6.767022227	6.440430567	6.742691971	6.179658103	6.566416816	6.521482824	6.337893913	6.507179879	6.114704904	6.462188647	6.48336147	6.420315604	6.399960582	6.434321941	6.588274165	6.179178583	6.736935779	6.416746289	6.766711752	6.343154732	6.719499115	6.250631197	6.345865908	6.424310747	6.291225923	6.716629743	6.633195623	7.429613716	6.238611648	6.398312429	5.684862046	6.084859104
ACKR3	5.013935651	5.377228008	5.050826577	4.800897829	4.956655515	4.789469508	5.389944666	4.81805445	5.295829412	5.050279496	5.153234888	5.432797277	4.836791817	4.785496677	5.053877155	5.957111682	5.78138639	5.533272819	5.13292664	5.774656044	5.941921903	6.130241064	5.668962592	5.322075092	5.681354762	5.781899235	5.996613322	5.561571716	5.815853188	5.363911314	5.516655634	5.068447844	5.081940844	5.308310279	5.548445115	5.723739071	5.669649789	5.989044293	5.027849764	5.620791022	5.792275404	5.445323062	5.776443324	5.310974769	5.561414367	5.762284951	5.283806557	5.897315207	5.004652854
ACLY	9.406038164	9.587128422	9.374750322	9.47108066	9.483052492	9.148222601	9.127856115	9.379743339	9.122364442	9.331660043	9.080925427	9.495911838	9.435739904	9.247060978	9.486111212	9.449310357	9.581664235	9.544582176	9.603545974	9.240800157	9.561896793	9.536584291	9.315555653	9.346325934	9.571248482	9.573511436	9.691490793	9.917602574	9.849693009	9.334976566	9.795882799	10.04295378	9.650790508	9.863447038	9.859410492	9.447236212	9.712860002	10.15693464	9.684125339	9.755705988	9.628383066	9.342605421	9.667866533	9.616662167	9.560161812	10.02705349	9.739384108	9.209005546	9.339554688
ACMSD	5.347366141	5.449729912	5.344498421	5.321014885	5.344002045	5.169399091	5.433131744	5.273928867	5.132580499	5.198949014	5.271237391	5.10439191	5.241602656	5.283439914	5.264087504	5.155126749	5.401258659	5.757847899	5.179069293	5.495032649	5.364908974	5.256780416	6.786600341	5.150093171	5.711909578	5.360598422	5.226093972	5.31043466	5.503966632	5.611866485	5.14517288	5.416479546	5.49125791	5.42474166	5.287962701	5.34926287	5.40334756	5.330462026	5.171722355	5.39991618	5.202761828	5.345354096	5.426931577	5.090277611	6.032290089	5.433287783	5.64681583	5.646268745	5.245163757
ACO1	9.304363534	8.469191443	9.884403322	9.177690531	9.779579295	9.323042107	9.277303916	8.917966922	9.658853217	9.987257509	9.073873139	9.40193332	9.623040725	9.57017611	9.873775838	9.4562254	9.462720092	9.849215384	9.485167948	8.681386893	9.802384302	9.354597919	9.224239229	9.808214462	9.673765563	9.854017303	9.413523757	10.21629444	9.537438636	9.634588287	9.796491517	9.732309233	9.599105805	9.964858199	10.08397603	9.461205173	10.04672977	9.927892877	9.771533781	9.568554748	9.619901799	10.1541126	9.762010531	9.616301885	9.516476983	9.756232079	9.991394112	9.339988318	9.778501968
ACO2	10.80862309	10.71887879	11.02908943	11.09427642	10.90559924	10.87631948	10.52032345	10.57067117	10.78670403	10.79690467	10.57067117	10.19070052	10.23239942	10.45686348	10.1541126	9.06833697	9.8918621	10.17318734	9.979919139	9.539288867	10.11309075	9.776912503	9.569771051	10.13018889	9.806202534	10.19210358	9.766281216	10.19361116	9.993909857	10.28673529	10.06669648	10.68153308	10.14283401	10.48970061	10.19142877	9.801883413	9.968595898	10.07417926	10.24701587	10.15693464	10.02936748	10.24853044	10.07870351	10.18344397	10.03325639	10.19000072	10.1137858	9.114597486	9.827803385
ACOD1	4.497830558	4.443858988	4.73699743	4.525834292	4.73032612	4.61547995	4.554294731	4.561758389	4.430045899	4.485953825	4.519652497	5.575406065	4.619306814	4.591702993	4.592138732	8.988037971	5.81767817	6.875931591	6.232381714	6.627662523	5.891629391	5.238928877	7.669733878	4.518107123	4.852609732	8.768931594	8.59574301	4.704885585	6.347248591	6.924313742	4.880639857	4.831221446	4.503343311	4.724450279	4.769941436	5.894712403	6.749068084	6.474968318	4.461724433	4.710369541	4.500564072	4.492075147	4.660311086	4.483394954	5.351007701	5.031401088	4.725777027	5.954848463	4.480550815
ACOT1	8.160542115	7.872902375	8.349898456	8.199640392	8.006956533	8.021812941	7.534660065	7.921486645	7.39873357	7.799972438	7.762858647	7.678155537	8.008385691	7.74732882	7.97956766	7.427090591	7.23254141	7.122032366	7.824125954	7.862501496	7.609324883	7.416313451	7.600953594	7.404457932	7.736278235	7.701179954	7.796416246	8.03925596	7.834244007	7.938920354	7.683308496	7.597911069	7.902840644	7.89600844	7.755349569	7.373082591	7.408153232	7.698393858	8.00818315	7.705544671	7.898639072	7.62448721	7.500274787	7.996065057	7.903834624	7.419302299	7.608122275	7.642674949	7.743925118
ACOT11	8.988356877	8.864943629	9.1244208	8.912733007	9.052711062	8.93558327	8.709551883	8.896833272	8.779653848	8.730713384	8.840228323	8.573371895	8.815136056	8.783415485	8.252739032	6.541609263	7.727667209	8.373645892	8.446711675	8.267536453	8.641497503	7.417370645	7.728879175	8.235959026	8.295295116	8.33883552	7.807533891	8.157506464	8.133372929	8.838262336	8.146025552	8.757432913	8.483914636	9.103658425	8.181805895	8.168319388	7.81780736	7.829447534	8.353894243	7.980787508	7.832679052	8.161489464	8.128242576	8.466679821	8.553359558	7.871137047	8.310985827	7.122869686	8.173017807
ACOT12	5.287224127	5.213086746	5.363025628	5.360102921	5.371804571	5.197185303	5.169948817	5.296002708	5.429868344	5.083906823	5.159963209	5.129016713	5.104760146	5.054578491	5.153063135	4.932569665	5.226796924	5.052499111	5.107979513	5.164565649	4.981719879	5.136922766	5.115840569	5.0628187	5.123942765	5.113814745	5.053088746	5.17722286	5.081051172	5.068812994	5.168665783	5.16015773	5.145713889	5.067554081	5.205191166	4.907034168	5.200133761	5.085138856	5.207972604	4.99897221	5.167910189	5.128846305	5.008108127	5.230582247	5.099186936	5.01415164	5.072370804	5.153914777	5.040148863
ACOT13	10.80001962	10.39930923	10.40645304	10.53349898	10.51561346	10.41664051	10.57067117	10.65034026	10.67866233	10.68927654	10.78166943	9.712361443	9.480458809	9.961973564	9.597326997	8.505961095	8.914129879	9.146974877	9.379354498	9.540213261	9.577438555	9.51860518	9.069254249	9.650790508	9.835991273	9.335320557	9.347001551	9.879813278	9.580318813	9.264387131	9.662428948	9.869425924	9.764499152	9.890571042	9.640437135	9.358634563	9.76303203	9.723005191	10.21285495	10.02875108	9.952989899	10.16224181	9.777415223	9.802384302	9.044879052	9.570727252	9.564114582	8.280704907	9.784050198
ACOT4	5.582168511	5.709568633	6.048356834	6.21034055	6.089726684	6.361714762	5.471270247	5.618452594	6.30947797	5.451360877	6.161734547	5.53187238	5.68297888	5.422100189	5.652249144	5.163471871	5.354454592	5.592542428	5.597713194	5.608627102	5.693279342	5.502926073	5.108336628	5.493305824	6.17049265	5.73857461	5.535279378	5.601361536	5.581855623	6.074682111	5.907910626	6.035160583	5.736695392	6.198585726	5.421063961	5.563500628	5.586051935	5.808011025	5.8827416	5.426155924	5.627313338	5.319849469	5.545304921	5.57595989	5.871795527	5.603227864	5.373769034	5.145532812	5.645614469
ACOT6	4.821790235	4.595589736	4.751778412	5.11954376	4.608525995	4.684636035	4.839058081	4.701836509	4.638964468	4.762588818	4.803161707	4.853932055	4.8869517	4.964432482	4.656845226	4.840790541	5.0639784	4.841876826	4.87031549	5.160494678	4.71579631	4.744098832	4.746435975	5.007555062	4.651476848	4.7770771	4.604576059	4.919277681	4.767892232	4.903953522	4.827728943	4.790853109	4.573289697	4.850942907	4.776529131	4.683101428	4.889259397	4.83997147	5.055682097	4.879662606	4.61648182	4.618336465	5.094284781	4.893819963	5.049924	4.961656682	4.755638824	4.647224472	4.669386678
ACOT8	8.847304776	8.685374385	9.144076272	9.217152573	8.889162462	9.238842962	8.530255148	8.889162462	8.639691535	8.537641652	8.843011586	8.107205621	8.457641892	8.522386394	8.309558839	7.554129765	7.896209003	8.077093233	8.168319388	7.653221629	8.1184331	7.503847763	7.722362454	8.181029998	8.080546716	7.903834624	7.790418139	8.037776091	7.890757929	8.433807934	8.15254746	8.404750167	8.096862146	8.473672458	7.887270629	7.810584085	7.843260088	8.016337183	8.106810107	8.039058929	8.067724991	8.011987965	7.876427867	8.172794483	8.125413802	7.828465283	7.919704503	7.369266475	7.540107646
ACOT9	7.806953679	7.942780087	8.140601845	7.880975548	8.123543571	7.91532444	7.999310385	7.914405564	7.903027392	8.003333232	7.826240878	8.530255148	8.128064331	8.082157073	8.464592683	9.081947819	8.568482562	8.929232106	8.641013019	8.996055218	8.901078808	8.587112071	8.840984622	8.313057987	8.888001876	8.80836284	8.792805897	8.612689402	8.496465371	8.842426268	8.524193732	8.520528944	8.692829771	8.685155174	8.242683619	8.691590042	8.535901654	8.640744386	8.416976288	8.320255556	8.481280035	8.041955066	8.605222179	8.317669185	8.663647393	8.419262366	8.510246901	8.937180395	8.541596802
ACOX1	10.23673323	10.15083199	11.49468591	11.39668268	11.20297532	11.39022703	10.01982757	10.86848641	11.17239597	10.96436107	11.01013781	9.297413315	9.546217901	9.676011155	9.15422598	8.485687918	8.670051315	9.167200035	9.280903767	8.847304776	9.244415524	8.820973974	8.584459526	9.093329066	9.353852643	9.290072267	8.993878156	9.171584752	9.002573601	9.700265898	9.299642932	9.674607262	9.322286771	9.917016564	9.116594108	9.008449919	8.783662033	8.988356877	9.564114582	9.406832108	9.185667022	9.399995882	9.341838555	9.509819674	9.17063455	8.928964853	9.011861999	8.898755497	9.289709326
ACOX2	7.7394679	7.669148597	7.296806977	7.768860451	7.799229397	7.669348834	7.675958434	7.785350654	7.692574249	7.336841014	7.854495109	6.948266814	7.172635472	7.423098722	7.417733319	6.652558542	6.701979456	6.710356678	7.081484387	6.442999748	6.984162206	6.414724233	6.494077397	6.663206808	6.736257173	6.418443175	6.459713319	7.121396263	6.535900396	6.649705276	6.70618765	7.360726627	6.974277799	7.258166611	6.708911208	6.383119444	6.610189809	6.792285561	7.093252507	6.623326721	7.020152018	6.689373113	6.601289335	6.709241686	6.478334811	6.939668707	6.92940351	6.273387301	6.63821515
ACOX3	8.068771972	7.871137047	8.32063739	8.279355592	8.095064104	8.176868153	7.762677303	7.932141436	7.92617275	7.994737945	7.893674253	8.014714496	7.840726162	8.008609644	7.892358548	7.874361761	8.097894457	8.137539359	7.984746629	7.837597982	7.985940683	7.835564449	7.611610514	7.922204343	7.796215732	7.961458338	7.885387043	7.896431535	8.037999306	8.084116697	7.647890482	7.958307238	8.110865067	8.04894374	7.860197057	7.755160945	7.949235472	7.8195679	7.974162037	7.920866393	7.904725278	7.852992929	7.852426127	7.955127669	8.135317585	7.858537401	8.045885087	8.073287281	7.79058671
ACOXL	5.407738413	5.405632018	5.226448269	5.248638928	5.372696519	5.429174008	5.408637008	5.270708706	4.964061041	5.357662653	5.147761409	5.698820111	5.460279687	5.623766119	6.225317008	5.904413223	6.823057446	6.221497634	5.629079106	5.862030489	6.428772376	7.242093111	5.752093067	5.787988962	5.941761789	5.881773148	6.057358279	5.97974782	6.16294466	5.706676175	5.888111778	5.663263802	5.661494107	5.793979905	5.92308599	6.299688937	6.305278728	6.186656683	5.719115431	5.501913527	6.225804497	5.96754629	6.255530732	5.992899338	5.775322239	6.051981673	6.082903303	6.035816702	5.831103164
ACP1	8.957848536	9.12954218	9.240800157	9.037666836	9.330192194	8.982260382	9.115295436	9.262593453	9.038278121	9.02667099	9.250189042	8.862972365	8.759684978	8.734814722	8.933368367	8.39680983	8.589961212	8.893870443	8.645411883	8.559335679	9.27307459	8.811553765	8.649819029	8.991805991	8.800323393	8.961736713	8.88887701	9.184447388	8.883699208	9.259057446	8.775124039	9.200429286	9.045150543	8.81761132	9.105920075	8.880581735	8.962562678	8.882844408	9.265455277	8.899629043	8.97734352	9.04233908	8.921475139	8.76470714	8.848286879	9.104664752	9.113436443	8.775916475	8.878044731
ACP2	8.958435316	8.775663188	8.65479979	9.000561793	8.965478298	8.979171042	8.612922251	8.778061651	8.869401347	8.833854173	8.878610231	9.203121112	8.99117158	9.041716781	9.306379071	9.355317951	9.542019329	9.177288237	9.166570048	9.385137026	8.943068974	8.851018237	8.681147805	8.922610927	8.760220373	9.103309863	9.200731247	9.104004734	9.095868471	9.289373245	9.167872	9.223489254	8.851255749	8.903759297	9.011861999	8.980071629	9.004164103	9.461205173	8.717356643	8.667748151	9.044879052	8.92804039	8.97707034	9.078716628	9.096507909	9.058577284	8.808656429	9.047075831	8.99695322
ACP4	7.330694765	7.283188674	7.552361205	7.368733016	7.377857227	7.20942495	7.249286583	7.185856907	7.116587802	7.327367676	7.075484901	7.183464755	7.450179248	7.526585131	7.182362532	7.191617521	7.152707301	7.240409512	7.047284441	7.364715908	7.027303278	7.013468961	7.224086455	6.93982041	6.83062125	6.894636791	6.759337379	7.175982563	7.029003944	6.963449738	7.163934755	6.846186734	7.049010274	7.377697144	7.225050203	7.144667	7.226489427	6.996855637	7.105393123	7.075813833	7.301324208	7.170734449	6.899141336	7.258519903	7.494322671	6.740563504	7.256488405	6.78219067	7.115475418
ACP5	7.161693951	7.687016322	7.096427898	6.898669038	7.496343776	7.045930687	8.23442922	7.406611701	8.194071764	7.781809625	8.185400586	8.729154451	7.905277016	7.901118416	8.585157918	8.122339123	8.793332522	8.22652457	8.310551335	9.314074994	8.509259836	8.541353975	8.239992827	7.85390895	8.225245976	8.035944113	8.503123767	8.417640136	8.48792649	7.97192254	8.323198438	7.833069847	8.042696733	8.647984878	8.589046102	9.04233908	8.799458619	9.183451992	8.085704377	8.33447137	8.920578028	8.280457585	9.224239229	8.679354243	8.263507316	9.080557233	7.932141436	7.679968442	7.369773585
ACP6	7.475440771	7.580236426	7.263330541	7.107413947	7.733324833	7.852426127	7.448246386	7.561010285	7.551057937	7.532988482	6.445802949	7.508578788	7.379919078	7.378171636	7.835940236	6.983494801	7.119584809	7.782755122	7.490206651	7.044386407	7.937272781	7.382279179	7.830532469	7.54834663	7.839243072	7.392228196	7.380287726	7.800342041	7.518560452	8.345783665	7.363273916	7.708343457	7.607572926	7.453935755	7.611800516	7.335468189	7.143962768	7.368367276	7.671193818	7.16104403	7.435504402	7.450912506	7.440446588	7.494666404	7.676868858	7.495406308	7.938524129	7.071754283	7.819385507
ACPP	6.798260187	6.501179551	7.024178604	8.584941318	7.29564531	6.379053494	7.12121776	7.274265923	6.688373643	6.845728982	7.229645011	8.86217506	8.249026119	8.419493449	8.324287216	6.00358145	7.032659891	8.143069448	8.090294247	9.115593586	7.881560687	7.676456194	6.301167443	8.426020681	8.4983342	7.590921814	7.717089569	8.808656429	8.318303252	8.002263379	8.572623047	8.78522366	8.385346472	8.490261823	8.48792649	7.279263022	8.199287096	7.873431376	8.795179521	7.665190186	8.415125382	8.685374385	8.636456054	8.5319693	8.466201234	8.061021615	8.332880064	6.843333211	8.674920634
ACR	7.633804895	7.388155466	7.957574812	7.537830793	7.58276415	7.021138722	7.469677485	7.236480938	7.295301982	7.256051971	7.645451705	6.444648958	6.890648195	7.064595953	7.049528181	6.043302178	6.438998811	7.040496896	6.458166603	6.812014416	6.858486964	6.382953301	6.265563932	6.721493782	6.829649149	6.795147624	6.350447886	6.834301084	6.22309919	6.721012857	6.655753324	7.121555468	6.569130872	6.814997797	7.099586129	6.353447824	7.581201049	7.313090568	7.487672014	6.721012857	6.785583215	7.249143551	6.937536217	7.690643025	6.825953788	6.606305595	6.597173072	6.644259218	6.80477642
ACRBP	6.969574125	6.694473688	6.735019374	6.913048067	7.131182036	6.978254136	6.927861378	6.794621299	6.818733888	6.993829278	6.843599531	6.637411715	6.83080192	6.911107357	6.717069586	6.690896669	6.789005104	6.992859817	6.635141722	6.904721554	6.919856261	6.59749019	6.672422389	6.586927939	6.685094265	6.587970239	6.448836571	6.650215451	6.388272329	6.921079756	6.585787982	6.499974373	6.48759836	6.590012396	6.752223992	6.479182636	6.686146346	6.613029266	6.825583792	6.759152169	6.576438586	6.615715268	6.567746298	6.658097989	6.877266377	6.603026562	6.698952824	6.564986684	6.270594747
ACRV1	4.786700787	4.680454733	4.852239181	4.853001799	4.906886742	4.523386961	4.67041723	4.565888701	4.457724754	4.638199618	4.679660174	4.657857729	4.768286537	4.672132282	4.692534106	4.656229272	4.735339537	4.699634435	4.722834006	4.733438503	4.713778248	4.509366239	4.686262227	4.539669687	4.777640138	4.736016009	4.58544642	4.80659171	4.701648734	4.607960613	4.540083887	4.718392066	4.464614563	4.851702385	4.763583482	4.66279149	4.656660625	4.640953852	4.634065232	4.38399183	4.710162175	4.773275508	4.464200775	4.724058943	4.749904195	4.716734353	4.492734771	4.699634435	4.504006518
ACSBG1	6.209533952	5.839790364	6.15907488	6.004961894	6.021057122	5.798531284	5.933984594	5.802464967	5.60531569	5.685905931	5.831258744	5.890420207	5.99004656	6.15108748	5.915715037	5.911353233	5.826991353	5.938271031	5.726281961	5.808339226	5.792275404	5.548563709	5.935064334	5.97185403	5.879643719	5.697050449	5.56984701	5.83374034	5.660779892	5.656803282	5.844605119	5.662435738	5.732925003	5.775322239	5.800935778	5.59538415	5.758328477	5.811631895	5.5725339	5.815381843	5.813420929	5.856384321	5.569472011	5.80451507	6.077357991	5.717758139	5.930691559	5.606709594	5.500893581
ACSBG2	4.527938516	4.698856209	4.640588097	4.688805129	4.689840172	4.575012539	4.548687493	4.503120645	4.404497336	4.615295057	4.600897672	4.689840172	4.762362887	4.637975002	4.564047733	4.658239991	4.741715732	4.630467072	4.392157836	4.575435559	4.443647693	4.594399334	4.695079217	4.559621246	4.561133281	4.622366711	4.485953825	4.576276675	4.64619091	4.596685134	4.629328832	4.444642925	4.400399928	4.723582417	4.684636035	4.460138622	4.816136506	4.368678823	4.612909132	4.632207087	4.447250613	4.473841749	4.385142383	4.498294142	4.978057128	4.570612195	4.708587105	4.768602442	4.402004535
ACSF2	8.924726874	8.724461487	10.45514262	9.731347787	9.814780325	10.32545676	8.947225258	9.327146904	10.04916588	9.80675523	9.6423856	7.349595319	7.816500517	8.501236625	6.843179923	6.87524817	7.443210841	6.813301575	7.33242861	6.628306295	6.715134856	6.708762213	6.166989779	7.779720816	6.714468965	7.093746037	7.149656153	7.575579407	7.039989644	6.37697263	7.567930102	7.612758275	7.235258303	8.456706656	7.621780103	6.981976557	6.986524677	7.133975166	7.526416806	7.290180348	7.294751199	7.956116126	7.359869987	7.461738424	6.299688937	7.502071115	6.352462379	5.590808457	6.658809421
ACSF3	7.275267935	7.252620288	7.592882659	7.265362519	7.76154846	7.546927823	6.856416745	7.27599172	7.510315529	7.273708335	7.430788541	7.146337972	7.303074728	7.433156654	7.055403012	7.358497821	7.022998147	6.919523616	7.256488405	6.758862033	7.058748092	7.170220221	6.790158901	7.254294159	7.178285699	7.022807476	7.073519447	7.144324781	7.05083832	7.154256099	7.198064214	7.135745485	7.193030084	7.11891217	7.1291688	6.826733732	7.107571243	7.052726754	7.253513068	7.151000284	7.065128219	6.866843983	7.038145173	7.424789264	6.81975616	6.947770719	7.107917228	7.111775932	6.75619751
ACSL1	7.413166012	7.499342324	8.087947767	7.831602695	7.578628045	7.332806757	6.859157585	8.111243682	7.641073462	7.37254654	7.505927763	7.753088727	7.477813945	7.181238244	7.799802125	10.79690467	9.868444435	10.74777873	9.816812685	10.09009941	8.984024281	9.541585421	9.954748539	7.227370237	8.762310156	9.880349795	10.55982203	8.05126916	8.875051975	8.935301862	8.306667277	8.592506142	7.88137397	8.20350736	7.62863139	8.970249802	9.669810386	9.454886489	7.566277144	7.768860451	7.977245756	7.590583685	8.282253857	7.66148565	8.865474052	8.638916232	8.152982811	11.50938721	7.510656913
ACSL3	9.636300357	9.878709514	8.917632607	9.38322128	9.153626968	8.83494162	9.164766958	9.183451992	8.80341854	8.620621079	8.906046216	9.204101927	9.544582176	9.723005191	9.817318974	8.716083929	8.572358878	9.195091982	9.364027975	9.188018259	9.966075457	9.166270895	8.809927031	9.695413771	9.684125339	9.487777492	9.317124684	10.21349924	9.41629222	9.716725565	9.763495026	10.22764907	9.821921372	9.430652721	9.422480448	8.994206844	9.455787741	9.440651021	9.423343472	9.163587925	9.210454499	9.667866533	9.773674346	9.543275694	9.352759356	9.417478797	9.259441477	9.174911854	9.376320247
ACSL4	5.603060314	7.108193884	5.740746569	6.217866742	5.744268827	5.745915188	6.799228288	6.114860654	7.143167291	6.785056042	6.63202371	8.064208943	6.422527741	6.322586635	8.019852819	10.87841344	9.739384108	8.917966922	8.990611759	8.751800424	9.425368905	9.483528197	10.51561346	7.484949698	9.108384927	9.602580353	10.14081157	8.348374699	9.117315865	8.56570617	8.416976288	8.032571668	8.183412079	8.721804543	7.946101555	10.21771179	8.894624014	9.364415529	7.728492177	7.922017263	8.179797767	7.410305002	8.413852859	7.869017704	8.231734317	8.7194698	8.216646196	10.80215415	7.7319902
ACSL5	11.07904312	11.13083888	11.30958292	11.63840662	11.40263384	11.36678542	10.81292212	11.11538335	11.05477458	11.11031184	11.18504262	10.80437625	11.00673339	10.87284134	10.67470786	8.740553797	10.13722044	10.95821389	10.67764816	10.9239598	10.61493832	10.31190522	10.36628002	11.00906385	10.77840229	10.60223834	10.31258867	10.86616333	10.69127148	10.29268991	10.93328359	11.05593091	10.90559924	10.74575182	10.68927654	10.2070647	10.93328359	10.40730783	10.62611334	10.66395822	10.40186618	10.8828779	10.69438642	10.75954994	11.09427642	10.65034026	10.54081084	9.502121217	10.60796141
ACSM1	5.544295512	5.196466492	5.357129258	5.347864251	5.364908974	5.211203208	5.387530463	5.373939581	5.303433672	5.178889285	5.190454505	5.157493812	5.376698821	5.257524298	5.2086841	5.280922926	5.083906823	5.357857045	5.196813717	5.359551736	5.337939984	5.016860976	5.11954376	5.477515813	5.303977204	5.138475901	5.083371533	5.585168856	5.118269168	5.318142452	5.287410403	5.232021832	5.289132292	5.426931577	5.258372637	5.151670993	5.195793826	5.07639597	5.768103663	5.003495584	5.505183315	5.447518774	5.185214976	5.512907174	5.282165133	5.181221802	5.303283234	5.031938812	5.227007948
ACSM2A	4.890422798	4.677621955	5.039787435	4.955765607	4.880639857	4.677229298	4.733245247	4.8869517	4.841170629	4.437860763	5.097155373	4.799642205	4.942867817	4.653394118	4.647663921	4.801292773	4.829476462	4.93164429	4.828142689	5.26961091	4.75825269	4.783968169	4.749089356	4.598756047	4.798499442	4.512451778	4.749703878	5.151515748	4.724058943	4.463492452	4.835173763	4.593419654	4.365651707	4.771726058	4.932982071	4.740564707	4.917031455	4.48164069	5.079218073	4.833679505	4.978057128	5.133097131	4.767234125	4.728409474	5.087710297	4.798671074	4.744671885	4.331552471	5.059893397
ACSM3	8.572122964	8.701411516	8.839957219	8.709551883	8.311833426	8.729689502	8.618626693	8.611090893	8.735293716	8.534632119	8.494395336	7.647509642	8.005965909	8.374358384	7.182885734	4.511806261	6.326623705	7.605712328	7.201351459	5.499702647	8.17391801	7.42869836	5.658279206	8.669802035	7.132781576	7.635468423	7.302619375	8.8313781	7.219655711	7.288933314	7.842495892	8.371021785	7.820532037	7.961666472	8.460197198	6.587970239	8.415770927	7.726945414	8.354135295	7.822680935	7.975908687	8.893870443	7.97358791	8.333543585	6.583157062	8.101371882	7.410642518	5.836754991	7.332080974
ACSM5	5.648024888	5.379869323	5.59894226	5.456344273	5.516114719	5.395429179	5.415561507	5.482816787	5.428291007	5.177620883	5.436838464	5.529685785	5.636106267	5.523909861	5.408433449	5.517696168	5.471652666	5.569670438	5.27088127	5.641537203	5.660779892	5.381249237	5.478177551	5.371639276	5.185546685	5.095208394	5.488257476	5.296898843	5.330963787	5.087371875	5.400387747	5.233465775	5.411740466	5.629166694	5.511723956	5.228758952	5.288528355	5.600502224	5.228590275	5.639208853	5.440063758	5.38312241	5.309540725	5.487563793	5.667063292	5.619278523	5.475909659	4.928992168	4.992234144
ACSS1	8.393373911	7.911087421	7.749153234	8.103514746	8.133006984	7.698191134	8.00123275	8.079558288	7.990929275	7.957749858	8.18481946	7.762677303	7.715637831	7.774622542	7.812644947	8.169918136	8.392917418	7.703077231	7.763227542	7.438511339	7.830680942	8.305393472	7.53104078	7.837391002	7.553615402	7.683308496	7.779528658	7.886695182	7.922204343	7.538904843	7.818575806	7.693338258	7.536261941	7.761924158	7.96059779	7.999879016	7.894255058	7.782024448	7.995663967	7.937091918	8.012515256	7.844142698	7.80829911	7.866770024	7.362002241	7.473400672	7.580054602	7.614946887	7.788422111
ACSS2	10.45776795	10.02936748	10.57262766	10.56276378	10.46285695	10.44515019	10.06049933	10.41994065	10.43069943	10.11510162	10.38197169	9.675510469	10.27552251	10.47986551	9.990813858	7.601659391	8.720009023	9.244759397	9.842026712	9.100733237	9.036103401	8.1184331	7.903834624	9.762490127	9.401519971	9.431847946	9.065502964	9.612056763	9.009994785	9.661353076	9.593109306	10.30404852	9.419398147	9.760866089	9.001444559	8.414512817	9.009072224	9.181157318	9.511891949	9.313045859	9.362830748	9.603981026	9.307851034	9.64585945	9.42168582	9.0871014	9.206998822	8.139140073	9.289373245
ACSS3	5.164372557	5.354829648	5.096752491	5.176385924	5.58690409	5.267969905	5.599694018	5.345044024	5.732404355	5.259910275	5.295363901	5.326259268	5.182684298	5.154647126	5.407560636	6.521157582	5.999803936	5.191512709	5.666058187	5.506059033	5.322633242	5.748229306	5.552514368	5.311154107	5.598443342	5.508234317	5.805815126	5.336572167	5.597713194	5.787191758	5.946167488	5.328736306	5.556228391	5.480552128	5.729278676	5.834759385	6.020759135	5.945061093	4.973598863	6.019953887	6.086728857	5.94633839	5.915537852	5.20811635	5.406156231	6.092404344	5.694000812	6.155345902	5.652249144
ACTA1	8.389051081	8.151548026	8.678586412	8.378861954	8.374747203	8.292783935	8.398647531	8.219982817	7.891751591	8.338428101	8.200697945	8.628444617	8.718710311	8.682400192	8.492504533	8.859000247	8.588575138	8.523274652	8.351449771	8.852112029	8.305619505	8.354348885	8.794150274	8.126463394	8.279803402	8.108394149	8.075247118	8.326206463	8.306287742	8.15563906	8.415547281	7.980996929	8.345132971	8.51987211	8.449732656	8.5696409	8.416028045	8.245706136	8.178772964	8.239796176	8.505539554	8.309344684	8.239173785	8.374358384	8.611876472	8.120513038	8.491845672	8.327524317	8.389758478
ACTA2	8.812947828	9.697488561	8.437400799	8.463268877	10.19752523	10.57161635	9.981114505	9.602126604	9.930688861	9.049968052	9.372200369	9.84430528	10.0956978	8.0827456	10.66310244	11.7651098	10.53896928	8.157083338	9.243720895	8.923181667	9.656442565	9.981114505	9.797015612	9.267798634	8.786911193	8.433068079	10.05546425	10.38778794	9.469092689	9.341488305	10.18699898	9.320102125	10.06326339	9.304363534	9.948440725	10.86047204	10.59647414	10.60699815	9.738354935	10.6221948	10.64165799	9.420147389	11.0573353	9.593109306	9.754244879	10.40460257	10.6543573	10.22002375	9.905027466
ACTA2-AS1	5.899860018	6.361522521	6.098219995	6.000268657	6.325554392	6.220858588	6.281525461	5.99004656	6.734862027	5.997732725	6.236327361	6.250631197	6.437505899	6.529492225	6.107618384	6.640936245	6.29502371	5.837610355	6.193577443	5.978606438	5.930540213	6.148902561	6.553102455	6.108497679	6.087716798	5.737236917	6.061689838	5.741881498	5.989708013	5.781560326	6.090583579	5.974807828	6.400121027	6.170855675	6.204761546	6.413225095	5.96754629	6.104552633	5.815542901	5.990195454	6.249285113	6.030340809	6.180814473	5.97974782	6.153215798	6.276160439	6.323945797	6.251141797	5.905597026
ACTB	12.95547588	13.00184714	13.28679152	13.08438951	13.00752556	12.99624679	12.9867576	13.03348866	13.01762881	12.99624679	13.03940527	13.2173539	13.22505735	13.26151832	13.22505735	13.16952058	13.09729641	13.34395735	13.22505735	13.24454147	13.31538559	13.13897463	13.03940527	13.16952058	13.29549201	13.16952058	13.23491295	13.24454147	13.23491295	13.37672842	13.12426477	13.28679152	13.23491295	13.3251882	13.16952058	13.29549201	13.11040215	13.23491295	13.20203473	13.26151832	13.09074433	13.04514363	13.20980888	13.16952058	13.2173539	13.03940527	13.04514363	13.11040215	13.13211738
ACTC1	5.896842326	6.578466866	6.086047343	6.274953522	5.981691216	6.020895418	5.922780203	5.889124206	5.975952878	6.17711849	5.900207295	5.996613322	6.258108171	6.016631916	6.085379214	6.346702219	6.606117743	6.125612819	6.124001166	6.446162233	6.619993255	6.102106938	6.092563232	6.213796578	6.206457367	6.148902561	6.134143613	6.200522989	6.181008537	6.584501616	5.919480693	6.191794174	6.047267399	6.383466077	6.341316701	6.474968318	6.555461199	6.67326067	5.787653044	5.968550979	6.170855675	5.991034262	6.155536779	6.060060851	6.106301776	6.393446329	5.947242373	6.092073911	6.063883393
ACTG1	12.65592456	12.80452855	12.93580492	12.7865666	12.84213713	12.82088651	12.78251055	12.64808595	12.77488065	12.67319289	12.74539064	12.99188958	13.02315239	13.07878528	12.82497112	12.72424638	12.71512301	13.00184714	12.88364295	12.91766133	13.05869511	12.92730138	12.68134914	12.87456351	12.95064065	13.00184714	12.85164557	12.94614392	12.93580492	13.13211738	12.86058004	13.09074433	12.94614392	12.96040209	12.86058004	12.86502243	12.76627885	12.88830031	12.82890776	12.81682999	12.75765289	12.76627885	12.9230849	12.8789716	13.03940527	12.80926898	12.82088651	12.78251055	12.86961044
ACTL6A	7.754010332	7.914053079	7.784424782	7.90724659	7.709800624	7.890757929	7.766142998	8.050229101	7.879064919	7.820336248	7.807734822	7.458208131	7.269985971	7.255902963	7.509809279	6.958804192	7.180349546	7.343490562	7.46480273	6.957577643	7.968855946	7.631712218	7.297929862	7.497598117	7.638434036	7.402007687	7.396146009	7.864862429	7.735561216	7.697649579	7.413532856	7.894783758	7.820702364	7.967865547	8.036386092	7.827708764	7.62863139	7.864467143	8.023502068	7.803280169	7.849626356	7.730955867	7.745842534	7.718059446	7.429453162	8.00713909	7.625180186	6.817045755	7.681774565
ACTL6B	6.351972501	5.980070282	6.51253627	6.214578181	6.333708845	6.326100793	6.070830516	6.209533952	5.949086029	6.263927088	6.303336251	6.247788681	6.307483343	6.369515263	6.113693557	6.102106938	6.247443948	6.260859361	6.052162377	6.196216188	6.054171665	6.06614363	5.92650532	5.921203639	6.071896424	5.78599967	6.021832569	6.222653878	5.968550979	6.013089779	5.941921903	5.963999302	5.92261129	6.120040563	6.313056053	6.05833045	6.005827499	5.821503656	5.980569067	5.94290798	6.053655162	6.099643284	6.067495612	6.183099912	6.516620197	5.983641509	6.245524631	5.837452733	5.970939648
ACTL7A	5.566510471	5.568964859	5.770449034	5.312903728	5.361452701	5.428647094	5.18304482	5.461835122	5.358583463	5.422624178	5.305796116	5.435386592	5.540269077	5.638177589	5.491415995	5.364406263	5.510967521	5.581043592	5.474729022	5.518554914	5.427115741	5.458655278	5.249010255	5.325110194	5.197894235	5.311837525	5.372346141	5.609846867	5.459906146	5.536672829	5.605162844	5.460995133	5.468998632	5.56984701	5.744976399	5.267436599	5.515934054	5.360261097	5.569105543	5.401578002	5.617720401	5.651025991	5.420204586	5.433287783	5.61514144	5.296002708	5.488790744	5.024142302	5.581043592
ACTL7B	6.733103533	6.545766567	6.853540001	6.663774007	6.634645957	6.751695585	7.000986723	6.781396975	6.369975135	7.02484772	6.70789938	6.800072945	7.025882159	6.990290297	6.66124896	6.754974641	6.84287495	6.885254468	6.374763981	6.806110094	6.296017376	6.566107764	7.002147109	6.48288453	6.460869165	6.355835912	6.296364388	6.545943488	6.258108171	6.393268946	6.491872112	6.377176858	6.41153729	6.626810362	6.685972838	6.462701913	6.487905062	6.474459106	6.323609619	6.52758873	6.66983837	6.732965027	6.54740769	6.764413172	7.057920899	6.557334445	6.760844593	6.492541908	6.460869165
ACTL8	6.089363093	6.137047562	6.342492906	6.20407273	6.267077783	6.014062943	5.976814817	6.19211615	5.775638634	6.2044404	6.162065378	6.064048613	6.113693557	6.154712219	6.019775644	5.654181379	6.005658348	6.037137786	5.96084139	6.02540555	5.935771049	5.956649831	6.221011244	5.95880585	5.957929999	5.838626525	5.852983218	6.25781469	5.9626644	6.048356834	5.887453987	5.936793221	5.718098619	5.98776029	5.765300933	6.016631916	5.997260647	5.999458231	5.844929539	5.829726371	5.892131574	5.817321445	6.056555161	6.173789314	6.277830265	5.885783582	5.965767571	5.899670842	6.015492357
ACTL9	7.152186322	6.625669934	7.016259766	6.756501614	7.280624959	6.930617674	6.888349721	6.969216891	6.590816704	7.146204885	6.831277535	6.848292473	7.220381481	7.327171901	6.918023192	7.279263022	7.109416032	6.903133186	6.571058843	7.113242385	6.734862027	6.731027757	7.260177557	6.718232224	6.851686426	6.627986776	6.584159436	6.690068952	6.668546223	6.567253047	6.747326426	6.641606212	6.662214329	6.996671171	6.820231162	6.842191836	6.61287979	6.793235945	6.902967153	6.811310702	7.092940192	6.751241576	6.714295955	6.803967812	7.167564592	6.471529795	6.798414811	6.916140869	6.704567686
ACTN2	5.505339235	5.34926287	5.408980765	5.642931622	5.315784172	5.241242385	5.010322492	5.340665245	5.218416445	5.56769373	5.245163757	5.298883629	5.367121235	5.28251941	5.230763619	5.187498976	5.382989824	5.351336261	5.272638137	5.201210227	5.249687246	5.186102729	5.224904942	5.257684942	5.154948213	5.323195066	5.202761828	5.342053466	5.140851853	5.363025628	5.258372637	5.334982877	5.287596151	5.176011026	5.184294265	5.244268943	5.347680451	5.334447563	5.151853319	5.156379026	5.290558991	5.225449138	5.286012417	5.413989917	5.417018918	5.144406482	5.295829412	5.012629681	5.506213028
ACTN3	6.160768378	5.981037949	6.509490254	6.160768378	5.9831486	5.839090225	5.88290666	5.814542369	5.793462528	5.889124206	5.822965	5.984448919	5.793462528	6.099993705	5.930540213	6.054334738	6.052517697	6.076547751	5.855065526	5.924427216	6.010316065	6.064857966	5.977282444	5.613650465	5.901852681	5.917943553	5.897832472	6.044748674	5.732071575	5.948120836	5.88975607	5.586740906	5.906599863	5.986124503	5.941761789	5.917098597	5.739739348	5.661131763	5.656131889	5.940796506	6.004268022	5.87264054	5.969367536	5.746421196	6.133976811	5.961999892	5.859800039	5.551489374	5.512742667
ACTN4	12.46944444	12.5019841	12.81338617	12.77488065	12.65592456	12.43927735	12.47293137	12.46254617	12.48316404	12.41832266	12.40523975	12.52107938	12.49459836	12.41832266	12.39180836	11.74092483	12.14393855	12.73696919	12.43166597	12.41832266	12.6400713	12.17561603	12.0214273	12.31269828	12.46254617	12.34960152	12.04189354	12.39543106	12.5247212	12.68906052	12.38564899	12.58255381	12.50957181	12.73696919	12.44542121	12.33179701	12.46944444	12.3719363	12.43166597	12.46536007	12.23495077	12.24795859	12.5247212	12.56257558	12.84695907	12.39543106	12.53175797	11.80394616	12.3528938
ACTR10	8.153363128	8.2921477	8.673083914	8.653531686	8.52399501	8.424018991	8.48657528	8.578961192	8.48548934	8.310181514	8.565933331	7.996437874	8.009021897	7.808124784	8.214306569	7.655240273	8.014496964	8.133205936	8.021047529	7.949093666	8.677584284	8.150774331	7.797212079	8.303078187	8.483914636	8.498076578	8.173694422	8.319394145	8.328793566	8.584941318	8.127238628	8.516791004	8.441333411	8.458110061	8.19531528	8.531670663	8.206125302	8.396355082	8.379535428	8.142852704	8.222370515	8.022944566	8.100229003	8.23442922	8.337760358	8.438539148	8.392437229	7.904360742	8.401469387
ACTR1A	9.123392772	9.060895418	9.239518507	9.313753105	9.256488105	9.424549675	9.175895092	9.059185306	9.266118673	9.203773042	9.257794027	9.52265966	9.50076163	9.44605624	9.447705456	9.624718638	9.599608913	9.246393935	9.475215429	9.499964819	9.417073731	9.251896026	9.27409062	9.336300434	9.43821255	9.511462141	9.415075825	9.588061972	9.334571932	9.528560081	9.486938272	9.604519502	9.387143064	9.580318813	9.324871032	9.538355521	9.238136	9.60003611	9.202464074	9.2086938	9.273415289	9.080557233	9.253487308	9.107472624	9.28689198	9.256817862	9.207983507	9.398421089	9.443722729
ACTR1B	8.523081232	8.579407001	8.608859419	8.515869624	8.631468346	8.639443826	8.261616622	8.409060937	8.288432592	8.387649497	8.460911349	8.355454209	8.322986929	8.389051081	8.392238593	8.36794663	8.067513638	8.279355592	8.250276616	7.880401994	8.505961095	8.180028307	8.131604806	8.362054233	8.335538238	8.24224331	8.225876521	8.590420542	8.370582319	8.416221749	8.339057272	8.612390159	8.375438374	8.545626499	8.522168279	8.403158957	8.189583815	8.562043243	8.266333933	8.33223331	8.262420064	8.273228669	8.201100492	8.287977333	8.312022611	8.163133928	8.20503864	8.35968154	8.375438374
ACTR2	11.25140676	11.38589182	11.60771787	11.63280692	11.5078137	11.29130317	11.40419398	11.44809505	11.37332343	11.4295307	11.48819407	11.31259947	11.35330522	11.43282999	11.29130317	11.11031184	11.33953103	11.43282999	11.40903235	11.27950527	11.43282999	11.10399917	11.084732	11.17930994	11.41392447	11.36224164	11.31977743	11.25983902	11.34241147	11.29130317	11.30320334	11.34100732	11.34241147	11.50632221	11.32874304	11.22091169	11.27643493	11.25268324	11.49164081	11.62310039	11.49468591	11.40903235	11.38877921	11.28416848	11.5630804	11.53381029	11.4964804	11.09583919	11.09991139
ACTR3	10.75954994	10.80960983	11.09704508	11.03667484	10.86616333	10.75755016	10.87087439	10.91890844	10.8312854	10.90690787	10.86287722	11.16128654	11.2013722	11.05477458	11.20982464	11.1090041	11.00100076	11.23612816	11.33953103	11.39959859	11.64379599	11.2247523	11.14816131	11.11673477	11.51271889	11.31102908	11.37028238	11.18224179	11.29288752	11.32874304	11.15848581	11.31977743	11.29464615	11.13202002	10.97186078	11.24072951	11.10124921	10.93826441	11.05230058	11.25541557	11.09848507	10.96782837	11.20440655	11.0315612	11.31697845	11.14006038	11.10256074	11.30958292	11.23035974
ACTR3B	7.435334619	7.660986569	7.545955847	7.758348702	7.141221784	7.803280169	7.586667086	7.565551698	7.55630788	7.482938088	7.564283174	7.561010285	7.585579098	7.640519616	7.448746026	7.193740794	7.539257107	7.4256907	7.256673149	7.498806889	7.599197279	7.432783643	7.672594825	7.600435196	7.450756075	7.742987862	7.096098403	7.550012728	7.553097585	7.570758955	7.242770453	7.452649629	7.621596121	7.749875016	7.373082591	7.069674254	7.396627568	7.354529361	7.864467143	7.451761945	7.450559958	7.134611593	7.429092081	7.538543681	7.541404248	7.830532469	7.311362759	7.245095941	7.502071115
ACTR3C	7.321084862	7.418625522	7.07563699	7.434052719	6.95996255	7.574823117	7.530316379	7.387795333	7.60664092	7.189130033	7.585226566	6.872716481	7.443764326	6.985493522	6.957412915	6.197288111	6.33724259	6.814004382	6.955918969	6.124652024	7.216268539	6.85800815	6.630826377	7.575426214	7.034718498	7.160894487	6.906621734	7.187203578	6.81840737	7.48807479	6.877099821	7.821460396	6.891379688	7.220874313	7.066771251	6.734862027	7.026602127	7.087935433	7.574014458	6.967549264	6.775524633	7.127202173	7.166541832	6.871394116	7.006951877	6.959297896	6.836946301	6.358859581	7.186491296
ACTR5	7.416119765	7.334733932	7.471695107	7.482724413	7.353255265	7.471150043	7.192297699	7.245246303	7.225401301	7.307551933	7.378660192	7.176156341	7.192297699	7.307551933	7.074547047	7.182362532	7.328764621	7.241096512	7.321084862	6.782358929	7.21916319	7.342656546	7.221211975	7.232368264	7.275267935	7.138824157	7.175487689	7.109597456	7.424789264	7.145703173	7.190950466	7.542866888	7.405356987	7.393764159	7.174203864	6.998012966	7.366116759	7.090647399	7.164951796	7.096098403	6.873336912	7.095122293	6.973928206	7.14300932	7.135928009	7.21654369	7.379727138	7.265173021	7.124372041
ACTR6	6.360883554	6.355835912	6.416580184	6.812162943	6.075656485	6.597319534	6.187630113	6.820747401	6.938636095	6.495943247	6.81975616	6.19211615	6.047593929	6.33408014	6.52406479	5.745297305	5.706499812	5.927314273	6.314047961	5.75898179	6.663590297	6.44417535	5.842416783	6.617976127	6.684557462	6.716908191	6.690896669	6.914196045	6.666831661	6.771895911	6.606633177	7.090647399	6.55131141	6.389276505	6.224805732	6.345145782	6.075159529	6.294372577	6.554075814	6.110713321	5.989233206	6.246180132	6.606759989	6.160909534	6.351113452	6.796350492	5.96754629	6.1047274	6.510994773
ACTR8	7.8628766	8.138736599	7.62399745	8.251948854	8.03983539	7.699293236	7.777277046	7.878273253	8.204384426	7.953589463	8.328117686	7.980455879	7.91278098	7.867168561	7.923170131	8.06262791	8.012356902	7.739314341	7.850633108	7.503847763	8.074313473	8.031571889	7.882373854	7.87361514	8.200887461	8.064208943	8.240859027	8.26417422	8.101800554	7.897521329	8.046635731	8.073287281	8.023139996	7.821460396	8.241641017	8.034762501	8.187864384	8.313507471	8.007739137	7.871545315	7.918925371	8.056218705	8.273228669	8.034155815	7.732419641	8.009824063	8.003893514	7.664826984	8.027072855
ACTRT2	6.60456935	6.379997396	6.806277345	6.573108932	6.607740586	6.469413062	6.410004218	6.361522521	6.146795404	6.037987656	6.033186515	6.374763981	6.459542865	6.538674772	6.494927108	6.509490254	6.422029493	6.34216113	6.165960307	6.605607032	6.352645632	6.212066276	6.190920477	6.17229636	6.243370689	6.212407966	6.34232521	6.445633942	6.237495149	6.308428003	6.305788485	6.230687838	6.398489965	6.460065522	6.306483686	6.438173332	6.261870869	6.331150873	6.59847504	6.272045897	6.374939217	6.302675889	6.387326207	6.129434145	6.712724985	6.228297423	6.484386353	6.349413687	6.316560217
ACTRT3	5.12219848	5.087177209	5.551131682	5.355720395	5.310791411	5.344145591	5.076204592	5.179069293	5.007365385	5.040148863	5.181596982	5.24054318	5.125573385	5.152057052	5.139953318	5.159963209	5.128311961	5.264758246	5.211032307	5.123275495	5.157308075	5.033781173	5.054959164	5.038064806	5.306716074	5.394575114	5.250461698	5.252804473	5.136201139	5.479693058	5.203939489	5.349408688	5.235227023	5.288150916	5.19946525	5.090459298	5.156379026	5.246111276	5.426155924	5.166485874	5.220151954	5.260779342	5.152057052	5.146587555	5.302020567	5.089497026	5.151853319	5.097497226	4.913580904
ACVR1	7.166707879	7.162424058	6.900502444	7.255364752	7.140392242	7.090056599	7.291881608	7.008544908	7.392376814	7.022807476	7.096956566	7.690827416	7.682760018	7.262786777	7.822848679	7.899935621	8.00123275	7.843441339	7.718797804	8.179411138	7.972700068	7.779720816	7.819962964	7.92066515	8.283900532	7.853154734	7.814296646	8.024769086	7.944752827	7.914405564	7.846039116	7.690238275	8.236389429	7.551219137	7.764192049	7.788068739	7.65428391	7.749348222	8.021047529	7.512747703	7.932141436	7.875456104	8.102657095	7.757710979	8.236189502	7.716148713	7.793224928	7.895374931	7.838497395
ACVR1B	8.758162912	8.668241066	8.531410052	8.800613592	8.744994844	8.676774264	8.518615706	8.699840665	8.585867003	8.47253374	8.714808764	8.045497737	8.416028045	8.465564575	8.205449064	7.143809954	7.591463014	7.946289452	8.084314909	7.943947699	7.88137397	7.521045152	7.366316254	8.405214634	8.050659325	7.865606299	7.577540127	8.205256938	7.794533424	8.100229003	8.098908835	8.311616382	8.092084334	7.780700073	8.05126916	7.421495283	8.07545736	7.750255237	8.204384426	7.975310517	8.016899764	8.295295116	8.041030757	8.251948854	8.123756027	7.825095921	8.078367068	8.017273602	8.191456446
ACVR1C	9.038888875	8.915820623	8.650101952	9.030426258	9.076905996	8.994206844	8.796872462	8.933912352	9.393663612	9.0686122	9.249172102	7.639763127	8.236389429	8.658370151	7.350675434	6.069833316	6.74871286	7.251602838	7.067075666	7.232368264	7.287367072	6.818733888	6.928916152	7.88274541	7.016933612	6.960490894	6.929896573	8.230025213	7.227679009	7.413856317	7.343342743	8.428796937	7.98960807	8.028686841	7.856860916	6.769024222	7.575426214	7.61460099	8.194454707	7.712045513	8.17829718	8.909258024	7.899235551	8.104093756	6.756677215	7.841321972	7.463741037	6.51471705	7.994022778
ACVR2A	8.34225734	8.259466215	8.366103509	8.763401146	8.5140234	8.479595738	8.173017807	8.200494125	8.357873521	7.742987862	8.395653658	6.980781075	7.2170276	7.471307595	7.467009631	6.298836555	6.607390187	6.833247258	6.936131302	7.181069711	7.337989619	6.594976019	6.102483504	7.152707301	7.283033765	7.03982885	7.098740782	7.443764326	6.821770986	7.831923625	7.064087891	7.777669106	7.367865135	7.513869679	7.076317822	7.018429132	6.622831293	6.965693154	7.682966693	6.974454294	7.242924684	7.740617942	7.150358037	7.059093429	7.273708335	7.14849693	7.274071207	6.401502588	7.204784863
ACVR2B	6.419252567	5.994786861	6.315378986	6.319134089	6.37320899	6.194800787	6.236981487	5.971513099	6.26320239	5.987434254	6.009815611	5.755586099	6.026671603	6.080432703	5.840949584	5.979099693	6.052659757	5.947934818	6.102284632	5.88975607	5.758634075	5.779177283	5.68768453	5.938271031	5.694472333	5.826174253	5.743063942	6.054671644	6.063549726	5.865151613	6.038774525	5.846042332	5.995151395	6.079120433	6.027634468	5.672943823	5.740228816	6.02700246	5.834759385	5.726753024	5.752937455	6.041569493	6.022482141	6.000759612	5.957111682	5.839790364	6.024925849	5.701016267	5.61478228
ACVRL1	9.762490127	9.709411574	9.004791157	9.204422894	9.525091055	9.117654359	9.554745417	9.532075861	8.983441977	9.110897674	9.425778499	9.411283373	9.954748539	10.162927	9.644842645	9.20971991	8.971822254	8.97734352	9.134705923	9.598656069	8.61637524	9.07720317	8.823245284	9.803987176	9.360619804	9.275873724	8.790653843	9.777933082	9.230951519	8.8089118	9.680822894	9.359016404	9.520740068	9.558795156	9.616301885	9.274387358	9.270334612	9.248844712	9.777415223	9.566896826	9.66828918	10.06049933	9.985960023	9.811973869	9.482141127	8.862721677	9.202115833	8.762577651	9.542456879
ACY3	8.330416259	7.789871442	7.977058256	7.887689862	8.181436266	7.542147947	7.724099933	8.108011915	7.786327719	8.140179785	7.833069847	8.342904828	8.203941398	8.314111025	8.744256066	6.803770895	7.57574668	8.937180395	7.932583963	8.286111087	8.422386557	7.803450666	7.678314722	7.965470967	8.51466601	8.710610602	8.326007646	8.258360064	8.263276459	8.948925137	8.040240927	8.368806879	8.318959386	8.377940669	7.699463799	7.816874374	8.116782364	8.149571924	8.718963321	8.20503864	8.803658613	8.084872931	8.120317023	8.400348658	9.009994785	8.087324887	8.519116004	7.378827735	8.102868932
ACYP1	6.422527741	6.821430531	6.593439407	7.038145173	6.508706475	6.781396975	6.791126316	7.104843948	7.005764464	6.822096454	7.118256926	6.215253858	6.56869063	6.426135007	6.519378165	6.24408449	6.038459831	6.249953518	6.575132884	5.937794546	6.563868764	6.417245974	6.215253858	6.558762706	6.695672191	6.52046957	6.368356471	6.45090162	6.618801114	6.605784087	6.669675226	7.222675168	6.522587976	6.095675493	6.211905724	6.032141892	6.521969086	6.18032641	6.367649243	6.18881925	5.843898029	6.354304667	6.422029493	6.7738519	6.099482296	6.694473688	6.206989109	5.987924909	6.35985792
ACYP2	6.163630412	6.516155381	6.111053926	6.699780906	6.583849784	6.097205645	6.010316065	6.164612703	6.211031753	6.179341261	5.944402946	5.970748425	6.203283231	6.311664821	6.13855752	6.068804908	6.06614363	6.323609619	6.35985792	6.076717258	6.424113293	6.274313849	6.066489355	6.7738519	6.563868764	6.634505825	6.364977429	6.274620596	6.295527485	6.568851465	6.460869165	6.662072495	6.496459408	6.039135567	6.304653257	6.302195306	6.228580667	6.299161404	6.431130299	6.438355316	6.411048566	6.356305347	6.307811786	6.214740811	6.23200373	6.232381714	6.282038779	6.118051986	6.433142962
ADA	6.957087769	6.999855668	7.153245341	6.794472937	7.146977834	6.896661137	6.921257431	6.934792673	6.921792158	7.022314932	6.706696362	7.720854476	7.334044	7.131382708	7.685480826	8.328117686	8.769208181	8.036589278	8.029836558	7.885387043	7.791379031	8.481513371	8.311833426	7.412995592	7.604664303	7.976690135	8.208250666	7.21042864	7.974162037	7.592681881	7.591990072	7.374921285	7.467539824	7.678634626	7.597911069	8.401054293	8.055436217	8.278298432	7.421495283	7.456843579	7.495761729	7.256337056	7.751948326	7.54962679	7.592681881	7.790255264	7.573836993	7.805846819	7.502249916
ADA2	6.162411475	7.483815689	6.532434211	6.088721879	7.063638195	5.98839465	7.748784605	6.693268084	7.753829593	7.82981179	7.744910844	8.30434003	7.115948637	7.340044957	7.900927457	8.981587425	9.442547507	8.197354947	7.949235472	8.822457536	8.511435355	9.177994997	8.201100492	7.840528131	7.937794158	8.324095693	8.774251444	8.000650823	8.312238744	7.389201798	8.20282403	7.510138091	7.756349399	8.416976288	8.706913159	9.28439905	8.511903601	9.031380891	8.258170417	8.080949767	9.439052587	8.679850774	8.87888474	7.837214369	7.515099249	8.644870272	7.573087534	8.41270045	7.45482868
ADAD1	4.744671885	4.467182433	4.743332909	4.761785018	4.73109431	4.427705231	4.652267342	4.581385699	4.527520532	4.560291447	4.783599928	4.603024983	4.559621246	4.764551362	4.405585514	4.530853605	4.611733472	4.575642592	4.43635977	4.67985349	4.460545272	4.332746648	4.575256715	4.522716261	4.527086942	4.502894039	4.406000148	4.603930505	4.703040836	4.651476848	4.698856209	4.651476848	4.593587382	4.68104771	4.398769729	4.523622251	4.653590409	4.515037397	4.332299866	4.43508917	4.601293886	4.534331876	4.586896415	4.685050659	4.600245178	4.623977602	4.544252614	4.696247346	4.435480427
ADAD2	7.592681881	7.189803979	7.605712328	7.309939254	7.58406182	7.377023264	7.397000373	7.183464755	6.795147624	7.225214652	7.349090574	7.463903349	7.677052042	7.687016322	7.462854696	7.814104844	7.657400522	7.420041446	7.24008012	7.734081354	7.150701058	7.195476788	7.526043895	7.117439915	7.144324781	7.198064214	6.959809434	7.238021552	7.133164353	7.036483754	7.385832876	6.907828476	7.26126196	7.408327415	7.27317251	7.253816176	7.176327012	7.218561728	7.249948151	7.072322844	7.341788151	7.308184513	7.072494685	7.295981026	7.582576877	6.930617674	7.488966732	7.310986462	7.230252533
ADAL	6.961849743	7.127999626	6.749883174	7.552024064	6.874239937	7.166011414	7.161693951	7.335622887	7.63028459	6.825953788	7.245420392	6.115350524	5.684083327	5.955993532	6.242153798	5.763912237	6.06697667	6.059927876	6.501000265	5.914246297	6.890265235	6.317535445	6.126986995	6.684118637	6.397596324	6.618461258	6.618143119	6.92940351	6.571924336	6.7460686	6.335757539	6.9431014	6.432976507	6.509990668	6.699981141	6.541114501	6.55131141	6.537381155	7.098905901	6.614889852	6.588274165	6.648358875	6.770016936	6.388443492	6.028314944	6.849502416	6.209380933	6.007974406	6.053469987
ADAM10	10.72313589	10.6060812	10.20487096	10.55606536	10.44797481	10.31727618	10.5797901	10.37606086	10.43147375	10.16791698	10.52032345	10.37050357	10.1989348	10.35020507	10.36880231	10.16791698	10.24388613	9.973094462	10.21703784	10.05743884	10.00607453	10.11853581	9.995631449	10.13583284	10.35639697	10.1959896	10.11794433	10.22502155	10.04365237	10.25737678	10.15083199	10.10438389	10.25960341	10.14942474	10.10713938	10.09984567	10.26124918	10.13223083	10.14942474	10.25424489	10.40730783	10.37142923	10.32627129	10.15083199	10.43925932	10.2979036	10.27220732	10.04990032	10.00539806
ADAM11	6.785583215	6.523917888	7.058915072	6.782040709	6.71839757	6.838151107	6.557132517	6.653436443	6.397395053	6.871394116	6.330981456	6.470617598	6.708396269	6.837439576	6.648872554	6.567746298	6.826586205	6.865950246	6.386982987	6.809255835	6.463037102	6.436688679	6.695497192	6.555795571	6.530677204	6.402441923	6.475618192	6.50800994	6.438173332	6.629156725	6.657400214	6.600935197	6.552106797	6.845557143	6.643491628	6.810410073	6.539345312	6.53901674	6.375613413	6.455447279	6.56400937	6.596332694	6.245524631	6.647530602	6.907998061	6.479667728	6.613029266	6.575670725	6.629631959
ADAM12	5.927473985	6.163952088	5.645305336	5.80782133	6.057488054	5.629429346	5.761136304	5.624826691	5.750861253	5.88141543	5.668486337	5.993588365	5.753433705	5.995151395	6.1927879	9.390989901	9.026382348	6.886436102	7.158635025	6.169964492	6.745049001	7.420702749	6.742154053	6.218551477	6.719017656	7.746962367	7.226658747	6.398133068	6.725131089	6.419594746	6.567431004	5.73077164	6.354461722	6.099482296	6.296552475	7.46480273	6.946591283	6.938806716	5.929413403	6.541114501	6.780320792	6.691739604	6.213161918	6.074841398	6.387795503	6.494077397	6.806610248	8.00659637	6.412402787
ADAM15	8.588784698	8.539246845	8.734576161	8.445099423	8.534632119	8.610364299	8.365086895	8.806890804	8.459479027	8.627858665	8.630698441	9.287618129	9.276933622	9.026382348	9.419060495	8.854579458	8.96669548	9.16926674	9.153911863	9.020533737	8.865212691	8.724168978	9.023299329	9.342605421	9.117315865	9.049968052	8.984993353	9.418224968	9.114035782	9.26956564	9.215100095	9.603545974	9.133777377	9.212508859	9.454061263	8.911529497	9.039194527	9.379743339	8.970585838	8.511650635	8.866552722	8.853474296	9.121103822	9.201402673	9.198479821	8.883699208	9.151287839	9.006280763	9.05424639
ADAM17	7.779341444	7.880603087	8.128653485	7.855894913	7.705011481	8.036386092	7.78320354	7.847524163	8.057995874	7.854074744	7.850238236	8.234907536	7.878099532	8.019655448	8.109912719	8.663897218	8.434756521	8.024334164	8.335358801	8.411271983	8.607675061	8.754769503	8.243942382	8.247967304	8.394990927	8.442513293	8.544927545	8.308904131	8.430164722	8.358848189	8.419262366	8.625248061	8.346252441	7.934982343	7.95907125	7.973414092	8.264380523	8.071197544	7.974365853	8.125213316	8.014894708	8.023731026	8.222174019	7.991542365	7.992709085	8.254381295	8.094063096	8.5696409	8.243537465
ADAM18	4.132425451	4.268148952	4.139790629	4.061295903	3.915844197	3.845392514	4.021795391	3.839534441	4.159676873	4.18659818	4.09976806	3.999181399	3.823816953	3.979960634	4.08569064	3.852737343	4.045443512	4.137777163	4.053264218	4.022099082	4.022099082	4.036801359	3.883602138	4.037102183	3.981631873	4.057982966	4.23450476	4.339507758	3.932521735	4.203658307	4.308536932	4.009373975	4.204969366	4.046600965	4.163148122	3.888978612	3.992511967	3.946169498	4.243839321	4.086991709	3.850574248	4.033749608	4.156315458	4.028164424	4.320034493	4.229541187	3.944111461	4.160770581	4.169650144
ADAM19	6.974454294	7.812807846	6.901799655	6.437007937	6.953729425	6.757705859	7.472195991	6.77315961	7.568442454	8.002499535	7.234177986	8.4017017	7.536398296	7.363810707	8.166563201	9.609134427	9.117654359	9.245443189	9.004479178	8.803658613	8.284325115	9.475660494	8.79303993	8.060813808	8.750148045	9.042688119	9.459869816	7.85963188	9.016712535	7.984540963	8.575124951	7.569146196	8.347885102	7.88215814	8.896833272	9.241220498	8.945820503	8.931046108	8.062814255	9.459033958	8.84646261	8.876552122	8.645682398	8.359266097	8.672026312	8.914430959	8.407846874	9.900258511	8.230204056
ADAM2	4.037102183	4.28918955	4.197946681	4.230905792	4.393592659	4.175448841	4.256582704	4.068218395	4.080076746	4.333740846	4.220278136	4.033470804	4.060625592	4.114838364	4.216760706	4.18531808	4.178001259	4.202324952	4.229541187	4.197946681	4.096191245	4.107224747	4.179411162	4.293731487	4.071765502	4.120177827	3.865724136	4.266623731	4.194075735	4.045443512	4.403064922	4.395583698	4.128745196	4.156581356	4.090620265	4.376244632	4.140634343	4.373927755	4.165006314	4.232608588	4.039806558	4.138652806	4.079776801	3.985474533	4.265821295	4.239362315	4.184186606	4.229541187	4.368900646
ADAM20	5.848207442	5.727293763	5.766766156	5.442578896	5.525474622	5.863662805	5.442923598	5.331642852	5.273322608	5.577233248	5.343647635	5.739383713	5.445323062	5.676173885	5.396767859	5.660430693	5.611144778	5.599858523	5.563694585	5.633852652	5.484083151	5.560345749	5.713424772	5.696416021	5.631885027	5.512907174	5.468838134	5.037877603	5.471652666	5.39763336	5.648024888	5.562090837	5.542146941	5.186638987	5.456149558	5.324581466	5.506729431	5.286711141	5.603933506	5.384635094	5.474546561	5.425117066	5.467798399	5.391004969	5.552870979	5.45478502	5.580683023	6.001717552	5.541654798
ADAM21	4.379659189	4.283119231	4.64619091	4.502274933	4.365191335	4.822404356	4.329260692	4.378221657	4.353105543	4.570612195	4.494972574	4.492734771	4.264867578	4.433295514	4.416847374	4.314210244	4.612263071	4.761785018	4.469390799	4.297497653	4.110453354	4.411211594	4.763381774	4.187450616	4.534961847	4.464425239	4.383495081	4.574581868	4.529968396	4.731448378	4.478793979	4.03592977	4.708728963	4.633660727	4.407052625	4.178834043	4.451137216	4.297760484	4.332988906	4.577627578	4.384457866	4.340955466	4.093832328	4.423829642	4.6474544	4.406855135	4.367678046	4.980272522	4.180003065
ADAM22	5.632777637	5.391608296	5.218596122	5.482117422	5.449937946	5.057506383	5.276255429	5.202386865	5.479200489	5.450319504	5.152740315	5.009060388	4.99897221	5.026379034	4.853361205	4.93319175	5.073622243	4.832553049	5.240386026	5.016663941	5.083906823	5.224575022	4.930741548	5.38773033	5.142816612	4.958563466	5.35589203	5.215775643	5.169016572	4.976578302	5.4438122	5.375557291	5.202021206	4.891945994	5.16705312	5.0621625	4.940433861	5.042467897	5.144047046	5.600014472	5.088941773	5.550762163	5.19135028	5.237664281	4.821790235	5.417902369	4.935564416	4.93319175	4.99542089
ADAM23	5.765458266	5.942575405	5.721868905	5.676861678	5.658120399	5.75050856	5.808011025	5.731087907	5.835208014	6.186656683	5.826804456	5.863497954	5.357519989	5.404237846	5.860973663	7.023507082	6.208574617	5.800046283	5.698300798	6.266056137	6.106635696	6.282693804	6.457318917	5.584787698	5.698145763	5.684261856	6.066814208	5.77284293	5.961510131	5.678890994	6.08339602	5.533077028	5.831103164	5.626085368	6.087256505	6.412739289	6.502704845	6.44682776	5.852489069	6.54948608	6.627662523	5.907238752	6.248602114	6.232538045	5.741726856	6.952524485	6.024266121	6.744315406	6.196897875
ADAM28	6.852333608	7.281684839	6.798260187	6.54740769	7.591269198	6.70130923	7.590583685	6.9300387	8.243537465	8.629482407	7.775189844	8.107400241	7.075177357	6.550330326	8.158566195	8.185009341	8.71452754	8.110865067	8.207184828	8.142015969	7.835564449	8.861251376	7.310115206	7.818353926	8.012176555	8.135877129	8.686449288	7.248956744	8.587834862	8.51935463	7.808124784	7.457002008	7.950597917	7.970069445	7.906584303	8.420097499	8.071844227	7.52421896	7.57574668	9.183451992	8.780745156	8.532676487	7.997570759	7.666487956	8.676272097	8.586109637	7.682184572	7.925549916	8.426246992
ADAM29	4.581200022	4.443411909	4.481184283	4.662455205	4.759440748	4.7324324	4.557692795	4.532880855	4.558981297	4.371091613	4.515893429	4.725961029	4.766438423	4.551654767	4.701648734	4.59105526	4.70936367	4.794648143	4.473352526	4.721556942	4.631980022	4.645772767	4.692747966	4.556434714	4.778042086	4.685658203	4.889625534	4.523849516	4.702195843	4.643628322	4.494507388	4.562366003	4.502481319	4.66113399	4.62954086	4.646796506	4.589277545	4.404497336	4.541674338	4.5448828	4.678259157	4.64074673	4.413009699	4.62954086	4.810219382	4.47072518	4.724058943	4.484644045	4.546818517
ADAM30	4.791057148	4.442506009	4.726929891	4.634264523	4.599825112	4.339507758	4.247110591	4.599403826	4.415335782	4.726315704	4.511344218	4.46743273	4.567833092	4.378658724	4.43440219	4.503794628	4.459078444	4.678430965	4.480550815	4.527938516	4.453297969	4.431455931	4.644391448	4.442099151	4.303032153	4.306400955	4.516100907	4.432098571	4.295225655	4.194602828	4.449423206	4.354593605	4.42865187	4.581579494	4.551000774	4.460545272	4.592138732	4.595011478	4.480132614	4.055371768	4.343417017	4.573076806	4.335233832	4.520239842	4.496073057	4.243839321	4.559381377	4.315199259	4.611934237
ADAM32	5.4488043	5.898691007	5.421578767	6.156922233	6.065951164	5.825032625	5.941761789	6.194319053	6.19797787	5.60067136	6.209380933	5.260412057	5.265164771	5.4044311	5.447012409	5.141373773	5.128846305	5.50452776	4.984517906	5.427115741	5.931149193	5.340468152	4.982950457	5.915537852	5.192518418	5.643823339	5.36579674	5.72642684	4.739986116	5.494316016	5.458999922	5.97974782	5.720996982	5.642395841	6.298836555	5.802982697	5.641222819	5.666721622	5.802632295	5.744268827	5.153559695	5.733958228	5.769057549	5.251545959	4.900731134	5.216356545	5.431564775	5.410174646	5.625896847
ADAM33	7.949453861	7.607185836	7.711697651	7.674452595	7.686043089	7.605869714	7.7026749	7.567034312	7.512192233	7.484754475	7.498129838	7.602756411	7.99873669	7.729260208	7.827123216	8.391775947	8.129491311	7.677052042	7.56932321	7.899018629	7.364369539	7.4314963	7.820145463	7.489558693	7.321769881	7.438342421	7.322270027	7.561199112	7.543399536	7.469327335	7.673497755	7.402007687	7.552750814	7.436721458	7.370461967	7.544899403	7.702878118	7.395967818	7.321769881	7.395967818	7.587028405	7.387443763	7.303759894	7.701551886	7.67464118	7.291881608	7.850423812	8.135712533	7.69752464
ADAM7	4.262799216	4.178538706	4.468356998	4.178278525	4.264625441	4.36030903	4.24626612	4.172611314	4.320034493	4.132149797	4.163493809	4.147457036	4.306623556	4.306400955	4.074363621	4.191573186	4.24742152	4.435480427	4.246569341	4.385379974	3.95604748	4.294709581	4.302267477	4.074363621	4.140109181	4.40129344	4.308536932	4.138085968	4.188020795	3.944720141	4.402004535	4.110759257	4.254707743	4.364201233	4.331270713	4.169650144	4.437860763	4.266871763	4.207166501	4.082532638	4.347031473	4.439752717	4.107224747	4.331270713	4.487010522	4.10004796	4.156842476	4.35507275	4.351729624
ADAM8	6.905070783	6.719017656	6.925488342	6.998881091	6.923605975	6.816387825	6.831435793	6.704250604	6.714641734	7.093108451	6.911259286	7.495201261	7.202070676	7.13920096	7.272698186	8.749544812	8.188804584	8.610364299	7.990358439	8.457148351	7.345627378	7.600278375	8.090095687	7.086892866	7.459108342	7.922403772	8.310985827	7.075319273	7.606446452	7.461543151	7.289814054	6.949415864	7.165627386	7.242770453	7.375756878	7.716148713	7.501739051	7.650517644	7.105879285	7.235639579	7.147431696	7.164628385	7.244179852	7.273034131	7.438511339	7.340745343	7.139000024	9.449310357	6.916664365
ADAM9	10.04916588	10.18636235	9.873775838	9.815813249	10.00187143	9.246393935	9.982289256	9.703306363	9.278012579	9.942103724	9.464790166	10.84504608	10.82423977	10.68638998	11.08309725	9.692441936	10.28673529	10.84504608	10.88841244	11.28688149	10.93709368	10.41914587	10.6737379	10.95448918	11.18504262	10.98047563	10.73907486	11.18802915	10.90690787	11.2316271	10.98947698	11.06713068	11.04594665	10.37768193	10.48533815	10.51123477	10.76406286	10.47624412	10.87724756	10.12671103	10.58845268	10.59467549	11.05894204	10.80215415	11.29130317	10.72858788	11.07350076	10.35500487	10.98299557
ADAMDEC1	9.093055849	9.574451036	8.214306569	8.450479029	9.70986768	9.009072224	10.45686348	10.67866233	10.57067117	10.78166943	10.24388613	9.755170036	8.833012515	8.806604424	9.457752284	9.14146059	8.96604569	8.386349868	8.743735928	9.362149386	8.790120271	9.987863524	8.35167835	8.778580581	8.655537791	8.918579039	9.215784813	8.721804543	8.746326402	7.700799113	8.956925037	9.47273159	9.153284225	9.46032671	9.617514843	9.62983369	10.11794433	9.326841818	9.512318665	9.876976443	10.74215674	10.32545676	10.51392464	9.003514539	9.672182925	10.3271407	9.29114663	6.976921927	8.125213316
ADAMTS1	6.287346027	6.322116473	5.972166563	5.6646422	6.523509112	5.98761395	5.999458231	5.895870714	6.097735182	5.999097163	5.959793742	7.554279447	6.451761813	6.332008687	7.066605344	9.867362354	8.870547939	6.808753841	6.701151996	6.95168029	7.96222832	8.691590042	8.413625851	6.915639644	6.851851199	7.307867166	8.060406623	7.924350379	7.653790464	7.71745826	7.495940927	7.088931164	7.137270064	6.751695585	6.825786721	7.465777042	7.779341444	7.83814672	6.958458351	8.16230539	7.883256561	6.726883977	8.160542115	6.76968639	7.756349399	7.662782988	8.110680461	9.729868409	7.733718923
ADAMTS10	6.825059893	6.697498526	6.821951377	6.712011009	6.728422524	6.770016936	6.724609745	6.58910833	6.826095687	6.666472931	6.607053834	6.988226758	6.92634144	6.908676406	6.931891258	7.654863841	7.625741266	6.882361275	7.186850486	7.107413947	6.502704845	6.886070264	7.031797531	6.946923367	6.865219342	6.692534179	6.714295955	6.811131151	6.977571603	6.544154295	7.066771251	6.534709772	6.827067561	6.730667806	6.813679042	6.711179182	7.160733044	6.645717041	6.714295955	6.658097989	6.847824795	7.125951616	6.750743825	6.847345688	6.827240326	6.853540001	7.239075059	7.55630788	6.887612529
ADAMTS12	5.749227733	6.603706909	5.809003764	6.032290089	5.820360413	5.837275538	5.526489053	5.746774284	5.99004656	5.653284031	5.903342131	6.015639125	5.926153895	5.846546557	6.355472112	8.880325736	7.801500282	6.903809795	6.413753092	6.474150259	6.149175004	7.053896381	6.730667806	5.670860689	6.455270405	6.574141519	6.666676047	6.336610123	6.68126367	6.486218701	6.412240691	6.094174176	5.859645403	6.18995023	6.289392577	6.931551048	7.078767055	7.048472359	5.895401496	6.050977213	6.638065881	6.378523938	6.615887875	6.400644878	6.927715797	6.924649403	7.070004532	7.389725618	5.866455975
ADAMTS13	7.13990422	6.719323402	7.030172897	6.957577643	6.906947731	6.886949555	6.885542071	6.944225408	6.486730565	6.91717942	6.803087968	6.783701919	7.141965126	7.233439702	6.835792823	6.896183193	6.973412544	6.828885496	6.72052588	6.883063792	6.604409562	6.646009442	6.807884475	6.602313962	6.732265417	6.663385856	6.41577387	6.676977626	6.628134216	6.754096136	6.753563022	6.645857095	6.667347889	6.74627301	6.795481646	6.568535997	6.66142481	6.561671891	6.745719168	6.633663809	6.718721971	6.604740075	6.529657353	6.905251799	6.90746549	6.548653089	6.797931904	6.714295955	6.843692235
ADAMTS14	6.499781176	6.293801096	6.447695069	6.40734925	6.423183749	6.187320754	6.147607469	6.279108649	6.762992697	6.512340189	6.327132509	6.443493271	7.01579775	6.515991999	6.757222003	7.769869518	7.568797071	6.620750216	6.481268669	6.815177522	6.382309223	6.473654155	6.681107474	6.467985128	6.486730565	6.482215015	6.46430851	6.537977191	6.711026956	6.520997663	6.809575322	6.522587976	6.448660249	6.520308084	6.437861783	6.280291822	6.784899329	6.434667525	6.453559221	6.362061003	6.666676047	6.243918339	6.455270405	6.80477642	7.155724759	6.657761249	6.987758743	7.383452323	6.299846324
ADAMTS15	6.574820695	6.958804192	6.741794014	6.773361094	6.388443492	6.484386353	6.289044184	6.671964075	6.029344465	6.620371468	6.462352658	7.181069711	7.436366689	7.231521394	6.665644335	6.153545921	6.399636669	7.226489427	6.231555854	6.505348024	7.149656153	6.237495149	6.459032142	6.525433785	6.606471938	7.069674254	6.432147783	6.689736258	6.727761366	7.256218751	6.712011009	6.913852036	6.641420523	6.886070264	6.64493285	6.757222003	6.58284815	6.417759047	6.879971184	6.640936245	6.484886954	6.166842971	6.402257882	7.060275052	7.188303356	6.918176906	7.101277689	6.217359791	6.771535877
ADAMTS16	6.350101258	6.154539098	6.383818889	6.200842129	6.280973565	6.111220437	6.214120521	5.967237169	6.057020584	6.193577443	6.005281262	6.1043966	6.086530111	6.179178583	6.089726684	5.988571949	6.02700246	6.116036744	5.997565934	6.377176858	5.925378619	5.937468703	6.084538053	6.135213827	5.915715037	5.942236135	5.868102686	6.041569493	6.031790441	5.935976674	5.862204456	5.946167488	5.981195419	6.206148606	6.169478231	6.000940781	5.973168926	5.891268369	6.108295804	6.112331941	5.780698843	5.955354494	6.095018659	6.021338247	6.175639187	5.837762728	5.963824874	5.837115952	6.054171665
ADAMTS17	7.163422913	6.854890169	7.199445749	7.173879825	7.208570906	7.311178074	6.890648195	7.081292898	6.741794014	6.829649149	7.150027734	6.969574125	7.014928695	7.19410963	7.027842684	6.630665264	6.954978047	6.878293298	6.818733888	7.001509367	6.765535764	6.703039977	6.982328808	6.885392293	6.724412698	6.879657876	6.481268669	6.843692235	6.817555021	6.867487068	7.084119939	6.899330765	6.837978668	6.78219067	6.866843983	6.694988304	6.707696939	6.655089612	6.942904381	6.847481219	6.874904777	6.83829755	6.661898453	6.950079416	7.105048314	6.665285782	6.879140175	6.950709979	6.827067561
ADAMTS18	5.657489261	5.640539492	5.838766846	5.684569032	5.679065945	5.489671929	5.44582622	5.528989149	5.473908074	5.60966697	5.525954703	5.778666226	5.677870515	5.631042908	5.502774976	5.650693	5.891984342	5.489352334	5.419503814	5.78293647	5.405462041	5.404237846	5.372887657	5.61478228	5.291443486	5.419503814	5.19489759	5.479380184	5.27556259	5.395894213	5.428291007	5.775470131	5.517005122	5.643823339	5.461835122	5.464343416	5.479001595	5.391608296	5.628891016	5.421773455	5.528147464	5.31043466	5.614459498	5.276435374	5.836054939	5.544132049	5.501596108	5.673281482	5.52406133
ADAMTS19	5.577078363	5.263357456	5.66812607	5.629079106	5.237493696	5.635740758	5.640342313	5.443626752	5.212904218	5.662603695	5.225088677	5.211032307	5.413645369	5.297956998	5.202386865	5.17286124	5.260412057	5.332892815	5.186483362	5.589710045	5.181061374	5.063144901	5.315972099	5.276255429	5.019304907	5.15255205	5.136020891	5.211781383	5.130071712	5.236309298	5.217508438	5.24446139	5.239447824	5.347042093	5.139026625	5.283806557	5.158117571	5.201368265	5.495405583	5.171159373	5.20188679	5.198786728	5.18304482	5.353418887	5.297791552	5.337557042	5.461503651	5.18784472	5.427427611
ADAMTS2	7.180859952	7.294199356	7.127202173	6.990960939	7.183089558	6.942715491	7.025728277	7.036032065	7.032165869	7.060960854	6.967026757	7.505734187	7.360726627	7.142322116	7.966928981	9.723575162	10.0422745	7.917289529	7.457535072	7.787345092	7.553941323	8.764968855	7.83462405	7.046785829	7.600953594	7.994942987	8.029613282	7.549804711	7.594744606	7.28677978	7.534859034	7.130854016	7.25008506	7.43582436	7.881740675	7.93670714	9.013290868	7.93744344	7.280100688	7.375756878	8.194246894	7.369415089	8.487067425	7.547607238	8.19001993	8.029425173	8.53689845	8.954038859	7.248956744
ADAMTS20	4.659524054	4.507749324	4.545292376	4.800226391	4.658239991	4.551849676	4.440000548	4.552867572	4.683101428	4.609175759	4.425128324	4.481428367	4.571272011	4.665860196	4.560930647	4.576061935	4.699820545	4.541674338	4.398523885	4.774005895	4.51329047	4.470961058	4.797115863	4.399465811	4.498060824	4.456526476	4.379899508	4.520032294	4.439544112	4.382240047	4.509990756	4.48207447	4.486354864	4.630244381	4.520032294	4.475371935	4.45449777	4.354107927	4.292151581	4.566710087	4.625401384	4.623181152	4.568452275	4.58254627	4.597707785	4.466549439	4.63638812	4.519652497	4.55494182
ADAMTS3	5.517005122	5.311326744	5.540269077	5.384485162	5.383794923	5.340284384	5.282003506	5.634508317	5.52478455	5.386546061	5.505511274	5.646112026	5.394734973	5.357129258	5.452757496	6.397395053	5.947422961	5.764632728	5.711220673	5.582168511	5.621630058	5.923241669	6.294554549	5.378247676	5.688717435	6.002053771	6.024091788	5.709068434	5.854406049	5.558460829	5.736365006	5.314635212	5.50772739	5.49520811	5.789803954	5.992899338	5.834046694	5.892683069	5.735328507	5.90825303	5.858294906	5.831258744	5.741081971	5.592229853	6.170125853	5.703533903	6.046088005	6.720163753	5.673281482
ADAMTS4	6.131397618	6.016434407	5.936144148	5.984134835	5.908411738	5.91359577	5.584429275	5.857026206	5.75541593	5.905232391	5.607772537	6.799756813	6.131397618	5.965590969	6.236981487	9.069254249	7.357636301	6.82006213	6.30947797	6.882720035	6.789517632	7.922589142	7.141370399	6.296720953	6.461034058	7.137270064	7.173371624	6.490741049	7.450369231	6.310983121	6.909194304	6.33408014	6.41857682	6.378157484	6.639078635	6.897337283	7.409802674	7.361640669	5.997403799	6.586276267	6.831948444	6.588957137	7.044198066	6.562475356	7.213440547	6.728422524	6.596500895	8.747353888	6.636060902
ADAMTS5	5.677870515	6.080265742	5.952749181	5.903009561	6.034481583	5.612903261	5.74340322	5.874159356	6.092882095	6.064212886	5.906081239	6.489241717	6.246180132	5.713922766	6.550663443	7.835940236	7.733112275	6.560206655	6.037298395	6.540458272	7.062794617	6.717709775	7.641589911	5.966246156	6.618950392	6.346342615	6.733601099	6.347541024	6.46430851	6.781725921	6.303336251	6.286876847	6.35985792	6.62465404	6.125772661	6.766205262	6.504160661	6.983152686	6.335566951	6.221683721	6.7460686	6.267249274	7.688227224	6.267401663	6.596679226	6.549812214	7.045418975	8.340568482	6.48078278
ADAMTS6	4.944345138	4.987419021	4.900214876	5.023063602	4.9620377	4.79169855	4.965965288	4.728015801	4.85880271	4.903567112	4.849351983	5.066428321	4.947019825	4.837910037	5.064812616	6.671478152	5.991034262	5.335306914	5.341856944	5.077952931	5.247213235	5.688249679	5.14790924	5.168665783	5.163828088	5.344689573	5.706179976	5.174893752	5.185034472	5.366636617	5.339413605	5.024872288	5.247533697	5.020489519	4.958392419	5.339413605	5.526126329	5.427964416	4.976578302	5.40600078	5.181933724	5.116190596	5.522871989	5.138282143	5.118830391	5.363025628	5.513584656	6.267077783	5.123416951
ADAMTS7	8.079381904	7.610547109	7.750053562	7.581874002	7.917481014	7.724277467	7.596757824	7.54358895	7.410305002	7.791000151	7.439925103	7.788975718	7.924944152	7.976844093	7.775936169	8.2905822	8.137539359	7.86657988	7.678155537	8.125589135	7.37375537	7.724846928	8.134370093	7.474355495	7.408527128	7.701895541	7.535947701	7.788638936	7.656684125	7.32018969	7.860014828	7.416504354	7.558003486	7.884045286	7.675417721	7.908046889	7.811722564	7.503644924	7.682391561	7.589900491	7.800342041	7.806021756	7.514398569	7.737020097	8.191456446	7.476881886	8.001453142	8.023139996	7.9600318
ADAMTS8	6.898805191	6.629987843	6.804433498	6.690896669	6.863134329	6.748167219	6.686951456	6.663070019	6.513855699	6.674089991	6.52711356	6.609371548	6.741232393	6.534014844	6.714468965	7.316225564	6.792285561	6.793627852	6.447695069	6.849000667	6.657761249	6.645558547	6.831435793	6.470452475	6.599485987	6.417245974	6.390078204	6.661059559	6.649705276	6.458340938	6.734862027	6.37320899	6.535021792	6.795646683	6.85571064	6.760844593	6.812487106	6.89949192	6.748001145	6.716908191	6.982328808	6.654375603	6.98942776	6.74143222	7.098116967	6.673752291	6.795147624	6.563704629	6.785754024
ADAMTS9	6.392552403	6.764752505	6.141342642	6.356457912	6.241842715	6.317168721	6.54915031	6.110713321	6.687449207	6.464821012	6.340941749	8.000099869	7.759129923	7.114989496	7.925549916	9.647779441	8.673083914	8.32063739	7.410814023	8.671762931	7.884045286	8.951278573	9.293528579	8.192653934	8.11360388	9.390989901	8.411061736	8.124385887	8.275168416	7.967331167	8.5388204	7.921838912	8.896833272	7.075813833	8.170721612	8.330416259	8.379535428	8.231734317	7.862501496	7.803840343	7.57645429	7.839064359	8.649819029	7.966386013	9.537858982	7.741257481	9.140439609	10.49150343	8.523081232
ADAMTSL1	6.447155569	6.256579099	6.595291293	6.530490443	6.776352271	6.933020533	6.338766534	6.529818984	6.719499115	6.016631916	6.515012934	6.075159529	6.160595376	6.260522309	5.937101673	6.432976507	6.288100767	6.095018659	5.592229853	6.096001208	5.930218393	6.065151823	6.189508163	5.645942435	5.903878956	5.821354632	5.741081971	5.844605119	5.806865782	5.644965294	5.987434254	5.673087299	5.684261856	5.832313676	5.863800507	5.558460829	5.914246297	5.845087475	5.874762907	6.173789314	6.044130099	6.143991983	5.905912935	6.127161744	6.255200454	5.812405019	6.220858588	6.353447824	6.038275343
ADAMTSL2	7.321246448	7.171100714	7.131023497	7.086723159	7.166875637	7.111307809	7.122699065	7.017440334	7.044532823	6.964361039	7.021836731	6.813679042	7.231692115	7.284871221	7.06378496	7.444320757	7.312747541	7.111140588	6.841008614	7.257330318	6.785386378	6.838464969	7.299764743	6.981112349	6.725600584	6.862634618	6.733779982	6.965027664	6.870375208	6.812162943	6.988056572	6.717537996	6.740404227	6.908353157	7.086173709	7.185349826	6.977412823	6.809742989	6.962476513	6.872716481	7.084667362	6.869163093	6.746810311	7.038476628	7.200521458	6.836946301	7.121396263	7.226120717	6.848640459
ADAMTSL3	5.91021544	5.903342131	5.198257642	5.398994399	5.707362669	5.589038912	6.166989779	5.994986449	5.952069197	5.357519989	5.670860689	5.584275784	5.52478455	5.205773037	5.614459498	5.660050868	5.346868528	5.320010187	5.413453414	5.336723665	5.257684942	5.380874384	5.546284032	5.469534485	5.21807647	5.204663727	5.369902581	5.576299841	5.508550963	5.222759313	5.602344394	5.413255607	5.476605856	5.140325786	5.406680539	5.620968419	5.389283846	5.473041794	5.608627102	6.090241876	5.888770814	5.816664807	5.766266047	5.605162844	5.276981352	5.610604755	5.395588054	5.072704624	5.468500258
ADAMTSL4	6.600420386	6.395321184	6.500827544	6.337110356	6.457318917	6.38264361	6.631034472	6.60954312	6.421696374	6.318278064	6.372707436	6.740072864	6.756871954	6.603354568	6.619117437	6.867635904	7.075813833	7.159722335	6.788235141	6.850864815	6.388272329	6.602490091	6.904556545	6.561021733	6.609202581	6.623468424	6.700322989	6.625161121	6.614560493	6.525245341	6.694117614	6.570562169	6.46430851	6.575670725	6.778214377	6.426606117	6.944885555	6.784258367	6.51084948	6.63561443	7.015967927	6.495621792	6.890648195	6.618143119	6.865047666	6.677486376	6.643641746	7.238377746	6.375256126
ADAMTSL5	6.903448405	6.821265069	6.933210194	6.861559032	6.931734506	6.715456748	6.615535471	6.584668731	6.461907696	6.871894374	6.655895593	7.009603046	6.973761158	7.037346431	6.975740841	6.886237307	7.084667362	7.223748587	6.757222003	7.072494685	7.094805573	6.538330929	7.149156928	6.690740659	7.054569703	6.648022099	6.610384842	6.763750282	6.905435954	7.077510558	6.931891258	6.569719765	6.750212077	6.89949192	6.543446374	6.800754076	6.546441409	6.807081792	6.863990506	6.666256386	6.836777459	6.693076264	6.831435793	6.967026757	7.494851342	6.672740943	7.096956566	7.120498073	6.551166508
ADAP1	9.27307459	9.11433628	9.247758624	9.27307459	9.229894635	9.358634563	8.962263685	9.186957175	9.093055849	9.337364565	9.373421598	9.441366011	9.171925461	9.165655579	9.184155582	7.243441561	8.420814542	9.255485178	8.961736713	8.977584657	9.260818257	8.492742507	8.838811577	8.80836284	9.14146059	9.180447681	8.617613937	8.908331708	8.817038946	9.52939848	8.832475356	9.349867515	8.982523381	9.509014893	8.565512408	8.849184093	8.620621079	9.137055022	8.860381573	8.643687416	8.767639254	8.479847704	8.938928705	8.952530423	9.285180049	8.636729343	8.942496028	8.499076037	8.994844379
ADAP2	4.400618133	4.261994538	4.348509609	4.505335096	4.286470072	4.484644045	4.106592578	4.090311984	4.74211141	4.54765374	4.58840428	4.571718437	4.500564072	4.472235534	4.624433466	4.698287108	4.745660186	4.476104496	4.505130505	4.36469421	4.258716513	4.361524299	4.102992954	4.265149532	4.621353062	4.49474222	4.44436735	4.290906939	4.559190286	4.195506386	4.275820025	4.352380474	4.268148952	4.599403826	4.253183603	4.258232873	4.475843471	4.515893429	4.080744857	4.704275687	4.844802846	4.571488515	4.838481145	4.329772109	4.610695206	4.939340517	4.408221526	4.214690524	3.956358675
ADAR	9.348687138	9.462720092	9.280191422	9.310631091	9.313045859	9.221835202	9.217820921	9.230951519	9.414712999	9.431115868	9.163587925	9.798616236	9.491549241	9.38170913	9.682798496	9.963702821	10.26280778	10.05546425	9.923019741	10.10575665	9.82892405	9.92008616	10.00426173	9.693849093	9.795297467	9.83122493	9.998710441	9.60003611	9.926145707	9.811470975	9.821921372	9.773674346	9.664477491	9.480458809	9.734849795	9.754704947	9.935363029	9.745879792	9.644842645	9.851921025	9.832922971	9.698410079	9.831779485	9.699310322	9.764499152	10.11309075	9.705692622	9.876976443	9.574923943
ADARB1	6.324563876	6.653609418	6.302500245	6.618950392	6.693076264	6.631845903	6.776525988	6.576116771	6.539971123	6.797791959	6.601438291	7.160079793	6.928130652	6.703205374	7.328413333	8.533424783	7.474529629	7.004171954	7.554129765	6.777149286	6.876422106	7.333858608	7.328413333	7.335093233	7.1291688	7.256337056	7.603988397	7.13920096	7.296643083	7.066928441	7.402007687	6.984861152	7.287205339	6.777149286	7.375088206	7.482405083	7.267624387	7.326466883	7.282212322	7.936535784	7.254294159	7.375088206	7.39646628	7.1291688	6.925988455	7.207228658	7.060960854	8.380753907	7.13920096
ADARB2	7.012537515	6.761504761	7.148651714	6.922099334	7.045930687	6.432147783	6.737460585	6.7460686	6.512340189	6.896183193	6.731200611	6.974778136	6.889942281	7.088266538	6.795481646	7.005403778	6.937262765	6.738651619	6.938276292	7.177944126	6.684422215	6.654375603	6.889942281	6.860337861	6.699111629	6.708048057	6.407177573	6.691893195	6.6151942	6.56657524	6.928916152	6.503636786	6.705064452	6.781725921	6.802753862	6.612542036	6.873535944	6.592041485	6.856416745	6.743511615	6.697954977	6.731727974	6.602490091	6.730492261	6.953387273	6.548971281	6.811677528	6.458854477	6.870375208
ADAT1	7.616486005	7.974162037	7.757500864	7.987632939	7.686438465	7.812644947	7.964121765	7.948875499	7.993799546	7.862313196	7.815449233	7.425165765	7.510488452	7.273874868	7.637143462	7.911861157	7.480315341	7.666280298	7.32000153	7.398038121	7.909439943	7.77028612	7.183634606	7.508758981	7.627714746	7.524576146	7.775029063	7.600781195	7.736812635	7.694270954	7.648423653	7.652701777	7.587591587	7.751948326	7.743190468	7.78422859	8.144236924	7.878273253	7.887488706	8.107205621	7.987632939	7.903197884	7.918022857	7.623096532	7.760418006	7.964318002	7.57772496	7.278353595	7.226489427
ADAT2	7.42601827	7.808871686	7.489900479	7.418469363	7.735046929	7.967693281	7.898806745	7.989010288	7.889543887	7.990752645	7.819385507	7.533683851	7.748454947	7.669148597	7.284534199	7.425865094	7.187606899	7.370461967	7.61949749	6.878987494	7.538904843	7.530133385	7.802237051	7.71316159	7.529370572	7.540299236	7.36854484	7.535064832	7.31293165	7.627536096	7.512747703	7.597362027	7.640918205	7.027462448	7.284871221	6.826095687	7.377697144	6.905251799	7.273034131	7.411001513	7.035862738	7.42128405	7.170384825	7.330871683	7.240912637	7.698565649	7.706447362	7.806227803	7.653417219
ADAT3	8.55769991	8.138554821	8.499782421	8.579192854	8.564538468	8.324287216	8.107400241	8.402332617	8.087947767	8.300816669	8.255640629	8.05211991	8.539717623	8.528795535	8.188616284	8.116374678	7.970904856	8.466679821	8.178772964	8.33515553	7.829984703	7.801298108	8.145819124	8.323864426	8.189382233	8.072064561	7.687349086	8.22020262	7.942446992	7.993298642	8.347173872	8.023941221	8.254381295	8.492300666	8.306464221	7.854292652	8.132216413	7.908832966	8.305619505	8.041030757	8.102031006	8.146639163	8.104626862	8.533965003	8.494661187	7.930863317	8.383205453	8.087537526	7.928728944
ADCK1	7.372907602	7.364522183	7.645228817	7.574475423	7.118589678	7.349264114	6.911620587	7.306818862	7.319820433	6.816217566	7.042183192	7.011892126	7.158309325	6.9393101	6.910096539	6.471529795	6.901658339	6.938982946	6.779801249	6.463803079	7.077342628	6.631545731	6.52406479	7.21654369	6.87980189	7.252826734	6.82522962	7.313644545	6.854890169	7.000631608	6.950709979	7.490542892	6.746440141	7.109597456	6.949415864	6.816387825	6.984011674	7.07400492	7.018247869	6.699275135	6.843042652	6.670013085	6.645857095	7.070350141	6.939668707	7.091617711	6.98874613	6.173945392	6.502030381
ADCK2	7.047284441	7.106579814	6.986524677	7.186017013	7.008544908	7.446146516	6.995245512	7.163934755	6.92799856	6.700668956	6.939995676	6.872384971	6.803770895	7.007862511	6.672916613	6.160409271	6.354976255	6.457652499	6.822400745	6.131057473	6.699622568	6.586927939	6.265376717	7.129838454	6.968059546	6.750212077	6.678464922	7.047445012	6.782829643	6.486049896	6.886756327	7.2024327	6.860818196	7.269145561	7.117911973	6.645857095	6.733779982	6.902158095	7.033509445	6.926837343	6.824087961	7.186491296	6.954978047	6.738338925	6.302864998	6.711344962	6.388941668	6.002387933	6.653436443
ADCK5	8.333758724	7.985144422	8.165557486	8.122945608	8.225445721	8.171335433	7.985343734	8.030041908	7.921075324	8.043712643	8.090095687	7.943947699	8.019852819	7.967129999	7.809597622	7.495589556	7.607185836	7.890563606	7.506594651	7.61039556	7.606446452	7.422934581	7.457535072	7.582223173	7.639941895	7.597911069	7.264822703	7.664304745	7.669557391	7.726567921	7.760615443	7.714705085	7.845849001	7.797396376	7.543036467	7.347378408	7.58615321	7.420041446	7.765228595	7.452290422	7.42531769	7.311694982	7.507142259	7.951766567	8.014894708	7.700013129	7.773506799	7.32627255	7.560249306
ADCY1	6.831138342	6.483201201	6.581863989	6.577485987	6.520816595	6.437861783	6.296017376	6.58502213	6.341654666	6.217499629	6.49896749	6.526964298	6.713801082	6.652024931	6.567431004	7.072844678	6.725923516	6.50170003	6.494758114	6.581059705	6.478847443	6.460569093	6.494927108	6.608193528	6.39360932	6.473494252	6.422683422	6.731928749	6.637568471	6.586618636	6.589438374	6.303028353	6.431130299	6.581719951	6.531432968	6.565182929	6.624144484	6.612542036	6.713487101	6.531060593	6.690896669	6.614560493	6.634645957	6.657932488	6.841008614	6.66426778	6.832757145	6.468425144	6.357142864
ADCY10	4.781024863	4.636022464	4.648812161	4.811491686	4.774404518	4.525614049	4.709129871	4.830057968	4.68555793	4.563214532	4.671042018	4.61048755	4.659724248	4.603024983	4.713173475	4.523386961	4.7288127	4.708401557	4.651041112	4.73699743	4.545292376	4.554294731	4.464614563	4.389642808	4.459267773	4.526439115	4.54337783	4.568680793	4.605214325	4.573076806	4.562611042	4.542798501	4.579527264	4.713400515	4.644391448	4.61587829	4.576061935	4.671890751	4.425921826	4.354107927	4.59105526	4.608148443	4.609175759	4.667522396	4.818258279	4.322952875	4.477915467	4.313474733	4.739986116
ADCY2	6.221011244	6.23369486	6.110713321	6.146634346	6.138244739	6.128783803	6.227260103	6.156753838	6.075159529	6.121207069	6.202943226	6.061211094	6.179658103	6.070334364	6.280141442	6.119203711	6.199295256	5.990868181	6.120325507	6.117407513	6.22514308	5.869084617	5.991888312	6.155536779	5.964150446	6.094174176	6.198780764	6.160595376	6.196382869	6.265563932	6.227423102	6.143512243	6.264433671	6.233538458	6.141674645	6.27563654	6.265011536	6.496802701	6.437347033	6.149884483	6.082903303	6.045933329	6.272229139	6.135704468	6.221497634	6.169964492	6.385806951	5.815060264	6.120325507
ADCY3	7.959852148	8.595016687	8.411271983	8.058597679	8.284537759	8.665452949	8.305393472	7.636059952	7.597180607	7.930481177	7.866166922	8.545169196	8.074678959	8.190830211	8.400348658	9.243720895	9.24008713	8.257514804	8.154416775	8.214306569	8.320040933	8.523274652	8.940717958	8.433563738	8.324936788	8.312022611	8.079192005	8.170539447	8.409261182	7.847703151	8.744994844	8.078136876	8.248422425	8.876878464	8.311204293	8.750717997	8.276367027	8.569870121	8.428086249	8.686966782	8.783662033	8.498582247	8.599778275	8.476389539	8.497191738	8.629254995	8.634520761	9.009377001	8.076870111
ADCY4	7.247328459	7.098540189	7.175275853	7.391676443	7.443210841	7.500274787	7.323352879	7.10993271	7.055766939	7.399397247	7.009266508	7.393274304	7.804236268	7.662053873	7.368010758	8.377940669	7.995497733	7.88819925	7.545771054	7.909439943	7.082873455	7.232368264	8.070543446	7.550012728	7.189964184	7.348432222	7.272299347	6.872543974	7.165278898	7.197069675	7.523325449	7.319121021	7.266599831	7.352745478	7.269819362	7.249627719	7.909780562	7.23254141	7.116587802	7.066116319	7.009427278	7.047155682	7.378009096	7.614057851	7.910504875	7.179787331	8.354556177	8.895741104	7.38065487
ADCY5	7.823354367	7.642293332	6.982818848	7.772078841	8.021408021	7.906584303	7.623626756	7.646601126	7.800342041	7.286986128	7.630470746	7.192456566	7.156759143	6.85371049	7.152372531	7.290715577	6.59749019	6.502199539	6.858486964	6.465183491	6.576987266	6.483858496	6.556326507	6.818733888	6.476482216	6.557730941	6.864295286	7.065128219	6.724091579	6.5808763	6.839856347	7.161693951	6.981282637	6.496802701	6.865408492	7.102799808	6.807586298	7.09341678	6.877462859	7.539760473	6.989981895	7.105048314	7.248411478	7.051664604	6.734093895	7.134959115	6.957933629	6.461597055	6.667173492
ADCY6	9.556600963	9.175186113	9.434893479	9.364415529	9.401136459	9.437475223	9.077520332	9.399571734	9.290426988	9.049316144	9.41427355	8.84646261	9.263733922	9.560960134	8.784470472	7.850238236	8.245059917	8.346252441	8.690305969	8.365472905	8.222561587	7.764882212	7.960405643	8.894363578	8.795442099	8.30345992	7.83520781	8.55769991	8.331281203	8.366587382	8.743165159	8.893870443	8.760707877	8.539043408	8.384377038	7.871137047	8.259466215	8.027483687	8.767109601	8.365930477	8.41427929	8.743990942	8.390828598	8.800613592	8.573125083	8.218757679	8.783415485	8.173237102	8.669538537
ADCY7	7.437470855	7.360039533	7.128529135	7.21804188	7.462690195	6.980953721	7.517201497	7.386707397	7.343997764	7.449478369	7.410305002	7.876753537	7.676868858	7.416504354	7.788422111	8.506225083	8.34927183	7.989390557	8.022181292	8.003333232	7.752904386	7.875096432	7.909976594	7.555795312	7.721573899	7.622786814	8.006956533	7.33224342	7.88137397	7.495406308	7.692964995	7.363273916	7.876958621	7.654863841	7.648241283	7.840304898	7.958883142	7.886695182	7.543227914	8.018682438	7.976301516	7.719180896	7.790053787	7.661152192	7.965470967	7.887850793	7.985940683	8.284109249	7.591990072
ADCY8	5.833885035	5.426931577	6.215418429	5.871230728	6.08789035	5.62129656	5.624292422	5.790123103	5.430214169	5.83891736	5.787817992	5.740368924	5.881773148	5.868612115	5.776443324	5.671950229	5.802632295	5.785491551	5.538266471	5.96084139	5.493149404	5.754944665	5.96511957	5.368646386	5.50772739	5.487760133	5.411232188	5.781748667	5.622715278	5.745915188	5.687884612	5.510101251	5.640905297	5.691745551	5.668486337	5.565359758	5.64662686	5.651546543	5.726753024	5.562794993	5.697959029	5.505868605	5.483180964	5.604476473	6.038607378	5.608455831	5.65086245	5.932178421	5.821852911
ADCY9	8.476595969	8.278532408	8.548523102	8.849184093	8.590178182	8.65323666	8.391026915	8.705574111	8.369055674	8.288656171	8.640488022	7.939932461	8.411985983	8.508305445	7.999115279	7.813390795	7.650889366	7.893674253	7.690643025	7.774084267	7.781648343	7.140925805	7.283542776	7.970069445	7.791000151	7.799413487	7.41595092	7.6525229	7.671193818	7.659216414	7.903197884	8.303262334	7.755931443	8.224386473	7.703077231	7.698736229	7.715453438	7.604970908	8.088962604	8.066308868	7.698191134	7.922589142	7.954588105	8.169918136	7.978377258	7.63397771	8.097084312	7.552574373	7.238021552
ADCYAP1	5.939427464	5.759465263	5.87461247	5.850805314	5.90825303	5.651232177	6.240634817	5.60794575	5.894214441	5.837762728	5.933679278	5.796097356	6.009815611	5.798703204	6.1043966	6.562475356	5.973991422	6.154050945	6.075159529	6.438018047	5.762431475	6.194118804	6.003254749	5.951342262	5.96870004	6.225804497	6.054844006	6.276993484	5.952069197	5.934614819	6.137047562	5.725083255	6.011164594	6.085876842	5.929058359	7.085522663	6.23200373	6.69220691	6.300815756	6.308120933	6.632210379	6.165789373	5.944062926	6.251141797	6.053655162	6.226328296	5.826495759	6.171790503	5.775470131
ADCYAP1R1	5.5140742	5.502774976	5.761783994	5.475407293	5.618452594	5.423308364	5.453254172	5.762284951	5.215213494	5.517344287	5.273491767	5.476087004	5.720137974	5.71680536	5.66570543	5.602344394	5.894537255	5.648565793	5.624826691	5.392137361	5.388228487	5.459189701	5.407200428	5.806677909	5.528490671	5.399559442	5.777901553	5.655295413	5.447012409	5.077600947	5.714591783	5.358908311	5.52579183	5.573019075	6.105425692	5.929580665	5.329952221	5.859645403	5.557986799	5.819408698	5.77026033	5.993426988	5.617873853	5.860433324	5.947422961	5.620434003	5.529685785	5.24247252	5.506883687
ADD1	8.673083914	8.645131769	8.852112029	8.756588162	8.931607453	8.933082459	8.56744661	8.500599854	8.641756699	8.662465655	8.585398922	8.809161057	8.865474052	8.855077117	8.797760424	8.863820939	8.884001026	8.689239365	8.969947184	8.692059217	8.594728714	8.653805264	8.431743765	8.818954234	8.778061651	8.709807959	8.744994844	8.768431911	8.894111145	8.623969709	8.754488067	8.686449288	8.795442099	8.568482562	8.516102476	8.586109637	8.432833721	8.715066297	8.665715836	8.734277763	8.634263738	8.643222607	8.729396987	8.704241501	8.826895677	8.679593598	8.873802667	8.843313665	8.666501945
ADD2	5.487372427	5.694472333	5.591165802	5.735881764	5.764109648	5.713076975	5.456649752	5.663096673	5.67718941	5.849204688	5.621991776	5.706853422	5.630182057	5.82633755	5.705267691	5.859645403	6.132465881	5.374331933	5.993263404	5.712902761	5.616516698	5.904413223	5.776907094	5.831782333	6.043148726	5.725593566	6.116735861	5.618067473	5.816011112	5.349792239	5.952417757	5.722377145	5.526126329	5.74937781	5.993263404	5.985786908	5.759824775	5.858924758	5.458471578	6.671619603	5.857990323	5.629079106	5.363911314	5.682153568	5.777388574	5.568432249	5.615649928	5.384635094	5.379278451
ADD3	9.758973694	9.651243157	9.38553713	9.32528806	9.366281667	9.570727252	9.528982441	9.630826966	9.651243157	9.538825043	9.621659451	8.874468062	9.085884611	9.37720004	8.835207757	9.049968052	8.79571511	8.449507103	8.946658905	8.102255623	8.716321699	8.83494162	8.304516237	8.919116137	8.724461487	8.431743765	8.774539293	8.822735905	8.741319856	8.780463922	8.606138851	8.776662703	8.802073905	8.888279742	8.510479404	8.394320031	8.76470714	8.701650522	8.938080759	8.999081337	8.915010527	9.11433628	8.716321699	8.857360095	7.948056744	8.832737626	8.594480796	8.570889321	8.417428376
ADGB	4.591300472	4.831628114	4.414392101	4.969963804	4.574805423	4.934608224	4.785313629	4.591702993	4.8528352	4.276089421	4.892726759	4.243102939	4.361033949	4.562366003	4.130457034	4.117188062	4.079189875	4.335719761	4.164209496	4.297953567	4.020070998	4.066763876	4.179119263	4.606965002	3.956995202	4.151864831	4.057982966	4.365651707	4.054475534	4.141225948	4.058574755	4.002254771	4.063030696	4.241017681	4.237360303	4.068519109	4.398037095	4.151601035	4.451355817	4.207951929	4.240206287	4.405168798	4.367929088	4.341473972	4.234772411	4.146934488	4.241017681	4.119233139	4.363431194
ADGRA1	6.932064043	6.581566573	6.799046607	6.593606041	6.765858421	6.532434211	6.648022099	6.388796689	6.324078157	6.791126316	6.695154044	6.522748859	6.785056042	6.741794014	6.53555697	6.52758873	6.529818984	6.677161131	6.269669439	6.592561968	6.286876847	6.23428651	6.620750216	6.176280083	6.392938737	6.244558684	6.223263711	6.527917017	6.128328702	6.343808595	6.392736134	6.376315171	6.23369486	6.614413792	6.670861679	6.502704845	6.385153166	6.288404695	6.510312498	6.40896585	6.6151942	6.401502588	6.328870704	6.507507053	6.758671115	6.292329688	6.564179776	6.285454104	6.518510723
ADGRA2	7.088266538	7.370130265	7.05825866	6.958630343	7.287205339	7.222818445	7.471503335	7.256673149	7.620523186	7.42675836	7.42601827	7.712577491	7.529370572	7.232890784	7.937272781	10.053645	9.097470548	7.354529361	7.763985297	7.776511535	7.06882112	8.167937675	8.025687176	7.563186749	7.56354412	7.708523285	7.963911437	7.564098744	7.90786138	7.1791015	7.902130367	7.047635939	7.524967368	7.940742339	8.259232359	8.565933331	8.217964838	8.297404961	7.513121561	8.233837255	8.69831974	8.109503653	8.6203748	7.69752464	7.870946312	8.183636608	8.314986869	8.850737996	7.534660065
ADGRA3	8.332698528	8.315430354	8.26894694	8.424946178	8.075815745	8.713778615	8.410105594	8.43758601	8.568257787	8.070543446	8.478207368	7.293170402	7.637508174	7.871352126	7.021836731	6.814997797	6.603188735	6.937104772	6.946923367	6.633663809	7.550709403	6.685624624	6.923605975	7.71745826	7.244014905	7.429783997	6.929735292	7.704820186	6.990290297	7.280100688	7.395185652	7.899018629	7.53388968	7.442115358	7.547771336	6.66124896	7.218375254	7.02524964	7.659407624	7.147431696	6.984526497	7.675009366	7.183089558	7.766893845	7.00641735	7.186670083	7.139563229	7.013959064	7.389201798
ADGRB1	6.91369111	6.85117603	6.908528625	6.898203321	7.01579775	6.980287573	6.824589961	6.926690977	6.668546223	6.781396975	6.860818196	6.9431014	7.222818445	7.124515211	6.992213634	7.195476788	7.229450385	6.980116719	6.985848824	7.205514987	6.780877201	6.917851258	7.017927548	6.871727491	6.827240326	6.790158901	6.639443622	6.809255835	6.782686167	6.801409116	6.862091483	6.638731969	6.779801249	6.899654162	6.929896573	6.805937396	6.787619821	6.699111629	6.797633838	6.708396269	6.906621734	6.93529609	6.745562966	6.879971184	7.143320397	6.612054408	6.931551048	6.964690025	6.987410356
ADGRB2	7.077182147	7.001641008	7.096783463	7.031408851	7.065269463	7.10572378	6.966883521	6.652905388	6.830284101	7.026055756	6.761504761	6.77880546	6.983344845	7.019802153	6.806919727	6.861007422	7.036643814	7.177030734	6.639443622	6.996855637	6.777662599	6.710356678	6.796978281	6.853173149	6.818733888	6.772034094	6.739649094	6.875062844	6.914825854	6.892862929	6.937104772	6.785386378	6.954978047	6.859502276	6.779801249	6.709241686	6.90746549	6.721659287	6.853173149	6.820420706	6.819394122	7.018429132	6.808753841	6.797791959	6.944555724	6.886237307	6.889357171	6.867814147	6.986857944
ADGRB3	4.650437246	4.953254172	4.775926062	4.513084738	5.006445183	4.829266202	4.905973953	4.811318464	5.179069293	4.914149222	4.696048879	4.686262227	4.706577923	4.574383898	4.662272372	5.737899282	5.300261745	4.723582417	4.698856209	4.7288127	4.737588822	5.114684024	4.787279076	4.643824816	4.749508841	4.812464283	5.06414113	4.930403614	4.502274933	4.953652835	5.121851843	4.695654288	4.766642245	5.269404594	4.915817894	5.427554893	4.947919375	5.294102794	5.105299166	5.042467897	5.086376318	4.639143803	5.059688687	4.556245175	4.848355667	4.91741727	5.013935651	5.489352334	5.233269511
ADGRD1	6.164791635	6.413063268	6.153215798	5.988746622	6.290053733	6.096603007	6.210872445	6.137205662	5.863129766	5.999803936	5.8882566	6.004268022	6.03484977	5.950681457	6.166678572	6.324714123	6.017960029	5.895560071	5.997403799	6.022160769	5.965590969	6.221011244	5.809183678	5.896842326	5.813935752	5.955993532	5.899341444	5.993938103	6.174616393	6.178345232	6.071012882	5.787817992	5.883066809	5.943387405	6.078217048	6.051642545	6.40983297	6.311664821	6.110544296	6.509657797	6.154539098	5.903009561	6.545612149	5.78293647	6.279274447	6.192657541	6.17229636	6.176767666	6.089726684
ADGRD1-AS1	5.579626207	5.60966697	5.625720282	5.956949618	5.715928422	5.526871386	5.706676175	5.539933084	5.390378518	5.502062048	5.494690878	5.5295061	5.591694952	5.754254107	5.416479546	5.581043592	5.810350376	5.79461666	5.562594218	5.724304662	5.541654798	5.606709594	5.600329723	5.689921404	5.531015808	5.556780225	5.374331933	5.680782075	5.429373607	5.540442717	5.767417144	5.563879904	5.427554893	5.442578896	5.797160504	5.515591921	5.726593864	5.655802117	5.499702647	5.618067473	5.708511271	5.822490436	5.410884729	5.487938476	5.666549587	5.506552859	5.753752164	5.688411394	5.337557042
ADGRD2	6.74832599	6.629631959	7.058587811	6.80326599	6.901972913	6.673599934	6.541918221	6.857526379	6.368356471	6.730667806	6.786457023	6.633835428	6.950877441	6.917551704	6.706696362	6.967211468	6.754267466	6.795646683	6.392736134	6.919716092	6.594130806	6.66426778	6.818886395	6.48710276	6.565182929	6.475618192	6.367365881	6.72052588	6.53770539	6.507507053	6.600935197	6.30448755	6.624825369	6.857250637	6.717537996	6.703733992	6.395864095	6.675735006	6.640936245	6.39360932	6.843333211	6.367834945	6.448999678	6.650963346	6.863675033	6.510456377	6.717709775	6.492226071	6.388611277
ADGRE1	5.285313179	5.161761238	5.230408979	5.217703423	5.431401499	5.098433337	5.237493696	5.339929869	6.54609343	6.664111843	5.791964979	5.813420929	5.325487593	5.686705747	5.652431923	6.95135309	5.924427216	7.802237051	6.498288586	8.341208771	6.089363093	6.083543233	6.937262765	5.70422298	6.201327794	7.221019436	7.086032484	5.627706576	5.878112156	6.821951377	5.98711452	6.198780764	5.705086253	6.775524633	5.926153895	6.578466866	6.757534866	7.641431284	6.505836315	5.908905452	6.333204743	5.741881498	6.357874574	5.525131157	5.913741948	6.118711146	5.595867911	7.38079697	5.377893948
ADGRE2	6.396548572	6.584501616	6.259570251	6.05833045	6.461907696	6.266439578	6.789517632	6.119725539	6.963449738	7.391676443	6.482215015	8.246133921	7.105554245	7.037160663	7.792600425	9.834048789	9.148222601	9.320871089	9.169562612	9.418224968	8.581205483	8.728136225	9.053020776	7.48787975	8.487513005	9.173560722	9.371485989	7.968237133	8.404248949	8.578208723	7.923170131	7.577343893	7.781648343	8.063241128	8.080333468	8.941631457	8.565512408	9.147928117	7.354869305	7.825475319	8.328117686	7.774622542	8.631980363	7.816350612	8.757110911	8.636210936	8.049702288	10.82754927	7.498487112
ADGRE3	5.27035052	5.050486832	5.061972107	5.153406108	5.172097204	4.99542089	5.177620883	5.257128144	6.331150873	6.797136722	5.54679979	6.17764727	5.498758617	5.537726779	6.011340991	7.831782254	7.102295357	7.846238685	7.342656546	7.892543312	6.818567608	6.380537792	7.023666485	6.235261241	6.874067803	7.999115279	8.205651088	6.357704503	6.792767838	7.148651714	6.315850058	6.119408278	6.152884363	6.644613656	6.521482824	7.643914976	6.435353104	7.700201374	6.503079775	6.12863112	6.657400214	5.936460601	6.974626678	6.010316065	6.274114471	6.826095687	5.816802901	8.031029054	5.662757603
ADGRE5	9.948440725	9.691490793	9.422052855	9.585739893	9.53525379	9.56814575	9.856094675	9.392155416	8.884866973	9.082285843	9.207628958	10.25881697	9.820809737	9.929633498	9.810939794	10.09082146	10.4247826	10.3793746	9.768865148	9.980507731	10.30323717	10.49345052	9.987863524	9.855080036	10.14432058	10.34112786	10.16088939	10.05986332	9.885040202	10.36468038	9.900258511	10.07994145	9.929633498	9.976127355	9.892237348	9.790496774	9.937843684	10.26795917	9.624268593	9.915362445	9.82947729	9.413158755	9.739384108	9.903287928	10.27552251	10.05789188	10.11794433	10.07870351	9.880349795
ADGRF1	7.626627185	6.914351503	5.316681992	6.915969491	6.91212824	5.622165953	7.27886925	4.828349151	5.734302257	5.379692263	5.159179576	7.621226949	7.634743836	6.977101583	9.042688119	4.793459823	7.016259766	8.544436985	7.963527629	8.609861029	5.827782251	7.017287342	6.867814147	8.869936661	8.965754273	7.940322783	7.946715006	8.373645892	8.639169038	8.68348343	8.321048357	7.495201261	8.580667322	5.338414851	7.206216192	7.38566202	7.565219944	6.484536429	7.863464634	5.92460873	7.545771054	8.08609062	8.02767496	6.726418708	9.248137266	7.094805573	8.132422997	6.69943386	8.073121538
ADGRF2	5.002054559	5.303283234	5.371474237	5.340284384	5.067369355	5.177433968	4.797870986	5.086764897	5.406520255	5.012446281	5.06414113	4.907397443	5.046748228	5.188173812	5.128672273	5.006624237	4.847755273	5.343112977	4.995811354	5.001673768	5.007930809	5.113814745	5.069888926	5.10423136	5.202215459	5.081582508	5.01415164	5.128132128	5.12078489	5.102305185	4.83772323	4.900571155	4.995274566	5.255081652	4.976212192	5.007555062	5.051800108	5.15709771	5.135459282	5.095737749	5.089893777	4.765266989	5.348903282	4.979761551	5.202021206	5.041475047	4.948767201	5.371474237	4.973253854
ADGRF3	6.761659129	6.531905192	6.818733888	6.573640092	6.529818984	6.339961085	6.306483686	6.443837026	6.240279148	6.558252082	6.459032142	6.418734278	6.556470713	6.701479083	6.45694741	6.513682353	6.63202371	6.495477828	6.308574182	6.859157585	6.344502541	6.23598184	6.557900277	6.412402787	6.294709636	6.146795404	6.225804497	6.368180372	6.349413687	6.052517697	6.522748859	6.220355472	6.379691126	6.519048121	6.393937657	6.191455401	6.557132517	6.327948346	6.263025816	6.299334745	6.201014339	6.251618276	6.166472305	6.314514117	6.825786721	6.218201374	6.403190374	6.460869165	6.145969651
ADGRF4	5.442742675	5.463963034	5.003703432	5.863331946	5.175243777	5.476263577	5.480010844	5.325487593	5.468838134	4.752556009	5.144047046	5.257524298	5.034511594	4.880835903	5.258226168	4.492485971	4.902473383	4.887685393	4.990369499	5.388569631	5.539933084	4.939885179	5.117027712	4.997128635	5.442923598	5.435211177	4.982950457	5.482313592	5.266930876	5.033781173	5.111116265	4.97766448	5.509581912	5.472707967	4.937957385	4.952526206	5.078627979	5.052712989	4.989603596	4.925784463	4.862360403	4.673329812	5.244077894	5.232359695	5.197355933	5.1529069	5.117682545	4.759440748	5.400082406
ADGRF5	5.56483755	6.486218701	5.64018655	5.707531435	5.975309068	5.908095649	5.87461247	5.614459498	6.151406955	5.757146205	5.797838388	6.991340646	6.248945601	5.959155094	7.03982885	9.540213261	8.539717623	7.018429132	6.640607127	7.463039283	7.320374209	7.942597323	8.798313319	6.48368081	7.074728992	7.355548001	7.690238275	6.790158901	7.358150235	7.187964334	7.148822699	6.596845778	7.00558533	7.169842075	6.8622979	7.90724659	7.610714641	7.716914277	6.735352824	6.685094265	7.188634621	6.716908191	7.484178835	6.929735292	7.496907763	7.225737302	8.299109199	9.413908863	7.823541977
ADGRG1	9.537438636	9.51991122	8.871082067	9.122364442	9.158462912	8.964193756	9.022659981	8.964799426	8.927385669	9.098512096	9.025446214	9.304363534	9.503024522	9.595423384	9.411694595	8.65269891	8.847006438	9.356788665	9.045510891	8.919973151	9.244102063	8.668241066	9.071519571	9.56814575	9.21221419	9.023592161	8.851255749	9.700265898	9.226522692	8.944648121	9.560571175	9.174214948	9.075670949	9.449702212	9.5516057	8.923181667	9.158462912	9.474434433	9.458182476	9.150943127	9.542456879	9.616301885	9.327834977	9.50076163	9.207301433	9.146626836	9.387143064	9.127856115	9.261549203
ADGRG2	4.978057128	5.454276069	5.266753999	4.850559525	5.060589066	5.18304482	5.032313658	5.238928877	5.1145099	5.102123309	4.973795732	4.989409636	5.135654239	5.222238569	5.16015773	5.188173812	5.008745173	4.90615868	5.701016267	5.126422023	4.991831157	5.066227417	4.951062647	5.879643719	5.641388337	5.488458579	5.824690432	5.384635094	5.791310969	5.381060669	5.561414367	4.916616634	5.443626752	5.158327119	6.045392365	5.268519675	5.427733604	5.639862419	5.191512709	6.056023799	5.346153156	6.253154111	5.227007948	5.601051458	5.165442126	5.381249237	5.322446284	4.754286698	5.443085293
ADGRG3	6.391047279	6.01246032	6.341654666	5.948929954	6.4769969	6.164612703	6.112996341	6.176449634	6.381596976	6.636910359	6.037137786	6.71788919	6.375421248	6.438998811	6.702520516	8.618626693	7.917481014	9.324871032	8.050855898	8.979171042	7.225401301	7.590583685	8.085906975	6.715803318	7.497091414	7.88819925	8.312653988	6.745719168	7.308184513	7.495589556	6.827709608	6.891195437	6.790781674	7.111450778	7.031071852	7.54470161	7.526416806	8.216211472	6.802270478	6.686636168	6.774472125	6.398312429	7.015967927	6.582004094	7.556551876	7.01510943	6.972250167	10.01734403	6.359188553
ADGRG4	4.516314174	4.374156734	4.757329616	4.535798024	4.641971605	4.51065611	4.586896415	4.484212413	4.471613895	4.59105526	4.560930647	4.629133271	4.669194236	4.454732816	4.409360072	4.323235864	4.666213252	4.519211787	4.541674338	4.731855528	4.334229967	4.449221331	4.951805745	4.404736228	4.403064922	4.558138999	4.541010056	4.712996196	4.316436935	4.511344218	4.30982376	4.439752717	4.705484857	4.606540412	4.419795652	4.405585514	4.443858988	4.281881113	4.50838803	4.382240047	4.430541128	4.516541826	4.633226923	4.485311425	4.804217559	4.527284236	4.623576196	4.283119231	4.646796506
ADGRG5	6.891675168	6.947102676	6.88658607	6.685624624	6.839032198	6.608523876	6.515500238	6.651838232	7.012378212	7.334228716	6.738651619	7.206216192	6.908353157	6.739776611	7.365601289	7.507858971	8.031747446	7.40062926	7.554869239	7.396627568	7.303759894	7.795679909	7.207570469	6.918657228	7.51580299	7.143320397	7.514398569	6.91247317	7.760072503	6.909917031	7.219304943	6.977101583	7.174573333	7.520517988	7.558574756	7.889980318	7.575579407	7.54195934	7.171734236	7.874172985	7.742418724	7.536398296	7.511138499	7.522950362	7.428881451	7.416313451	7.370633341	6.928130652	7.325412849
ADGRG6	7.21720435	7.48807479	8.367052205	7.724846928	8.156053027	7.519017935	7.203949585	7.404614282	7.444320757	8.170930698	7.438843285	9.728279571	8.69831974	8.115376083	10.04090131	7.39646628	7.873237935	10.31335672	8.875051975	10.01072075	10.29706794	9.146974877	9.786793265	8.832188855	10.25960341	9.890571042	9.392155416	9.455361911	9.529839589	10.9239598	9.581664235	9.408524737	9.874351311	9.595848701	8.959903155	9.803987176	9.217820921	9.356788665	9.753797463	8.85848752	8.737458336	7.962965274	9.543275694	9.501640939	11.14160639	8.998810784	10.17964991	8.843612598	9.954748539
ADGRG7	8.418079639	7.860973472	7.57845299	8.496959447	8.471221107	7.946715006	7.570221745	8.9724481	8.558887455	7.718797804	8.666271427	8.800613592	9.795297467	7.482571885	9.1591054	4.669386678	7.663901297	10.09779802	7.81580415	9.28194239	8.665991994	7.866369837	9.793658042	7.590921814	8.445576332	8.868822942	8.40055508	8.566178541	8.673863677	10.20930712	8.438539148	9.577039235	8.884001026	8.329755743	6.600281887	8.481280035	7.899235551	7.773328676	8.9724481	9.913702827	8.013524443	7.785544826	7.848103922	8.509980092	10.45153633	8.619903417	9.227891093	6.182620887	8.726411878
ADGRL1	8.27956913	8.29800976	8.36291763	8.532446021	8.245912881	8.27956913	8.345132971	8.339278553	8.078598238	8.474388284	8.27498766	8.066512485	8.216211472	8.295911064	8.012356902	7.929154511	7.87584499	7.972488631	7.663901297	7.994381645	7.422010821	7.380104691	7.921281141	7.910692325	7.975524789	7.663702346	7.285596435	7.598635231	7.82125114	7.765770598	7.980787508	7.88215814	7.985561407	8.282444061	7.966189293	7.420196821	7.871756199	7.895808832	8.158111416	8.124606459	8.023731026	7.952797233	7.98722457	8.084872931	8.306287742	8.013905417	8.264380523	7.619684275	7.877542416
ADGRL2	7.940742339	6.877099821	5.259910275	5.711220673	6.220858588	6.241131929	6.872215036	6.673922756	6.890265235	6.66142481	6.234587086	8.189382233	6.972727041	6.859681722	8.073287281	10.37142923	8.710323755	7.929620663	8.182226392	8.32903653	8.317669185	8.956635146	10.23371929	7.938738476	8.492742507	8.062058848	9.12954218	7.91709938	7.799229397	7.874536513	8.114185371	7.022627518	7.977999541	8.264799488	8.171983052	9.199794181	8.735053751	9.392851232	8.008609644	7.785154469	8.623164038	8.198655771	8.623969709	7.823354367	7.97358791	8.990873112	8.995396208	10.02303714	7.76211526
ADGRL3	5.649191804	6.084232215	5.517696168	5.881603296	6.025550034	5.809003764	6.831605472	6.321005786	7.311877214	6.7738519	6.684728516	6.559740001	6.166119667	5.763240666	6.713637683	5.321014885	4.88807774	5.857653357	5.728917461	6.716908191	6.898203321	6.00358145	7.333544992	6.263559923	6.574489089	5.828433381	6.060561161	6.553412763	6.241477346	6.002240102	6.288404695	6.537020667	6.372088373	7.099233005	6.54397193	7.198561482	6.659667631	6.811310702	6.913513039	6.716130566	7.674303925	7.03982885	7.238728154	6.478847443	6.724091579	7.192297699	6.621104724	6.441458958	5.993772278
ADGRL4	4.642179286	5.840781984	5.165625765	4.907225393	5.544780437	5.179246694	5.967720483	5.40107684	6.553102455	6.102284632	5.885482068	7.528477435	5.708005259	5.094655808	7.128839795	9.94735482	9.632179119	7.0520048	6.946591283	8.459734839	7.976690135	8.596726273	9.176203411	6.828044427	7.114840656	7.578994668	8.538316568	7.202623996	7.524033616	7.860014828	7.773010368	6.909564535	7.665569524	7.900527611	7.335277974	8.871376397	8.331281203	8.115766571	7.269819362	7.817255149	7.807352504	7.164098391	8.38123009	7.298952357	8.133205936	7.803450666	8.51987211	9.494143148	8.462995116
ADGRV1	5.005660702	5.198949014	5.273322608	5.431037491	5.169212121	5.447683964	4.949948449	5.456829779	5.011414643	4.874450272	5.118830391	4.678259157	5.225933536	5.021804419	4.750101823	4.595011478	4.72785479	4.727116588	4.725606427	4.923237709	4.743708965	4.527086942	4.691717091	5.096945342	4.668991299	4.606184578	4.548280146	4.952858275	4.505335096	4.549118445	4.609824215	4.9627978	4.857161614	4.681654233	4.821206328	4.519428478	4.987419021	4.721944798	4.89003693	4.834792557	4.674332268	4.763734979	4.716374346	5.025440389	4.791057148	4.630723632	4.589038796	4.463492452	4.575830785
ADH1A	7.948252724	8.085906975	8.292596079	8.32063739	8.234020691	8.48174367	7.645228817	8.35103114	8.36336848	8.838548273	8.199854689	7.164098391	7.417212242	7.4039415	6.971423998	6.412240691	6.080724143	6.439379254	6.667173492	6.102816964	6.592718616	6.164930659	6.248776309	7.085857907	5.949086029	6.607053834	6.255708917	7.128356737	6.074041751	5.692102204	6.573108932	6.886949555	6.454927882	6.598964053	7.195981143	6.40983297	7.602574712	6.678990991	7.232691632	7.545955847	7.207228658	7.30011731	7.227182902	6.762816966	6.293503904	7.44497912	6.609702758	5.50310782	5.871230728
ADH1B	6.783160354	7.658711798	6.582004094	6.550822653	7.30937853	7.772433043	8.177291128	7.840927503	7.655416876	7.776704376	7.753088727	7.29279423	5.975166313	6.081042748	6.777662599	6.502549421	5.255780929	4.978057128	6.85571064	5.302020567	6.184921278	6.610189809	5.295670773	7.411872746	4.625401384	5.457579944	6.043302178	6.837812832	6.052340891	5.289659223	6.576804332	6.353447824	6.412402787	6.171343815	7.061636579	6.606633177	8.276997879	7.277132478	6.654921723	8.172160354	8.159228068	7.295981026	8.047037703	5.657161484	5.604315357	8.245706136	7.040995213	4.39580751	5.411740466
ADH1C	10.89209673	11.31835221	11.79962262	11.71996074	11.86144576	11.81624151	10.83252638	11.67718669	11.74851108	11.95053138	11.42652897	8.798595599	10.10506011	10.63958622	8.823245284	6.881030513	6.70789938	8.129893469	8.386349868	6.276324647	8.345783665	7.166875637	5.398856754	9.189617412	7.668013785	9.181841698	7.927376041	9.794724124	7.136951158	6.010854149	8.583510678	9.51515345	8.634263738	8.114387456	9.321231646	7.412416025	9.216427009	7.921281141	9.816320526	9.838858178	8.941001994	10.16088939	8.950972782	9.376320247	7.935759036	9.384373656	7.773935773	4.447660388	7.208917892
ADH4	5.19135028	4.810980693	4.55470965	5.006624237	4.563659067	4.447454105	4.505335096	5.055111143	5.125189801	4.925582331	5.112897506	4.457022868	4.517662327	4.602442894	4.58544642	4.406641447	4.416602617	4.540650073	4.693753055	4.388271005	4.68939485	4.273541854	4.317418722	4.812464283	4.700577814	5.510967521	4.878926488	4.575642592	4.573289697	5.211570809	4.375980194	4.486354864	4.778875109	4.901117563	4.695271776	4.692341808	4.540650073	4.453297969	4.949753117	4.736230076	4.72384531	4.529774038	4.620923134	4.555412518	4.896209084	4.534743117	4.834255098	4.490071737	4.439305054
ADH5	8.949495659	8.91300249	8.79971079	8.990264683	8.950724194	9.505084678	8.639443826	8.980071629	8.834096345	8.906536015	8.999081337	8.633996213	8.523081232	8.454686801	8.574617625	8.78394201	8.510932275	8.481972698	8.80259703	8.013106825	8.815876082	8.280965156	8.00659637	8.605222179	8.675203776	8.172586297	8.885138198	8.818165191	8.33515553	8.54291587	8.569870121	8.590876027	8.556728413	8.699091025	8.729154451	8.286111087	8.71528992	8.649006928	8.641205855	8.87627488	8.535397718	8.605874071	8.378174972	8.515869624	8.638428554	8.614423346	8.610107394	8.095064104	8.613137198
ADH6	7.763636362	7.82981179	8.555369355	8.284537759	8.222174019	7.87378133	7.117743325	8.493630706	8.478430313	8.537144875	8.628444617	6.453559221	6.562648537	6.469576503	6.9193439	4.686874858	5.139953318	6.288100767	6.090733389	4.88413823	6.456770414	5.342941749	5.623560661	6.5860869	6.410334812	6.984354899	6.200349284	7.028829181	6.233356396	6.908839622	6.28956088	7.762858647	6.630311935	7.146977834	6.734862027	6.253797855	6.420679736	6.624487345	7.772433043	7.012883635	6.726883977	7.158809049	6.610189809	6.680772402	6.442668456	7.160079793	7.064783528	4.665083032	6.720685928
ADH7	5.100615121	4.565118804	4.856798357	5.009565701	5.251717045	4.818988445	4.716183815	4.903953522	5.205583876	4.823933365	4.783796899	5.027849764	4.918559602	5.123100886	4.767053642	4.845749988	4.917789715	4.963689306	4.819908641	5.148817054	4.804430337	4.673729165	4.676637526	4.711410523	4.678007206	4.60599313	4.800555036	4.986711839	4.807181722	4.541910977	4.978841433	4.811318464	4.32399537	4.810025717	4.882110805	4.370039089	4.929527012	4.688604434	4.66279149	4.899465045	5.068984121	4.788890464	4.801669755	4.850942907	5.069195408	4.649847194	4.590849859	4.591702993	4.694859107
ADHFE1	6.845226384	6.318978504	5.640342313	6.785221137	6.400993315	6.428072968	6.621666039	6.472410592	6.432147783	6.03280974	6.450498605	5.589710045	5.562090837	6.30203292	5.669649789	6.087065395	5.743783953	5.295161724	6.378335476	5.278378829	5.373593333	6.03664902	5.228034336	6.231857719	5.813598848	5.798703204	5.934614819	5.729790553	5.64018655	5.407738413	5.658605904	5.941761789	5.572702611	5.051396147	5.322633242	5.036259533	5.791310969	5.263357456	5.213961766	5.420041792	5.588893815	5.502263097	5.375365464	5.784034996	5.849204688	5.934765885	5.397998869	6.146795404	5.370086411
ADI1	9.813292169	9.449702212	9.145363497	9.302133005	9.410168216	9.21150692	9.347414287	9.505953981	9.344550737	9.220463749	9.337016389	8.806604424	8.55769991	8.876552122	9.116323912	8.283900532	8.700598489	8.682646114	8.827957548	8.597874325	9.364415529	8.860702578	8.79971079	8.941001994	9.070502219	8.892388233	8.511184772	9.202793062	9.017004398	9.309258781	9.101417375	9.108384927	9.175895092	9.474774433	9.556103595	9.123712662	9.349867515	9.417073731	9.252545648	9.013842408	9.459869816	9.154881348	9.214679718	9.3089537	9.211898211	9.340754924	9.162992753	8.130100967	8.830851243
ADIG	6.285627967	5.877772198	6.367365881	6.14220189	6.531259679	6.228736053	6.088721879	6.318278064	5.765300933	6.231857719	6.241644432	6.040438207	6.433333629	6.341979939	6.18215134	6.169325044	6.477611553	6.560662465	5.997937279	6.33408014	5.993938103	5.94307366	6.37242148	6.038607378	5.964955292	5.962490729	5.869943821	6.00766672	6.111708001	6.055001457	6.18232991	6.138395625	5.976645736	6.021513403	6.110713321	6.021832569	6.044748674	5.897014926	5.79212258	5.866624007	5.981869986	6.16763669	5.97974782	6.22309919	6.378157484	6.100168737	6.369181491	5.991888312	5.817321445
ADIPOQ	5.585508619	5.328209857	5.681988084	5.345978851	5.462715656	5.657967461	5.302912206	5.309882006	5.431401499	5.466512739	5.39068703	5.37862104	5.602344394	5.457401582	5.744268827	5.304614314	5.376535769	5.557449973	5.381912519	5.599145214	5.406680539	5.435211177	5.645128691	5.51206164	5.373215592	5.272286266	5.449937946	5.516655634	5.583563828	5.227881629	5.497457641	5.534405479	5.402663049	5.475909659	5.557105393	5.254573987	5.46575883	5.535756916	5.463963034	6.534540694	5.160494678	5.375365464	5.500558242	5.5692868	5.695579825	5.557105393	5.678386647	5.457013055	5.720137974
ADIPOR1	10.75660455	10.54536519	10.6060812	10.67866233	10.52591775	10.46214957	10.48891936	10.58454132	10.66192531	10.74458838	10.6582335	10.41914587	10.28750066	10.44970555	10.53514419	10.1769207	10.7024413	10.76307038	10.49840021	10.74110439	10.68343367	10.75954994	10.22428552	10.55415611	10.76074995	10.46745487	10.61766114	10.6543573	10.67129614	10.54859785	10.57067117	10.68441464	10.5896734	11.03399436	10.9870901	10.79175854	10.96306298	11.15848581	10.79284007	10.67764816	11.09427642	10.9176944	11.01151646	10.78358317	10.77840229	10.70128919	10.50122782	10.39750695	10.22428552
ADIPOR2	9.436118704	9.37720004	9.74841726	9.7709681	9.661353076	9.728279571	9.573511436	9.62072876	9.46993049	9.375139488	9.507717112	9.16203473	9.430275203	9.642869853	9.316713235	8.343832451	8.82717584	9.217152573	9.411694595	9.076012164	9.452280864	8.995396208	8.663897218	9.486938272	9.499964819	9.331660043	9.043910456	9.293859951	9.304363534	9.387578497	9.485665994	9.71425699	9.273415289	9.317124684	9.000561793	8.914430959	9.234958966	9.218130123	9.333122154	9.151655822	9.026969978	9.013290868	9.204422894	9.230951519	9.476061882	8.962811304	9.168236041	8.602790783	9.412059065
ADIRF	7.460109191	7.487147607	8.562524561	8.098321022	8.554631416	8.281840847	7.914250793	7.701551886	8.307545723	8.053485963	7.95907125	7.707194314	7.451099441	7.341788151	6.902332398	7.462854696	7.406064136	7.62790257	6.936447759	7.698004182	7.124515211	7.018096041	7.738383052	6.872215036	6.956072261	7.19179851	6.965366293	6.821430531	6.784062437	7.078041627	6.959642272	6.850864815	6.983494801	7.664481528	7.040995213	7.146643591	7.119412702	6.913852036	6.673095666	6.904889251	6.978254136	6.754804437	6.773700319	6.998881091	7.82125114	7.152372531	7.415599807	6.944382019	6.941306442
ADK	7.467192266	7.711697651	7.911698339	8.058850669	7.808871686	7.763227542	7.539420194	7.868299084	7.736651401	8.071530507	7.941516837	7.78613256	7.413166012	7.148305346	7.77028612	7.428161102	7.755160945	7.548161879	7.788422111	7.202070676	8.422138514	7.86657988	8.11950838	7.811134438	7.842875368	8.0047862	8.263946138	8.263276459	7.882373854	8.058386071	7.889543887	8.189010512	7.921075324	8.395863211	8.025489879	8.109716722	7.705011481	8.011395361	7.779168118	8.120918051	7.846238685	7.796614116	7.852805051	7.484178835	7.410478504	8.212227219	7.753667309	7.256488405	7.812807846
ADM	9.212801994	8.716321699	8.717615554	8.618626693	8.477066634	8.764410388	9.351269272	8.250476042	8.304516237	8.072318651	8.709073159	10.32802697	10.21629444	10.30404852	10.29268991	9.768865148	10.11648647	10.74215674	9.883870114	11.36530928	10.21629444	10.27306449	9.8918621	10.29137674	10.3516528	10.36291444	10.37606086	10.28827553	10.68153308	10.02648967	11.09848507	10.65909872	10.38526369	9.297413315	9.776912503	9.583433794	10.1287368	9.388613497	9.710924939	9.0896754	9.532075861	10.06455328	10.73287232	10.17157489	11.043277	9.760866089	9.824030457	10.26643066	10.2156065
ADM2	7.829067284	7.441198972	7.86657988	7.459462364	7.789159747	7.491100781	7.54470161	7.567351385	7.178285699	7.654108329	7.491677618	7.744910844	7.988629252	8.000468039	7.936126366	7.760615443	7.925549916	8.26959821	7.708523285	8.26222456	7.353422819	7.5980924	7.721196715	7.665746399	7.78479093	7.409430102	7.409969264	7.74201931	7.573687642	7.596014171	7.891935859	7.480826447	7.467009631	7.652858659	7.77860084	7.622619963	7.640107536	7.658864676	7.76748462	7.578068172	7.774800025	7.869824816	7.671486716	7.917289529	8.152345774	7.4039415	7.824889025	7.615134539	7.702081201
ADNP	8.569203011	8.842426268	8.44997758	8.613929277	8.535131214	8.678079942	8.863555108	8.776662703	8.749259854	8.680606581	8.754488067	8.713778615	8.503761347	8.569870121	8.572122964	8.724958719	8.516791004	8.224202228	8.803658613	8.362054233	8.705867448	8.669538537	8.564538468	8.620621079	8.779653848	8.67058305	8.720009023	8.613643697	8.608179153	8.698796379	8.557224861	8.566661648	8.612390159	8.515612751	8.814600753	8.641205855	8.579407001	8.391026915	8.706112825	8.855365498	8.770342423	8.839675042	8.673384068	8.666761618	8.408069327	8.815608337	8.590672809	8.624478291	8.738965374
ADNP2	7.385832876	7.466338714	7.038319855	7.224880366	7.086361481	7.369773585	7.017590186	7.217828169	7.457535072	7.422373124	7.379001901	7.287205339	7.131906084	7.166011414	7.356443272	7.167564592	7.014284025	7.29001052	7.277640095	6.917697228	7.80463112	7.598831242	7.071578029	7.698191134	7.720854476	7.575579407	7.502249916	7.529190751	7.429613716	7.566464587	7.505525611	7.774277556	7.256673149	7.387610812	7.475251131	7.255902963	7.411179363	7.626446511	7.487312115	7.431663753	7.445152163	7.367865135	7.510315529	7.363447155	7.180349546	7.586491656	7.083046166	7.173163535	7.412995592
ADO	8.116782364	7.769265483	7.799048378	7.812455347	8.007739137	8.002263379	8.014282028	7.823934546	7.939506676	8.190232303	8.03925596	7.908226642	7.786743903	8.14519204	7.963527629	7.892742008	7.991936793	7.896951206	7.936126366	7.898080845	7.818575806	7.986272178	8.130100967	7.959271712	7.924350379	7.941310258	8.030840984	8.071530507	7.96261592	7.911698339	8.186993205	8.08609062	7.880199467	8.009824063	8.268140887	8.10562197	8.088962604	8.144236924	8.109092402	8.241229812	8.209623865	8.172345072	8.026106146	7.975908687	8.012176555	7.96261592	8.106810107	8.026106146	8.203092401
ADORA1	7.276707475	6.881535727	7.189130033	6.804433498	7.21720435	6.817555021	6.816217566	6.815843489	6.548460916	6.791314302	6.791314302	6.965027664	7.146977834	7.098540189	6.841322038	7.313644545	7.149840893	6.984011674	6.777311097	7.244179852	6.712347272	6.812014416	7.171734236	6.852849557	6.945041039	6.613029266	6.904364274	6.910924611	6.816217566	6.633195623	6.813301575	6.539511924	6.721012857	7.079151276	6.942904381	7.129488566	6.941306442	7.00032052	6.599835674	6.727761366	6.861404518	6.842705194	6.898805191	6.797633838	7.246468051	6.800072945	7.14950302	7.181794036	6.514224877
ADORA2A-AS1	7.251906924	6.673752291	7.075319273	6.871230443	6.996671171	6.688203928	6.892862929	6.933501226	6.435543436	6.911789919	7.022807476	7.029003944	7.292225992	7.177201795	7.043255413	7.181416572	7.150358037	7.351360431	6.732965027	7.488638149	6.54740769	7.039676437	7.430954156	6.607053834	6.762331587	6.516461876	6.578466866	6.952524485	6.727918012	6.748507907	6.971932727	6.617142338	6.675735006	7.071254833	6.949595475	6.678125616	6.956767793	6.646009442	6.600935197	6.580352807	6.955918969	6.758671115	6.683801004	7.093252507	7.489333402	6.726883977	6.984686163	6.954180625	7.195476788
ADORA2B	8.185009341	8.404036489	9.717213392	8.914129879	9.114035782	9.146974877	8.397426498	8.145819124	9.105012427	9.241610955	8.864943629	8.998218944	8.511650635	8.714808764	8.364877641	7.370633341	8.002691793	8.809927031	8.345349852	8.502470272	8.978535518	8.259674688	8.55189719	8.626822136	8.635302504	8.725236397	8.0762095	8.523081232	8.499076037	8.639443826	8.806890804	8.933912352	9.122035344	9.154538015	8.418818876	8.10502582	8.670813281	8.508500754	8.418289073	8.635521457	8.198655771	8.278740703	8.430371524	8.574102018	9.045802258	8.44997758	8.778854328	8.166921178	8.720009023
ADPGK	7.825663675	7.800162952	7.704820186	7.867168561	7.932141436	7.760418006	7.765072357	7.562069542	8.068563969	7.684592255	7.755535526	8.046264081	7.721967064	7.570931445	7.864862429	8.483914636	8.458779606	8.358078765	8.277821298	8.046070297	8.213050314	8.708472695	8.00818315	8.074887764	8.323654051	8.321875872	8.593254233	8.142253295	8.346719573	8.116168712	8.064827664	8.327729341	8.126224937	7.865248372	8.063021666	7.990563607	8.32274359	8.174726698	7.805632302	8.089527773	8.079558288	7.994575808	7.893063495	7.942089059	8.273632553	8.297404961	8.040034256	8.732275211	8.205651088
ADPRH	4.826807482	5.232021832	5.149711969	4.717993852	5.085678093	4.972713331	5.358583463	5.254573987	4.979913451	5.405087785	5.167575748	5.475725212	5.084074991	5.27967706	5.363206128	6.094703248	5.980717857	5.469534485	5.851419773	5.723552763	5.722894018	5.769750308	5.590246781	5.437020911	5.693489113	6.032141892	6.415058486	5.637140627	5.731607156	5.432468367	5.766931746	5.335125973	5.534933885	5.635214596	5.722894018	6.528227773	5.812229305	6.422029493	5.67034145	6.002053771	6.078825866	5.682652609	6.024091788	5.380874384	5.440805097	5.955354494	5.560476723	5.579469328	5.462376784
ADPRHL1	6.679167406	6.582004094	6.636420151	6.910096539	6.530308729	6.823907046	6.473202456	6.722899127	6.345322697	6.393937657	6.6284905	6.207348251	6.351273326	6.548971281	6.43975461	5.991568227	6.195689015	6.106146342	6.025086555	6.272229139	6.214417535	6.044130099	6.17261195	6.253154111	6.428946858	6.144662185	5.974316122	6.143512243	6.261870869	6.384476467	6.170679985	6.207700058	6.204930915	6.508197777	7.077510558	5.97974782	6.176916202	6.160768378	6.391235845	6.081564613	6.501179551	6.335757539	6.111881853	6.181195807	6.394493814	6.297068928	6.229352147	6.202028096	5.899500719
ADPRHL2	7.431843483	7.185720631	7.56932321	7.548161879	7.43617657	7.73144295	6.986194184	7.179281235	7.161848118	7.254147655	7.215939008	7.448432598	7.430406016	7.552574373	7.27013398	7.126526623	7.13827829	7.593817504	7.337330015	7.445664093	7.443008388	7.220218053	7.243441561	7.512192233	7.636222261	7.528651472	7.214304892	7.412416025	7.62194307	7.684023893	7.561897108	7.831021697	7.639396683	7.617208042	7.540494436	7.487312115	7.318227422	7.635468423	7.494851342	7.334228716	7.46138225	7.233797712	7.4756025	7.35051786	7.877178251	7.342815442	7.479761632	7.284696436	7.248227286
ADPRM	6.093868356	5.798010069	5.873464074	6.179514632	5.963999302	6.129596916	5.921514895	5.96870004	6.390729402	5.984448919	6.126113725	5.750669458	5.447883715	5.6646422	5.490276462	5.828904411	5.704057246	5.790837047	5.943225513	5.467798399	5.814082688	5.99566442	5.57677229	6.010854149	5.657489261	5.835546819	6.052821505	5.866980569	5.918654089	5.964301262	5.773652177	5.978606438	5.762431475	6.204761546	5.731428578	5.742569438	5.755931153	6.112656259	5.784836967	6.177273229	6.058514151	5.92048034	6.002240102	5.637317475	5.459189701	5.830076477	5.624634442	5.729790553	4.969963804
ADRA1B	6.954180625	6.606913368	6.798898281	6.676264452	6.638065881	6.556470713	6.601620678	6.64852949	6.532237385	6.738651619	6.531259679	6.437190473	6.691739604	6.724091579	6.493583025	6.494077397	6.47596771	6.635305377	6.604082204	6.637235435	6.562313786	6.49309845	6.531259679	6.582179113	6.648196573	6.577817258	6.334223483	6.606471938	6.583849784	6.481420627	6.446340871	6.482712302	6.526251646	6.627662523	6.573108932	6.4973346	6.513682353	6.389778925	6.702520516	6.625836503	6.558070394	6.803770895	6.451076952	6.484536429	6.804122302	6.426304534	6.388272329	6.304009682	6.503079775
ADRA1D	6.616236811	6.819394122	7.015967927	6.892309603	6.916480745	6.952524485	6.647037523	6.710845296	6.572143073	6.459542865	6.728247972	6.697353338	6.957087769	6.948608727	6.740239582	6.724968522	6.837978668	6.956586669	6.679494862	7.139000024	6.465536942	6.570899301	6.633043752	7.184655131	6.780320792	6.563868764	6.565346778	6.82543327	6.636910359	6.790450052	6.997863315	6.760157236	6.669181386	6.910096539	6.845392618	6.665112649	6.698952824	6.693419778	6.916480745	6.785386378	6.735685984	6.674769572	6.751241576	7.146017806	6.957751432	6.555461199	6.875616122	6.425980847	6.500483211
ADRA2A	8.68085704	8.272404506	10.10645304	8.999962612	9.655938446	9.217478763	7.866007447	8.071530507	8.918838342	9.409703333	8.499282319	9.048426675	9.126832189	8.711410533	9.145973236	7.966564207	8.073287281	8.260573091	8.521412956	8.62868339	8.142253295	8.280244565	8.426890395	8.652192352	8.555133811	8.722862451	8.496465371	8.87888474	8.630698441	8.677584284	9.036103401	9.050644868	8.75345581	9.16203473	8.845635745	8.919973151	8.588575138	8.930744895	9.035452919	9.169562612	9.191200896	8.968406689	8.952827209	8.699560026	9.005051595	8.560270536	8.997920865	8.236189502	9.06053956
ADRA2B	7.547771336	6.943563583	7.428342258	7.528651472	7.395967818	7.13990422	7.150832153	7.137922161	6.901030217	7.153916555	7.271930425	7.075041291	7.360039533	7.374921285	7.258715746	7.31500194	7.258519903	7.239075059	6.959128781	7.327741346	7.033841235	7.047155682	7.185191767	6.892862929	6.9057279	6.843179923	6.828203998	7.113621667	6.997537749	6.947402394	7.013807035	6.871894374	6.790283318	7.185349826	7.178932087	7.152707301	7.205514987	6.9275586	7.239389579	7.012537515	7.2292845	7.200670557	7.03125011	7.088428111	7.602954462	6.933365051	7.298294754	7.064783528	7.003519647
ADRA2C	7.634924317	7.259457198	7.665025415	7.68158533	7.660986569	7.520167843	7.326829988	7.431329718	7.186159849	7.41595092	7.346817647	7.704065426	7.546629084	7.647509642	7.544899403	7.509981004	7.501169775	7.393082282	7.215189647	7.61949749	7.181238244	7.349090574	7.545084781	7.160894487	7.231158963	7.350838271	7.061476994	7.387112424	7.311877214	7.310986462	7.474702371	7.240912637	7.400251164	7.688765952	7.365421105	7.553789605	7.572393668	7.350675434	7.583155962	7.290715577	7.477813945	7.303074728	7.456094788	7.43727058	7.711697651	7.414723907	7.766701671	7.345806552	7.473786228
ADRB1	7.810744141	7.323144902	7.7319902	7.46947418	7.746962367	7.474355495	7.587400124	7.549252406	7.292060817	7.502925584	7.473039371	7.454121753	7.680137427	7.920083325	7.692574249	7.601312787	7.594744606	7.560815934	7.321769881	7.719379296	7.253673236	7.283379009	7.646778686	7.568442454	7.279904757	7.134789	7.145217102	7.561709575	7.348432222	7.20187674	7.620183239	7.181069711	7.39873357	7.562069542	7.515629603	7.501739051	7.31380103	7.375088206	7.647698889	7.473590223	7.283188674	7.658864676	7.534264694	7.393450269	7.71223685	7.087449131	7.326829988	7.384799296	7.639396683
ADRB2	6.507672739	6.526413234	6.782976554	6.52406479	6.630826377	6.458854477	6.524231982	6.424636652	6.626525873	6.726743502	6.419594746	6.674414786	6.595453259	6.637716339	6.633835428	6.755485888	6.997197655	6.906427711	6.675233872	6.990441233	6.51084948	6.698780993	6.771337499	6.302500245	6.464821012	6.550663443	6.767336579	6.624487345	6.574141519	6.432482793	6.741232393	6.653108896	6.599679051	6.798898281	6.834950401	6.610019975	6.66023931	6.550994002	6.565816451	6.604740075	6.719980298	6.953729425	6.647850182	6.728078416	6.945571463	6.31553861	6.876587065	7.177399682	6.800587123
ADRB3	5.803308524	5.56984701	6.172795779	5.695899319	5.927947351	6.016434407	5.799202275	5.789473666	5.515591921	5.892131574	5.700696228	5.8401195	5.941137285	5.96919626	5.856214595	5.75541593	5.757516453	5.906256117	5.664867676	6.193417532	5.755586099	5.67516344	5.833220118	5.690950206	5.847868233	5.627313338	5.767105352	5.918654089	5.740915258	5.773514848	5.655802117	5.554882524	5.760809628	5.706499812	5.860973663	5.513067691	5.948781006	5.565657003	5.849378271	5.80817427	5.606196238	5.656495114	6.010316065	5.904576967	5.844605119	5.701857907	6.002908945	5.681154633	5.723552763
ADRM1	9.066759199	9.144076272	9.403856648	9.267798634	9.152644034	9.234670894	8.787416893	8.929868677	8.986304176	9.064855425	8.868534262	9.466967368	9.575298896	9.248137266	9.394056832	9.26120748	9.512792143	9.614852041	9.394482463	9.422904931	9.567361181	9.562289257	9.461967974	9.331660043	9.313753105	9.382513593	9.396423258	9.515566074	9.460717112	9.729277507	9.328139977	9.536584291	9.31164294	9.549433756	9.534753619	9.519083908	9.467421344	9.7709681	9.123712662	9.177288237	9.193458447	9.054843482	9.419709829	9.417478797	9.672729906	9.46780455	9.322649066	9.343937506	9.27307459
ADSL	7.51163482	7.860608031	7.581874002	7.823042599	7.685852267	7.78479093	7.589183516	7.639941895	7.710603391	7.52384857	7.544130366	7.607390105	7.603666799	7.384456597	7.561199112	7.724277467	7.540299236	7.482571885	7.604970908	7.070173291	7.870946312	8.031747446	7.578628045	7.862313196	7.746583911	7.865041996	7.918925371	7.898639072	7.956842143	7.716914277	7.640320637	8.090294247	7.765580241	7.904725278	7.891935859	8.005965909	7.740446964	8.064429033	7.738166476	7.97069158	7.53104078	7.486952848	7.765580241	7.695707753	7.441198972	8.070741183	7.657400522	7.691401643	7.632437123
ADSS	7.94845518	8.231734317	7.545771054	7.925149302	7.564098744	7.776511535	8.003701267	7.558952173	7.777277046	7.707982723	7.73144295	7.68158533	7.896431535	7.915718533	7.886122011	7.618148412	7.216859877	7.190450006	7.678634626	7.548161879	7.961666472	7.787892751	7.421677428	8.19184099	8.229594868	7.907465121	7.710810083	8.174922268	7.999115279	8.048301128	7.818953914	8.224386473	8.146639163	7.951559771	7.660986569	7.708155261	7.632437123	7.706821871	8.023941221	7.863464634	7.730776946	7.866369837	8.081936052	7.774622542	7.415748722	7.927376041	7.86657988	7.827884437	8.189583815
ADSSL1	7.025062826	6.642107793	7.072117662	7.127822835	7.043560908	7.143320397	6.814004382	7.041161358	7.257679529	7.056577071	6.95135309	7.003519647	7.204784863	7.127013892	6.835475357	6.556326507	6.691893195	7.050983232	6.710670035	6.918850727	6.909194304	6.621982702	6.743697714	6.818886395	6.91582283	6.616435316	6.484886954	7.124372041	6.619807906	7.122393848	6.9431014	6.855038552	6.901030217	6.936937871	6.670187411	6.62981822	6.904556545	6.502906091	6.906947731	6.58711207	6.785221137	6.718721971	6.532774434	7.067768831	6.96149654	6.813491949	6.946591283	6.655753324	6.847009285
AEBP1	7.838683133	8.042512597	7.779168118	7.43802282	7.898080845	7.851847595	8.041578329	7.883616946	7.950597917	7.953410682	7.75274046	8.608179153	8.268749875	7.801083375	8.879787727	10.44092413	9.768326915	8.306464221	8.545169196	8.662001689	8.003526069	9.076628597	8.726411878	8.071844227	8.211823018	8.65479979	8.831082282	8.570127934	8.404955075	7.942780087	8.873802667	7.889360738	8.435675487	8.186385987	8.42298861	9.138406161	8.725562905	8.710610602	7.917836105	8.649570426	9.019893111	8.441562615	8.916150594	8.423382727	8.790653843	8.900207384	8.906536015	9.655489725	8.19531528
AEBP2	8.323864426	8.448522165	8.157506464	8.33515553	8.319394145	8.389051081	8.831660658	8.448740021	8.568710703	8.764410388	8.5140234	8.263052088	8.095838811	8.41642812	8.361349581	8.624737845	8.453527906	8.286111087	8.505961095	8.147095446	8.371961106	8.556728413	8.303262334	8.327307706	8.601117851	8.445576332	8.480323597	8.520957971	8.498076578	8.48548934	8.429234855	8.384151252	8.540121075	8.473904909	8.588077494	8.490034979	8.33065625	8.364675547	8.640744386	8.917359524	8.671762931	8.738965374	8.740770597	8.372402025	8.451260837	8.537877042	8.455374119	8.416221749	8.353240687
AEN	7.683845412	7.46947418	7.349749855	7.153751498	7.281323118	7.399397247	7.446307406	7.330009014	7.154724788	7.67066082	7.41595092	7.957383975	7.67066082	7.679968442	7.691401643	7.640320637	8.009824063	8.133586699	7.13430816	7.502605037	7.879064919	8.029043759	8.151731705	7.775936169	7.47074289	7.977811446	7.575426214	7.61460099	7.748979417	7.724491693	7.71223685	7.732567498	7.673497755	7.972488631	7.84434967	7.993298642	7.972872441	8.354135295	7.940132159	8.106614943	7.895374931	7.456653101	7.848682542	7.709612633	7.954965907	7.998146289	8.121103553	7.993087473	7.905462002
AES	9.524654494	9.342210191	9.302812823	9.561896793	9.471904141	9.446811302	9.286518948	9.308254196	9.444903111	9.201743477	9.534753619	9.559752857	9.808744903	9.867886717	9.548537195	9.291474255	9.511891949	9.232621721	9.681850421	9.202115833	9.183148646	9.109565614	9.15626765	9.759944671	9.626522569	9.508151961	9.394482463	9.555228902	9.370742054	9.130184632	9.74841726	9.326841818	9.503397677	9.545772131	9.355317951	9.219745927	8.876878464	9.497453208	9.351654235	9.367400957	9.507717112	9.38088361	9.442886064	9.597326997	9.166570048	9.214679718	9.211898211	9.046427223	9.42375837
AFAP1	8.187415663	8.200057484	8.099274692	8.141006714	8.206747518	7.940742339	8.147311979	8.090701486	7.744703633	7.8913989	8.147953741	7.857059835	8.004441909	8.193024609	7.983752134	8.264380523	8.102031006	7.812644947	8.003141558	7.649211869	7.721196715	7.583155962	7.51580299	8.044863589	7.862721918	7.893063495	7.690460408	8.102255623	7.90400792	7.87378133	8.213247931	7.931397884	8.106236131	8.067323183	8.193442454	7.82086684	7.607572926	7.922204343	8.17555604	8.329520192	7.953217802	8.310349885	8.144236924	7.904183823	7.94964732	7.80053488	7.822680935	8.005965909	8.031747446
AFAP1-AS1	5.623208266	5.532565626	5.650166287	5.915214031	5.880432134	5.560476723	5.439350404	5.712436483	5.604975844	5.760809628	5.689755084	5.680436049	5.787501383	5.711043089	5.593512676	5.788831792	6.064396883	6.943398436	5.542146941	5.960653676	8.120513038	5.759667711	5.833562768	5.644634696	5.637472752	7.418287806	6.655895593	5.856051781	6.256767243	9.605440525	6.217187368	5.364734628	5.933329966	5.938918182	5.751729554	6.323945797	6.042697274	5.957612026	7.51163482	7.622464434	5.621630058	5.449937946	5.467957804	5.570031093	5.688411394	5.731738566	7.480485239	5.618931121	5.525131157
AFAP1L1	6.106801292	6.14220189	6.060060851	5.944062926	5.88843613	6.121521412	5.869770319	5.940639359	6.080594506	5.879054495	6.067313763	6.414550358	5.989233206	6.177273229	6.200842129	7.062642344	6.704739782	6.255200454	6.074396189	6.45090162	6.175304859	6.492367513	6.442999748	5.911999051	6.27563654	6.162787998	6.284279574	6.220355472	6.357517428	6.373728178	6.437190473	6.002240102	6.190772018	6.189359933	6.163787923	6.292675793	6.293331125	6.4769969	6.293014177	6.422029493	6.341654666	5.960313452	6.230003284	6.163115692	6.474459106	6.178345232	6.591340926	6.802753862	6.438523681
AFAP1L2	6.531060593	6.833247258	6.548116242	6.733940796	6.568535997	6.522132945	6.289392577	6.672422389	6.322738932	6.536341664	6.099643284	7.321246448	6.873905769	7.156759143	7.121018637	7.03335102	6.727600237	6.874904777	7.27886925	7.250756674	7.151195331	6.874732366	6.939146346	7.072655468	7.029003944	7.176156341	6.999195434	7.327367676	7.065269463	7.273708335	7.138453543	6.850374804	7.359532459	7.193370039	6.805598273	6.670861679	6.83361155	6.989594585	6.982328808	7.139000024	7.078392555	6.948403375	7.213050139	7.250253721	7.196887354	6.949007024	7.038319855	6.945913693	7.37254654
AFDN	8.991805991	8.988687356	8.528500275	8.969947184	8.793332522	8.779888969	9.12577833	8.90741669	8.595995802	8.603762839	8.813225935	8.655768727	8.910914798	9.007569215	8.675456814	7.677052042	7.747707687	8.450727899	8.527341594	8.86826499	8.466201234	7.878273253	8.016737597	8.839675042	8.832188855	8.495642948	8.034155815	8.653805264	8.614683086	8.639691535	8.651007005	8.653531686	8.79627275	8.299109199	8.445099423	7.914250793	8.278740703	8.089924673	8.577984356	8.352760658	8.187204674	8.804963429	8.648736828	8.641013019	8.778061651	8.444429026	8.556295921	8.365472905	8.830521492
AFDN-DT	6.789517632	6.576438586	6.588274165	6.686146346	6.687281661	6.340091066	6.73799174	6.953033679	6.396039948	6.425644813	6.732265417	6.301697179	6.686636168	6.473335661	6.176916202	6.247627626	6.283343972	6.254183841	6.309991006	6.395670761	6.161579825	5.894214441	6.178168824	6.37242148	6.112656259	6.063549726	5.906913735	6.249103065	6.005658348	5.904075783	6.096745774	6.176280083	6.174791344	6.201327794	6.15907488	5.809528343	6.160125023	5.917639318	5.969875882	5.886658918	6.157897039	6.129924451	5.810350376	6.368180372	6.494927108	5.878619391	6.407177573	5.748747306	6.194319053
AFF1	9.703306363	9.598656069	9.659314704	9.669252536	9.570727252	9.654057665	9.760421149	9.680822894	9.682332001	9.56503886	9.664951543	9.423343472	9.594593242	9.64681717	9.437834725	9.628383066	9.609134427	9.392155416	9.437834725	9.667866533	9.300741561	9.65026971	9.324121003	9.655076178	9.359810692	9.230562181	9.337738587	9.320102125	9.344296887	9.115295436	9.353158951	9.221510917	9.233280763	9.310929939	9.426639088	9.039194527	9.682332001	9.135691272	9.45359848	9.298167132	9.549921331	9.753797463	9.49784691	9.542858809	9.267798634	9.44530468	9.382112869	9.426639088	9.14146059
AFF2	5.866139351	5.853305267	5.863962048	5.901343426	5.703730115	5.593194035	5.776603314	5.639368366	5.646268745	6.07370841	5.96754629	5.705473714	5.866624007	5.616853263	5.740746569	6.201674711	6.214417535	5.896842326	6.91282812	5.843370848	6.036303732	6.312021419	6.097205645	5.86561224	6.856416745	6.429753234	6.661583461	5.883452768	6.619117437	5.763709517	5.88843613	5.66812607	6.257289109	6.155536779	5.82904623	6.279457116	6.227744146	6.407177573	5.816802901	6.740710862	6.127976558	6.426304534	6.004961894	6.169325044	5.878754685	6.202337739	5.782069969	6.352462379	5.771818304
AFF3	5.722037691	5.940279863	5.410006692	5.405632018	5.535756916	6.015813722	6.305452408	5.750669458	6.207505776	6.390891044	5.926153895	5.860273689	5.890615206	5.492503305	5.678201161	6.481582467	6.162600528	5.482816787	7.168731121	5.598235858	5.732744569	6.874904777	5.685194558	6.563704629	7.046261047	6.479182636	7.500081925	5.983329535	6.992061601	5.549535984	6.488579795	5.615462714	6.431815714	5.894537255	6.591191747	6.831771836	6.231373555	7.126332166	6.008975318	8.356358719	6.563704629	7.097635492	6.440603758	5.967062724	5.513242967	6.645105143	5.741560363	5.30008696	6.14048099
AFF4	9.273774198	9.146974877	9.41427355	9.359387717	9.242385929	9.447236212	9.310631091	9.209373822	9.26956564	9.333824376	9.347870231	9.402629919	9.382513593	9.583433794	9.531574452	9.47108066	9.49457449	9.479566349	9.185970959	9.450927032	9.338389554	9.515566074	9.307487283	9.451833781	9.458182476	9.349867515	9.268216896	9.29114663	9.384373656	9.335899797	9.361404611	9.374128449	9.430652721	9.009377001	9.24008713	9.016413676	9.173243095	9.085564299	9.518238788	9.52265966	9.16750249	9.334192766	9.328862576	9.294991032	9.683629165	9.146328709	9.344940231	9.437475223	9.41629222
AFG1L	6.34892317	6.40700238	6.30448755	6.918491242	6.5808763	6.790158901	6.266928769	6.710200877	6.559414186	5.863331946	6.336271267	5.822490436	5.924756815	6.175304859	5.790468282	5.740067482	5.883066809	5.76512437	6.148758618	5.436312891	6.432147783	5.904075783	5.787817992	6.116586197	6.173789314	6.136882272	6.077697748	6.486730565	6.01477821	6.336271267	6.225471392	6.644093782	6.146634346	6.272229139	6.157897039	5.710886704	5.876655976	6.126650835	6.18560681	6.049133984	5.947242373	6.025721637	6.325912829	6.019444955	5.594505573	6.122505618	6.127976558	5.779522931	5.87166913
AFG3L2	9.002573601	9.105256285	9.185667022	9.292498338	9.171584752	9.475215429	8.980347448	9.189617412	9.142057464	8.899629043	8.96809604	8.22339721	8.404248949	8.61936969	8.171527247	7.432968712	7.671857993	7.905462002	8.129259982	7.312056754	8.36794663	7.954384658	7.787892751	8.543179776	8.393373911	8.53116177	7.998332904	8.615174138	8.238752334	8.434037323	8.150593259	8.820123051	8.641756699	8.569870121	8.479595738	8.073713244	8.123169268	8.250476042	8.458779606	8.26417422	8.068350324	8.417207871	8.375209443	8.425176564	8.166364671	8.372596795	8.273632553	7.965283937	8.217756225
AFM	4.708728963	4.63777382	4.681241478	4.76216728	4.718392066	4.515893429	4.542356997	4.553663725	4.614319411	4.618896797	4.630723632	4.3791679	4.429096812	4.48319126	4.669194236	4.578696401	4.555610122	4.673729165	4.62954086	4.771726058	4.648263766	4.45518144	4.5222553	4.625611568	4.652267342	4.70345421	4.663423256	4.488753701	4.556043554	4.52606147	4.447006287	4.23910037	4.832005059	4.461484671	4.404736228	4.488753701	4.581759176	4.663028375	4.558981297	4.440218529	4.578902592	4.424255252	4.355301836	4.565692884	4.609824215	4.554294731	4.641577227	4.832553049	5.009235587
AFMID	7.433678694	7.157076401	7.302455024	7.375088206	7.224739292	7.238728154	6.929226525	7.215016503	7.008544908	6.973928206	7.270329527	7.781279111	7.757710979	7.786327719	8.126849491	7.173879825	7.427461023	7.724491693	7.527314874	7.741447513	7.637889286	7.549444559	7.45555052	8.141835095	7.772433043	7.607572926	7.460109191	8.074678959	7.760615443	7.730776946	7.930998234	7.792418292	7.831782254	7.375943006	7.548888927	7.166541832	7.541787004	7.709422661	7.521915574	7.07771121	7.386707397	7.42637928	7.532834059	7.409802674	7.564472918	7.252259293	7.631712218	7.410814023	7.590419735
AFP	4.387526227	4.281881113	4.532484209	4.570391027	4.387749441	4.514417642	4.429549146	4.345333015	4.396920763	4.435480427	4.280551083	4.470311452	4.418250567	4.477684162	4.322730588	4.367223388	4.289673139	4.505978039	4.372974413	4.336711459	4.471407556	4.1891006	4.394581862	4.403064922	4.612096134	4.320778972	4.168115344	4.386367055	4.495674844	4.082532638	4.488333712	4.333243017	4.19654074	4.349156349	4.420772421	4.31106196	4.41230618	4.527284236	4.559190286	4.392368979	4.584417369	4.291161878	4.389642808	4.254172657	4.406000148	4.482280653	4.296780598	4.268362945	4.366337563
AFTPH	9.361001539	9.303214204	9.197484371	9.133093797	9.059185306	9.2288963	9.429882205	9.259057446	9.167200035	9.248444416	9.239518507	9.003857575	9.186662501	9.337016389	9.132442802	8.543958884	8.638164264	8.954897552	9.11493801	8.993279126	9.382886036	9.11179836	8.665452949	9.162690286	9.239518507	9.056721994	9.002573601	9.037369741	9.181157318	9.238479304	9.062368777	9.193102293	9.331959188	8.929232106	9.072172259	8.832475356	8.841248521	8.652441625	9.154881348	9.235987028	8.949764633	9.289709326	9.096187835	9.055224818	8.961152989	8.773205021	8.930175013	8.975524522	9.163587925
AGA	7.629586958	8.268357753	7.908046889	8.432175957	8.300221481	8.085704377	8.359266097	8.221308462	7.822280294	7.861174523	8.506225083	7.75060119	7.711697651	7.307348608	8.308904131	7.699293236	8.742344182	8.101371882	7.632077408	7.723754556	8.27197953	8.464854807	7.933108295	7.526941391	7.431145607	8.065051622	8.366352066	8.054670173	8.230448966	8.085704377	7.705891122	8.141650474	7.884807749	8.554148485	8.132618712	8.726941542	8.430371524	8.185978706	8.312022611	8.00555269	8.161489464	8.11105915	8.310181514	8.532676487	8.370152771	8.489305069	8.511435355	7.108053414	8.204148759
AGAP1	9.176203411	8.850036158	9.202793062	9.035452919	9.150553428	9.094892062	8.772990532	8.994844379	8.767109601	8.700598489	8.866265474	8.794906483	9.065502964	9.142714355	8.697040132	7.977058256	8.00659637	8.55287785	8.36336848	8.478430313	8.489518906	7.916509774	8.081751882	8.874777974	8.367494054	8.172794483	7.78613256	8.445995903	8.273025913	8.204835204	8.635764607	8.50900918	8.614683086	8.392676531	8.57436259	7.953747338	8.27759115	8.290378741	8.659134352	8.437835476	8.466898995	8.930479171	8.489518906	8.681147805	8.59420294	8.270040626	8.549265932	8.210996753	8.351228308
AGAP2	6.421348904	6.272527983	6.653108896	6.332008687	6.611897452	6.321164365	6.327442123	6.297266954	6.519587968	6.531259679	6.36965567	6.677313911	6.631545731	6.440430567	6.531744489	7.275110976	7.303445605	7.057215921	6.931734506	6.8793136	6.578466866	7.086723159	6.846186734	6.638065881	6.697498526	6.735516527	6.946099343	6.41357109	6.838593337	6.492051964	6.766546194	6.258940567	6.481582467	6.690068952	6.947232893	6.793952175	6.938982946	6.90746549	6.423634954	7.021461305	6.91683978	6.692374235	6.616960642	6.356457912	6.72052588	6.724782386	6.608365948	6.915639644	6.468760775
AGBL1	5.098060939	5.104024894	5.092645157	5.053489699	5.129016713	5.121140271	5.344002045	4.981359367	4.780844678	4.645772767	5.075666632	4.910805351	5.180652047	5.296898843	4.991117745	4.941355016	5.093202625	5.055682097	5.01191696	5.186638987	5.193596085	4.850559525	4.863479162	5.031057736	5.040148863	4.861656729	4.735138814	5.019304907	5.094655808	4.855081016	5.043017869	5.115453985	4.886207619	5.178179647	5.207609909	4.912825317	4.960755997	4.685457658	4.981719879	4.994194758	5.11601768	5.207234387	4.606184578	4.961295395	4.785496677	4.882110805	5.173056853	4.847327887	4.836286217
AGBL2	5.283263036	5.508697971	5.805985677	6.033350678	5.763402436	5.708343487	5.305297009	5.777724687	6.145800674	5.591694952	5.71846438	5.141723128	5.10118907	4.760051728	5.06247305	5.029071505	5.152208511	4.880435006	5.266753999	5.169016572	5.06770902	5.233788666	4.769556937	5.118269168	5.305995052	4.765458497	5.444666543	5.289132292	5.126781146	5.165442126	5.044273078	5.113246503	4.937231844	5.120949278	5.017852386	4.960755997	5.339756874	5.019691762	5.221826596	5.232729736	5.167210049	5.025054579	5.108336628	5.334447563	5.115660273	5.279299311	4.973795732	5.197185303	5.095055058
AGBL3	4.345095208	4.492485971	4.570002307	4.455611212	4.387526227	4.251063719	4.270201179	4.453790324	4.67603348	4.260326076	4.633871926	4.381078652	4.406641447	4.401111866	4.377213758	4.600458361	4.411211594	4.572698367	4.43278944	4.542589422	4.316173329	4.669386678	4.39155901	4.395583698	4.356925994	4.525614049	4.698099024	4.526439115	4.294234932	4.26306511	4.443411909	4.594201279	4.530853605	4.498060824	4.393090924	4.794648143	4.703649093	4.566932186	4.439305054	4.666213252	4.509105569	4.657014106	4.621946166	4.401778837	4.524260487	4.442727153	4.337814631	4.531252876	4.602663289
AGBL4	5.503609111	5.286168722	5.637140627	5.214888426	5.536469031	5.339576539	5.268140934	5.215423348	5.32960674	5.30616404	5.427964416	5.364248383	5.455629969	5.566357099	5.32678841	5.101541402	5.357129258	5.491792478	5.080686711	5.356969719	5.139588115	5.216180335	5.090111012	5.448470035	5.257333557	5.502443678	5.106691151	5.437218569	5.097155373	5.226258709	5.367121235	4.880639857	5.209403473	5.400082406	5.331797056	5.269404594	5.050113191	5.27410593	5.618259809	5.423678924	5.174563902	5.587497165	5.2999322	5.252274054	5.48301218	5.368181284	5.30616404	4.964839346	5.770833382
AGBL5	7.246108544	7.122555335	7.191108282	7.262429994	7.291566332	7.376301938	6.686314555	7.111775932	7.251602838	7.112926394	7.347897714	6.727918012	6.901658339	7.014623143	6.855038552	6.457652499	6.74143222	6.83629659	6.925488342	6.547103288	6.984861152	6.645717041	6.364471332	7.305916651	6.834779145	6.81149225	6.773543317	7.167388492	6.86833901	6.910096539	7.054569703	6.911965471	6.775033347	7.153431442	7.123523936	6.642962396	6.758340082	6.85571064	7.026768929	6.721493782	6.868147182	7.112926394	6.92144593	6.912657346	6.809083131	6.956920683	6.955782185	6.518182277	6.670725887
AGER	6.965848589	6.619312204	6.967211468	6.711841283	6.893210105	6.646353386	6.688373643	6.49309845	6.56003895	6.815177522	6.784571836	6.864145413	6.945722243	6.881851573	6.770564351	7.213050139	7.087076755	6.945571463	7.087935433	6.898371444	6.708239437	6.979592748	6.90746549	6.748001145	6.75203371	6.890265235	6.769867551	6.561671891	6.807433604	6.53330526	6.640428058	6.545943488	6.717069586	6.518510723	6.489413595	6.345322697	6.849694505	6.368866422	6.449668196	6.597814267	6.528938826	6.663070019	6.457652499	6.873336912	6.887261082	6.65373923	6.899141336	7.241762607	6.761000141
AGFG1	10.53079625	10.55795681	10.60406825	10.49246092	10.49840021	10.47714323	10.56875299	10.52877006	10.63958622	10.49591691	10.58155666	10.56602089	10.42808524	10.42808524	10.49246092	10.3003782	10.39930923	10.8312854	10.6031557	10.63958622	10.88841244	10.6582335	10.66395822	10.44797481	10.84856323	10.76307038	10.65909872	10.68237498	10.75114299	11.03027909	10.65034026	10.7740696	10.71367566	10.88723537	10.74458838	10.76074995	10.82311563	10.75232268	10.87087439	10.86965183	10.64652176	10.63958622	10.8265026	10.74215674	11.28416848	10.83595314	10.85577348	10.87515888	10.69534476
AGFG2	8.050067965	7.821051392	8.303262334	8.079558288	8.095838811	7.976100018	7.673497755	7.808497407	8.117590185	7.864862429	7.916509774	7.484347548	7.792104299	7.766336557	7.338641402	6.710356678	7.05051995	7.185720631	7.189635252	7.11380115	6.85117603	6.966542408	7.025728277	7.34382653	6.933365051	6.843854823	6.770016936	7.377697144	6.884739238	7.142828781	7.063638195	7.386547568	7.115300161	7.665902381	7.492229785	6.93982041	7.21397961	7.230806615	7.575042239	7.18429564	7.422572125	7.552361205	7.300979076	7.413166012	7.183257516	7.059756931	7.135429069	6.716130566	7.238906391
AGGF1	8.808656429	8.581957501	8.600360717	8.639691535	8.612179695	8.602555424	8.600089147	8.648268834	8.670813281	8.650788285	8.462081442	8.434756521	8.344942966	8.421240925	8.323198438	8.34360278	8.420097499	8.327909609	8.365930477	8.477514545	8.379775579	8.420097499	8.556295921	8.262826953	8.5319693	8.340782563	8.467321509	8.551707648	8.543679396	8.587834862	8.368806879	8.356358719	8.492075181	8.557941593	8.382572705	8.348374699	8.564038401	8.069740515	8.731450799	8.748730404	8.522613858	8.544187365	8.540625149	8.524442117	8.516584883	8.335962375	8.590420542	8.430600288	8.776913895
AGK	7.049362913	7.497598117	7.106056411	7.267940592	7.31500194	7.361484886	7.104016119	7.342994746	7.562270925	7.262272223	7.188634621	7.147923513	6.844706733	6.79616707	7.115948637	7.13920096	7.189130033	6.958289667	7.086892866	6.494077397	7.555207133	7.599567172	7.346817647	7.473786228	7.183800749	7.325229029	7.3086843	7.310986462	7.392052768	7.531560493	7.115145507	7.505525611	7.237705776	7.603666799	7.471503335	7.563919894	7.452458301	7.499342324	7.572566966	7.367320943	7.298115353	7.315187481	7.508937965	6.998726843	6.709241686	7.696064997	6.960311183	7.132063826	7.022314932
AGL	8.042890518	8.035148902	8.138554821	8.425802717	8.161911294	8.194071764	8.157279791	8.228377538	8.299757066	8.239381859	8.361587024	7.565720686	7.437840512	7.841111485	7.222481455	6.985024433	7.160733044	7.670483397	7.358872933	6.462352658	8.417640136	7.352586025	7.201166522	7.614946887	7.668564192	7.817966852	7.665190186	7.726567921	7.441784661	8.41084373	7.564283174	7.992902527	7.732419641	8.250476042	7.641942324	7.587028405	7.420196821	7.468411812	8.22152046	8.008782616	7.609644276	7.859824592	7.635843559	7.440253031	7.399397247	7.682966693	7.996656965	6.350789108	7.547952654
AGMAT	8.864638872	9.015105463	9.708456162	9.014137524	9.485665994	8.988356877	8.377259646	9.055224818	9.329526533	9.436118704	9.091080692	8.583510678	8.366823508	8.085906975	8.326206463	6.912317336	7.774277556	8.617110818	8.02276396	7.501534465	8.823245284	8.001037385	8.618851656	8.090483916	8.307545723	8.297404961	7.976844093	8.412929007	8.439884545	8.593980521	8.381941147	9.202793062	8.596221223	8.92831858	8.508774641	7.801500282	8.386349868	8.374358384	9.110897674	8.656497987	8.490034979	8.324287216	8.295088709	8.549503327	8.397426498	8.718710311	8.533167227	7.09430461	8.37149555
AGO1	8.699334173	8.720252339	8.501507357	8.8313781	8.87564243	8.761800209	8.806291826	8.907139548	9.014137524	8.911235928	8.986883242	8.472973651	8.463268877	8.393652576	8.534873831	8.633996213	8.650788285	8.325801318	8.485880685	8.159228068	8.349063447	8.373439301	8.167937675	8.502700575	8.35968154	8.249457122	8.562043243	8.403559381	8.456945707	8.048073184	8.4983342	8.37149555	8.418568423	8.895741104	8.996371914	8.718710311	8.711973806	8.956635146	8.862721677	9.058262603	8.80341854	9.05105707	8.736956403	8.504026812	8.21686642	8.841815368	8.482492635	8.36090367	8.080546716
AGO2	7.945722623	8.202406529	8.265701961	8.293728706	8.124166278	8.217065004	8.179411138	8.14081759	8.276814045	8.356358719	8.182576212	8.756588162	8.668485899	8.684224468	8.533167227	8.893262777	8.386772343	8.65404003	8.386997818	8.723366994	8.837978373	8.777462819	8.930479171	8.75345581	8.646222616	8.913598865	8.609329476	8.399449784	8.775916475	8.528287622	8.673083914	8.705574111	8.894624014	8.685374385	8.895209231	8.560017244	8.602080674	8.760707877	8.432602897	8.704241501	8.299335779	8.533424783	8.677818935	8.615174138	8.746834645	8.580438872	8.487272969	9.097782556	8.506702195
AGO3	7.789871442	7.717089569	7.627714746	7.727311226	7.577203763	7.763036956	8.190653469	7.829447534	7.965283937	7.791379031	7.876231449	7.854682606	7.67464118	7.62194307	7.649783877	8.509259836	7.862501496	7.757289459	8.014496964	7.566277144	7.911087421	8.170721612	7.782755122	8.011007736	7.795300411	7.84434967	8.102657095	7.760072503	8.015110365	7.735046929	8.024769086	7.938738476	7.810198864	7.724277467	7.828690594	7.987444959	7.871352126	7.832868616	8.028464203	8.242917496	7.795300411	7.981361738	7.992142256	7.769066415	7.624320109	7.973061109	7.921679813	8.554148485	7.832868616
AGO4	7.069510247	7.176156341	6.754096136	7.223748587	7.37077703	7.204610132	7.44911509	7.125103826	7.395034025	7.408871867	7.23954973	7.178932087	7.0109162	7.241426244	7.274921021	7.931755927	7.535064832	7.699293236	7.589900491	7.539257107	7.331594549	7.45927093	6.951179243	7.328072968	7.516188	7.473400672	7.761924158	7.33242861	7.341612422	7.39873357	7.14950302	7.137744865	7.297739186	6.959642272	7.073823865	6.959642272	7.11709814	7.19410963	7.279420571	7.251757976	7.317129271	7.328243551	7.257028256	7.351002335	7.20668192	7.326466883	7.238548402	8.764968855	7.508376005
AGPAT1	8.694645933	8.452823027	8.571857628	8.58925973	8.413625851	8.48657528	8.223815013	8.358486092	8.507163467	8.55866988	8.424242609	8.237286333	8.22339721	8.313507471	8.339722892	8.365472905	8.693073088	8.739486104	8.151366493	7.914405564	7.990563607	8.052301368	8.141006714	8.301019186	8.266722004	8.111610007	8.110324123	8.193024609	8.33470554	8.163320387	8.241440145	8.322317181	8.230862026	8.709320674	8.682400192	8.549983645	8.596939379	8.716321699	8.478430313	8.217065004	8.54291587	8.522613858	8.403158957	8.629963912	8.655768727	8.422600121	8.605431555	8.213864241	7.876958621
AGPAT2	9.710924939	9.654057665	10.92732973	10.43925932	10.16157073	10.32318822	9.873223085	9.844843998	10.05986332	9.86681768	9.734289712	9.763495026	9.768326915	9.733792475	9.767829926	7.830848332	9.277703509	9.773674346	9.617056647	9.855526825	9.673248994	9.186311216	9.204422894	9.66339652	9.732798224	9.468227989	9.139730162	9.609633146	9.634130986	9.583021648	9.47682837	9.491928195	9.693849093	10.11574512	9.722081266	9.492372823	9.422480448	9.618943053	9.350923818	8.870836342	9.097123479	9.203121112	9.593526841	9.90561709	9.865720137	9.291474255	9.669810386	8.577459819	9.613900172
AGPAT3	8.470993162	8.356358719	8.394534467	8.543958884	8.403812081	8.351449771	8.331766643	8.550999097	8.340987313	8.492300666	8.533424783	8.081936052	8.141006714	8.291691733	8.201309021	7.983941492	8.069548638	8.242453205	8.14081759	8.178772964	7.79340491	7.815089277	8.066704418	8.249266766	8.108626854	7.91125039	7.852601912	8.093474953	8.083725148	7.994381645	8.163133928	8.109716722	8.002691793	8.252173237	8.11381278	7.992520122	8.181805895	8.140179785	8.299757066	8.127063992	8.271313813	8.313507471	8.210780488	8.238752334	8.344729474	8.12214017	8.262420064	7.941714177	7.9899762
AGPAT4	6.139219908	6.621982702	5.573752747	6.662214329	6.039283525	5.584787698	7.023831078	5.495032649	5.900884637	5.931866421	5.655619335	6.547782782	6.301697179	7.240250376	7.247683951	7.175641961	7.365421105	6.777019117	7.440253031	6.475803368	7.107243597	7.545577425	6.481582467	7.770055041	7.35223245	7.814500435	7.455924269	8.221734316	7.51163482	6.98854433	7.509809279	8.366587382	7.911480583	7.29279423	6.573640092	6.85371049	6.908190006	7.130854016	7.09796376	7.086032484	6.927177513	7.077866019	7.138620867	6.964361039	7.889360738	6.643491628	7.168239418	7.852042924	7.794722088
AGPAT4-IT1	5.764632728	5.920320754	5.696416021	5.715569529	5.493149404	5.395266216	5.939754562	5.470919487	5.550228222	5.445323062	5.654342155	5.692413387	5.847058933	6.287479916	6.045933329	6.124168645	6.321164365	6.190920477	6.293331125	5.676861678	6.081382833	6.439379254	5.501263514	6.571924336	6.044748674	6.558400483	6.380718874	6.401341517	6.190280783	5.95469021	6.004103242	6.81232503	6.330810636	6.118210675	5.793462528	5.622514603	6.078370993	5.913089502	6.191280213	6.294554549	6.128461854	6.317168721	6.054523115	5.931149193	6.612054408	5.583211912	6.319297411	6.183793806	6.488910915
AGPAT5	8.053878986	8.335538238	8.856222447	8.438996131	8.483429267	8.757683797	8.372596795	8.690028896	8.340568482	8.157279791	8.394755179	8.203720353	8.093867655	8.16752275	7.853344401	7.439019032	7.43933117	7.830166	7.561010285	6.983152686	8.35968154	8.127456049	7.849626356	8.160314188	7.855294899	7.984540963	7.960818811	8.357045664	7.937272781	8.344729474	7.822451634	8.863555108	8.068158689	8.514450271	8.104093756	8.190433746	8.060813808	8.436990253	8.182804355	8.004627299	7.777277046	8.042512597	8.134732957	8.030640715	8.24224331	8.321669819	8.129259982	7.468411812	8.0252755
AGPS	8.591541274	8.881641615	8.917359524	8.759949666	8.780175126	8.589490274	8.821851113	9.105557434	8.891550764	8.920578028	8.97820675	8.688207602	8.769794917	8.601607985	8.609329476	8.091682622	8.172794483	8.432833721	8.318541572	8.146639163	9.323750048	8.313057987	8.696007362	8.643906728	8.80836284	8.669538537	8.619120465	8.919678953	8.501030931	9.14146059	8.501236625	9.278012579	8.653531686	9.102666164	8.770584326	8.759949666	8.604950946	8.789282273	8.932218435	8.700598489	8.528500275	8.791525936	8.7460612	8.754223498	8.580213252	8.877461713	8.848024991	8.255012386	8.900207384
AGR2	11.36224164	11.60027574	10.46285695	11.13869607	10.9946995	10.69025336	11.42829775	11.77879846	10.83377106	10.55322561	11.28119185	11.50474368	11.80394616	11.46886898	12.02878053	8.069740515	10.74110439	11.59866092	11.61330734	11.46300686	11.99162044	11.0776892	11.03520892	11.93143214	11.94583986	11.74670385	11.36868454	12.0647375	11.78058614	12.11174129	11.75752735	12.04661685	11.88311685	11.41392447	11.72228834	11.4106399	11.76904548	11.88955295	12.0884162	11.25268324	11.55024828	11.27950527	11.81405882	11.84694092	11.47407605	11.50019482	11.99412083	11.43919549	11.90773693
AGR3	7.833877415	7.705011481	7.206216192	7.56968942	7.592312368	7.346673271	8.003893514	7.789539817	7.226658747	6.631233983	7.605339195	7.042519252	7.557804818	7.543036467	7.552662594	3.199560426	5.562278701	7.036643814	6.954030127	6.699275135	7.569866087	6.259725303	6.507843339	7.798839264	7.626266884	7.353255265	6.553102455	7.581726541	7.102634736	8.003526069	7.375088206	7.946289452	7.428511565	7.472035863	7.187030005	6.673095666	6.765243219	7.226658747	7.74949961	6.949753191	6.611030878	7.069674254	7.374568584	7.251906924	7.000631608	6.725923516	7.108762184	6.268422293	7.293515004
AGRN	8.196767291	8.099671387	7.769066415	7.916114367	7.942780087	7.773935773	7.833681411	7.550190514	7.495024845	7.703264645	7.596947383	8.875923405	8.56744661	8.604267907	8.805488377	8.174544117	8.374358384	8.807190965	8.593476321	9.151655822	8.275972825	7.877701093	8.990873112	8.303677309	8.82376061	8.313057987	8.016538272	8.310779283	8.541834783	8.724168978	8.656497987	8.129062069	8.510479404	8.590420542	8.125413802	8.372171934	7.894417349	8.306287742	8.362476475	7.84642095	8.401054293	8.130100967	8.629254995	8.470536359	9.130854232	8.161713113	8.790120271	8.647747981	8.598112294
AGRP	7.031071852	6.777662599	7.022807476	6.781236451	6.875773959	6.690387965	6.980116719	6.739908777	6.473654155	6.81840737	6.734093895	6.727600237	7.034718498	6.92446493	6.878787934	6.931734506	7.087449131	6.989780283	6.722899127	7.081484387	6.721847138	6.900337154	7.023507082	6.602490091	6.776039362	6.787109278	6.571752142	6.796001481	6.598322589	6.820747401	6.676264452	6.689225388	6.813679042	6.679494862	6.748884229	6.929580012	6.888513835	6.751376386	6.617827947	6.614560493	6.694809205	6.680587835	6.729971608	6.878787934	7.083390749	6.754096136	6.911424813	6.891379688	6.772689634
AGT	6.304982987	6.33386515	6.631545731	6.342671631	6.496459408	6.047267399	6.535021792	6.319451831	6.618143119	6.346881666	6.545258497	7.277816216	7.110392186	6.423183749	8.136890876	6.499632053	7.021289615	7.481347964	6.164930659	8.11381278	7.26896299	7.349951518	7.811134438	6.395485854	7.309553832	6.780320792	6.735685984	7.688765952	6.793235945	7.159918159	7.404295434	7.036643814	7.387610812	7.372907602	7.195136022	8.121103553	8.30434003	8.6867113	7.211082387	7.303445605	8.239796176	6.869485157	8.185589634	8.127637114	8.733112115	8.46757958	8.443739819	7.587028405	7.102799808
AGTPBP1	6.653436443	7.023193954	6.80191559	7.367505136	6.927347532	7.293848462	7.12965773	7.118589678	7.178785143	7.206868686	7.201166522	6.856917438	6.370838254	6.494927108	7.137270064	7.910142447	7.541239455	7.787534964	7.393274304	7.225737302	7.501169775	7.681399772	7.527314874	7.188442986	7.338641402	7.844550677	8.193631722	7.24327113	7.404770168	7.364024457	7.021649639	7.300979076	7.022627518	7.402885963	7.244909473	7.800732943	7.462138433	7.805846819	7.254147655	7.309939254	7.058440221	7.07771121	7.576253602	7.019639588	6.9300387	7.511813417	7.041161358	9.071844217	7.202070676
AGTR1	6.034152856	5.92650532	5.942236135	5.716276329	5.658771473	5.866802418	6.064857966	5.897164709	5.791467285	5.570930198	5.607183749	5.929885681	5.705650227	5.827620028	5.854904288	5.907910626	5.870262698	5.605162844	5.610950773	5.893364923	5.789316452	5.857481572	5.869770319	5.827468889	5.801134524	5.642768977	5.676173885	5.806340875	5.686534858	5.870890527	5.658771473	5.642931622	5.761439462	5.760655836	6.064995164	5.890261286	5.883260985	5.87011312	5.9648077	5.619278523	5.780375281	6.057183139	5.839966113	5.618612803	5.652766474	5.908905452	5.63680492	5.59894226	5.958286132
AGTR2	4.286999936	4.154933867	4.080744857	4.393090924	4.25348645	4.167790041	3.924992815	4.186305082	4.017699852	4.231795935	4.335506427	4.101710499	4.204208975	4.275519349	4.16914494	4.186883579	4.417112152	4.362954461	4.152686713	4.441893888	4.132989072	4.076927825	4.540650073	3.992128501	3.891737883	4.185024211	4.210648394	4.156842476	3.944407549	4.168115344	4.093832328	3.837060698	4.136382213	4.14563615	3.96152429	3.987246783	4.337590509	4.045161451	3.835963523	4.031242204	4.215186712	3.94746953	4.032847504	4.279046713	4.227183088	4.200917972	4.072053372	3.98098701	4.293987136
AGTRAP	8.100442246	8.227758267	7.872686193	7.881560687	8.037345409	7.830379284	7.93558952	7.920274929	7.881740675	8.109092402	7.945722623	8.65036506	8.615418209	8.413625851	8.885138198	9.288318425	9.05105707	8.848286879	8.637183518	8.818718605	8.610882956	8.682163266	8.917966922	8.700346181	8.613643697	8.910416676	8.860702578	8.774539293	8.570596066	8.637918152	8.744489333	8.403812081	8.446939459	8.90578838	8.918579039	9.012143381	8.919678953	9.295678726	8.44783914	8.263507316	8.720523097	8.585867003	8.769208181	8.606386494	9.138406161	8.662001689	8.728375367	9.18763249	8.643906728
AGXT	7.189964184	6.828557954	7.00641735	7.039327455	7.01510943	6.847345688	6.657761249	6.983344845	6.484705776	6.902967153	6.70583228	6.677486376	6.991915618	6.795824278	6.772986047	6.633523235	7.050147541	6.776207222	6.598322589	6.890436244	6.699275135	6.758195871	6.70356167	6.568535997	6.597651842	6.564502036	6.48588866	7.118752582	6.655753324	6.580352807	6.948608727	6.661752328	6.667672615	6.824087961	6.926690977	6.647709579	6.74972661	6.907998061	6.833431599	6.557730941	6.717537996	6.614889852	6.645558547	6.816879422	6.865766272	6.461907696	6.707383986	6.410478922	6.605427443
AGXT2	5.376337748	5.227881629	5.693279342	5.444844632	5.548445115	5.420204586	5.005005093	5.415382798	5.534231634	5.263702231	5.227007948	5.285822136	5.424172487	5.528490671	5.328381004	5.323030485	5.434484107	5.581690179	5.276255429	5.560656861	5.339413605	5.411393457	5.380196438	5.173985306	5.057315675	5.259702388	5.364406263	5.339576539	5.128311961	5.2086841	5.222979068	5.115660273	5.306365929	5.387530463	5.439909727	5.107979513	5.129744266	5.258372637	5.331123528	5.290380675	5.34721903	5.533553174	5.208865131	5.497457641	5.490924069	5.359074154	5.521967733	5.245901277	5.428107489
AHCY	9.013556559	9.108384927	9.534753619	9.548985009	9.562289257	9.464358759	8.816173069	9.126140833	9.026382348	9.117922075	8.859000247	9.338053665	9.282636335	9.086520756	9.172271915	8.563272362	8.719220399	9.284800858	9.12647348	8.535397718	9.366685754	8.969626301	9.36704384	9.369251678	9.074187112	9.259441477	9.071519571	9.537858982	9.332765199	9.420147389	9.409303806	9.483052492	9.313753105	9.470717917	9.685586187	9.297413315	9.073595452	9.607740472	9.297792505	9.084853672	9.043029976	9.090241916	9.228252125	9.309594765	8.992978885	9.192142414	9.483885241	8.95341084	9.241220498
AHCYL1	9.28689198	9.340395427	9.439481088	9.557491416	9.534753619	9.295988754	9.394056832	9.51860518	9.439052587	9.516881405	9.47313045	9.404523012	9.394881341	9.185667022	9.441023443	9.056721994	9.18080716	9.432978828	9.331660043	9.205519756	9.6226218	9.306081723	9.18376265	9.236664184	9.499105621	9.306379071	9.093055849	9.578339571	9.394482463	9.689937438	9.367808978	9.614852041	9.595423384	9.8190795	9.552140582	9.377928796	9.60003611	9.489478844	9.705201558	9.451389052	9.53525379	9.53525379	9.648257171	9.395670574	9.585259447	9.615371916	9.580741003	8.818165191	9.297792505
AHCYL2	11.80806551	11.90521135	12.17561603	12.21452754	11.94116037	11.72651326	11.89858117	12.00114938	11.87876912	11.86394137	11.95877057	11.06443439	11.24443735	11.44194292	10.96436107	7.820336248	9.909707147	11.00206018	10.81506967	10.8828779	10.93937079	10.23158472	10.47902275	10.81050236	10.90106609	10.93574606	10.26858849	10.60796141	10.81506967	11.32118094	10.63435969	10.99213752	11.08601727	11.42017955	10.73622056	10.3884983	10.96436107	10.36468038	11.08309725	10.88187225	10.8265026	10.91890844	11.10124921	11.09991139	11.33150327	10.8065312	11.11538335	9.541585421	10.71784861
AHDC1	7.619846176	7.327367676	7.149656153	7.078581322	7.290715577	6.999855668	7.129011755	6.991540257	6.904181484	7.067075666	7.20668192	7.439546442	7.602954462	7.565219944	7.418469363	7.266760429	7.284696436	7.232890784	7.276707475	7.402007687	7.120300556	6.985848824	7.123661844	7.192854315	7.345309116	6.939146346	6.953387273	7.206537081	7.198731059	7.367865135	7.325934642	7.12965773	7.413378644	7.241762607	7.259643011	7.178285699	6.997372489	7.106402419	7.209772665	7.294199356	7.225566819	7.17963466	7.414218358	7.26861631	7.522950362	7.060414986	7.399062386	7.320740573	7.204255661
AHI1	7.208079181	7.620701134	6.888165023	7.159722335	7.092773723	7.314645205	7.878273253	7.342656546	7.254147655	6.685433996	7.422010821	7.330502929	7.769473512	7.660450779	7.308491968	7.710985112	6.831138342	6.852497448	7.483666783	6.863134329	7.557237672	7.028829181	7.268267791	7.784424782	7.357129232	7.352745478	7.189301916	7.579186254	7.490909415	7.508028265	7.328612301	7.855073925	7.640519616	6.714814872	6.92379142	6.802088033	7.37254654	6.998567758	7.306818862	7.087240023	7.031071852	7.224273373	7.224880366	7.453935755	6.730299491	7.480973896	7.476145692	7.851035282	7.394156379
AHNAK	10.35020507	10.42904279	10.56276378	10.47624412	10.23371929	10.28438593	10.79791338	10.1287368	9.556600963	9.804543231	10.11309075	10.84166073	10.83474087	10.94072669	10.59260267	10.45776795	10.17157489	10.2527202	10.51012386	10.62878609	10.60406825	10.20774254	10.55795681	10.5398541	10.48632485	10.64652176	10.13018889	10.34527083	10.38698604	10.57067117	10.38698604	10.20859323	10.63566686	10.09168181	9.826669245	10.05425673	9.654057665	9.595423384	10.05487671	10.25206873	9.817885759	9.86681768	10.25646716	10.27767564	10.50122782	9.842609593	10.58454132	10.58062786	10.55137919
AHNAK2	5.661131763	6.137384211	5.538087587	5.988091522	6.149043874	5.881603296	6.153367918	5.801960543	5.877940972	5.560476723	5.641537203	6.467985128	5.967720483	5.431961627	6.811131151	7.04014825	7.463381321	8.351881288	6.33408014	7.928728944	7.833438581	7.005931266	8.268749875	6.191086408	7.79058671	6.715297268	6.983494801	6.701151996	7.477295488	7.111140588	6.647037523	6.252971637	6.575303106	6.360333256	6.436067133	7.621401573	6.372707436	6.706340255	6.328458777	6.227081408	6.485060953	5.618452594	6.696478827	5.759297445	8.306876742	7.011201789	8.018682438	6.81840737	6.886070264
AHSA1	4.402838263	4.703040836	4.478987358	4.348509609	4.52094745	4.939885179	4.391319663	4.614925778	3.997308859	4.930920379	4.895691802	4.429096812	4.589038796	4.583125239	4.303498265	4.630900417	4.489886001	4.589522606	4.624973468	4.335506427	4.412080249	5.038584155	4.436756661	4.700379896	4.704885585	4.87859139	4.930584449	5.040909479	4.64402131	4.730529926	4.621154683	5.301110018	5.007005701	4.421489941	4.322291636	4.259538008	4.317160034	4.704081667	4.489464905	5.006445183	3.934547439	4.295225655	4.81805445	4.27656551	4.597960514	4.810219382	4.538507327	5.1436934	4.463492452
AHSG	5.06770902	4.683534684	5.017689864	4.858067527	4.843912177	4.714811863	4.543579442	4.908489554	4.566132771	4.723014856	4.663423256	4.76100931	4.926145875	4.927437035	4.802227593	4.783796899	4.986542909	4.949753117	4.814341151	5.008839454	4.876751216	4.821989077	4.801504705	4.727500983	4.784155421	4.789267797	4.832914448	4.998619433	4.815116081	4.771536834	4.793459823	4.698457278	4.864526146	4.964247041	4.856647688	4.910985175	4.841876826	4.900214876	4.856978603	4.70345421	4.732874523	4.736418477	4.92481901	4.61048755	4.861851402	4.781024863	4.924046724	4.732228726	4.836462075
AHSP	5.366636617	5.340284384	5.248638928	5.124658268	5.261138363	5.148451057	4.995274566	4.891351625	4.751778412	5.098433337	4.963689306	5.029229653	5.183187255	5.267784112	5.107225878	5.113987865	5.356440077	5.368478824	4.780642051	5.645441777	5.186838399	5.257524298	5.044273078	4.97766448	5.236109651	5.212713117	5.089714495	5.0960745	5.016860976	5.070548043	4.982438928	5.077952931	5.223168875	5.353418887	5.396767859	5.122030344	5.0732164	4.973983979	5.046921561	5.250274277	5.130435759	5.098654208	5.139588115	4.907397443	5.301460692	4.952858275	5.417018918	4.886207619	4.904683885
AICDA	5.451172102	5.195955449	5.268357216	5.304468683	5.349408688	5.295363901	5.060589066	5.101374209	5.022878977	5.579114958	5.179246694	5.510439048	5.499319149	5.386546061	5.252603647	5.741081971	5.405282221	5.324956708	7.420541803	5.531190141	5.200133761	5.79461666	5.370252969	5.651895116	7.574676403	6.203431888	6.552951002	5.15531686	7.225050203	4.978841433	5.522707144	5.017202565	6.003931181	5.574756415	5.75258898	6.080097691	5.412241586	6.740563504	5.531681342	7.3333414	6.150201709	5.709068434	5.490276462	5.952903575	5.427964416	5.971686609	5.267608307	5.456149558	6.001225558
AIDA	6.261870869	5.903009561	5.810190494	6.092404344	5.973500242	6.097888009	6.06577395	5.94583962	6.119203711	6.024592432	5.648874129	5.869084617	5.876483879	5.904733734	5.989708013	5.955354494	6.278916219	5.860115027	6.071012882	6.166678572	5.951895754	6.542892734	6.311342542	5.900725817	5.950832272	5.651386171	6.364297616	6.018619204	5.885982025	5.816664807	5.87430789	5.789144841	5.802632295	6.145139203	6.056211361	5.931499361	6.035662032	6.021676572	6.012796143	6.382309223	5.841437598	5.994119544	5.933161672	5.804004806	6.28956088	6.059927876	5.946509426	6.185799335	5.732925003
AIF1	6.463037102	6.641760227	6.345322697	6.126286126	6.602842729	6.325748401	7.321592671	7.052726754	7.805632302	7.607390105	7.621401573	7.622282164	7.051664604	6.884739238	7.342656546	8.535901654	7.831923625	7.572721177	7.597541973	8.444636686	7.526216207	7.615627237	7.599197279	7.06862738	7.591085902	7.54470161	8.484125917	7.027462448	7.109243534	7.600606522	7.285932193	7.399759641	7.249627719	7.438342421	7.461738424	7.928728944	8.122339123	8.286322343	7.678314722	7.622935406	8.192653934	7.469849691	7.876958621	7.193030084	7.112109492	8.105217357	6.991540257	8.28520946	7.089333539
AIF1L	6.471869599	6.327597461	6.369975135	6.445117029	6.405342996	6.174263155	6.444976293	6.081901486	6.271564062	5.993938103	5.921830011	6.330661339	6.56989383	6.389447937	6.464662957	6.703918865	6.453893183	5.990561882	6.147941969	6.441123204	6.560508767	6.344320353	6.352645632	6.479505461	6.328458777	6.176916202	6.143991983	6.785754024	6.696660233	6.147607469	6.567067697	6.320538008	6.189655597	6.815511809	7.075041291	6.668889126	6.509314975	6.862963228	6.773991805	6.506677804	6.586618636	6.268231156	6.820937334	6.710504831	6.290891633	6.552625739	6.458017373	6.61140686	6.453559221
AIFM1	8.259466215	8.456274509	8.645682398	8.759448683	8.671341816	8.738231033	8.041775617	8.389301599	8.428295723	8.527828729	8.353240687	7.998561056	8.137304544	8.035524176	7.980455879	7.01710386	7.677052042	8.403342865	7.892742008	6.947102676	8.413852859	7.761924158	7.643914976	8.150040908	8.00555269	8.193024609	7.742418724	8.339057272	8.012691203	8.34927183	8.021812941	8.586109637	8.238533503	8.41642812	7.993298642	7.906423782	7.980269761	8.085704377	8.2598936	7.939730432	7.741257481	7.830680942	8.027287746	7.946715006	7.684427631	8.212878013	8.100229003	7.338500129	7.885167678
AIFM2	7.189803979	7.14005187	8.25695101	7.561398808	7.799413487	7.932919594	6.848640459	7.438665482	7.536398296	7.72048667	7.640320637	7.711697651	7.446146516	7.420884751	7.650517644	6.595144797	7.088428111	7.406064136	7.558174309	7.284696436	7.571300328	6.993208279	7.183956227	7.20741496	7.393954523	7.522781508	6.940986167	7.339674949	7.316621231	7.842098051	7.429613716	7.550351448	7.447176476	7.656506491	7.04981578	7.197905124	7.355704871	7.254147655	7.240250376	6.983839508	6.914825854	6.682791745	7.458927551	7.064087891	7.559117613	7.140925805	7.279045064	6.69220691	7.169656237
AIFM3	8.504530457	8.251135291	8.425176564	8.360384562	8.82717584	9.017004398	8.16230539	8.517016753	8.120317023	8.18162466	8.531670663	7.844706747	8.123362857	8.504784391	7.322270027	6.560662465	7.064595953	6.944225408	7.500081925	7.22704111	7.13528118	6.687281661	6.606633177	7.955693703	7.149840893	7.427609143	7.005764464	7.782024448	6.975740841	7.119761136	7.610883316	7.368367276	7.603988397	8.203296498	7.484559613	6.649227993	7.353976325	7.097635492	7.355911271	7.166363894	7.355911271	7.619130716	7.414891189	7.862165822	6.959809434	7.133975166	7.137565357	6.342856764	7.071087687
AIG1	6.573108932	6.860818196	7.09430461	6.960681518	7.06077657	6.765389751	6.521325536	6.96149654	7.177758136	6.794472937	6.683297996	6.873905769	6.525245341	6.209700231	6.787439438	6.763164374	7.045229058	6.843692235	6.542737778	6.483858496	7.018602972	6.737460585	6.850706214	6.752385389	6.584848878	6.843042652	6.786770364	6.907828476	6.677313911	6.844532042	6.729971608	7.054265269	6.741794014	7.199129293	7.127999626	6.759652762	6.698300497	7.217525438	6.949007024	6.615535471	6.906947731	6.643305845	6.597814267	6.650215451	7.339323669	6.804285413	6.977412823	6.636238642	6.812487106
AIM2	4.757910608	5.320355324	4.616080034	4.453790324	4.925031541	4.921692557	5.041475047	4.641763918	5.870262698	6.237653553	5.019519601	6.282878428	4.979761551	4.73109431	5.961999892	7.715263585	7.797916575	8.349462742	7.404295434	6.509990668	7.197744118	8.55287785	6.441284571	6.325037936	7.051148213	6.986524677	7.767680642	5.678730341	7.30423774	7.106056411	6.278740874	6.029516085	6.660724688	5.789144841	6.369819542	6.908353157	7.058748092	6.687118164	5.711909578	6.995084562	6.530308729	6.230867638	6.353447824	5.900042902	5.807170852	7.057396694	5.996765369	6.716291431	6.175471739
AIMP1	6.992563064	7.069853485	7.1158114	7.138620867	6.933020533	7.283542776	7.249143551	7.334044	7.269639261	7.194957319	7.133164353	7.015277723	6.979767751	7.017287342	6.945380485	6.483535189	6.70523147	6.900337154	6.961849743	7.02197502	7.198936278	7.026975559	7.078208407	7.142149876	7.199129293	7.126526623	7.094972641	7.3795446	6.861007422	7.305916651	7.086892866	7.478449421	6.961319879	7.041161358	7.134789	6.9431014	7.003323072	6.952524485	7.049528181	6.695154044	7.028829181	7.021836731	7.062794617	6.853012812	7.056886285	7.132961543	6.77569489	6.516792887	7.087449131
AIMP2	8.483429267	8.756877714	8.801432612	8.836535213	8.970249802	9.146328709	8.319794405	8.490760722	8.631980363	8.645411883	8.6203748	8.445099423	8.683954618	8.31743636	8.247543563	7.516188	7.836501276	8.525433522	8.237040764	7.520517988	8.162736986	8.040656923	8.206534129	8.556999504	8.430600288	8.479374831	8.307762587	8.695705209	8.485880685	8.583973706	8.384610709	8.78548326	8.379098178	8.561564669	8.481513371	8.144035984	8.452158487	8.408335437	8.522168279	8.110865067	8.266139313	8.148556063	8.055255457	8.477300163	8.451530016	8.577459819	8.522386394	7.846793599	8.153186569
AIP	7.332806757	6.914825854	7.174023643	7.432028994	7.362728747	7.482067411	6.997197655	7.093571676	7.271586739	7.106916068	7.16275919	7.047829464	7.034017041	7.054569703	7.063304569	7.450036365	7.461543151	7.070545215	7.259643011	7.155897607	6.951998841	7.412995592	6.652729175	7.198064214	7.08166492	7.143167291	7.24008012	7.165278898	7.222481455	6.997015875	7.263890867	7.423605727	7.035555681	7.196887354	7.169099588	7.314645205	7.016259766	7.19528687	7.08449381	7.422160612	7.103859938	7.237343613	7.201507608	6.980287573	6.929226525	6.926507097	6.836149318	7.01579775	6.945211479
AIPL1	6.250301818	6.324563876	6.444648958	6.236151814	6.272045897	6.407908653	6.299161404	6.385806951	6.220684304	6.506995229	6.205999727	6.311664821	6.621982702	6.590366335	6.362719398	6.300815756	6.356163912	6.557730941	6.108669936	6.582691093	6.242877033	6.238787379	6.391391123	6.083869563	6.125612819	6.193237266	6.145800674	6.172795779	6.155027639	6.24318887	6.318438992	6.186110194	6.150042638	6.389112099	6.2356123	6.125612819	6.369975135	6.156223902	6.17409454	6.053297419	6.227423102	6.299161404	6.156753838	6.28412572	6.434321941	6.238463146	6.171495788	6.174616393	6.291833575
AIRE	7.616328903	7.274615745	7.643914976	7.39360292	7.627338833	7.3795446	7.346817647	7.254476515	7.00836994	7.476145692	7.242614533	7.37254654	7.550709403	7.685632657	7.388299443	7.511461843	7.529190751	7.609324883	6.975596637	7.608122275	7.131382708	7.276518907	7.448432598	7.141659301	7.090269313	7.023666485	6.974454294	7.262272223	7.102954482	6.884220743	7.26369313	6.915492333	7.136580567	7.076480475	7.239900015	7.051833999	7.225401301	6.938982946	7.000468075	7.020152018	7.11709814	7.219304943	6.873905769	7.283379009	7.700201374	6.987246737	7.343193328	7.29279423	7.271748708
AJAP1	5.854574393	5.514930244	5.869943821	5.857026206	5.902390935	5.530012287	5.458999922	5.825196985	5.653102118	5.706853422	5.841763783	5.788354583	5.916612015	5.629079106	5.777388574	6.962174038	6.736257173	6.13903463	5.704594357	6.34232521	6.122321824	6.343010844	6.48588866	5.445477218	5.842569393	6.107276872	6.220540786	6.15053306	6.076392486	6.060561161	5.940639359	5.738069861	5.668815845	6.212223102	5.72222519	6.272527983	6.37798397	6.095836838	5.651717178	5.461684065	5.955648718	5.822135919	5.865002577	6.054334738	6.194977988	5.676173885	6.323442972	7.158635025	5.583563828
AJUBA	6.590195502	6.928130652	6.190118641	6.443493271	6.435543436	6.330810636	5.978759766	6.185281997	6.437505899	6.251141797	6.210710786	6.465370142	6.24441804	6.448836571	6.824918936	6.316701391	6.698443648	6.785754024	6.630147521	7.360543265	6.635461345	6.150042638	7.296494828	6.541609263	6.764599087	6.340762781	6.510155915	6.641760227	6.734243717	6.844220651	6.758671115	6.633356842	6.643641746	6.967549264	6.759478266	6.997709055	6.736594665	6.959642272	6.747507977	6.553742138	6.959473228	6.602842729	6.905435954	6.589573899	6.720848932	7.070545215	6.639620125	6.505501756	6.577817258
AK1	8.580907254	8.510246901	9.148583587	9.071188562	8.354348885	8.340366679	8.661212612	8.543179776	8.21686642	7.705544671	8.321048357	8.276814045	8.876878464	9.038584552	8.34927183	7.121714911	7.491677618	8.436990253	8.215184354	7.687713841	8.12272987	7.436366689	7.939506676	8.455857037	8.057995874	8.043303363	7.155724759	7.837214369	7.627536096	7.886319127	7.967865547	8.094063096	8.30518716	8.052497265	7.570758955	7.988213596	8.168968534	7.783658103	7.9600318	7.324877331	7.221211975	7.143809954	7.719018104	8.457148351	7.723754556	7.718630921	8.024150361	7.46480273	7.37375537
AK3	9.18763249	9.201743477	9.323042107	9.358239229	9.47033926	9.44530468	9.030743381	9.382112869	9.454489011	9.415075825	9.324477233	8.50222874	8.530502974	8.694906492	8.578702357	8.222960147	8.59954575	8.510246901	8.502470272	8.232279234	8.674117603	8.415299039	8.496195889	8.547333356	8.545626499	8.649570426	8.452627433	8.524442117	8.250476042	8.605674177	8.46757958	8.527828729	8.39992141	8.889742785	8.702999609	8.404750167	8.518615706	8.513550935	9.000561793	8.612922251	8.776397311	8.839399401	8.747626137	8.73666464	8.693589855	8.753944145	8.587567573	8.320040933	8.604950946
AK4	7.970069445	7.641942324	7.969033769	7.835403144	7.757500864	7.724675625	7.651642322	7.749703011	7.791903981	7.640320637	7.791737342	7.998332904	8.125413802	8.233172775	7.860014828	7.427609143	7.378827735	7.865805613	7.430788541	7.958307238	7.579484191	7.433875551	7.887488706	7.434710284	7.447909748	7.532262755	7.402885963	7.849626356	7.542147947	7.453050974	7.760233472	7.492229785	7.574014458	7.994942987	7.718423073	7.78613256	7.40411256	7.323144902	7.641589911	7.401491307	7.848103922	7.730412989	7.638862018	7.639396683	8.115164741	7.355197217	7.987444959	7.515099249	7.589183516
AK5	4.579973442	4.30982376	4.465076569	4.114838364	4.626016323	4.398272502	4.408221526	4.69686871	4.355301836	4.200917972	4.442506009	4.646596668	4.217261337	4.381078652	4.411866414	4.58254627	4.803345172	4.176245036	4.34198197	4.368900646	4.176525448	4.336711459	4.23037036	4.26306511	4.458424955	4.035332727	4.41397653	4.559381377	4.315199259	4.178538706	4.591936208	4.195229388	4.384200216	4.379899508	4.445511809	4.116035682	4.58544642	4.638388714	4.474947349	4.731855528	4.723388178	4.326578372	4.406855135	4.331552471	4.568680793	4.80260675	4.463735785	4.543579442	4.217472971
AK7	5.001307231	5.056408771	5.714754017	5.474546561	5.388937977	5.418975473	4.566710087	5.638870881	5.488790744	5.555701533	5.461835122	5.262990614	5.37076152	5.255937323	5.774509236	4.718392066	5.013207544	5.653639935	5.509408514	5.086203597	6.484386353	5.212904218	4.920802107	5.771325928	5.954048362	5.747925974	5.580683023	6.296017376	5.662757603	6.778214377	5.93492012	6.523410109	5.752263732	5.828433381	5.394575114	5.486859704	5.737899282	5.553027963	6.171343815	5.310974769	5.212713117	5.545304921	5.513418891	5.515934054	6.236827304	5.516114719	5.678730341	4.487473673	5.43069491
AK8	6.039965076	6.198124454	5.983951656	6.111220437	6.071367962	5.825840854	5.953705315	5.787653044	6.166678572	6.118711146	5.991888312	5.814082688	5.773174753	6.103713907	5.949695763	5.991713794	5.91625556	6.14970947	5.887119742	5.989233206	6.007012219	5.679591512	5.861509684	6.079120433	6.072884029	5.811631895	5.76992042	6.16294466	5.805815126	5.785013355	6.190280783	5.486679059	6.041084823	6.126113725	6.147148387	6.256767243	6.033003902	5.859800039	5.839266141	6.141140626	6.099482296	6.26320239	5.863662805	6.127629339	5.981037949	6.018461525	5.955003718	5.894358442	5.884795112
AK9	4.796894877	4.678620265	4.628703125	4.832383553	4.752385307	5.096393809	4.701648734	4.369807626	4.344152633	4.420772421	4.579718931	4.438836804	4.449027773	4.30587863	4.617689139	4.304792161	4.570819075	4.385142383	4.445066521	4.421740788	4.601293886	4.540473468	4.458846784	4.740954066	4.390819266	4.409360072	4.431867443	4.654394404	4.55983841	4.597105661	4.725421435	4.579973442	4.573717902	4.428417249	4.519211787	4.484212413	4.427527938	4.591500076	4.272957857	4.469863582	4.19899529	4.599197138	4.140913575	4.214690524	4.400399928	4.370601993	4.518566603	4.293250042	4.50011819
AKAP1	10.06942667	10.00426173	10.162927	10.20169025	10.087409	10.17841903	9.925438746	9.992613193	10.12001427	9.952989899	9.96136112	9.215784813	9.454886489	9.50076163	9.084574448	7.220030544	8.170721612	8.916457076	8.887400003	8.428086249	8.800323393	8.161713113	8.403342865	9.324477233	9.014443859	8.938625725	8.324478466	9.203121112	8.710323755	9.217152573	8.972716279	9.30581098	9.153911863	9.391341257	9.25125536	8.270694234	8.989296269	8.786622063	9.488607433	9.076905996	9.039824449	9.35715087	9.036103401	9.586175334	8.917966922	9.17063455	9.295337414	7.854682606	8.847580737
AKAP10	7.717089569	7.688765952	7.62448721	7.850830354	7.727311226	7.885948929	7.700433452	7.828068914	7.927756417	7.46322193	7.839916002	7.554869239	7.467192266	7.444816068	7.637889286	7.880199467	7.773935773	7.406421597	7.769679674	7.406064136	7.726198012	7.867539301	7.374749695	7.615134539	7.745083215	7.687016322	7.938192359	7.711897141	7.838590264	7.796992131	7.68158533	8.050067965	7.863284636	7.534078393	7.666487956	7.808497407	7.697649579	7.675417721	7.699653529	7.795112681	7.563919894	7.756524938	7.677599109	7.521230366	7.386365987	7.618340136	7.517912965	7.932919594	7.407818978
AKAP11	7.493456885	8.099090548	7.51668033	7.725614338	7.607185836	7.765580241	7.966743548	7.843441339	7.903408694	7.633478355	7.899935621	7.596526017	7.378827735	7.615134539	7.669557391	8.071381013	7.89404838	7.40235914	7.922992356	7.349749855	7.796416246	8.028092957	7.717679714	7.927376041	8.019090677	7.800342041	8.0252755	7.660617843	7.823042599	7.805632302	7.785350654	7.942258281	7.740242067	7.53708292	7.641773401	7.850023122	7.293515004	7.756105845	7.702494881	8.188238825	7.744311763	7.851433698	7.709612633	7.67938279	7.506235995	7.939932461	7.620701134	7.993799546	7.803840343
AKAP12	6.253154111	6.418253342	6.133126965	5.96870004	6.217187368	6.23598184	6.739649094	6.184266758	6.543274586	6.026822185	6.061855695	6.506366811	6.14970947	5.747808983	6.555138655	7.689883529	6.872543974	6.330981456	6.368866422	6.391877044	6.609855527	7.360039533	6.257120228	6.221330467	6.505675424	6.135541966	6.618801114	6.368866422	6.425980847	6.230867638	6.444509047	6.236327361	6.496639888	6.420150444	6.421170744	6.781875192	6.86468054	6.842705194	6.369515263	7.013639615	6.625836503	6.29848107	6.720685928	6.043148726	6.807239582	6.80191559	6.41357109	7.047829464	6.205127414
AKAP13	9.007854258	8.895209231	9.235987028	9.065502964	8.94496015	9.055560918	9.41427355	8.883404497	8.981926586	8.915271576	8.881101903	9.132132929	9.094616195	9.0927744	9.038888875	9.567361181	9.34325494	9.080557233	9.21150692	9.116323912	9.116961382	9.496312508	8.902310311	9.167200035	9.144389882	9.218130123	9.230562181	8.710040703	9.193102293	8.975524522	9.005685102	8.82717584	9.17655381	8.717356643	8.759448683	8.875328799	9.029514524	8.613137198	8.929232106	9.185970959	9.006604762	9.030128348	9.036424352	9.06210025	9.15422598	8.906536015	9.216790848	9.639019565	9.112764806
AKAP14	4.108141941	3.954223044	4.297953567	4.252373158	4.043181928	4.055652944	3.903204552	4.121589596	3.90733976	4.254707743	4.261994538	3.998878161	4.144545381	4.07888006	4.160494403	4.036801359	4.018290687	4.320778972	4.033470804	4.1891006	4.121043634	3.902888866	3.986927352	3.928523239	3.966429081	3.915523198	4.081033483	4.123293262	3.898615542	4.071510752	3.833176097	4.262520446	4.30277521	4.239945713	3.94652146	3.878683277	4.170430118	3.703018993	4.133890885	4.041407387	4.117474043	4.114838364	3.88763686	4.223218251	4.286999936	4.122723167	4.18659818	3.890012272	4.101057388
AKAP3	5.820022309	5.992751749	5.848031048	5.96012328	5.733087505	5.641388337	5.626439199	5.591516687	5.859800039	5.672608139	5.469534485	5.445139912	5.323738443	5.307749686	5.612720714	5.362677113	5.532565626	5.415202746	5.473189636	5.321887655	5.503966632	5.555046414	5.395894213	5.599694018	5.644299415	5.473041794	5.471270247	5.823470599	5.945987511	5.750365389	5.311326744	5.821852911	5.305995052	5.337557042	5.535118641	5.566197025	5.700696228	5.583017064	5.786185349	5.428647094	5.619923539	5.333435791	5.399367044	5.523574697	5.518701048	5.512742667	5.420562462	5.370086411	5.370427455
AKAP4	4.815116081	4.895300796	5.181061374	4.880053609	4.934608224	4.855290291	4.740954066	4.910985175	4.609396091	4.894801979	5.027316788	4.82908855	4.778454692	4.728409474	4.907397443	4.909227823	5.110386369	4.917031455	5.019124329	5.082117786	4.79288551	4.879458266	5.046370866	4.949542305	4.730115857	4.907578473	4.804628993	4.769148562	4.775728285	4.813422852	4.962974518	4.901117563	4.981719879	5.178889285	4.989781277	4.869549039	4.772875108	4.901471362	4.916616634	4.60415193	4.896789471	4.68104771	4.709590346	4.880435006	4.883948295	4.985837769	4.867243635	4.818804702	4.739755318
AKAP5	6.61677525	6.984526497	5.801960543	7.050681576	6.551775605	6.251618276	6.956920683	7.486556059	6.93529609	6.24318887	7.175816062	5.684261856	6.756330001	6.743697714	6.159960401	5.251161725	5.365957893	5.279299311	6.308120933	5.373066758	5.397079961	5.407017557	4.756586231	6.534869942	6.372088373	5.838766846	6.119725539	6.860337861	5.914900249	5.537913205	6.064552914	6.768002567	6.383662123	5.752937455	5.906599863	5.100058304	5.893189131	5.591694952	7.026426612	6.371725375	6.423797485	6.827556703	6.200349284	6.332519527	5.29551062	6.422029493	5.866139351	4.806370235	6.06697667
AKAP6	5.506059033	5.603933506	5.48897266	5.556044014	5.942236135	5.721325441	5.99566442	5.874762907	6.18995023	5.791467285	5.942575405	5.565817347	5.268880547	5.19135028	5.221316817	5.850972059	5.442578896	5.342580673	5.364567617	5.440063758	5.364248383	5.530012287	5.460459758	5.377722895	5.417738521	5.366331206	5.735511491	5.543050934	5.349792239	5.421230379	5.556602447	5.663607413	5.428291007	5.484083151	5.573549106	5.68297888	5.70389543	5.823974469	5.454084457	6.218378106	5.531527872	5.368823468	5.750365389	5.445477218	5.486859704	5.508550963	5.454450443	5.505183315	5.739739348
AKAP7	6.930270619	6.780320792	6.027481123	5.879643719	5.88290666	5.653284031	6.825953788	6.320383398	6.445802949	5.685373955	6.086888503	5.519546832	5.550762163	5.669353258	5.28147389	5.389624494	5.177620883	5.038253552	5.623393573	5.176011026	5.956307964	5.412066053	5.049568941	5.955993532	5.612720714	5.406520255	5.766449935	5.973991422	5.632777637	6.065619078	5.579995503	6.17711849	5.918654089	5.73605911	5.738069861	5.457013055	5.598443342	5.713424772	5.918463907	6.134335216	6.114860654	5.90825303	5.737899282	5.567354523	5.012267279	6.000759612	5.657789951	5.36612502	5.320207008
AKAP8	8.925682197	8.817038946	9.029841381	8.845339861	8.945225419	9.130854232	8.960838217	8.764172532	8.801740058	8.820973974	8.774251444	8.852112029	8.955192953	8.992070113	8.711145727	8.77484883	8.851521918	8.768431911	8.839399401	8.624217525	8.666761618	8.616031625	8.871082067	8.72359796	8.65323666	8.762310156	8.568482562	8.767404872	8.682646114	8.722600037	8.842706582	8.783171162	8.881101903	8.586618041	8.777198671	8.546329679	8.548745397	8.429033799	8.580438872	8.861251376	8.568710703	8.743165159	8.727380455	8.777198671	8.859603734	8.734277763	8.815351415	9.031041075	8.65269891
AKAP8L	8.798016468	8.691590042	8.740264631	8.60718543	8.788760724	8.697040132	8.687223252	8.571151698	8.616031625	8.828889725	8.627858665	8.805718704	8.918250373	9.010589636	8.659409946	9.106522458	8.950416633	8.784944406	8.816173069	8.756066795	8.48455347	8.923800558	8.752087461	8.745792813	8.432378768	8.568934842	8.669802035	8.520528944	8.848286879	8.504530457	8.665991994	8.625010179	8.791825882	8.4017017	8.600360717	8.418079639	8.888001876	8.509259836	8.351881288	8.637679131	8.517774596	8.591108403	8.423382727	8.776154282	8.727631872	8.706112825	8.837089603	9.063621575	8.654553373
AKAP9	8.62581723	8.716873739	8.522386394	8.982260382	8.55769991	8.726941542	9.000820464	9.098139512	8.888556276	8.474146076	9.137055022	7.952797233	8.414931128	8.50529647	8.276613563	7.811908015	7.541587771	7.564667351	7.89328211	7.682966693	7.915520556	7.887270629	7.37077703	8.308677848	8.158566195	7.815449233	7.728050908	8.085704377	7.876034539	8.065051622	7.977811446	8.588784698	8.113066232	7.299449702	7.812079357	7.263330541	7.940523381	7.165627386	8.41270045	8.071197544	8.033190135	8.517016753	8.106994059	8.248181982	7.53958139	7.834440004	7.90156211	7.657971524	8.043894271
AKIP1	7.384456597	7.215189647	6.956072261	7.780309427	7.486211001	7.337140699	7.269819362	7.424789264	7.33984378	7.608122275	7.430406016	7.251064381	7.252826734	7.094669568	7.603988397	7.523500971	7.398553608	7.620183239	7.221398625	7.207908942	7.519356672	7.184140503	7.40062926	7.470168567	7.650697929	7.316045712	7.489900479	7.771499351	7.641589911	7.594913468	7.550190514	7.656326077	7.510967395	7.727862483	7.591269198	7.960405643	7.884045286	7.974162037	7.911698339	7.630828122	8.087947767	7.729956991	7.777088395	7.533188647	7.693547115	7.987839667	7.769869518	7.13242966	7.4314963
AKIRIN1	9.293187182	9.164766958	9.106522458	9.053358408	8.944648121	9.299642932	9.128905727	9.188018259	8.921759415	9.346681821	9.291828568	9.293187182	9.197484371	9.4562254	9.233280763	9.12479432	9.228252125	9.332365253	9.177994997	9.432978828	9.58981798	9.487777492	9.290426988	9.222935034	9.192760584	9.528175204	9.197152502	9.208359636	9.200429286	9.305109725	9.292197235	9.350923818	9.240475818	9.067351381	9.041063087	8.992070113	9.073317799	8.871082067	9.204101927	9.078441488	9.097782556	8.959903155	9.15810048	9.125475609	9.29463277	9.238842962	9.231273104	9.58981798	9.389826543
AKIRIN2	8.395450178	8.634263738	8.910416676	8.511903601	8.47483271	8.506953866	8.31475572	8.51213196	8.57970357	8.624737845	8.488857173	9.32528806	9.250931944	9.39520915	9.103658425	9.023592161	8.955523595	9.507717112	9.271345826	9.84860095	9.388613497	9.44530468	9.239806757	9.794724124	9.65026971	9.49704398	9.466487498	9.445649064	9.561469587	9.16071942	9.875489577	9.52034581	9.537858982	9.160415616	9.47273159	9.425368905	9.571248482	9.411283373	9.244102063	9.436525208	9.30005911	9.389413954	9.765125447	9.313363234	9.695413771	9.623802494	9.086182973	9.469489245	9.373728039
AKNA	7.545577425	7.694439367	7.566065472	7.664304745	7.739314341	7.565219944	7.490717269	7.563376992	7.693137917	7.820532037	7.632615772	7.961666472	7.888010908	7.734081354	7.701551886	8.757432913	8.540354904	8.035736899	8.297404961	8.153186569	7.611800516	8.313896971	7.886319127	8.065877906	7.733324833	7.899743394	8.27956913	7.580054602	8.053485963	7.484559613	7.809836401	7.583317301	7.771312789	7.587212136	8.092685966	7.930481177	8.062058848	7.798839264	7.901334861	8.415547281	8.134732957	8.117187079	7.814296646	7.83212142	7.662992859	7.999310385	7.593093465	8.392007972	7.666074726
AKNAD1	5.227007948	4.954605671	5.241067701	5.128132128	5.092645157	4.824864434	4.981719879	4.985454442	4.663423256	4.655610978	4.860338372	4.917031455	4.972713331	4.914879814	4.96906378	4.838481145	4.862360403	4.98760693	4.818465687	5.000140858	4.845557162	4.676430165	4.606355508	4.723014856	4.947919375	5.06534503	4.770181955	5.020489519	4.865524074	4.859208231	4.758069598	5.095910284	4.902264036	4.979402674	5.058453736	4.760602103	4.61648182	4.816499555	4.900214876	4.653394118	4.735138814	4.945758309	4.845149867	4.827201736	4.97343431	4.828541933	5.027653054	4.816499555	5.217307561
AKR1A1	9.135981942	9.032542357	9.125113228	8.955192953	9.422480448	9.006009837	8.758631759	9.21221419	8.989651001	8.974015141	9.032266839	9.605440525	9.501640939	9.360132297	9.66828918	9.24008713	9.499105621	9.381288019	9.571726824	9.232621721	9.556103595	9.34825262	9.096789803	9.434893479	9.448927306	9.640967332	9.526444546	9.7065969	9.544148992	9.625185953	9.728721077	9.82892405	9.432978828	9.664477491	9.449310357	9.710924939	9.383599312	9.852972087	9.545392979	9.295678726	9.415470354	9.218799998	9.406832108	9.332765199	9.227201055	9.371485989	9.489075066	8.814860809	9.556600963
AKR1B1	7.371873611	8.01287474	6.861187039	7.779528658	7.716148713	7.486211001	8.616637807	8.215583912	9.023299329	8.453314689	8.65427217	8.784150341	7.738589647	7.424121916	8.682915503	10.22428552	11.37662882	9.3089537	9.272418425	9.293187182	9.261905672	9.66598594	10.20774254	8.362281316	9.204422894	9.511891949	9.972432067	8.564280191	9.481254226	8.657021384	8.826665133	8.016737597	8.618382282	9.327834977	9.330943338	10.44970555	9.871022219	9.800315843	8.570596066	9.251896026	9.755170036	8.917359524	9.42168582	8.834346669	8.791525936	9.833577927	8.860159823	9.57017611	8.134732957
AKR1B10	8.649819029	8.616637807	11.08601727	10.47815145	9.652136747	10.41503513	8.888556276	9.744314638	9.97800178	10.5268689	10.10438389	9.376320247	8.583710599	8.573826622	9.106522458	4.635602547	6.828374517	8.545389023	9.403856648	8.291475727	9.606298704	7.056243236	7.94337732	7.305719051	8.476389539	9.011861999	7.602209349	8.28932711	8.48548934	10.58155666	8.573826622	8.815876082	9.327834977	10.02238	7.639228171	9.028906465	8.064022767	7.348094521	9.181486575	7.838857153	7.879247911	7.238193383	8.068158689	8.668015473	9.556103595	8.734007714	9.0686122	6.564341382	9.235649339
AKR1C2	8.227556606	7.225214652	8.826895677	7.93762902	8.648501985	8.182576212	7.555997297	7.827708764	7.526769416	8.003526069	8.111243682	7.075813833	7.609150264	8.009824063	8.151960476	5.970255904	6.446654284	7.30972524	7.499894971	8.02276396	7.589556547	6.941148339	6.628843418	6.778029607	7.418793852	7.581874002	7.031071852	6.814997797	7.779720816	9.159421205	7.878637602	7.733530451	7.7364511	7.43802282	6.969574125	6.852849557	7.152186322	6.57828951	7.159527816	7.161184698	6.669181386	7.532448483	7.038476628	7.40714483	8.154650122	7.237343613	7.916114367	6.621982702	8.096436735
AKR1C3	8.081146737	8.178772964	9.66598594	8.879787727	9.450927032	9.396423258	8.107205621	8.598594857	8.778352038	9.162384227	8.500599854	7.971729786	8.343832451	8.411523231	9.255485178	5.494316016	6.542892734	8.444862935	8.608612676	7.221765003	8.660206719	7.42675836	7.737820756	8.342499168	7.794533424	8.671056456	7.707982723	8.17013887	8.133205936	9.641956006	8.888001876	8.958435316	8.447129816	8.414512817	7.593093465	8.273025913	7.816707664	7.510656913	8.405214634	7.488966732	7.501900098	8.217964838	7.935934587	7.93345814	8.568710703	7.963911437	8.397011536	6.558400483	9.191838213
AKR1C4	5.275746748	4.889811618	5.342380724	5.167210049	5.307749686	5.258739019	4.754705885	5.026188426	5.194541792	5.303602849	4.861129679	4.82646262	4.902649709	4.970309781	5.151326412	4.848941438	4.704275687	5.021948362	5.147148903	4.847948758	5.128672273	4.749296717	4.966131622	4.722466743	4.783431797	5.121851843	4.873932796	4.991508347	4.894583398	5.65908601	5.124480051	5.101374209	4.949139117	5.113451408	4.94615794	4.957434175	5.011602755	4.805810989	4.971959131	4.821017176	4.846138951	4.870132269	4.991349332	4.883041929	5.261790576	4.983317047	5.084426696	4.811318464	4.894397428
AKR1D1	4.645584557	4.465311286	4.748898661	4.40129344	4.744098832	4.59538582	4.702864489	4.598359598	4.63283712	4.603252233	4.592782041	4.607172086	4.573289697	4.540825349	4.464425239	4.339507758	4.576276675	4.385647995	4.58016947	4.47722928	4.435731257	4.5448828	4.393090924	4.445066521	4.439752717	4.361258054	4.657014106	4.706175899	4.778875109	4.52683914	4.519842716	4.532880855	4.443411909	4.752757776	4.717530609	4.350337507	4.682012551	4.478593485	4.914879814	4.549761407	4.465076569	4.356236028	4.61706713	4.45449777	4.650237138	4.527086942	4.549118445	4.700577814	4.369584186
AKR1E2	6.932859381	6.54740769	6.978760362	6.279274447	6.846186734	7.145876024	7.167869636	7.142828781	7.340391815	7.142828781	7.045418975	6.077357991	6.189508163	6.409684885	6.553596562	6.48304083	6.163324815	6.620371468	6.18032641	5.988746622	6.714295955	6.51471705	6.386828035	6.574668784	6.579445551	6.407700222	6.506366811	6.432825053	6.259409358	6.29502371	6.687281661	7.036483754	6.332008687	6.998389924	6.517865654	6.644613656	6.280973565	7.173879825	6.49845259	7.107243597	6.519378165	6.471529795	6.673599934	6.429423393	6.363402689	5.913421386	6.322257423	6.416899232	6.615715268
AKR7A2	9.525590866	9.252545648	9.592684997	9.540626753	9.74841726	9.46032671	9.242726161	9.529839589	9.242385929	9.425368905	9.500378539	9.022659981	9.143425211	9.230562181	9.22755866	8.663134672	8.850513464	9.044532563	9.009994785	8.798907218	9.17063455	8.906835039	8.715066297	8.96757424	9.063621575	9.001991527	8.783415485	9.309925608	9.033921355	9.47682837	9.02516025	9.145032456	9.163587925	9.667353306	9.247416346	9.205954365	8.917632607	9.134085844	9.36704384	9.043345018	9.05424639	9.289005107	9.090241916	9.188696928	9.218130123	8.713778615	9.25125536	8.490034979	9.140089353
AKR7A3	9.373728039	9.202115833	9.593109306	9.733792475	9.66828918	9.441366011	9.299642932	9.564114582	9.262593453	9.259767044	9.437475223	9.233972642	9.353852643	9.172623538	9.328862576	8.694645933	8.684956689	9.240475818	9.014443859	9.016098044	9.404863903	8.515612751	8.810812085	8.938928705	8.843612598	9.262209689	8.36794663	9.142343309	9.030128348	9.880349795	8.833606433	9.346681821	9.185102692	9.793658042	8.916150594	8.967837503	8.72359796	8.90578838	8.904000351	8.756354248	8.841815368	8.748240603	8.925084674	9.2086938	9.479181085	8.646736259	9.327834977	8.308677848	9.161667991
AKT1	10.13650971	10.19000072	9.993909857	10.08811029	10.05743884	9.948440725	10.23673323	10.11574512	10.15478229	10.12617478	10.16937137	10.13943443	10.1959896	10.24003131	10.15083199	10.17393935	10.11510162	10.21217218	10.10785809	10.08263902	9.956327758	9.860477618	9.944945154	10.11648647	9.989711527	10.15829628	9.96667598	10.16791698	10.04785257	10.03066577	10.16224181	10.17902244	10.13285616	10.3271407	10.2527202	10.14762025	9.963702821	10.3111586	10.36291444	10.26932839	10.25344099	10.22223848	10.30202316	10.23371929	10.18277015	10.22691966	10.18196611	10.07930711	9.989711527
AKT1S1	8.590672809	8.373882127	8.719721926	8.500042127	8.448281039	8.345554243	8.240198174	8.304958622	8.235751226	8.296337399	8.261432772	8.323654051	8.588317319	8.359050963	8.307545723	8.352760658	8.631208476	8.510932275	8.330416259	8.477751128	8.280037006	8.079558288	8.524193732	8.255856757	8.047234477	8.374747203	7.99511739	8.341453272	8.315671349	8.205651088	8.384377038	8.486122543	8.247173604	8.743990942	8.750148045	8.455374119	8.579954695	8.674920634	8.505539554	8.159016801	8.380753907	8.429917567	8.452158487	8.508500754	8.589733994	8.258360064	8.690305969	8.342904828	7.979732268
AKT3	5.259910275	6.752725147	5.105642675	5.036459384	5.518027921	5.705267691	6.941971044	6.263739898	7.022627518	6.92446493	6.558252082	6.855038552	5.611144778	5.273706276	6.680949141	8.863555108	8.18679597	6.455600491	7.364522183	7.2170276	7.230978009	8.329520192	8.184210149	6.9432533	7.224739292	7.408871867	8.031571889	6.651113999	7.419464815	6.905889195	7.070004532	6.311839169	7.207228658	7.299280614	7.329283186	8.487723287	7.662577022	7.861773894	6.937262765	8.091510622	7.924752564	7.261752292	7.773328676	6.742154053	6.654375603	7.634538319	7.42107188	8.33883552	6.884220743
AKTIP	7.395385883	7.908419619	7.007862511	8.104822465	7.418793852	7.753088727	7.88215814	8.072506207	8.180835646	7.614757652	8.173017807	7.182695816	7.218199769	7.025568919	7.7958966	7.024178604	7.00558533	7.064259741	7.432968712	6.832278784	7.525330713	7.117439915	6.831277535	7.441028226	7.600278375	7.403392716	7.39112082	7.503847763	7.200521458	7.535612479	7.02484772	7.594571914	7.516507903	7.448059358	7.033841235	6.710670035	7.235809686	7.113621667	7.591623172	7.506421138	7.34107106	7.318429224	7.500081925	7.151195331	6.884739238	7.395034025	7.192643658	7.208570906	7.351710213
ALAD	8.164421064	7.994737945	8.359050963	8.171143845	8.254381295	8.440561071	7.959644084	7.908832966	8.112011305	8.162084299	8.178085252	7.690460408	7.714900281	8.084872931	7.815089277	7.513475029	7.704215307	7.552919072	7.809410289	7.603666799	7.402885963	7.359178321	6.942715491	7.718059446	7.598443486	7.106056411	7.419856524	7.551057937	7.605869714	7.354693108	7.555386838	7.743362539	7.515629603	7.464944392	7.464083601	7.091099946	7.48844625	7.489900479	7.75419708	7.444487653	7.535786507	7.641589911	7.562458016	7.519017935	7.38797265	7.321417783	7.53104078	7.149656153	7.382279179
ALAS1	9.30581098	8.80836284	9.633033505	9.700265898	9.390629	9.613457532	9.012476637	9.078716628	9.489889797	9.552140582	9.320871089	9.493269779	9.585739893	9.635435405	9.583433794	8.704497289	9.242385929	10.12547469	9.62072876	9.861074975	9.567753186	9.064532308	9.480458809	9.570727252	9.586175334	9.685122909	9.501640939	9.552600058	9.708935137	9.905027466	9.765125447	10.01863673	9.724629022	9.549921331	9.605890319	9.485665994	9.421332707	9.674607262	9.480458809	9.307487283	9.29114663	9.370041699	9.801317963	9.38088361	9.666945622	9.533016289	9.388613497	9.356087299	9.60003611
ALAS2	6.283478159	5.907571332	6.306121335	6.214417535	6.430106636	6.238463146	5.819561697	5.810053786	5.716983357	6.164930659	5.883648754	6.085202687	6.119725539	6.155195255	6.196739478	6.184130866	6.874067803	6.554075814	6.12217488	7.565720686	6.427928789	6.705630021	6.626666745	6.007826887	6.806779233	6.108112326	6.831435793	6.383818889	6.199659525	5.841934243	6.070175355	6.09646378	6.335566951	6.220684304	6.088882175	6.278740874	6.18215134	6.215734318	5.793315383	6.130722772	6.207505776	6.178345232	5.963329578	6.116910409	6.391877044	5.875131035	6.43975461	6.281872834	6.290360832
ALB	4.779493296	4.457486309	4.867983325	4.717530609	4.637187438	4.691274833	4.64619091	4.750943745	4.464200775	4.593185019	4.586704601	4.664687775	4.591702993	4.682872046	4.642179286	4.545495437	4.607172086	4.553278088	4.528156299	4.718201625	4.617689139	4.616249572	4.617927503	4.580602344	4.553026821	4.520239842	4.476104496	4.713998296	4.487010522	4.600245178	4.685658203	4.549118445	4.530625643	4.719781759	4.557274379	4.397148246	4.67149111	4.522921587	4.422952077	4.513084738	4.474283697	4.384457866	4.533926598	4.712804776	4.909435714	4.670837395	4.648263766	4.720611653	4.901303846
ALCAM	8.227758267	8.959034664	7.819185152	8.158566195	7.974727293	7.233259286	8.684956689	8.140601845	7.962782494	8.014496964	8.191033466	8.827654235	8.565512408	8.421450286	9.242385929	8.326649063	8.950724194	8.774251444	8.65778301	9.486938272	8.996371914	9.033921355	9.104004734	8.761800209	8.950724194	8.834096345	8.909851624	9.344550737	8.909549484	9.17127335	8.895741104	9.192760584	8.853474296	8.661429989	8.878333694	8.752872647	9.466487498	8.966358821	9.051320946	8.773699428	9.142343309	8.637451701	9.11829847	8.755282465	9.010925084	9.365126485	8.853753987	8.943068974	8.852112029
ALDH16A1	7.856860916	7.637889286	7.946289452	7.925549916	7.839916002	7.844906598	7.617043424	7.705011481	7.585579098	7.803090317	7.626446511	8.079192005	8.017897936	7.934982343	8.000099869	8.102031006	8.058386071	7.733718923	7.951559771	8.1639687	7.728050908	7.719018104	8.098908835	7.733530451	7.680664038	7.826773487	7.646970568	7.762677303	7.893063495	7.668013785	7.890757929	7.706447362	7.867714982	8.361849972	8.235959026	8.009622407	7.675958434	8.152982811	7.928345812	7.869824816	8.125025548	7.82086684	8.084314909	7.961817809	7.900167408	7.717865662	7.974575713	7.74732882	7.792600425
ALDH18A1	9.743815667	9.732309233	9.911496024	10.04726917	10.08880668	10.15083199	9.526004806	9.613457532	9.971777001	9.561896793	9.636300357	8.86826499	8.935004595	8.739967127	8.984993353	8.138126451	8.662226106	9.077520332	8.730980365	7.931397884	9.024540047	8.816173069	8.212014483	8.927743882	8.870836342	8.976500394	8.681147805	9.163587925	8.96669548	9.249473595	8.899953715	9.240800157	8.873231267	8.973667404	8.956094255	8.789028872	8.80341854	8.987493696	8.969269439	8.922044452	8.733396762	8.579954695	8.539246845	8.877766506	8.99759042	8.659409946	8.887695615	8.28161933	8.913288214
ALDH1A1	8.104626862	7.950811501	9.386721772	8.968406689	8.729154451	8.955774603	8.366103509	8.756877714	8.652441625	9.215406527	8.704497289	8.278740703	7.641589911	7.555997297	8.743990942	7.026426612	8.455374119	9.148939027	7.654863841	7.909976594	8.770059262	7.527971353	9.781103827	7.708343457	7.937091918	8.934718615	8.764968855	7.84434967	7.618148412	9.323750048	7.694975905	8.53442796	7.673691398	7.92066515	7.607185836	7.900354091	7.757096929	7.884807749	8.444862935	8.338428101	8.001453142	7.778035719	7.995329092	7.520517988	9.713385104	8.019259722	9.333464516	8.426443954	8.853474296
ALDH1B1	9.440651021	9.77041252	9.16007998	8.888001876	9.617056647	9.798043285	9.084853672	9.216132431	9.431115868	9.904454025	9.194398333	8.864638872	9.115295436	8.613390289	8.672026312	8.980347448	8.111610007	8.605874071	8.120720202	7.730602108	8.623710242	8.416028045	8.611876472	9.14729845	8.495642948	8.743735928	8.641497503	9.229545645	8.668015473	8.366352066	8.78798929	9.172623538	9.145032456	9.723005191	9.680339613	9.073317799	9.259767044	9.47033926	9.207301433	9.679806186	9.174571602	8.990611759	9.564114582	9.023592161	8.136269913	9.431115868	8.938331212	8.213050314	8.389507701
ALDH1L1	6.504859929	6.525245341	7.355911271	7.961666472	7.326640671	7.533499105	7.249779674	6.902967153	7.566277144	8.195762283	7.34021742	6.669527323	7.306650505	7.879460465	7.269819362	6.388611277	6.57828951	8.079931217	6.929735292	6.911107357	6.919179607	7.008866624	6.702705916	7.353422819	8.268140887	7.777088395	6.885904329	7.611800516	7.299280614	6.819056677	7.01710386	7.553789605	7.463381321	6.928130652	7.399062386	6.570386694	6.999195434	6.870205788	6.835116856	6.618461258	7.32000153	7.723060802	7.220874313	7.329283186	7.784046939	6.17261195	7.623263792	6.707383986	7.577203763
ALDH1L2	5.640539492	5.90825303	5.534071087	5.798362377	5.537373609	5.19946525	5.800393308	5.548445115	5.949525336	6.08856309	5.797160504	6.067785451	5.517506244	5.394575114	7.053367444	8.205651088	8.804664137	6.774658138	6.718863235	6.490741049	7.31396613	8.686449288	7.516875196	6.135056221	7.159722335	6.954180625	7.230437136	6.462701913	7.950597917	6.26755156	6.728776343	6.319592827	6.490741049	6.823559112	6.804603271	7.039676437	7.812807846	7.383139887	6.492051964	6.566277278	7.3795446	6.481104154	6.898371444	7.296806977	6.592892387	7.315187481	7.148991763	7.540299236	6.505501756
ALDH2	10.69936178	10.51012386	11.58463672	11.42509476	11.26559013	11.18802915	10.44797481	10.85577348	11.05111523	10.99851486	10.97546659	11.14160639	11.26426814	10.93937079	10.8437851	9.548133704	9.994453163	10.84166073	10.92843588	10.7200122	10.83010718	10.27147998	10.12138431	10.9934232	10.96436107	10.95084209	10.51476953	11.25140676	10.74877429	11.09848507	11.03270063	11.23472492	11.16568597	11.01151646	10.92139504	10.3150025	10.64652176	10.63074842	11.08601727	10.70929265	10.34112786	10.80332525	10.84978974	10.88187225	10.94300392	10.75859842	10.84269148	9.923019741	10.98172449
ALDH3A1	7.379727138	7.242614533	8.008609644	7.273034131	7.730955867	7.531207631	7.067385951	7.392697563	7.274265923	7.701551886	7.166707879	7.286590774	7.374749695	7.427609143	7.580054602	6.9193439	7.420702749	7.577540127	7.332806757	7.724277467	7.228244685	6.881714613	7.472717734	7.19528687	7.102295357	7.494851342	7.088768421	7.191108282	7.526043895	7.588135204	7.518866977	6.756022391	7.325934642	7.839717974	7.294751199	7.726567921	7.054265269	7.198731059	7.445505767	6.816553647	7.168731121	7.170384825	6.991540257	7.187964334	7.860973472	7.198408671	7.679212274	7.07320079	7.5381824
ALDH3A2	9.018741875	8.824616527	9.697940727	9.222570806	9.24984965	9.157494932	8.881931508	9.117654359	9.249473595	9.256488105	9.053358408	8.892388233	8.917632607	8.821552914	8.997247193	7.57967525	8.501030931	8.845635745	9.006280763	8.764172532	9.310929939	8.508500754	9.186957175	8.769494777	9.018163309	8.742870462	8.613137198	8.938331212	8.998810784	9.229216728	8.950972782	8.890719005	9.042688119	9.371092115	8.738231033	9.047440064	8.884554905	8.735053751	9.072805653	8.593980521	8.643465611	8.889950059	8.957848536	8.761255816	9.321231646	8.790371405	9.030426258	8.25695101	9.070502219
ALDH3B1	8.413161981	8.279355592	8.544187365	8.384151252	8.377495461	8.204148759	8.042129349	8.380299656	7.798671384	8.203720353	8.223178306	8.617110818	8.321048357	8.377054778	8.549983645	8.246133921	8.064429033	9.100733237	8.18162466	8.411772305	8.636729343	7.788068739	8.823507653	8.00185268	8.226723888	8.5140234	8.045885087	7.980269761	8.215999316	9.072490565	8.190653469	7.827306768	8.111797551	8.604478702	8.200887461	8.700095571	8.346484471	8.273858398	8.747949848	8.210197971	8.625010179	8.104093756	8.306876742	8.422778204	8.941916991	8.102031006	8.969269439	8.299335779	8.38856017
ALDH3B2	6.388611277	6.037470867	6.515324456	6.198936807	6.138698736	6.283965034	5.693279342	5.941619474	5.854264807	6.273387301	6.01477821	6.198430027	6.332008687	6.455447279	6.53901674	5.978759766	6.234587086	6.520308084	6.07336975	6.035662032	6.210710786	6.067930157	6.108832954	6.291672144	6.000268657	6.316701391	6.137561164	6.546441409	6.150364782	6.103339337	6.20923202	6.362719398	6.099026056	6.346881666	6.2044404	6.165426863	6.109477271	6.129596916	6.233189422	6.123365063	6.243752051	6.524911677	6.175304859	6.230003284	6.479881494	6.182491975	6.704739782	6.082552883	5.648222173
ALDH5A1	7.207228658	7.374749695	7.03456478	7.410642518	7.00836994	7.185191767	7.399397247	7.147116738	7.560426765	7.545258884	6.867814147	6.176280083	6.220355472	6.163630412	6.424636652	6.099829812	5.951005898	6.260217822	6.433495519	5.857348011	6.408052805	6.51993652	5.940450316	6.875451921	6.50151853	6.552106797	6.399138553	6.844220651	6.370520635	6.226328296	6.463982684	6.643116038	6.352970901	6.572797676	6.755854961	6.441458958	6.429753234	6.583349732	6.826586205	7.051664604	6.62697589	6.906427711	6.446984284	6.538518504	5.869273942	6.763598235	6.01680947	5.70598335	6.174263155
ALDH6A1	5.836922798	6.244558684	6.176916202	6.1525559	5.769224932	5.873130494	5.858584225	6.02232444	6.215067999	6.317346003	6.001543922	5.25785525	5.339413605	5.452442154	5.572353302	4.977487271	5.091005089	5.209941582	5.410006692	4.99879481	5.74340322	5.419312829	5.242808151	5.939092141	5.518701048	5.994604094	5.416129456	6.027481123	5.433445251	5.604632683	5.71745096	6.110544296	5.654656916	5.618067473	5.98776029	5.918463907	5.897648255	5.583760988	5.942236135	5.385641729	5.555365881	5.568432249	5.57677229	5.905419839	5.474068111	5.778666226	5.731428578	4.780844678	5.037877603
ALDH7A1	2.800137393	2.839043665	2.898134054	2.852728693	2.902976091	2.889380155	2.837222868	2.986032719	2.91562825	2.865093091	2.920053174	2.911867359	2.88546811	2.924215419	2.908602535	2.97602238	2.920826664	2.92548794	2.944169041	2.949333581	2.964910225	2.92548794	2.678535957	2.980312601	2.95358156	3.027344384	3.104149625	3.076485321	2.883036038	3.048792652	3.031138097	2.899713983	3.00163105	3.027895861	2.921611176	3.003684961	2.983145469	3.105310729	2.960052003	2.893477197	2.980929682	3.098008213	2.945571371	2.833597095	2.969312284	2.852728693	3.012250993	2.937658265	2.911867359
ALDH8A1	5.360598422	5.311837525	5.470742004	5.316872724	5.447012409	5.61042003	5.13748442	5.291245831	5.244822386	5.256433808	5.256240722	5.366331206	5.344311085	5.450839633	5.537373609	5.489860614	5.634698352	5.334630215	5.337557042	5.388399997	5.419312829	5.463059905	5.688411394	5.456149558	5.331983114	5.52478455	5.265330399	5.489671929	5.423678924	5.223814425	5.386380085	5.398164441	5.274605405	5.447683964	5.324061247	5.120454032	5.314940161	5.442192584	5.368646386	5.333095727	5.337557042	5.255424154	5.61395459	5.236802659	5.260412057	5.267969905	5.343825237	5.482474579	5.191001005
ALDH9A1	9.016098044	9.209005546	8.881352416	9.137055022	8.946964065	8.790120271	9.133393019	9.093055849	9.219141923	8.890492181	8.996371914	8.540845259	8.474597685	8.592506142	8.799215483	8.321281513	8.342904828	8.46158853	8.714250023	8.099671387	8.751800424	8.48455347	8.333331869	8.781013807	8.800850705	8.799215483	8.853753987	9.134705923	8.454012886	8.792339479	8.863820939	8.776154282	8.563027079	9.127512794	9.060155745	8.840488119	8.723935988	8.836535213	9.086769638	9.139730162	8.78262844	9.075061655	8.713487146	8.716873739	8.585157918	8.830022209	8.782905419	8.285899943	8.741591923
ALDOA	9.849693009	9.665482242	9.830616663	9.694333463	9.79914897	9.711434935	9.654541236	9.526004806	9.76144431	9.61245884	9.658438991	10.02875108	10.05180663	9.926145707	10.09232653	9.35497619	9.784589011	9.967317931	9.879813278	10.09232653	9.616301885	9.633593228	9.59225554	9.864035043	9.851296684	9.660387903	9.655076178	9.798043285	9.853479	9.654057665	9.940924248	9.837114979	9.833577927	10.07809868	9.865159176	9.865720137	9.834585459	9.898980843	9.652637969	9.697940727	9.775864656	9.867886717	9.925438746	9.866294379	10.03462896	9.815813249	9.82947729	9.358239229	9.699748924
ALDOB	7.72048667	6.189793496	9.538355521	8.123957037	8.295088709	5.716619381	6.526762138	7.166541832	6.801758508	9.679298076	8.0154785	10.34940296	7.145368749	7.507858971	11.06982173	5.897648255	9.799773978	11.19828792	8.994521338	8.975524522	10.33273663	9.151287839	9.287618129	7.365421105	10.33186904	11.00100076	10.20487096	7.755751191	9.330561333	11.87658174	9.996193917	8.167320161	9.474774433	8.862465672	7.787345092	10.55606536	7.827306768	8.664157152	10.73810709	9.979919139	9.505953981	7.636605324	8.100988143	8.088546127	12.03126255	8.045885087	10.8977535	7.8913989	11.08309725
ALDOC	9.157790967	8.509749793	7.082873455	7.788259691	7.230806615	7.484006955	8.319617252	7.798839264	7.119081503	7.119761136	7.99873669	7.254978315	7.534660065	7.967865547	8.452823027	7.007120927	7.215367335	7.389201798	7.973061109	7.34021742	7.270329527	7.632237183	6.517690043	7.359020916	7.75419708	7.402194372	8.226723888	7.796416246	8.124606459	8.106614943	7.536742446	8.391026915	7.681774565	7.942446992	7.474146182	7.884249141	7.789345874	8.562524561	7.919704503	7.873056501	7.825095921	7.434511285	7.927376041	7.294979036	7.952388169	7.506421138	7.053047534	7.158137958	7.763421638
ALG1	8.751239619	8.786006815	8.587567573	8.691848228	8.67058305	8.609329476	8.497191738	8.547333356	8.479595738	8.670051315	8.485198604	8.92123522	8.792585738	8.602347893	8.926810325	8.614423346	9.064855425	8.801740058	8.532903075	8.539246845	8.86099168	8.882254266	8.855971603	8.933368367	8.805718704	8.859266962	8.747949848	9.176876344	8.833606433	8.906835039	8.764410388	9.203461752	8.846150961	8.998218944	8.601117851	8.94496015	8.90741669	9.306379071	9.043910456	8.709320674	8.871632996	8.84646261	8.825128019	8.882844408	8.856513694	8.850036158	9.004791157	8.731743584	8.862972365
ALG10	6.788081265	7.051148213	6.752385389	7.077510558	6.890265235	6.845557143	7.016588655	7.250907748	7.31396613	6.871552626	6.969574125	6.785221137	6.784899329	6.374763981	6.95151116	7.014768152	7.049989271	6.703918865	7.063927062	6.431665999	7.322270027	7.468411812	7.063304569	7.099586129	7.230806615	6.925988455	7.471150043	7.392880894	7.046997034	7.150027734	7.111450778	7.312573822	6.847481219	7.329818402	7.29279423	7.620356891	7.287900483	7.523149098	7.281323118	7.420196821	7.386195612	7.447360685	7.430100499	6.850054583	6.715297268	7.429092081	6.764752505	6.717709775	7.273708335
ALG12	8.544436985	8.436528865	8.448075592	8.357254145	8.524442117	8.418079639	8.329755743	8.417428376	8.583710599	8.327909609	8.24371539	8.499076037	8.762056431	8.514922421	8.639443826	8.204835204	8.469191443	8.555133811	8.515612751	8.323198438	8.31655093	8.230448966	8.184390054	8.728670449	8.5388204	8.390828598	8.278065562	8.619657781	8.480773277	8.352526348	8.533678289	8.731743584	8.33086046	8.622624752	8.720523097	8.489518906	8.676011405	8.682400192	8.546884976	8.308677848	8.586389104	8.551509614	8.510479404	8.561776446	8.521181506	8.417863328	8.604950946	8.251135291	8.421912568
ALG13	6.113855953	6.132967067	5.552034568	5.829726371	5.737413638	5.816664807	5.808815505	5.891786771	5.955834178	5.523744037	5.935239463	5.828272526	5.626261041	5.984609306	5.88843613	6.075815742	5.668486337	5.844082795	6.112860567	5.369349916	6.002750455	6.262213757	5.660779892	6.588594387	6.132967067	5.886150063	6.038607378	5.777240956	5.995325426	6.037470867	6.07336975	6.087065395	6.191592482	5.467957804	5.503609111	5.601051458	5.871795527	5.967901258	5.813420929	6.066814208	6.177273229	5.660779892	5.963152547	5.981869986	5.641222819	6.007484343	5.838463583	6.438998811	5.710381592
ALG14	7.538543681	7.989811813	8.189583815	8.035148902	8.034382025	7.84733743	7.696813143	8.121502408	7.770487863	7.734465725	7.746768648	7.366993716	7.572566966	7.354162532	7.408714283	6.353447824	7.423968352	7.468068744	7.250416361	6.959473228	7.74261672	7.430100499	6.957236199	7.555596399	7.609150264	7.348094521	7.327547905	7.632951167	7.393082282	7.706649709	7.404964399	7.79301817	7.687525363	8.025687176	7.62106096	7.817049908	7.699128429	7.635843559	7.952992267	7.389201798	7.72676522	7.709267056	7.775189844	7.586850951	7.478290157	7.706821871	7.706061627	6.931734506	7.585746087
ALG2	8.035524176	8.285656087	8.119724135	8.179203803	8.174922268	7.988055822	7.934167881	8.026673212	8.01287474	8.109302207	8.021239915	8.00713909	8.19184099	7.976494346	8.258796799	8.096046906	8.326421911	8.470993162	8.066704418	8.116374678	8.530502974	8.51213196	8.371297386	8.319394145	8.319794405	8.366352066	8.3459912	8.47483271	8.556728413	8.834346669	8.204607895	8.697285593	8.442030776	8.409452835	8.384151252	8.532446021	8.284770109	8.384610709	8.350125564	8.15563906	8.095064104	8.02787419	8.35103114	8.419262366	8.415547281	8.47483271	8.648268834	8.511184772	8.603762839
ALG3	9.736393111	9.855080036	9.536975569	9.50076163	9.630826966	9.616301885	9.31823899	9.489075066	9.558795156	9.704722829	9.364764333	9.562770211	9.505953981	9.252545648	9.563199103	9.08937384	10.09643189	9.934721232	9.474774433	9.140810273	9.646336087	9.808214462	9.711864629	9.738354935	9.632621902	9.571726824	9.517303611	9.795297467	9.788445326	9.583433794	9.450074574	9.831779485	9.51991122	10.33101156	10.42904279	10.08468193	10.25494972	10.51476953	9.897820481	9.573511436	10.07555606	9.887777477	9.885579449	9.858277595	9.864559932	9.985960023	10.02378933	9.199794181	9.26047259
ALG5	7.355911271	7.883256561	7.353598896	7.675417721	7.704623501	7.623455607	7.799048378	7.643705715	7.534859034	7.363273916	7.519733654	7.630106735	7.789716802	7.624320109	8.037999306	7.834064367	7.980621922	7.600435196	7.543036467	7.573836993	7.993609139	8.293961058	7.87194475	8.009429667	8.093474953	8.040034256	7.914053079	8.241229812	8.000650823	8.33447137	7.882549199	8.36444567	8.053078448	7.576092349	7.899563659	8.244191262	7.749153234	8.00659637	8.048073184	7.71674071	7.590921814	7.827306768	7.894586048	7.934982343	7.604165291	7.733718923	7.941516837	7.945722623	8.026489462
ALG6	6.23200373	6.738338925	6.327291799	6.567746298	6.4409547	6.78984599	6.306648705	6.423022228	6.787933563	6.323779776	6.693419778	6.032290089	5.800567647	5.851806636	5.9888872	5.787817992	5.830076477	6.326623705	6.285992697	5.425767196	6.788235141	6.599322444	5.760125566	6.554262103	6.711344962	6.514058599	6.589287708	6.579817406	6.656061295	6.892003388	6.437505899	6.990600852	6.631545731	6.563704629	6.379835294	6.423634954	6.329518523	6.478155162	6.642645336	6.562009751	6.30934334	6.25744616	6.540152357	6.133976811	5.92460873	6.800410152	6.363218834	6.083255961	6.626199954
ALG8	8.21955735	8.468975992	7.865248372	8.022000371	8.128242576	8.072689673	7.976301516	8.344507618	8.331766643	8.198655771	8.103318064	7.941140042	7.785544826	7.370130265	7.937794158	7.377490087	8.394320031	8.067938083	7.891935859	7.473400672	8.454012886	8.67911773	8.063021666	8.351228308	8.310181514	8.263716472	8.511435355	8.585867003	8.314986869	8.402139812	7.944752827	8.493882379	8.250938559	8.819823681	8.772990532	8.612390159	8.629726494	9.039824449	8.354807555	8.093867655	8.465564575	8.221308462	8.284109249	8.164618437	8.161489464	8.737458336	8.443514074	7.447744364	8.145394954
ALG9	8.324095693	8.385092628	8.130988844	8.269831663	8.232722109	8.360384562	8.159457884	8.222561587	8.229178225	8.374358384	8.092917995	8.240198174	8.14813031	7.963163264	8.569203011	8.042890518	8.801432612	8.59182505	8.327524317	8.001453142	8.666501945	8.738700316	8.240859027	8.430819429	8.693589855	8.609114768	8.535901654	8.783171162	8.629254995	8.700895117	8.436763589	8.632210218	8.427132349	8.677089897	8.700895117	8.730713384	8.560270536	8.727135251	8.51240209	8.250476042	8.739737391	8.424720989	8.439700129	8.527608874	8.518871358	8.673083914	8.532446021	8.132802079	8.50645582
ALK	5.670005994	5.761783994	5.61478228	5.565518167	5.599303345	5.555224231	5.665521942	5.529327547	5.508234317	5.759465263	5.580523321	5.494316016	5.539933084	5.520259032	5.496599993	5.514455118	5.581855623	5.843370848	5.487186913	5.730087061	5.598622098	5.474729022	5.667615868	5.431564775	5.610950773	5.495582138	5.486679059	5.626790336	5.339756874	5.541292329	5.529685785	5.298728614	5.464520265	5.605639665	5.702547228	5.398994399	5.60531569	5.510590841	5.472536375	5.662954182	5.532742596	5.529327547	5.537913205	5.540442717	5.558646547	5.679245266	5.543050934	5.57203442	5.642597563
ALKAL2	7.336646939	7.148305346	7.30937853	7.431843483	7.653612608	7.875096432	7.914053079	7.409061175	7.886695182	7.804031749	7.61460099	7.230978009	7.281861852	7.279610685	7.51163482	7.056050308	7.555997297	7.387610812	7.154585939	7.401305755	7.100112309	7.560426765	7.80829911	7.134144735	7.228930858	7.132961543	7.031971994	7.194957319	7.159004535	7.161184698	7.337652291	7.011725664	7.47796602	7.208917892	7.095122293	7.334044	7.240409512	7.228595679	7.363619857	7.390240246	7.458576569	7.487147607	7.353777925	7.332806757	7.698004182	7.04014825	7.482571885	7.712966101	7.273352154
ALKBH1	7.26143559	7.062305404	7.138620867	7.555795312	7.044532823	7.37077703	6.993507984	7.226658747	7.292985856	7.277640095	7.311694982	7.024497362	6.820580788	6.867020146	6.873905769	6.520631876	6.602116922	7.035378722	6.849000667	6.740072864	7.062305404	6.888513835	6.274802094	7.14950302	6.974277799	7.178633403	7.132781576	7.124193973	7.181238244	7.145368749	6.770363491	7.342994746	7.215592159	7.065128219	7.186334342	6.940511651	7.048824712	7.101093209	7.204610132	7.097142644	6.753728802	6.822716388	6.946744885	6.820747401	6.677313911	7.313288068	6.643807033	6.502199539	6.763598235
ALKBH2	6.230379517	6.511850283	6.218551477	6.308120933	6.482215015	6.545766567	6.219066443	6.414052569	6.517865654	6.562824295	6.347392511	6.378335476	6.457842986	6.419075078	6.279108649	6.498288586	6.493917479	6.737297601	6.531744489	6.317535445	6.672916613	6.662751427	6.368703291	6.818567608	6.454613438	6.819584409	6.583516986	6.636910359	6.657065463	6.788235141	6.704081981	6.763164374	6.574141519	6.499279453	6.619312204	6.590816704	6.766039504	6.710200877	6.385001774	6.689065065	6.346526469	6.365903701	6.629332832	6.457136618	6.585920216	6.782686167	6.541444415	6.652386996	6.428772376
ALKBH3	7.687713841	7.732763122	7.700433452	7.973061109	8.040034256	7.949453861	7.803840343	7.891593931	7.827708764	7.486556059	7.688410658	7.698191134	7.729260208	7.596526017	7.655072607	7.774277556	7.599197279	7.771140265	7.692006598	7.443210841	8.064429033	7.473039371	7.445823816	7.82086684	7.680487919	7.872315776	7.849262654	7.913008157	7.852992929	7.939506676	7.863890288	8.031571889	7.874361761	7.765228595	7.677052042	7.713867838	7.611800516	7.966189293	7.910334218	7.738589647	7.673497755	7.682184572	7.588858894	7.741447513	7.739870253	7.865805613	7.812807846	7.583867886	7.965470967
ALKBH4	7.05083832	6.503636786	7.157255271	6.837439576	6.831435793	6.806277345	6.683125018	6.709076322	6.736084357	6.593439407	6.595144797	6.653436443	6.812162943	7.036483754	6.779801249	6.551627678	6.815511809	6.917551704	6.659667631	6.894636791	6.527284473	6.666472931	6.412574728	6.82543327	6.451401482	6.675928621	6.623003232	6.868147182	6.537977191	6.56595585	6.704902149	6.696309235	6.573457715	6.731928749	6.823907046	6.662072495	6.604245839	6.761659129	6.597003362	6.544455879	6.421348904	6.806779233	6.564829161	6.690896669	6.84287495	6.327291799	6.721351924	6.578791781	6.646843838
ALKBH5	9.324121003	9.101417375	9.175186113	9.178907303	9.211898211	9.049316144	9.345622849	9.172888624	9.232944481	9.094892062	9.16750249	9.306750763	9.279854632	9.161006105	9.38088361	9.429501633	9.480458809	9.305109725	9.229216728	9.440651021	9.133393019	9.416709237	9.218479583	9.193102293	9.174911854	9.237773713	9.323042107	9.394482463	9.265455277	9.141163136	9.30005911	9.28194239	9.27409062	9.767829926	9.838268561	9.664477491	9.374430257	9.689474637	9.459469812	9.673765563	9.576089876	9.596330829	9.744314638	9.304025548	9.302133005	9.356087299	9.313045859	9.110553176	9.422052855
ALKBH6	7.837597982	7.536261941	7.787892751	7.941140042	7.857246344	7.719018104	7.304061635	7.818775438	7.657400522	7.781451949	7.707595948	7.808871686	7.942780087	7.855492278	7.798078166	7.827708764	7.742418724	7.832868616	7.904725278	7.544311438	7.692181095	7.475072204	7.57931758	7.853154734	7.659407624	7.605531283	7.59938997	7.718630921	7.766142998	7.612188559	7.91709938	7.933108295	7.622786814	7.626819828	7.647348762	7.532988482	7.866007447	7.648612006	7.473590223	7.643369871	7.699653529	7.45324721	7.528651472	7.908046889	7.801896573	7.806021756	7.771689635	7.430252521	7.655240273
ALKBH7	7.887850793	7.550351448	8.030640715	8.067724991	8.075079419	8.116374678	7.467883503	7.514226665	7.696268684	7.31892372	7.593285508	7.228930858	7.590249588	7.805442593	7.316621231	7.12560924	6.996671171	7.523325449	7.247328459	6.984861152	7.339323669	7.097635492	6.695835146	7.460814586	7.237530601	7.372342791	7.180859952	7.561560843	7.287900483	7.574823117	7.394501838	7.706821871	7.484949698	7.574676403	7.536742446	7.225737302	6.818265975	7.400251164	7.461021754	7.187791766	7.311178074	7.224086455	7.184800681	7.400799859	7.092940192	7.086173709	7.345806552	7.2877288	7.490909415
ALKBH8	5.613486118	5.976475351	5.579784688	6.019775644	5.611144778	5.878112156	6.000940781	5.998307963	6.213952279	5.550228222	5.911353233	5.56719447	5.32855879	5.556228391	5.590995513	5.665035231	5.87011312	5.482117422	5.794268784	5.504844637	5.868272034	5.532565626	5.475560775	6.015813722	5.742740348	5.889124206	6.205277449	6.034667975	5.683736433	5.927947351	5.686705747	6.123193758	5.794427371	5.667063292	5.990374509	6.011340991	5.855888703	5.848700213	5.914900249	5.918654089	5.700003917	5.951005898	5.842099171	5.85412859	5.574061744	6.210872445	5.715928422	5.654497858	5.58620825
ALLC	4.739540338	4.485953825	4.783599928	4.643439996	4.64074673	4.347525572	4.532675659	4.598554618	4.431867443	4.641577227	4.417825123	4.70676864	4.747746065	4.701648734	4.732228726	4.652824451	4.900038903	4.670624639	4.600245178	4.609175759	4.697110069	4.648263766	4.573076806	4.417112152	4.710369541	4.472470554	4.495464787	4.706577923	4.565118804	4.332500156	4.750304297	4.363921896	4.435269284	4.785696603	4.835173763	4.722138004	4.721742013	4.570002307	4.546400265	4.375044438	4.671271627	4.779086789	4.465561994	4.484020603	4.755461003	4.582356862	4.772147925	4.530160479	4.846318541
ALMS1	7.157255271	7.472543995	6.983494801	7.399232093	7.084993023	7.33628634	7.663348998	7.544899403	7.703264645	7.001333895	7.438511339	7.372907602	7.302781012	7.022472935	7.170557226	7.323663393	7.312056754	6.940511651	7.30648209	6.862091483	7.753088727	7.612956576	6.893935988	7.390772181	7.255534769	7.203782339	7.12767465	7.33750264	7.133649724	7.356783811	7.21057312	7.485299238	7.319621901	7.154585939	7.353976325	7.065128219	7.277132478	7.108562161	7.38065487	7.503459568	7.252259293	7.420041446	7.288614276	7.346817647	6.856072245	7.630106735	7.240912637	7.294751199	7.298115353
ALOX12	5.729278676	5.376535769	5.684862046	5.479877513	5.284368528	5.469877593	5.062672168	5.344689573	5.36728818	5.470205435	5.585345743	5.487186913	5.475909659	5.533906585	5.452095846	5.567051544	5.591858595	5.408106562	5.188173812	5.369522876	5.529136988	5.450477634	5.270525697	5.392489357	5.177620883	5.132390516	5.481952068	5.438910477	5.306365929	5.276631153	5.391796953	5.369195667	5.302020567	5.867658788	5.410694633	5.457401582	5.22331869	5.394403834	5.300412589	5.204106061	5.493459115	5.188173812	5.423984036	5.348201397	5.518376734	5.367654719	5.419868352	5.176748377	5.132218991
ALOX12B	6.4409547	5.929580665	6.191280213	6.248602114	6.306791075	6.21347106	6.055848225	6.232699797	6.031174576	6.178345232	6.17613344	6.005486895	6.257950453	6.216443369	6.004769612	5.934614819	6.113855953	6.122321824	6.087716798	6.202028096	5.891268369	5.957281306	6.082388477	6.064396883	6.137047562	5.868102686	5.873264549	6.270925231	6.087396341	5.888770814	6.152745176	6.016631916	5.877280857	6.292857272	6.137384211	5.869616802	5.974807828	6.019171186	6.080432703	6.188282786	5.974993709	6.161579825	5.719115431	6.046088005	6.130076322	5.824690432	5.928266319	5.947760479	5.985948408
ALOX15	6.206628204	6.080432703	6.595453259	6.284777026	6.111555081	6.101603923	6.246665265	6.125146474	6.503990439	6.745889936	6.200349284	6.110025278	6.251959826	6.429589944	6.221497634	6.328870704	6.158900905	6.400644878	6.284603423	6.525762075	6.23369486	5.917287362	6.114517086	6.184130866	6.183631993	6.166119667	6.315703855	6.215927983	6.216443369	6.123044595	6.205999727	6.170125853	6.306961731	6.412402787	6.364826264	6.096316621	6.165092211	6.261870869	6.657065463	6.202028096	6.267249274	6.358489874	5.971348872	6.35063515	6.569339315	6.054844006	6.13264251	5.972491248	6.174616393
ALOX15B	7.15018955	6.842705194	7.253513068	6.962791434	7.216695727	6.918023192	6.778933072	6.801758508	6.751866232	6.931396162	7.053896381	6.787619821	7.00383032	7.041675961	6.938429392	7.070350141	7.250253721	7.225050203	6.851022729	7.331074679	6.966542408	7.203282635	6.975905186	6.61140686	6.796001481	6.869485157	7.07699107	6.935782487	6.794294535	6.833948246	6.985349587	6.846511603	6.64443056	7.277991979	6.998726843	7.21057312	8.126011707	7.120300556	6.637716339	6.548971281	7.094669568	6.753728802	7.525846299	6.911259286	7.156759143	6.668378544	6.869163093	6.952179598	6.504697261
ALOX5	7.112926394	7.877542416	7.206537081	7.620701134	7.255714329	7.760615443	7.57574668	7.779720816	8.465346427	8.623710242	8.174544117	8.699840665	8.091887396	7.749875016	8.8023194	9.587128422	9.14729845	9.930688861	9.784050198	9.821921372	8.871632996	9.32337489	9.425778499	9.025721147	9.143425211	9.093942625	9.59413472	9.659314704	9.718639574	8.523510519	8.860159823	8.543412453	9.199484154	8.964799426	9.154881348	9.106522458	9.188696928	9.385137026	8.748730404	9.110897674	8.766022464	8.585157918	9.216132431	8.513319133	10.02875108	9.188696928	8.68746417	10.6221948	9.255485178
ALOX5AP	6.992061601	7.774622542	6.764599087	6.94809422	7.020300544	7.275267935	7.169842075	7.467539824	8.223815013	8.306876742	7.7348709	7.377697144	6.52046957	6.316997578	6.918176906	8.728136225	8.764968855	9.724629022	8.438280419	9.185970959	8.025104749	8.915548933	7.880603087	7.436006604	8.336403755	8.726411878	9.572600268	7.479208472	8.139140073	7.964121765	7.434710284	7.797396376	7.651273673	8.049127585	7.99511739	9.046733528	9.051630765	9.123078979	8.523274652	9.056721994	8.572358878	8.283469309	7.886319127	7.293170402	8.067323183	8.187864384	7.305381407	9.927892877	7.522260034
ALOXE3	5.807031019	5.690950206	5.799202275	5.581402498	5.959003467	5.766931746	5.608627102	5.707192214	5.758169288	5.711043089	5.615314129	5.655802117	5.800046283	5.688249679	5.575593459	5.780375281	5.788354583	5.966605229	5.520441863	5.660779892	5.633997855	5.696266033	5.761958603	5.554537715	5.652941031	5.53187238	5.526871386	5.712098772	5.630515274	5.588754663	5.697784047	5.633997855	5.563694585	5.827144739	5.784836967	5.696888892	5.742740348	5.744976399	5.705473714	5.612529279	5.613808944	5.66533869	5.702021401	5.786861124	5.955993532	5.546284032	5.762751836	5.560002056	5.806340875
ALPI	9.071188562	8.434037323	8.002691793	8.574883592	8.609861029	8.179411138	8.551509614	8.643222607	8.497191738	7.963527629	8.375209443	7.772615146	8.296337399	8.019259722	8.248181982	7.361484886	7.509113605	8.82376061	7.55630788	7.882373854	7.315343641	7.374267596	7.776325259	7.44987324	7.375088206	7.4314963	7.249286583	7.444658878	7.492023472	8.204607895	7.710603391	7.433875551	7.868299084	7.660101585	7.372732549	7.558952173	7.570068215	7.164779068	8.138554821	7.577873937	7.843441339	7.496563902	7.477813945	7.746768648	8.131393191	7.163934755	7.828886574	7.437091655	7.737820756
ALPK1	7.193542141	7.240743024	7.142149876	7.436006604	7.362187409	7.286986128	7.075041291	7.445964245	7.473786228	7.098740782	7.368733016	7.228443827	7.064963294	7.240409512	7.017927548	7.864467143	7.265001187	7.747707687	7.46138225	7.726945414	7.501739051	7.255714329	6.974626678	7.422373124	7.486952848	7.32350084	7.883845095	7.364715908	7.467192266	7.646009608	7.757710979	7.613495513	7.234733681	6.400816668	6.894473283	6.770963484	7.531748172	7.085857907	7.616694166	7.464944392	7.052179058	7.502763049	7.123855948	7.311694982	7.05994142	7.231692115	6.989780283	8.193834368	7.331744298
ALPK2	4.786276729	4.973598863	4.893454496	4.698856209	4.730115857	4.869549039	4.571488515	4.748898661	5.041093435	5.380363124	4.862360403	5.205191166	4.941532312	5.051010006	5.214710309	6.687449207	5.992258887	5.042660194	6.695497192	5.074368035	5.000324533	5.553201526	5.342580673	5.913741948	6.119725539	5.836922798	6.727761366	5.169212121	6.133126965	5.056962253	6.196382869	4.893819963	6.092252308	4.969597199	5.384635094	5.971513099	5.367654719	6.458340938	5.007201689	6.978934864	5.808496834	6.00058872	5.286534631	5.302745656	5.140502434	5.814884897	5.529850191	6.104066194	5.107810973
ALPK3	6.439921266	6.396743752	6.197107702	6.125941321	6.445290921	6.139940633	6.069997974	5.968871174	5.950681457	5.988571949	6.025550034	6.617494065	6.42644328	6.52290176	6.508561061	6.443657569	6.708579587	6.390569641	6.449145931	7.13035083	6.004961894	6.466041134	6.231857719	6.474150259	6.533117298	6.716130566	6.066313084	6.784425162	6.698443648	6.303028353	6.688203928	5.854717118	6.877634604	6.901340385	6.659838158	6.137384211	6.25144939	6.510636921	6.224805732	6.10034128	6.670547704	6.481582467	6.71004948	6.489900939	6.49946443	6.164109521	7.247869358	6.92446493	6.162411475
ALPL	6.456434351	6.42582669	6.603188735	6.790615098	6.924313742	6.120040563	6.145652697	6.41577387	6.359534018	6.150873412	6.358669187	7.137565357	7.183257516	6.768668768	7.882373854	9.680339613	9.661353076	10.15349679	8.774251444	9.280903767	7.620701134	9.28556287	9.127512794	8.641497503	8.339278553	8.33447137	8.992342819	8.099274692	8.209228041	7.849262654	8.050229101	7.737402161	7.66838041	7.722362454	8.573618084	8.669023777	8.872136914	9.763495026	7.387610812	7.594571914	8.00659637	8.987169448	9.047075831	7.61949749	8.62113102	8.030242374	8.222174019	11.52004506	7.673497755
ALPP	5.841763783	5.671660141	5.66690207	5.801134524	5.87166913	5.684707707	5.477338379	5.584609718	5.330806187	5.429174008	5.281106887	5.593360832	5.644145776	5.604781629	5.787501383	5.578083109	5.879426722	5.834759385	5.429018032	5.564234757	5.647178741	5.667615868	5.392820627	5.50452776	5.4488043	6.116036744	5.358383221	5.72116118	5.574905685	5.232729736	5.853480491	5.840781984	5.583211912	5.955648718	6.021338247	5.868612115	5.886794438	5.967062724	6.128461854	5.739071247	5.375365464	5.47641006	5.594352294	5.622715278	5.256946107	5.34926287	5.424939059	5.320710104	5.607380978
ALPPL2	7.847172997	7.58276415	7.638248216	7.688410658	7.609644276	7.419464815	7.438342421	7.363447155	7.12767465	7.011201789	7.45927093	7.159004535	7.427461023	7.233797712	7.250756674	7.062469472	7.192854315	8.111243682	7.05051995	7.466338714	6.84287495	7.0520048	7.471695107	7.315709396	7.05994142	7.137565357	6.901799655	7.265173021	7.104193857	7.165278898	6.992859817	6.807081792	7.090056599	7.197905124	7.211997035	7.183257516	6.82543327	7.017287342	7.438342421	6.967387781	7.11193173	7.156239264	7.004725081	7.374568584	7.921838912	6.821265069	7.075041291	6.806919727	7.261752292
ALS2	5.866624007	6.351113452	5.603060314	6.072884029	6.055539705	6.096894296	6.225317008	5.924427216	6.198260453	5.961188158	6.06577395	5.928103582	5.902534	5.901852681	6.376799424	5.935771049	6.036303732	6.202028096	6.302675889	5.867482187	6.586760078	6.072717028	5.923948504	6.363061358	6.228450377	6.385001774	6.294709636	6.531259679	6.171639775	6.596184427	6.190118641	6.553246428	6.262213757	5.947760479	6.081042748	6.045091451	6.19780787	6.273909379	6.362061003	6.21122573	6.156753838	6.194800787	6.255200454	6.044130099	6.136548698	6.304982987	6.200349284	6.739649094	6.211031753
ALS2CL	8.017463015	7.715074209	7.880791551	8.027072855	7.84434967	8.120131726	7.80247854	7.77991244	7.728492177	7.519017935	7.608637295	8.141835095	7.976301516	8.078996434	7.993609139	6.906071057	7.122393848	7.941140042	7.858717407	8.279355592	7.714900281	6.960311183	7.996065057	7.745656064	7.910504875	7.703077231	7.045066737	7.624985613	7.684763705	8.160143211	7.591085902	7.642853979	7.943546322	7.423274952	7.282869239	6.937726802	7.422572125	7.269471729	7.284046533	7.141659301	7.367865135	7.168731121	7.294979036	7.788422111	8.034942999	7.166011414	7.75274046	7.283188674	7.923766597
ALS2CR12	5.226448269	5.573549106	5.258739019	6.417408838	5.247403705	6.210872445	5.985948408	5.588218217	5.723739071	5.28055118	5.756612974	5.144406482	5.202761828	5.148817054	5.193596085	5.500057039	5.432637861	5.206520125	5.320710104	5.205368778	5.200695201	5.415923949	5.082811984	5.506883687	5.357662653	5.356440077	5.588218217	4.938562048	5.441302346	5.260412057	5.387189673	5.410174646	5.134605162	5.236974314	5.162820383	5.252074095	5.56805096	5.253687094	5.224904942	5.520800037	5.431192079	5.297608675	5.511384286	5.073987418	5.049568941	5.421578767	5.363025628	5.575406065	5.344145591
ALX1	4.726929891	4.61706713	5.007713445	4.958563466	4.960755997	4.860930493	4.979913451	4.843544318	5.262801713	4.849976813	4.645186192	4.891151491	4.646392431	4.923611099	4.765266989	4.740954066	4.833492152	4.813273396	4.718201625	4.982950457	4.762799077	4.757910608	4.963519397	4.915817894	4.935155484	4.641971605	4.844439982	4.953837853	4.822594119	4.956831171	4.963128316	5.003876528	4.729394179	5.093016643	4.910643071	4.959617326	4.785496677	5.044650483	5.120454032	4.80659171	4.897757843	4.801292773	4.804217559	4.63638812	4.690475044	4.763381774	4.796360165	4.712804776	5.206520125
ALX3	7.607572926	7.15538593	7.62106096	7.327741346	7.553941323	7.290180348	7.192138323	7.226120717	6.934792673	7.088266538	7.238021552	7.357636301	7.734465725	7.788259691	7.375424896	7.526416806	7.393764159	7.461738424	7.097310069	7.726374651	7.105554245	7.145217102	7.485468414	6.953387273	7.037346431	7.110090796	6.986194184	7.012710685	7.018602972	7.024344053	7.269985971	6.864475384	7.137117324	7.508937965	7.291078376	7.172635472	7.131182036	7.015967927	7.185191767	7.088428111	7.340745343	7.272870255	6.974277799	7.406790393	7.572566966	6.793627852	7.349595319	7.195981143	7.303445605
ALX4	7.108562161	6.88254607	7.184800681	6.932727319	6.987758743	6.988226758	6.787933563	7.029003944	6.578135186	6.801249172	6.929068455	6.818567608	7.267451214	7.196887354	6.919014253	7.135928009	7.10194457	6.860178401	6.70583228	7.246787378	6.65165883	6.56134422	6.992410942	6.792103289	6.567431004	6.630147521	6.628843418	6.589438374	6.688203928	6.851686426	6.802270478	6.540962954	6.632884949	7.012378212	6.664950127	6.872064807	6.820747401	6.556470713	6.599679051	6.719184639	7.071929915	6.841659591	6.733280395	6.905569502	7.091099946	6.652905388	6.999195434	7.106056411	6.883743314
ALYREF	8.996055218	9.454489011	9.315885745	9.285891446	9.257480526	9.484711896	9.173560722	9.293528579	9.086520756	9.078960228	8.964524017	9.869917326	9.871022219	9.527690153	9.701282001	9.608204863	9.657895157	9.35715087	9.999283597	9.207301433	10.278509	10.24612744	9.504677491	9.872145891	9.906913076	9.89675296	9.980507731	10.2156065	9.869917326	9.94735482	9.835991273	10.15349679	9.683629165	9.789464055	9.913216724	10.01140896	9.461967974	10.36795012	9.493269779	9.612983272	9.40763784	9.269951983	9.572140518	9.410942627	9.24511561	9.817885759	9.377542761	9.52034581	9.864035043
AMBN	4.156315458	4.264625441	4.007786124	4.079776801	4.414622705	4.301743434	3.85409344	4.053835638	3.915182354	4.025688188	3.959473411	4.131052353	4.216760706	4.078312947	4.250251519	4.152415537	4.454021012	4.472470554	3.881890201	4.350337507	3.886254697	4.1151719	4.349618148	4.191017722	4.069347394	3.852047426	4.233750257	3.945467779	4.071510752	3.967117991	4.125833135	3.859223648	4.144822232	4.313474733	4.202594016	4.105522189	4.252171176	4.221891419	4.038926439	3.984912499	4.051447179	4.112577652	3.955706316	3.95193297	4.257681934	3.846812252	4.058574755	4.045161451	4.32027423
AMBP	6.155027639	5.868272034	6.126803138	5.943727885	6.048981911	6.039617367	5.63035814	5.9626644	5.725083255	6.164280527	6.088053714	6.107276872	6.132177468	6.179658103	5.973500242	5.815381843	6.11956633	6.209858147	5.830076477	6.19797787	5.965934785	5.854904288	6.131397618	5.868463669	5.866980569	6.030515304	5.590246781	6.190455608	5.877431912	5.768890618	5.943569171	5.733958228	6.015639125	5.770989121	5.94633839	5.649036704	6.05778395	5.633663594	5.614966231	5.629254282	5.891445494	5.639035797	5.813098644	6.013911286	6.269294487	6.033186515	6.242338766	5.689075855	6.098219995
AMBRA1	8.354556177	8.148743628	8.559570914	8.595016687	8.483638234	8.672026312	8.168739374	8.177672995	8.357650616	8.489118917	8.359050963	8.238533503	8.526659757	8.51935463	8.238941857	7.981579915	8.169360011	8.220629506	8.203941398	8.14519204	7.904360742	7.924538655	7.879247911	8.30518716	8.085524158	8.010285332	7.87361514	8.00713909	8.177076902	8.013524443	8.097484252	8.210367879	8.17786212	8.382783237	8.352526348	8.019090677	8.029613282	8.120513038	8.218557853	8.157716235	8.098478119	8.34858254	8.295911064	8.247967304	8.357254145	7.97956766	8.083942442	8.062438281	7.806436175
AMD1	8.740553797	8.757432913	8.676774264	8.680606581	8.647270054	8.781604219	8.713778615	8.765257177	8.800323393	8.642233275	8.647270054	8.787716049	8.844721383	8.615174138	8.80836284	8.10780156	8.406314659	8.817038946	8.739737391	8.710040703	9.00691293	8.699560026	8.857621913	8.757683797	8.969947184	9.008449919	8.954038859	8.68085704	8.628444617	9.111195969	8.709551883	9.25125536	8.957244265	8.892715882	8.743990942	8.954897552	8.776662703	8.929868677	8.713219062	8.844168739	8.704241501	8.438051508	8.810812085	8.783662033	8.930479171	9.147928117	8.769794917	8.32903653	8.96872352
AMDHD1	5.720458776	5.880759505	5.854574393	5.953705315	6.292329688	5.895870714	5.792275404	5.763065026	5.84272376	5.830457285	5.759667711	5.911836346	5.81767817	6.005122787	5.980569067	5.749573157	6.060720248	5.835379797	5.642059777	6.02026937	5.869273942	5.73605911	6.001076265	5.636980174	5.716108095	5.850243291	5.790837047	5.850972059	5.911999051	5.610211984	5.580523321	5.72275327	5.606362272	6.022005805	5.933329966	5.547921087	5.929742619	5.810350376	5.736365006	5.668962592	5.977749095	5.657489261	5.648874129	5.595710838	6.100168737	5.943569171	6.065951164	5.720620774	5.943387405
AMDHD2	7.976301516	7.801083375	8.059020285	7.858862724	8.089527773	8.05211991	7.671341435	7.835564449	7.778264346	7.92952525	7.898080845	7.776704376	7.813012672	7.820702364	7.776325259	8.10389049	8.197165715	8.00555269	7.764192049	7.965283937	7.519539751	7.75419708	7.652858659	7.551057937	7.52384857	7.585420691	7.522260034	7.757096929	7.589021691	7.428342258	7.758735313	7.405536169	7.645620885	7.816350612	7.706447362	7.903636102	7.892742008	7.7958966	7.5445168	7.541239455	7.874718164	7.726374651	7.643045342	7.850633108	7.948673932	7.842098051	7.842098051	7.8195679	7.369952599
AMELX	4.953457306	4.670221999	4.855889817	5.069361315	5.139220351	4.779493296	4.753738156	4.739755318	4.622780977	4.911361598	4.735138814	4.712585682	4.710772831	4.841702167	4.786917941	4.853361205	4.831429771	4.601479433	4.746042893	4.970644293	5.03488903	4.524479845	4.829845013	4.47072518	4.69686871	4.571272011	4.53349865	4.506700384	4.743120545	4.571272011	4.687092475	4.634937612	4.595011478	4.922673375	4.745455327	4.820679352	4.613286272	4.790498849	4.40579898	4.723582417	4.675216944	4.853522861	4.797870986	4.920612634	4.991831157	4.813422852	4.843544318	4.710996069	4.579527264
AMELY	4.848941438	5.035740243	4.909227823	5.320710104	5.018941959	4.746229766	5.079596044	5.085678093	5.088460733	5.215423348	5.126781146	4.799240364	4.912249754	4.999385052	4.740186098	4.928582236	4.887485466	4.972713331	4.975656396	4.887130805	4.939531139	4.817266741	4.953061285	5.010126194	4.904332682	5.011414643	4.891151491	4.949338798	5.080875947	5.189469936	4.810025717	4.704885585	4.917031455	4.960364891	5.060589066	5.108174124	5.12758045	5.035916487	4.881561237	4.99542089	4.890232131	4.985648536	4.8528352	5.019519601	5.116360367	4.854667967	5.244993761	4.951805745	5.075473007
AMER1	6.515324456	6.487443467	6.399636669	6.438018047	6.347888507	6.66023931	6.37766758	6.248776309	6.754096136	6.51084948	6.385806951	6.062183492	6.315378986	6.234148698	6.304653257	6.246979185	6.451564623	6.782829643	6.162227434	6.343154732	6.282189609	6.145508785	6.142839204	6.343314595	6.256071489	6.50651538	6.168815307	6.33966935	6.078531633	6.570223879	6.377346041	6.571058843	6.169325044	6.177815719	6.539198787	6.290527151	6.391391123	6.397045787	6.381596976	6.348568716	6.165789373	6.524577259	6.378523938	6.264552411	6.495943247	6.550822653	6.426304534	5.85843045	6.041719364
AMER2	6.445290921	6.161428434	6.559740001	6.51084948	6.417055759	6.508706475	6.29502371	6.278740874	6.097888009	6.36239566	6.417759047	6.295527485	6.364471332	6.437696022	6.314047961	6.18560681	6.35229863	6.449506088	6.21034055	6.279631133	6.226161151	6.145800674	6.394834843	6.249953518	6.168993864	6.32299336	6.107276872	6.189508163	6.233019401	6.184921278	6.465868374	6.217866742	6.129759079	6.304009682	6.247788681	6.133976811	6.147607469	6.138877246	6.161734547	6.081901486	6.330046394	6.295371899	6.227260103	6.114208892	6.384306848	6.200349284	6.50800994	6.185459687	5.947242373
AMER3	6.543601273	6.08339602	6.622651363	6.599322444	6.834950401	6.512969621	6.605784087	6.358669187	6.259725303	6.4350127	6.379691126	6.584320434	6.605259086	6.411729641	6.342671631	6.197107702	6.555625468	6.39170339	6.370671837	6.430986455	6.068977953	6.303336251	6.335403949	6.051826434	6.200349284	6.129092868	5.925686111	6.335923983	6.006488107	6.155536779	6.005827499	6.067313763	6.125282503	6.484386353	6.343954726	6.067930157	6.408394958	6.054844006	6.095333222	6.186825067	6.279990055	6.477611553	6.075656485	6.278006772	6.636238642	6.165604816	6.303671219	6.073540971	6.295199751
AMFR	9.465608386	9.313363234	9.425368905	9.678858523	9.232944481	9.328481091	9.204422894	9.258749281	9.341838555	9.364415529	9.289709326	9.075670949	9.144709464	8.999962612	9.117654359	9.0851827	9.149910002	8.934718615	9.296668968	8.971205464	8.949495659	9.173890065	8.713487146	9.307487283	9.486938272	9.083918677	9.108384927	9.399173636	9.333824376	9.110897674	9.418224968	9.153911863	9.335320557	9.376320247	9.282308133	9.306750763	9.069864929	9.371092115	9.319344926	9.320871089	9.339128652	9.323042107	9.223489254	9.232944481	9.273415289	9.145363497	9.016712535	8.611876472	9.2086938
AMH	8.196179643	7.854495109	8.163133928	7.910334218	8.151548026	7.823934546	7.939730432	7.897329116	7.621780103	7.953986493	7.849446567	7.943744465	8.267303772	8.307762587	7.977999541	8.202199563	8.249457122	8.174544117	7.855294899	8.201309021	7.662053873	7.860014828	8.041212231	7.821887177	7.645045362	7.774084267	7.617625459	7.818170892	7.771689635	7.603988397	7.976494346	7.546124316	7.750951433	8.033611762	7.873431376	7.91278098	7.861174523	7.684427631	7.889980318	7.909780562	8.024928857	7.87194475	7.74201931	7.908620775	8.223815013	7.509628532	8.071381013	8.094871411	8.012176555
AMHR2	5.808496834	5.69948897	5.899860018	5.893680975	5.908095649	5.774011743	5.684406653	5.756612974	5.561036831	5.83062251	5.855400666	5.79296651	6.003093282	6.00599643	5.886487989	5.907399697	5.885330417	5.944062926	5.77063786	5.740581635	5.648874129	5.589525195	5.700516379	5.698681894	5.671494321	5.624634442	5.624982409	5.760655836	5.782069969	5.563500628	5.762751836	5.800567647	5.627530206	5.793632476	5.885783582	5.776443324	5.629777029	5.723057234	5.6758803	5.696416021	5.861677149	5.709733459	5.548276924	5.754414931	6.039283525	5.63035814	5.709247001	5.642931622	5.555365881
AMIGO1	7.518240707	7.558003486	7.550553027	7.439019032	7.770487863	7.420041446	7.322270027	7.453405697	7.305916651	7.627338833	7.586850951	7.221398625	7.348762279	7.328072968	7.167564592	7.472035863	7.625349915	7.622464434	7.067961458	7.442421696	7.213440547	7.193740794	7.414891189	7.517201497	6.990960939	6.888836251	7.03456478	7.358497821	7.340558594	7.235981207	7.419127621	6.866843983	7.151592111	7.353422819	7.190450006	7.180178702	7.322102643	7.246787378	7.297739186	7.308184513	7.480485239	7.47074289	7.300308761	7.243659844	7.653612608	7.061969014	7.624659561	7.088598399	7.194281883
AMIGO2	5.644145776	6.002240102	5.283049799	5.529327547	5.589038912	5.814542369	5.704419783	5.694663891	5.75898179	5.386847281	5.620260817	5.546284032	5.285639589	5.330261657	5.830457285	6.484032292	6.142041429	5.705650227	5.933161672	5.533906585	5.808011025	6.50151853	5.559861991	5.655978736	6.249953518	5.98839465	6.431296774	5.872448327	6.431130299	5.715395019	6.124995069	5.662603695	5.823647534	5.641222819	5.765600882	6.233019401	5.760125566	5.945214277	5.865986879	6.328132111	5.650693	5.574389021	6.030872453	5.534231634	5.842099171	5.928614315	5.604632683	5.838463583	6.023475926
AMIGO3	7.401305755	7.442270947	7.426580575	7.479047191	7.327547905	7.365762824	7.193542141	7.269639261	7.138620867	7.380104691	7.219655711	7.387443763	7.686438465	7.645805301	7.377697144	7.614757652	7.824307908	7.567534102	7.216695727	7.542697874	7.305719051	7.430406016	7.63862323	7.466850945	7.207908942	7.350347732	7.274743742	7.384799296	7.327909211	7.370633341	7.184655131	7.3795446	7.231692115	7.486364967	7.451909364	7.295981026	7.535420823	7.248411478	7.498806889	7.139563229	7.532080655	7.309553832	7.588659534	7.626089528	7.541587771	7.234872814	7.658864676	7.591085902	7.120300556
AMMECR1	8.142469655	8.095838811	8.343832451	8.397702165	8.276814045	8.123957037	8.037345409	8.174128244	8.096436735	8.40256889	8.10759444	8.293254328	8.455594863	8.323654051	8.381941147	8.02787419	7.996065057	8.367721254	8.193834368	8.228794994	8.265269734	7.894783758	8.27956913	8.273433336	8.365930477	8.13181978	7.942446992	8.39992141	8.366587382	8.285430084	8.419493449	8.470082198	8.404036489	8.636729343	8.426654458	8.313507471	8.291027631	8.405669506	8.321669819	8.205651088	8.525934738	8.470298837	8.40532904	8.401469387	8.324478466	8.490536526	8.30518716	7.958307238	8.309971115
AMMECR1L	7.19634751	7.165278898	7.317129271	7.296494828	6.999855668	7.54195934	7.147764816	6.979767751	7.233259286	7.315536033	7.267624387	7.109087055	7.057215921	7.394688537	7.180859952	7.129337427	7.038648376	7.00626379	7.124790539	7.036839584	7.279045064	7.228757002	7.020440228	7.81600792	7.348094521	7.5381824	7.42675836	7.155724759	7.36037643	7.279610685	7.329283186	7.466145145	7.392376814	7.00906794	7.057047773	7.162939953	7.0520048	7.173163535	7.27317251	7.282539741	7.238728154	7.064783528	7.170557226	6.971276109	6.91369111	7.341246589	7.163607808	7.622619963	7.20223058
AMN	9.636732791	9.06764982	9.231958984	8.975206337	9.543716518	9.340395427	9.257794027	9.388995416	8.845929719	8.92831858	9.002885549	9.157790967	9.648257171	9.324477233	9.12647348	8.270479891	8.618127425	8.732275211	8.907139548	8.780745156	8.456274509	8.2598936	8.5319693	8.992342819	8.603515816	8.51987211	8.215184354	8.906536015	8.593702479	8.933655483	8.806604424	8.877461713	8.884554905	8.743735928	8.7194698	8.389969562	8.502019878	8.347634286	8.762577651	8.373191803	8.669281032	8.523762651	8.403812081	8.739967127	8.952244249	8.0158943	8.667272945	8.388119172	8.750717997
AMN1	5.503280784	5.878294468	5.9888872	6.152257127	5.487938476	5.778359808	5.866311326	5.895401496	6.391877044	6.129759079	6.050798973	5.915862528	5.480196127	5.537373609	5.920320754	5.995508292	6.136882272	6.410004218	6.349231886	6.01610696	6.548116242	6.525245341	6.126650835	6.126113725	6.355663647	6.398133068	6.877462859	6.199126021	6.45339621	6.529492225	6.226900841	6.254183841	6.416580184	6.262213757	5.894712403	6.56003895	6.165960307	6.420315604	6.319915571	6.823057446	6.318278064	6.063549726	6.242153798	5.701016267	6.166842971	6.419787887	5.960313452	6.54740769	6.101260644
AMOT	7.174573333	7.399572457	7.127822835	7.278713086	6.947102676	6.724968522	6.91683978	7.204610132	6.93424935	6.962948895	7.09211299	7.137117324	7.683308496	7.377023264	7.410478504	5.974316122	6.321477933	7.143484384	6.941819353	7.145703173	6.869485157	6.446654284	6.33692376	7.927756417	7.241258758	7.170026203	6.922261324	8.003893514	7.281515574	7.05994142	7.831433465	8.059222932	7.559272092	7.312228156	8.298880691	6.593606041	7.074333439	7.221951019	7.775936169	6.851022729	7.125951616	7.926794452	7.501900098	7.700201374	7.36037643	7.40062926	7.016933612	6.055001457	6.961000918
AMOTL1	6.267077783	6.390729402	6.064689	6.027813067	6.570223879	6.44027057	6.490586014	6.291833575	6.406636702	6.238611648	6.19797787	6.763164374	6.311502836	6.141520526	6.663590297	7.723060802	6.775202952	6.340408259	6.458340938	6.419594746	6.514224877	6.877634604	6.668234756	6.264095131	6.455891106	6.499120931	6.70789938	6.510456377	6.623468424	6.582179113	6.630826377	6.200692232	6.611030878	6.343643059	6.665940085	6.857872561	6.642645336	6.871230443	6.181997876	6.868147182	6.724609745	6.500827544	6.833787112	6.249613965	6.860674775	6.709573258	6.762992697	7.112592799	6.321971251
AMOTL2	6.818265975	6.837604252	6.437505899	6.596500895	6.815843489	6.221993913	6.367649243	6.499781176	6.330355909	6.243752051	6.571924336	6.984686163	6.842541474	6.695326637	6.877809141	7.411728244	7.21720435	7.014284025	6.845728982	7.535612479	7.096259198	6.91369111	6.853360187	6.564502036	6.876587065	6.977904168	6.800930328	7.134959115	6.716773417	6.969574125	7.21804188	6.739776611	6.724412698	6.956423146	6.854220611	6.992061601	6.940833362	6.993027909	6.739649094	6.852186537	7.080460168	6.888513835	7.240409512	6.754974641	7.043255413	6.774849503	6.688203928	7.143637316	6.578618276
AMPD1	5.511163893	6.148758618	5.071656609	5.627313338	6.228580667	4.653030585	5.354829648	5.316872724	6.783870464	6.654921723	5.473353968	5.049366719	4.659927167	4.663246773	6.041871285	5.345354096	6.364826264	5.865151613	5.406520255	5.560002056	6.097385874	6.149884483	5.81326685	5.283263036	5.431759908	5.744790826	5.497994733	5.720137974	5.812065381	5.0770149	5.242625519	5.466157234	5.140325786	6.108994721	5.66133215	6.041247521	6.640102748	6.157718176	5.977447721	5.263357456	6.098879833	6.439187946	5.285639589	6.375116593	5.500387057	5.979236596	6.035160583	6.00137749	5.093016643
AMPD2	7.264064409	7.295152245	7.167228907	7.05994142	7.165801454	6.962637065	7.281323118	7.053539033	7.233608113	7.345468913	7.21916319	7.505356814	7.360543265	7.299764743	7.247505886	8.430819429	8.222561587	7.779720816	7.775751889	7.556710797	7.400423943	7.634380278	7.737020097	7.439546442	7.35832105	7.753088727	7.774800025	7.520684752	7.566464587	7.638248216	7.482067411	7.492754637	7.474146182	7.620895044	7.730412989	7.767680642	7.597911069	7.716347283	7.54358895	7.543036467	7.384456597	7.245420392	7.484006955	7.527314874	7.475251131	7.562624778	7.738589647	8.571629052	7.347897714
AMPD3	7.109597456	7.19179851	7.013639615	7.144667	7.138620867	7.02197502	7.316621231	6.911259286	7.166363894	7.080145733	7.1291688	7.352929701	7.046261047	7.009906721	7.271094022	8.275972825	7.913244567	7.703729073	7.716148713	7.814722743	7.268124992	7.710985112	7.943947699	7.422760171	7.736110203	7.78654991	7.823541977	7.355911271	7.603490667	7.341612422	7.318567402	7.244014905	7.591799218	7.409225412	7.368904355	7.783452187	7.742987862	7.642467642	7.290715577	7.662053873	7.492023472	7.499161446	7.227519879	7.314320272	7.225214652	7.594571914	7.42128405	8.235537532	7.067589631
AMPH	5.221316817	5.076704872	5.185034472	5.266607361	5.146976625	4.993847751	5.528826474	5.156742854	5.277673744	5.171341342	5.11902692	5.37076152	5.044468145	5.313090895	5.37704312	6.148115131	5.582347452	5.268140934	5.282695447	5.320207008	5.361273024	5.615806789	5.4967826	4.927259071	5.444490429	5.453783786	5.416479546	5.191001005	5.342941749	5.297260982	5.480196127	5.297791552	5.481079251	5.315605486	5.276787059	5.509581912	5.749730436	5.751916149	4.829845013	5.212323235	5.518027921	5.047119567	5.408106562	5.132580499	5.593844331	5.440063758	5.407200428	6.211031753	5.060921734
AMT	8.11822087	7.795300411	7.763985297	7.891188032	7.993461255	7.898080845	7.880603087	7.914250793	8.151960476	7.868110599	7.900167408	7.094805573	7.35051786	7.637671911	6.964361039	6.50170003	6.817555021	6.957412915	7.205514987	6.837604252	6.924313742	6.779262784	6.423961614	7.48844625	6.90746549	7.190785961	6.868705933	7.436721458	6.919856261	6.809410585	7.189803979	7.403056959	7.161362163	7.451099441	7.542866888	6.463199455	7.313644545	7.21641092	7.532448483	7.036032065	7.108193884	7.444658878	7.119584809	7.486952848	7.029807816	7.356105534	7.136580567	6.7460686	7.069325935
AMY2B	6.035337298	6.242548002	6.127976558	5.98953295	6.013428942	6.611897452	7.093252507	6.390891044	7.142828781	6.611030878	6.498123333	5.853480491	5.655802117	5.506552859	5.879962796	5.937301431	5.512742667	5.387530463	5.739071247	6.394650209	5.682652609	5.963152547	6.881714613	5.876152379	5.700696228	5.82069326	6.184765112	5.719277729	5.733639636	5.76027712	5.865151613	5.7239067	5.924756815	5.250802298	5.555046414	5.779334899	5.873130494	5.274783275	5.470919487	6.009815611	5.544938889	5.542526483	5.414675224	5.639368366	5.552514368	5.922310597	5.828433381	6.406297902	7.194957319
AMZ1	7.22442185	7.054876741	7.380287726	7.27886925	7.190614555	7.256488405	7.019984872	7.205197414	7.028668415	7.331744298	7.000468075	7.054569703	7.200521458	7.358150235	7.146337972	7.14950302	7.217367136	7.366116759	6.92330386	7.37559385	6.946591283	6.978594623	7.063927062	6.979257806	6.927715797	6.950553362	6.804603271	6.931396162	6.802563744	6.879484804	7.114651206	6.836149318	6.851022729	7.216268539	7.133649724	6.812014416	7.117911973	7.031071852	7.033018087	6.85571064	7.009734879	7.042360482	6.978594623	7.064783528	7.260879935	6.720685928	7.095122293	7.00836994	7.087240023
AMZ2	8.950972782	9.029209046	8.531670663	9.073595452	9.151655822	8.490034979	9.046124688	9.148222601	9.182111176	9.321940963	9.010589636	8.560543102	8.252926292	8.367279583	8.911529497	8.95373294	9.161006105	9.020242973	9.010589636	8.55866988	8.757432913	9.310929939	9.170973089	8.791825882	8.825458459	8.835207757	9.120205433	9.004479178	8.997920865	8.888556276	9.114597486	8.849420445	8.881931508	9.071844217	8.880852208	9.141760722	9.560960134	9.114035782	9.315163173	9.231611998	9.125475609	9.176876344	9.04964017	9.170973089	8.759684978	9.250189042	9.01783456	8.657021384	8.790120271
ANAPC10	5.278931404	5.752411436	5.425974768	5.742740348	5.652063754	5.769750308	5.31043466	5.764632728	6.067126668	5.601217479	5.757146205	5.62517103	5.468296385	5.756099129	5.815060264	5.782406778	6.163115692	5.971131297	5.879962796	5.680266205	6.161063542	6.019171186	5.768890618	5.975463637	6.227558249	6.23666083	6.404339238	6.347888507	5.766266047	6.164612703	6.235081235	6.360883554	5.757350916	5.948452707	6.145800674	6.288259217	6.001225558	6.318588025	6.069451584	6.099993705	5.871795527	6.049133984	6.275322465	5.842569393	5.667246511	6.408052805	5.232021832	5.683189843	5.490754783
ANAPC11	6.877950116	6.822716388	7.223748587	6.888836251	7.144324781	7.142653504	6.49426813	6.982328808	7.088266538	6.96823481	6.873044559	6.954180625	6.964690025	6.980116719	6.920405234	6.947583942	7.230978009	6.719826878	7.106579814	6.71254704	7.152545488	7.065269463	7.019136499	7.185540208	7.369952599	7.083390749	7.178285699	7.651993605	7.153582413	7.235089698	7.029991242	7.596014171	6.948266814	7.069510247	6.8689835	6.958964482	6.737460585	7.115651707	7.165117087	6.800754076	6.700322989	6.766546194	7.088768421	6.712347272	6.571752142	6.972250167	6.877099821	7.009906721	7.014120711
ANAPC13	8.121733127	7.754567233	7.868299084	7.836501276	8.073713244	7.856265863	7.859440081	7.941714177	8.306287742	8.177672995	8.05817003	7.790255264	8.012691203	7.779720816	8.241440145	8.235751226	8.031571889	8.290378741	7.764368892	8.092685966	8.260573091	8.35103114	7.998561056	8.029613282	8.23750024	8.058597679	8.34927183	8.446222652	8.051487651	8.678809184	8.034942999	8.362706872	8.241852061	8.374100661	8.122339123	8.359266097	8.472973651	8.481513371	8.286322343	8.038217845	8.333758724	8.289538542	8.341208771	8.247543563	8.190830211	8.403342865	8.422138514	8.099873881	8.448740021
ANAPC15	9.53525379	9.50076163	9.410168216	9.643851157	9.580741003	9.511462141	9.072172259	9.46390236	9.395670574	9.513722504	9.068932529	9.148222601	9.333464516	9.120466571	9.149571302	8.493882379	8.826049296	9.193458447	8.933912352	8.903184736	9.363618167	9.199484154	8.536665485	9.184155582	9.149571302	8.996656452	8.946080662	9.41629222	9.11433628	9.067986962	9.249172102	9.247416346	9.115295436	9.704722829	9.562770211	9.185102692	9.49784691	9.623040725	9.427936943	9.062983893	9.59225554	9.47273159	9.313363234	9.463075949	9.285891446	9.506864692	9.475215429	8.372402025	8.823507653
ANAPC16	8.573826622	8.620850092	8.314111025	8.577696123	8.796002697	8.603762839	8.670051315	8.731743584	8.927743882	8.710040703	8.786622063	8.36017545	8.112881278	8.41035164	8.479374831	8.168110804	8.332698528	8.187864384	8.496465371	8.184210149	8.86217506	9.022659981	8.142469655	8.551509614	8.761524511	8.468975992	8.62581723	8.802073905	8.570127934	8.932526817	8.475757018	8.696776406	8.535901654	8.365930477	8.464178139	8.26182058	8.462081442	8.331281203	8.764172532	8.857882529	8.708205886	8.695182178	8.494661187	8.380753907	8.030041908	8.394755179	8.349063447	7.939730432	8.792585738
ANAPC2	7.896431535	7.655072607	7.821460396	7.950193518	7.587028405	7.863284636	7.597541973	7.594571914	7.461963413	7.592148908	7.612587065	7.723754556	7.791194577	7.796416246	7.648612006	7.946289452	7.681021097	7.640918205	7.628830535	7.696989927	7.524576146	7.517567328	7.68256183	7.618516862	7.562458016	7.490206651	7.351710213	7.570560208	7.730955867	7.505356814	7.630629688	7.509454613	7.776131068	7.585746087	7.596526017	7.574176506	7.580450018	7.536926402	7.614946887	7.671193818	7.686438465	7.562458016	7.6525229	7.751120185	7.827306768	7.618148412	7.837391002	7.654863841	7.456466945
ANAPC4	7.726374651	7.946506294	7.583867886	8.062058848	7.778807954	7.945136437	7.905462002	7.971302812	8.023731026	7.779168118	8.041030757	7.166363894	7.171412903	7.124372041	7.370310639	7.474529629	7.322996633	7.433342068	7.513698593	6.935446965	7.745842534	7.599754731	7.269819362	7.506421138	7.558174309	7.485127278	7.593817504	7.423274952	7.647890482	7.51404774	7.271406918	7.599197279	7.428161102	7.52439656	7.443764326	7.469130713	7.705891122	7.513475029	7.660986569	7.466850945	7.360726627	7.466509671	7.442806381	7.606446452	7.294199356	8.081936052	7.633478355	7.214836844	7.597541973
ANAPC5	2.646146556	2.375755356	2.710481786	2.627011471	2.817546064	2.684217448	2.928441513	2.698154689	2.937658265	2.501475603	3.012250993	2.898134054	2.769168434	2.641550678	3.090178567	2.932989007	2.807503102	2.73034485	2.986032719	2.689795286	3.01797829	2.992173315	2.872056864	2.94189	2.972733746	3.189647502	2.596659041	2.96865009	2.962209829	2.906124037	3.102920353	2.936267726	3.48501072	2.627011471	2.772420355	2.664840803	2.777048022	2.612690789	2.41549289	2.772420355	2.84098574	2.684217448	2.667253165	2.808820172	2.816597923	2.804159498	2.937658265	3.002917101	2.949333581
ANAPC7	7.847703151	8.245059917	7.78479093	8.072689673	8.152762013	7.948673932	8.133768706	8.07562469	8.182576212	8.098908835	8.001667815	8.115376083	8.041775617	7.751511284	7.953589463	7.887850793	8.119724135	8.092298411	8.170539447	7.611800516	8.347374034	8.244611895	8.225017722	8.132216413	8.065877906	8.134178459	8.196952535	8.393886013	8.209032482	8.322525657	8.270040626	8.435675487	8.201973287	8.491845672	8.398160847	8.272820043	8.437400799	8.468713175	8.18481946	8.374562052	8.207798773	7.94587781	8.054455463	8.174544117	8.206747518	8.48174367	8.25009898	7.88819925	8.042337369
ANG	9.162690286	8.900524731	7.943947699	8.585157918	8.40055508	8.078996434	8.603024526	8.68085704	8.063241128	7.983558747	8.675203776	8.334223631	8.883404497	8.913598865	8.854293496	6.558762706	7.498648332	8.066905115	8.364033063	8.016538272	8.33664191	7.911087421	6.56550196	9.25221771	8.835207757	8.523510519	8.086957932	9.192142414	8.419681607	8.694157269	8.779133045	8.880325736	8.920303497	7.986623227	8.933368367	8.020885029	8.399228493	8.715563645	9.162690286	8.520083874	8.776913895	8.708771346	8.684956689	8.770342423	8.314986869	7.905869549	8.606884962	7.72101818	8.812947828
ANGEL1	7.945538874	8.078367068	7.809410289	7.859033688	8.102255623	8.098126286	7.905277016	7.821673488	8.017463015	8.156461182	7.830379284	7.820702364	7.748784605	7.747707687	7.677783238	7.988055822	8.164618437	7.864467143	7.670335394	7.459822593	7.774622542	8.225245976	7.676868858	7.951189197	7.953217802	7.909597822	7.876034539	7.773010368	7.898080845	7.834244007	7.653954974	7.850023122	7.887850793	8.25695101	8.356590331	8.060596726	8.227758267	8.117988045	8.089527773	7.976844093	8.106994059	8.209032482	8.013524443	8.107205621	7.809410289	8.119724135	8.011007736	7.950399851	7.56354412
ANGEL2	6.929580012	7.194281883	6.657761249	7.259984628	6.910434869	7.075041291	7.04082597	7.014623143	7.448432598	6.901193309	7.222481455	6.360333256	6.389276505	6.524577259	6.693268084	6.932237652	6.723080134	6.318438992	6.749883174	5.938773201	6.999996354	7.171906054	6.397045787	6.922445972	6.945913693	6.955613708	7.198936278	6.94809422	6.862634618	6.954330424	6.59432681	7.113621667	6.799407302	6.735516527	6.809083131	6.808753841	6.784062437	6.769360873	7.017757109	6.999855668	6.802563744	6.936131302	7.007302578	6.660900393	6.310522256	7.144324781	6.646522457	6.811310702	6.392042886
ANGPT1	4.996916067	5.185739107	4.935564416	4.932203454	5.044070941	4.880984931	5.146587555	5.01357583	5.231132981	4.768602442	5.058623031	5.140325786	4.781417435	4.830057968	4.838087191	7.215367335	6.150042638	4.850178681	5.125395074	5.471096258	5.251877607	5.353757985	5.117187577	4.788504331	5.004248875	5.18538057	5.707192214	5.118665464	5.005485121	5.059158166	5.249902344	5.203427418	4.880257454	5.046205825	4.996006127	5.524964118	5.600864785	5.521149821	5.039112571	5.443976851	5.368823468	5.105642675	5.730945722	4.76119354	5.123762419	5.88843613	5.556228391	5.976814817	5.207759745
ANGPT2	5.707192214	6.536197677	5.156379026	5.384790403	5.52406133	5.485177845	5.418826448	5.057146559	5.501751381	5.129552856	5.362677113	6.68215097	5.663920222	5.251545959	6.356457912	8.409261182	7.630629688	6.627834104	5.948633883	6.652209135	7.086361481	7.433156654	7.949093666	5.574217373	6.77569489	6.343314595	6.560508767	6.215067999	6.638898401	6.534709772	6.591191747	6.23285449	6.436067133	6.772034094	5.98260579	7.04404093	7.037681522	6.886436102	5.964615087	6.427377588	6.721351924	6.124168645	6.950234063	6.438355316	7.077866019	6.958964482	7.157614966	8.089320599	6.884905505
ANGPT4	5.914900249	5.766611081	6.242338766	6.171790503	6.092073911	5.94583962	5.966246156	5.814396081	5.888111778	5.88011497	5.850805314	5.960653676	5.985786908	6.035160583	5.90825303	5.857862509	5.812762654	6.098380386	5.733087505	6.023291697	5.645128691	5.650693	5.836754991	5.856876786	5.544132049	5.758169288	5.505339235	5.89487024	5.729101446	5.786185349	5.883648754	5.693489113	5.597393478	6.089221034	5.810350376	5.475909659	5.848207442	5.688249679	5.738750062	5.751729554	5.894537255	5.831782333	5.623393573	5.864514967	6.238313405	5.720620774	5.952069197	5.617027317	5.766611081
ANGPTL1	5.791622803	5.800935778	4.48295365	4.938141795	5.338245278	5.496108632	6.691585663	6.133642258	6.19656726	4.561992716	5.518201295	4.774575344	4.738213403	4.776901883	5.079218073	5.79261319	5.385109556	4.67149111	4.697692715	4.537683091	4.76973235	5.332354672	4.457486309	4.67603348	4.868958963	4.319081938	5.153234888	5.106180513	4.413009699	4.284917106	5.000931966	4.979402674	4.640196205	5.212129895	4.934097416	5.712098772	6.571058843	5.735511491	4.719960652	5.831941124	5.369716924	5.322446284	6.292857272	4.55494182	4.68939485	5.69963187	5.526489053	4.345095208	4.381078652
ANGPTL2	6.427234877	7.618340136	6.875931591	6.47547581	6.953219144	6.842541474	7.412603553	7.061636579	7.151592111	6.623963761	7.093571676	8.456274509	7.413378644	6.898805191	8.356817554	10.8909797	10.45153633	8.765761413	8.843612598	8.682163266	8.711145727	9.234316308	9.603090971	7.532622069	8.585157918	9.079918862	8.989296269	8.073911696	8.957516789	8.27572748	8.522613858	7.405356987	7.997767193	8.688700275	8.050229101	10.15901953	9.446391334	9.827803385	7.823354367	8.259018421	9.265455277	8.05126916	8.992342819	8.026673212	8.559570914	9.314507318	9.128905727	9.983428399	7.571300328
ANGPTL3	3.889649088	3.979960634	3.830168606	3.702242665	3.943087057	3.850256313	3.933230899	3.827312649	3.963275153	4.163148122	3.666568478	3.85608689	3.649292846	3.804865634	3.719630961	3.843352714	3.795796998	3.862365077	3.752687223	4.010019563	3.750088664	3.639786922	3.812888876	3.704527555	3.78090774	3.539959694	3.6268902	3.714705887	3.784838459	3.747910985	3.578209774	3.911338638	3.643341845	3.76595862	3.730659441	3.783081501	3.876383608	3.652711997	3.924662419	3.797277647	3.583899687	3.822736731	3.852047426	3.831555996	3.912355623	3.841953457	3.797633596	3.844039493	3.978086372
ANGPTL4	6.626666745	7.221765003	6.701813425	6.714468965	6.536516766	6.762163094	6.591526355	6.360029913	6.484886954	6.550994002	6.47289533	8.314356559	8.16535829	7.191286192	7.879460465	8.215403102	7.419464815	8.580907254	7.989811813	9.319344926	8.854796151	9.591323737	7.815089277	9.219433283	9.099441929	8.732019167	8.367721254	9.039824449	8.403158957	8.10759444	8.491621804	8.324095693	8.941916991	7.375756878	8.418289073	8.137940088	8.78394201	7.047991565	7.74183382	6.885254468	7.421820634	7.903027392	8.125799348	7.983151454	9.064855425	8.111797551	7.930481177	7.385311578	8.09869728
ANGPTL6	7.736651401	7.340914207	7.760615443	7.700799113	7.74183382	7.590749786	7.622935406	7.560616124	7.228049669	7.635626841	7.46947418	7.65614191	7.775936169	7.684242471	7.62415033	7.691591137	7.86696554	7.761352087	7.61547849	7.69005782	7.510315529	7.878439042	7.546124316	7.478651403	7.595124401	7.572038137	7.58276415	7.535420823	7.695542003	7.571659754	7.654863841	7.293675543	7.641073462	7.622935406	7.444658878	7.843068673	7.443956107	7.475440771	7.70626027	7.539257107	7.476724621	7.45770476	7.587591587	7.489725015	7.698393858	7.353777925	7.552193356	7.380474769	7.681399772
ANGPTL7	4.827015561	4.693167053	4.533093724	4.779272045	5.03416648	4.80659171	4.799642205	4.766438423	4.967263352	4.936076858	4.919105868	4.997128635	4.70580932	4.844628011	4.60599313	4.853932055	4.763381774	5.08013255	4.912481473	4.764934481	4.540260348	4.879662606	4.68104771	4.891151491	4.605000659	4.729574104	4.747944816	4.764747469	4.688993021	4.74247861	4.89003693	4.461253803	4.72384531	4.910262073	4.991508347	4.82335096	4.606774047	4.895494853	4.591702993	5.136532317	4.751532971	4.722640297	4.82335096	4.663613209	4.945758309	4.837384322	4.688040552	4.339243134	4.573498945
ANGPTL8	7.474355495	7.080639806	7.531409212	7.416668883	7.321941169	7.3842729	7.265001187	7.296643083	6.937104772	7.26159183	7.253968141	7.216859877	7.486364967	7.519539751	7.293170402	7.115475418	7.295152245	7.368220782	6.997015875	7.606446452	7.045586178	7.110392186	7.285419344	7.193542141	6.974087931	7.119081503	7.062469472	7.057569244	7.014928695	7.091447147	7.163252696	6.89949192	7.289814054	7.194625598	7.142828781	6.99582167	7.175982563	6.844860762	6.998389924	7.105226182	7.112416382	7.226489427	6.966052786	7.222481455	7.35187824	7.090799299	7.232890784	7.160079793	7.081484387
ANK1	6.239259805	6.021832569	6.131057473	5.925378619	6.09187974	5.938452844	5.997403799	5.921970862	5.847058933	5.898168411	5.980395374	6.208398763	6.115350524	6.193938582	6.147607469	6.774322873	6.532964619	6.381038339	6.397045787	6.402073058	6.09187974	6.166678572	6.223770404	6.126986995	6.389933649	6.385153166	6.194977988	6.297429769	6.390729402	6.397045787	6.355992461	6.052340891	6.196047108	6.23666083	6.250631197	6.265563932	6.333366547	6.637716339	5.851130207	6.379211152	6.418443175	6.355303704	6.175639187	6.292857272	6.227423102	6.222150703	6.348568716	6.145014244	5.996765369
ANK2	5.603765586	5.814396081	5.235403081	5.605477951	5.8401195	5.62113613	6.626350937	5.863129766	6.095675493	5.768890618	5.62232097	6.053815768	5.353757985	5.21561277	5.660241215	6.756022391	5.5948698	5.217703423	5.893189131	5.402464501	5.577078363	6.333366547	5.302343385	5.927795438	5.552514368	5.788169428	6.320842656	5.780375281	5.783555674	6.081747269	6.091566639	5.548276924	6.010854149	5.760809628	6.122321824	6.409175809	5.887289201	6.41357109	6.023786692	6.884409191	6.2356123	5.975166313	6.435543436	5.5725339	5.246111276	6.609041081	6.086530111	5.371298072	6.053979378
ANK3	7.730776946	7.71316159	8.037776091	8.299550131	8.299335779	8.288656171	7.837597982	8.015110365	8.400815152	7.872488557	7.932364949	7.255364752	7.059093429	6.974277799	6.860337861	6.142041429	6.355303704	6.858184733	6.857526379	6.092073911	6.887072444	6.824432654	5.932647474	7.31396613	6.905070783	6.968536123	6.668546223	7.224593887	6.646522457	7.47037025	6.806610248	7.264249423	7.011051133	6.947933131	7.013237443	6.395864095	6.836946301	6.78984599	7.427461023	7.231692115	7.039496665	7.154585939	7.042519252	6.974087931	7.049989271	7.217367136	7.068124252	6.141674645	6.840346823
ANKAR	4.834624874	5.19199999	4.776529131	5.125189801	4.591300472	5.054578491	5.005660702	5.024142302	5.398703191	4.281082796	4.897757843	4.164484523	4.392368979	4.296515486	4.333740846	4.399233896	4.097386551	4.014723131	4.37365933	3.912355623	4.341473972	4.180592548	3.911737508	4.62954086	4.497616824	4.592782041	4.275033528	4.389135668	4.733438503	4.664687775	4.214942701	4.422952077	4.607960613	4.193800563	4.354352669	4.595589736	4.184186606	4.671042018	5.083906823	4.696247346	4.583125239	4.572517854	4.883041929	4.683534684	4.122165481	4.53349865	4.267336572	4.023669623	4.216510643
ANKDD1A	6.679877722	6.530677204	6.615715268	6.541609263	6.626525873	6.357344289	6.195689015	6.498288586	6.353151991	6.398312429	6.451761813	6.622149687	6.6284905	6.686483472	6.761000141	7.138119126	7.008191081	6.892003388	6.53207412	6.719499115	6.657932488	6.79667307	6.659667631	6.385153166	6.544613123	6.816719191	6.589883698	6.399636669	6.626199954	6.538157348	6.515012934	6.289044184	6.558252082	6.295702183	6.507672739	6.506366811	6.620943725	6.481582467	6.334739264	6.683471951	6.703733992	6.569719765	6.576438586	6.798414811	6.73799174	6.777662599	6.881714613	6.802088033	6.621826379
ANKEF1	6.538842558	7.267121219	7.284046533	7.073016674	6.975596637	7.228443827	6.795481646	7.356248044	7.402721576	7.054876741	7.040318765	6.734862027	6.472740637	6.542737778	6.623166038	5.568964859	5.97890983	6.930270619	6.157078232	5.844423241	7.258002116	6.424826961	6.358669187	6.895321754	6.960311183	6.730667806	6.596679226	7.272098933	6.512830665	7.297578791	6.539511924	7.414383539	7.011201789	6.962791434	7.047635939	6.684118637	7.026426612	6.816217566	7.569146196	7.071578029	6.666256386	7.151997049	7.038319855	6.334913523	6.458340938	6.881714613	6.932237652	6.045091451	6.797456943
ANKFN1	4.883590405	4.742286669	4.950348694	5.15062981	4.947230394	4.8287171	5.07341133	5.272487459	5.012097001	4.593419654	4.759020816	4.779493296	4.832212954	5.017352035	4.90280929	4.449608826	4.859015993	4.830618808	4.633871926	5.087710297	4.706949144	4.713998296	4.638388714	4.732874523	4.766865197	4.842059702	4.614716472	4.822965874	4.893277262	5.027316788	4.882110805	4.677840885	4.764127726	4.756586231	4.745281644	4.46743273	4.850755718	4.662272372	4.596457464	4.80260675	4.941532312	4.639965397	4.719781759	4.699053579	4.76973235	4.565888701	4.79944316	4.606540412	4.984726351
ANKFY1	8.327729341	8.470082198	8.358277678	8.321281513	8.600891398	8.378174972	8.352760658	8.313057987	8.414076747	8.232953368	8.36794663	8.62581723	8.530917817	8.491182649	8.510479404	8.46757958	8.393145227	8.664413042	8.511435355	8.548990195	8.645411883	8.419262366	8.283900532	8.446939459	8.397426498	8.374971479	8.521923816	8.701650522	8.659917782	8.72099903	8.637679131	8.839399401	8.582470252	8.436092689	8.446222652	8.26417422	8.381441309	8.545839784	8.455594863	8.546568501	8.183828926	8.41270045	8.585867003	8.527341594	8.588317319	8.613643697	8.517279973	8.408335437	8.62868339
ANKH	8.787416893	8.907738569	9.657387269	9.349098894	9.367808978	9.59225554	9.157204009	9.16926674	9.599608913	9.392851232	9.242385929	8.301019186	8.286954978	8.322986929	8.157716235	7.714545164	8.286111087	8.043712643	8.280037006	7.780309427	8.31475572	8.193229708	7.840528131	8.333758724	8.574617625	8.417428376	8.230025213	8.174339143	8.243537465	8.033965193	8.445995903	8.436990253	8.255640629	8.86826499	8.424018991	8.364033063	8.014496964	7.938920354	8.394320031	8.716578097	8.567184505	8.707701875	8.177076902	8.573371895	8.366103509	8.11105915	8.357873521	7.797556	8.314356559
ANKHD1	9.102666164	9.095868471	9.064532308	8.96872352	9.102363837	9.190855945	9.11433628	8.914729349	9.051320946	9.072805653	8.97734352	8.920578028	9.064532308	9.079593205	8.956094255	8.899086474	8.908331708	8.971485357	8.910914798	8.700095571	8.754488067	8.861570276	8.681921807	8.955523595	8.784150341	8.779133045	8.775916475	8.868534262	8.912403427	8.744755766	8.900207384	8.876878464	8.848286879	8.651007005	8.8313781	8.705308721	8.732567324	8.457641892	8.790653843	8.926810325	8.586618041	8.959034664	8.738471251	9.062368777	8.847813807	8.887695615	8.924726874	9.034247222	8.860702578
ANKIB1	9.579848711	9.653641163	9.587128422	9.614375559	9.602126604	9.462720092	9.794181327	9.718208737	9.837114979	9.703306363	9.698858561	9.150553428	8.881352416	9.07720317	9.088354849	9.241220498	9.47350221	9.430652721	9.288650158	9.104664752	9.434893479	9.329223875	9.282636335	9.326841818	9.277303916	9.229545645	9.330192194	9.396423258	9.491059283	9.25125536	9.331270921	9.194057348	9.239518507	9.448927306	9.528982441	9.394881341	9.659899456	9.384001764	9.673765563	9.664025075	9.516476983	9.708935137	9.498685227	9.556103595	9.408096282	9.609633146	9.62032264	9.143425211	9.207628958
ANKLE1	6.833787112	6.39515899	7.005051751	6.700322989	6.819231808	6.493917479	6.316854557	6.600114362	6.4409547	6.5218041	6.71004948	6.698780993	6.71740498	6.559233374	6.46657603	6.792933639	7.018429132	6.70286563	6.908839622	6.694988304	6.61861659	6.670187411	6.599322444	6.40734925	6.659194496	6.412900983	6.624977036	6.603881928	6.609855527	6.306961731	6.777662599	6.474459106	6.577145237	6.46781255	6.615045244	6.452607588	6.645256908	6.496319706	6.307483343	6.322116473	6.630665264	6.325912829	6.428946858	6.577970994	6.890648195	6.492226071	6.560662465	6.413225095	6.663385856
ANKLE2	6.392042886	6.338766534	6.451401482	6.274620596	6.39360932	6.170125853	6.318112611	6.301334668	6.200692232	6.10593244	6.10593244	6.137047562	6.162600528	6.246841432	6.103896128	6.135372262	6.040284701	6.095495613	6.139789989	6.280794114	5.971513099	5.898000939	6.133340129	6.030714776	5.939247525	6.062031149	5.848031048	5.845087475	6.136387318	5.852684443	5.815060264	5.54378924	5.972664733	6.225471392	5.913089502	6.291371349	5.977447721	5.801480217	5.89904512	6.176617151	6.209074061	5.819561697	6.002387933	5.935976674	6.25144939	5.838626525	6.071718582	6.383662123	6.29780325
ANKMY1	7.450369231	7.266268643	7.448059358	7.417733319	7.496907763	7.45324721	7.314480903	7.313644545	7.160079793	7.240409512	7.370633341	7.282869239	7.082693648	7.149318835	7.002980387	6.94809422	7.191617521	7.148991763	7.134144735	7.030363925	7.041161358	6.967549264	7.124037417	6.947933131	6.981112349	6.892862929	6.751104753	6.994211104	7.15018955	7.078208407	7.028183255	6.983698859	6.985024433	6.851334915	6.850374804	6.659838158	6.802270478	6.735516527	7.046785829	7.086173709	6.906071057	6.96772622	6.762014845	7.165278898	7.045930687	6.925488342	7.233985165	7.112109492	6.9133605
ANKMY2	7.877178251	7.951189197	7.54195934	8.00555269	7.980269761	8.031029054	7.616694166	8.059408571	8.041578329	8.002691793	8.086957932	7.159346493	7.471695107	7.618516862	7.538350031	6.641420523	6.896183193	7.036332249	7.115145507	6.847009285	7.42107188	7.058587811	7.10194457	7.445823816	7.310986462	7.296806977	7.296316452	7.744113098	7.249627719	7.642853979	7.441028226	7.718630921	7.330694765	7.173163535	7.246281789	7.054876741	7.34021742	7.211829524	7.423098722	6.953729425	7.258166611	7.478651403	7.181794036	7.304552681	6.916140869	7.393954523	7.230978009	7.02484772	7.209236402
ANKRA2	6.922817298	6.972568816	6.601095296	7.208238778	6.365459913	6.95530303	6.714814872	6.942525465	7.409624213	6.438523681	7.011352697	6.147607469	6.036303732	6.182620887	6.685433996	6.010854149	6.290891633	5.993588365	6.740563504	5.926653139	6.544613123	6.628134216	5.773652177	7.048472359	6.989594585	6.555795571	6.721847138	6.918850727	6.584848878	6.814825523	6.674769572	6.721847138	6.638731969	6.196897875	6.294709636	6.221330467	6.799890177	6.228580667	6.812972327	6.443657569	6.461907696	6.625836503	6.655753324	6.606117743	5.932824763	6.858972633	6.153215798	5.880266932	6.324251233
ANKRD1	5.279113532	5.227567073	5.035538819	5.086203597	5.024142302	4.799063485	4.983993855	5.072704624	4.912066621	4.920231649	4.788688281	4.960755997	4.840629834	4.990369499	5.15062981	4.919862834	5.045189629	5.089714495	4.899853625	5.239447824	4.824864434	4.945136336	5.20085135	4.814541226	4.903405604	5.035397446	4.890232131	4.919105868	5.16246682	4.874646244	4.920802107	4.698856209	4.696048879	5.019124329	5.094085402	4.862176086	5.024528667	4.855889817	4.843912177	4.8089348	4.783599928	4.895116722	4.948767201	4.866431184	4.947919375	4.668124113	4.854297714	4.7248263	4.819344909
ANKRD11	8.1184331	8.137094215	8.48455347	8.172794483	8.398647531	8.377730979	8.203720353	8.26222456	8.24371539	8.252926292	8.311401935	8.550536658	8.527341594	8.45494094	8.354556177	8.562043243	8.55866988	8.481513371	8.428550097	8.658370151	8.323434065	8.296112247	8.470082198	8.248181982	8.200697945	8.358078765	8.153186569	8.158566195	8.327091369	8.241229812	8.440115003	8.33223331	8.317863746	7.924350379	8.112881278	7.84152653	8.197354947	7.918925371	8.221734316	8.47616931	8.27956913	8.269355736	8.302600715	8.443951829	8.386997818	8.231517609	8.433563738	8.615726312	8.245493445
ANKRD12	8.772990532	8.954339505	8.588784698	8.704241501	8.586389104	8.655537791	9.200731247	8.912403427	9.197152502	8.748240603	9.158779519	8.568934842	8.274278968	8.507370204	8.659134352	9.197152502	8.750462066	8.573125083	8.560789436	8.843873935	8.579407001	9.145032456	8.647530925	8.684224468	8.54467799	8.590420542	8.865212691	8.386349868	8.798907218	8.480773277	8.560270536	8.255242972	8.532676487	7.884807749	8.394755179	8.570596066	8.97820675	8.051048485	8.708205886	8.893559364	8.747067055	8.843612598	8.847006438	8.617861543	8.468975992	8.7460612	8.469862163	8.975853403	8.775916475
ANKRD13A	9.411694595	9.399173636	9.195091982	9.477993116	9.335320557	9.144389882	9.123078979	9.28725412	9.384373656	9.08266298	9.306379071	8.943068974	8.742870462	8.809161057	8.911235928	9.347870231	9.176203411	8.949764633	9.420147389	9.108138044	8.581957501	9.162384227	8.421030468	8.864638872	8.798595599	8.882844408	9.393663612	8.820123051	9.165336343	8.627571797	8.91300249	8.723114729	8.931607453	8.549722403	8.767404872	8.767109601	9.028906465	8.755053178	8.909851624	9.212801994	9.006280763	8.900207384	8.851521918	8.965478298	8.730980365	9.049316144	8.602790783	8.732019167	8.646222616
ANKRD13B	7.360039533	7.17963466	7.487481805	7.402885963	7.183800749	7.239389579	7.090448961	7.142322116	6.986365425	7.040995213	7.007475801	7.331255434	7.2063625	7.294395014	7.077866019	7.392697563	7.374431032	7.026602127	6.943739281	7.245095941	6.949232087	7.158137958	7.220540187	6.869485157	6.956237308	6.873905769	6.713487101	6.991915618	7.13035083	6.949753191	7.034718498	6.968901172	7.012225391	7.158635025	7.030172897	6.898986914	7.045930687	7.024344053	6.929226525	7.143962768	6.977904168	6.982818848	7.035715811	7.135928009	7.185349826	6.915639644	7.0040108	7.101429117	6.986194184
ANKRD13C	8.379775579	8.562524561	8.65150997	8.462081442	8.387192945	8.429917567	8.540625149	8.586618041	8.79303993	8.562524561	8.612179695	8.136063083	7.972488631	8.22020262	8.196767291	7.940951208	8.052301368	8.103318064	8.06262791	8.092298411	8.550536658	8.334223631	8.319394145	8.14483319	8.409261182	8.185400586	8.151548026	8.256057055	8.237928853	8.443739819	8.124166278	8.452158487	8.256057055	8.639958626	8.2598936	8.25009898	8.26894694	8.293497635	8.47143415	8.386997818	8.435235383	8.480084842	8.389507701	8.367494054	8.392676531	8.277821298	8.226723888	8.09869728	8.254797536
ANKRD13D	7.206868686	7.342815442	7.170919037	7.081815299	7.051833999	7.145217102	7.152186322	7.022627518	6.954829673	7.277472477	7.176655611	7.646009608	7.451909364	7.521915574	7.43617657	8.104093756	7.782755122	7.724099933	7.726198012	7.689183277	7.356601137	7.725252409	7.719738835	7.470019819	7.401686244	7.365421105	7.554279447	7.248757345	7.64997269	7.31380103	7.529029782	7.357433406	7.419302299	7.062305404	7.105879285	7.29171093	7.464441992	7.348258676	7.249143551	7.316928848	7.376844927	7.145703173	7.299939295	7.438754384	7.453594956	7.440071282	7.398553608	8.20503864	7.651831134
ANKRD16	5.854264807	5.725934915	5.795088466	6.008630705	6.155027639	6.153871719	5.784836967	5.914399783	6.044442497	5.876990323	6.223589767	5.865002577	5.709568633	5.713424772	5.73077164	6.618461258	5.83489843	5.76027712	5.876812986	5.571124205	5.811774852	5.837916328	5.750042901	5.96084139	6.080724143	5.931306087	5.886658918	6.049790558	6.209533952	5.614459498	6.111708001	5.901343426	5.993938103	5.626624758	6.146634346	5.725768689	5.880432134	5.900542273	5.849010007	5.840781984	5.803135948	5.763912237	6.110884737	5.8827416	5.589358456	6.431815714	5.836754991	6.278916219	5.956949618
ANKRD17	9.493269779	9.554364683	9.221835202	9.427936943	9.422052855	9.334976566	9.698410079	9.397652416	9.515566074	9.517770145	9.429067931	9.273774198	9.286214576	9.489075066	9.255167129	9.359810692	9.301459485	9.364415529	9.300741561	9.041716781	9.266832388	9.300398934	9.357867318	9.254872909	9.235332005	9.246393935	9.252545648	9.199164123	9.335320557	9.298871087	9.2288963	9.313045859	9.282971257	9.197152502	9.415470354	9.125113228	9.26956564	9.162384227	9.430652721	9.556103595	9.225861623	9.557491416	9.359016404	9.424138544	9.398783305	9.43821255	9.499964819	9.538825043	9.303617597
ANKRD18B	4.981550163	5.168254884	5.130604663	4.800019691	4.963519397	5.06414113	5.364908974	4.971012375	5.148451057	4.968174491	4.996724078	5.273322608	4.950717366	5.12078489	5.018033545	4.52316519	4.78264341	4.981031305	4.916210833	5.023593988	4.863479162	4.87031549	4.998619433	5.339087657	4.818465687	4.673729165	4.449423206	5.023230988	4.82009199	5.087710297	4.782852877	5.224740051	5.032313658	4.680660705	4.556245175	4.421740788	4.797293286	4.325276492	4.555830544	4.714422032	4.325276492	4.488333712	4.860723548	4.98008145	5.045189629	4.87031549	5.176385924	4.60367619	5.354997196
ANKRD2	6.80477642	6.512830665	6.995084562	6.708048057	6.74143222	6.58502213	6.466424143	6.502906091	6.26996116	6.510155915	6.584501616	6.598322589	6.949904692	6.960311183	6.549812214	6.970614132	6.640102748	6.706696362	6.415058486	6.707383986	6.496319706	6.523410109	6.724091579	6.405808769	6.571233652	6.422200468	6.361522521	6.680411206	6.436354628	6.316997578	6.494927108	6.243370689	6.440079602	6.691429018	6.581863989	6.656742161	6.495621792	6.386150899	6.259889971	6.319297411	6.61861659	6.419978793	6.375799149	6.682341376	6.723921298	6.335238839	6.525433785	6.547943852	6.502906091
ANKRD22	7.471843428	7.875096432	8.88943408	8.369055674	7.980787508	7.046435043	8.01287474	7.897889604	7.455741017	7.647890482	7.953986493	9.541585421	9.313753105	9.266832388	8.777198671	8.166175102	7.796416246	9.490343526	8.999360694	9.299642932	9.688127776	8.840228323	8.483638234	9.26047259	9.310631091	9.593526841	9.119899864	9.25221771	9.238842962	9.376320247	9.692930602	9.827803385	9.47313045	9.40193332	9.138756647	8.960226546	9.784589011	8.989651001	8.803159408	9.164766958	8.2189607	8.845031989	9.425368905	9.66339652	9.886120836	9.554745417	8.986304176	8.193631722	9.242036748
ANKRD23	6.876071172	6.784425162	6.844860762	6.770564351	6.792625752	6.956423146	6.60266664	6.91369111	6.704739782	6.68126367	6.827386696	6.64443056	6.97357376	6.98854433	6.74627301	6.96149654	6.800587123	6.59305839	6.639078635	6.536829299	6.763750282	6.793952175	6.542287424	6.63237972	6.70130923	6.698300497	6.385494822	6.476283508	6.573457715	6.573270944	6.779622498	6.678464922	6.601620678	6.526964298	6.563532657	6.542287424	6.573818017	6.388107617	6.555303354	6.570717658	6.715134856	6.741794014	6.520308084	6.849875205	6.695497192	6.531060593	6.700986596	6.689373113	6.538518504
ANKRD24	6.965693154	6.826095687	6.967026757	6.739504013	7.085336908	6.918317063	6.9393101	6.88658607	6.561671891	6.824589961	6.834301084	6.856072245	6.987410356	6.925809957	6.675400618	6.866322534	6.940511651	6.946443196	6.767483223	7.080639806	6.718572135	6.671191418	6.83829755	6.726252937	6.580527435	6.661059559	6.35681745	6.691739604	6.603515221	6.681591819	6.669355791	6.534869942	6.537020667	6.788235141	6.767336579	6.42644328	6.748001145	6.503806482	6.570562169	6.623003232	6.696478827	6.797291559	6.357142864	6.740563504	6.91683978	6.53667803	6.781875192	6.691893195	6.512184277
ANKRD26	5.793632476	5.753252523	5.422938592	6.069653111	5.657789951	5.667773298	5.952903575	5.874947519	6.343314595	5.692574918	6.005486895	5.601974081	5.500558242	5.408433449	5.738069861	6.125612819	5.518201295	5.059506606	6.065459289	5.082469542	6.086214121	5.979394995	5.458820634	6.182620887	5.894358442	5.629079106	6.068804908	5.998128296	5.962822555	5.994290389	5.743063942	6.033350678	5.75541593	5.338086461	5.460279687	5.662954182	5.6584514	5.549677208	5.79296651	6.051128456	5.670670216	5.739231324	6.012126559	5.376337748	5.005485121	5.938612736	5.806521644	5.776603314	5.647332938
ANKRD27	8.595258089	8.584243393	8.432602897	8.47143415	8.657528998	8.775663188	8.457148351	8.638683642	8.562043243	8.511903601	8.765480058	8.262015213	8.263507316	8.635764607	8.199456337	8.185400586	8.101371882	8.002499535	8.367279583	8.000286078	8.174128244	8.030242374	7.788422111	8.358671414	8.245279413	8.077093233	8.190433746	8.374100661	8.237704408	8.058850669	8.434301414	8.277380883	8.40723853	8.245493445	8.286753598	7.973061109	7.925775025	8.100812032	8.413852859	8.365705629	8.233378353	8.483638234	8.217065004	8.256720134	7.722167134	8.141199019	8.089137859	8.120317023	8.201973287
ANKRD28	8.503557128	8.75314039	8.477066634	8.809161057	8.844455787	8.838548273	8.888279742	8.718448598	8.882254266	8.806890804	8.783171162	8.418289073	8.201973287	8.330416259	8.570127934	9.549921331	9.317534244	8.664713123	8.491384197	8.258796799	9.220463749	9.931892334	9.361404611	8.82717584	8.727135251	9.297070545	8.832188855	8.742344182	8.880325736	8.65269891	8.707939684	8.394990927	8.80341854	8.547333356	8.65269891	8.710040703	9.108384927	8.552149822	8.843313665	8.641756699	8.717858684	8.574617625	8.657528998	8.809927031	8.902587331	8.894909032	9.174911854	9.484320655	8.533167227
ANKRD29	5.785628791	5.687884612	5.314273548	5.621991776	5.581690179	5.550944511	5.295363901	5.621813892	5.888596603	6.075159529	5.412924743	6.01680947	5.418124747	5.512584802	5.715737397	6.595975437	5.729641153	5.732071575	6.507179879	5.728917461	5.654976541	5.933679278	5.822795358	6.245202834	6.051981673	5.987434254	6.765535764	5.606362272	6.225804497	5.55235403	6.505023628	5.382095582	6.087256505	6.085529503	5.959793742	6.451244571	5.660050868	6.235790571	5.708005259	7.022807476	6.156049133	6.528401698	5.848861761	5.774509236	5.645779595	6.070175355	5.976645736	6.072239704	6.229052755
ANKRD30A	4.254959019	4.290430071	4.251345797	4.014374506	4.119893748	4.026823791	4.332746648	3.968394257	4.201763337	4.370837004	4.212471796	4.199850415	4.046600965	4.157116123	4.172930823	4.086991709	4.274823341	4.347525572	4.105218646	4.384457866	4.097700451	4.106880466	4.293987136	4.109297087	4.006565995	4.201763337	4.120444637	4.221296092	3.979375675	4.014374506	4.380121091	4.050472617	4.325491499	4.323235864	4.224634795	4.104353616	4.183374105	4.099463236	4.03736763	4.288182745	4.508656625	4.14563615	4.129585106	4.281881113	4.222680513	4.060066284	4.18029856	4.156581356	4.469863582
ANKRD30B	3.394014315	4.042000301	3.216259922	3.474665952	3.452366674	3.163914357	3.616192903	3.643341845	3.460381964	3.104149625	3.463454103	3.43167265	3.587232654	3.423631879	3.523973753	3.434940072	3.679371068	3.432166965	3.421883665	3.939209253	3.481300225	3.444943203	3.510249359	3.184743132	3.414793307	3.237383901	3.392546028	3.640993749	3.209315887	3.223816553	3.471374954	3.207523668	3.348296484	3.404001601	3.451320176	3.378009053	3.527494954	3.447181521	3.5473746	3.494901594	3.755303872	3.49715926	3.381793541	4.102462059	3.614982141	3.359309317	3.459916856	3.449436803	3.915523198
ANKRD31	4.839779402	4.512643694	4.66206253	4.771136139	4.64402131	4.616080034	4.509575271	4.626411898	4.600245178	4.484429886	4.533710718	4.518107123	4.489886001	4.496963284	4.385379974	4.40579898	4.562195055	4.567180357	4.501595986	4.560930647	4.465311286	4.522024594	4.656660625	4.435269284	4.587707635	4.699420547	4.593587382	4.464425239	4.513974048	4.853522861	4.547858124	4.716734353	4.799832683	4.454732816	4.56825384	4.353105543	4.638199618	4.784367242	4.314700138	4.503120645	4.484020603	4.429336109	4.25578061	4.288944855	4.528156299	4.493204163	4.473841749	4.642387448	4.638589897
ANKRD33	6.070484294	5.842099171	6.203586417	6.165426863	6.079604321	5.88124409	5.845408547	5.974154164	5.511384286	5.702201291	5.795941085	5.986124503	6.104215888	6.100496052	5.940279863	5.849783795	6.13055927	5.902390935	5.70990612	6.10034128	5.730607142	5.720807237	5.892306631	5.764109648	5.85813971	5.680957446	5.512421732	5.994786861	5.721478919	5.631042908	5.931499361	5.67345685	5.691416063	5.951164667	5.918654089	5.560192965	5.980234297	5.705086253	5.826495759	5.719794978	5.945061093	5.73605911	5.790986056	5.838626525	6.014610579	5.764632728	5.98642792	5.603933506	5.435749403
ANKRD33B	7.601312787	7.182695816	7.448432598	7.289604393	7.514398569	7.53388968	7.334896627	7.383452323	7.02715339	7.326098348	7.270949497	7.420541803	7.566464587	7.557626843	7.453405697	7.75170603	7.536091385	7.416504354	7.267940592	7.418469363	7.123855948	7.279751856	7.342479689	7.131382708	7.20942495	7.1791015	7.244014905	7.377490087	7.217525438	7.030738212	7.305381407	7.054063643	7.32000153	7.356248044	7.17963466	7.2940296	7.273034131	7.158464832	7.203949585	7.230978009	7.284217043	7.33881735	7.046785829	7.494496267	7.450912506	7.057920899	7.438511339	7.335622887	7.193370039
ANKRD34A	6.478847443	6.396548572	6.548971281	6.319297411	6.261212501	6.262371247	6.268907901	6.19656726	6.059927876	6.38120969	6.369515263	6.162600528	6.249953518	6.420315604	6.212407966	6.312021419	6.379691126	6.157718176	6.175304859	6.360171363	5.909911491	6.017614546	6.266605372	6.045222419	6.061211094	5.991201228	6.159606187	6.165092211	6.222506898	5.935239463	6.338766534	6.026192627	6.280648795	6.479505461	6.153052052	6.262703971	6.149175004	6.120325507	6.057020584	6.024740466	6.383466077	6.140135352	6.217010567	6.412402787	6.374088031	6.06614363	6.256417879	5.955003718	6.00358145
ANKRD34C	5.516814421	5.14790924	5.729933882	5.340842018	5.473536745	5.396262411	5.138678492	5.24630757	5.072370804	5.1199157	5.054016573	5.586402578	5.59538415	5.641537203	5.323922554	5.402821921	5.601051458	5.403686033	5.222600684	5.771148948	5.1436934	5.169399091	5.550576485	5.343112977	5.286168722	5.464168203	5.022878977	5.246486319	5.207033254	4.858434054	5.348028212	5.040539988	5.082625494	5.388228487	5.272487459	5.38546309	5.4438122	5.010889572	5.183374667	5.057704595	5.218239002	5.188884981	5.163665682	5.345502586	5.78451512	5.298728614	5.45478502	5.321014885	5.350328435
ANKRD35	5.6646422	5.384161482	5.417018918	5.772497806	5.76293066	5.469534485	5.292546173	5.700516379	5.284752535	5.449510317	5.384332288	5.705086253	5.670179503	5.687510426	5.484803429	5.756775634	5.836922798	5.926979544	5.739557534	5.558646547	5.458820634	5.692574918	5.539571571	5.40107684	5.465402048	5.462541891	5.544132049	5.72222519	5.658120399	5.389100714	5.511163893	5.325296155	5.563500628	5.624982409	5.675337315	5.728097676	5.651895116	5.708511271	5.523744037	5.463403058	5.565010926	5.576931735	5.650166287	5.634185697	5.692913014	5.556935717	5.618931121	5.613080761	5.654342155
ANKRD36	6.852680525	7.549804711	6.90973701	6.973761158	7.391873201	7.115948637	7.427278331	7.455004807	7.054063643	7.179281235	7.552919072	7.143484384	7.532834059	7.36311058	7.686628426	8.534632119	7.632437123	7.010762587	7.781098199	7.184655131	7.525665289	7.899743394	7.984357979	7.672043371	7.236659152	7.682760018	7.657032616	7.602756411	7.623455607	7.350347732	7.555046551	7.518067684	7.905462002	6.345691709	6.95151116	6.95151116	7.656684125	6.78068329	6.788081265	7.182362532	7.416119765	6.964361039	7.209072884	7.568266691	6.91247317	7.545771054	7.400976643	7.843260088	7.526416806
ANKRD36C	6.238611648	7.190785961	7.127013892	7.560249306	6.746645077	7.135928009	7.353598896	7.327367676	6.473494252	6.254847205	7.139395826	6.669675226	7.762858647	7.999879016	7.595838144	7.400251164	6.230209749	6.292329688	7.248411478	7.507321527	6.569517164	7.227182902	7.614946887	8.264799488	7.332806757	7.418945307	6.887429204	7.234733681	7.473786228	6.408220653	6.807739755	7.43727058	7.868683691	5.008650892	6.965366293	6.087065395	6.720685928	6.383818889	6.991540257	6.44651903	6.453559221	6.907639473	7.173542414	7.562458016	6.910266763	6.717537996	7.05994142	7.548161879	7.073016674
ANKRD37	7.466145145	7.186334342	7.607185836	7.510488452	7.438511339	7.837597982	7.574475423	7.237705776	7.529720935	7.211829524	7.095742378	7.374568584	7.523684508	7.071754283	7.581380917	6.882892495	6.970971568	7.649420845	7.566065472	8.040034256	7.149318835	7.704215307	7.213611493	8.052873865	8.108394149	6.885904329	7.866166922	8.27197953	7.521547726	8.136269913	7.808871686	7.789159747	7.671486716	7.391474788	7.484178835	7.336985055	7.247683951	7.066928441	7.583867886	7.0520048	7.336841014	7.406611701	7.57825397	7.42637928	7.659021734	6.998215398	7.228595679	7.298294754	7.626089528
ANKRD40	8.766525036	8.812103448	8.953145191	8.77484883	9.000561793	9.045510891	8.897686757	8.961152989	8.888001876	8.984993353	8.986304176	8.821552914	8.85848752	8.939807894	8.886569941	9.317124684	9.201402673	8.585398922	8.872136914	8.855077117	8.594480796	8.858758906	8.838548273	8.847580737	8.802073905	8.762879741	8.849420445	8.847304776	8.667473139	8.570127934	8.820388893	8.916457076	8.776154282	8.853189907	8.96809604	8.894111145	8.811843482	8.895463815	8.754769503	8.964193756	9.136738667	8.922299853	8.901680291	8.848024991	8.868822942	8.93693092	8.818954234	9.098842069	8.692059217
[truncated: 15,666 more rows]
[truncated: 59 more columns]
