# Supplementary material for: Screening of characteristic genes in ulcerative colitis by integrating gene expression profiles
Source: BMC Gastroenterol. 2021 Oct 30;21:415. doi: 10.1186/s12876-021-01940-0 (PMC8556884; doi:10.1186/s12876-021-01940-0)
Supplement: Supplementary file 1 — Additional file 1. Standardized expression level files of GSE26387, GSE26440, GSE13904 and GSE4607. [file 12876_2021_1940_MOESM1_ESM.zip › GSE65114-commonR2.txt]

ID	Healthy	Healthy	Healthy	Healthy	Healthy	Healthy	Healthy	Healthy	Healthy	Healthy	Healthy	Healthy	UC	UC	UC	UC	UC	UC	UC	UC	UC	UC	UC	UC	UC	UC	UC	UC
2-Mar	7.270125714	7.166490714	7.143375357	7.289080357	7.2997675	7.517061071	7.497534643	7.2748125	7.669224643	7.348805357	7.426811429	7.399517143	6.800703929	6.731963929	6.5532875	6.982771429	7.368718214	6.889943571	7.257804286	6.717391071	7.992427143	7.055383393	7.079917143	7.501779286	7.410776786	6.250389286	6.720485536	6.568760357
3-Mar	7.172035357	7.526225714	7.296416429	7.187214286	7.547181429	7.655485714	7.885228571	7.279646786	7.308498929	7.477434286	7.733361786	7.607713571	7.044327857	6.996050357	7.043074643	6.666998571	7.453748571	6.754514286	6.748801786	7.624363929	7.423211429	7.321544286	7.253843571	7.371023393	7.255407857	7.085379286	7.138596071	6.881132143
4-Mar	5.324009286	5.230647857	5.627349643	5.361191786	5.265003214	5.165999286	5.456786429	5.141051786	5.614092857	5.656939643	5.832343214	5.50279	5.394544643	5.636841786	5.337455714	5.457436429	5.403863571	5.117758214	5.3222075	5.795356786	5.183868571	5.066242321	5.429148929	5.604376786	5.270634286	5.650371071	5.537689643	5.412895714
5-Mar	8.090009286	7.873358214	7.813961429	7.888307857	7.949733214	8.145976429	7.959681429	7.8298075	8.265754286	8.027463214	8.333338571	8.117101786	8.037574643	7.819655	7.506791429	7.539924286	7.960275	7.853785	8.02449	8.288538929	8.186353214	7.897225357	7.780302857	7.9489575	7.960841429	7.721016071	7.8008875	7.755763214
6-Mar	10.39678214	10.43883571	10.46971429	10.40207857	10.65469643	10.79896429	10.67725714	10.45128214	10.54054286	10.52134643	10.78225357	10.57495714	9.989839286	10.08970714	10.02001821	10.00592	10.19785357	10.47150714	10.63486071	10.54492143	10.47945357	10.22214286	10.305025	10.25591071	10.29302857	9.950520714	10.224725	10.0129675
7-Mar	8.173498929	8.688596429	8.6862575	8.460534286	8.731182857	8.955133214	8.741393571	8.655313571	8.807193214	8.794379643	8.847993571	8.810318214	8.296613214	8.4137225	8.261399643	8.505013214	8.898712143	9.335459643	9.0143625	8.528949643	8.862802857	8.761346071	8.912233214	8.688165357	8.444338929	8.651219643	8.876258929	8.573029286
8-Mar	8.448631429	8.410794643	8.231042143	8.451889286	8.5148425	8.734764286	8.466482857	8.433914286	8.478821429	8.526850714	8.3237275	8.538921071	7.393855	7.791534286	8.096301429	7.877134643	8.175497143	8.155074286	8.139673214	8.593895357	8.547981429	7.906357857	8.155533929	8.093181786	8.479849643	8.02673	8.082384286	7.939484643
9-Mar	5.587778929	5.721407857	5.540454286	5.717590536	5.698995714	5.510413571	5.46724	6.013459286	5.893536786	5.777172143	5.714339643	5.647900714	5.907798214	5.435680714	5.596223929	5.659496429	5.826154286	5.70489	5.443765357	5.584977143	5.720130357	5.613573929	5.864496071	5.565562143	5.473646786	5.565200357	5.672978214	5.545926786
10-Mar	4.260932857	4.234515357	4.158715714	4.057939286	4.352964286	4.441428571	4.453909643	4.227682143	4.251018929	4.1395325	4.143268929	4.253565714	4.476763571	4.082478571	4.152246786	4.180366071	4.0316875	4.262882679	4.485741071	4.283682857	4.318221429	4.563670714	4.190725	4.46222	4.184510714	4.044936071	4.278477321	4.311700714
11-Mar	4.115959286	4.192415714	4.134865357	4.0124825	4.11395	4.215490357	4.058268929	4.240053571	4.260473929	4.424396429	4.002991964	4.044778571	3.76537	4.20492	4.253565714	4.084343929	3.774282857	4.207472143	4.213209643	4.326545714	3.883755357	4.494363929	4.685638571	4.112590357	4.090807857	4.184730714	4.074283214	4.326953571
2-Sep	8.744285357	8.6377575	8.685731786	8.749227857	9.170513214	9.082545714	9.009592857	8.974837143	9.182966429	9.248833214	9.476571071	9.180880357	8.758327857	8.907713929	9.022226786	9.018408214	8.8925	9.048700357	9.104607143	8.557037857	9.013632143	9.236042857	9.1108575	8.901785714	8.597935714	8.673440714	8.986157857	8.850393214
3-Sep	5.91045	6.241635357	6.206207143	6.183307857	5.575343214	5.72589	5.715865714	5.501915714	5.757676786	5.921905357	5.917687143	6.05005	6.391781786	6.342368929	6.261907857	6.087265	6.279235	6.798745	6.011205714	6.152787143	5.908343214	6.349649286	6.389101786	6.055067857	5.881948214	6.182527857	6.019566071	6.138137143
4-Sep	4.8102575	5.443951786	4.817282143	5.094097143	4.6242425	5.083132143	5.267293929	4.9863175	5.2916025	4.862828571	5.3986775	5.230721429	5.348957857	5.332521786	5.441071786	5.529201071	5.100128214	5.537776786	5.527956786	5.272026429	5.478713929	5.74966	5.6479925	5.359111786	5.225412857	5.242126071	5.404490714	5.2772875
6-Sep	7.364484286	7.209609286	7.651983214	7.395960714	7.460786429	6.758322857	7.406413929	7.214476607	6.961007143	6.727219643	7.038921429	6.912982143	7.361007857	7.434984286	8.195815714	7.753736071	7.458348571	8.345561071	7.671181429	7.342439286	7.433435714	7.917270714	8.112173929	7.056747857	7.2127325	8.194972143	8.358578214	7.763099286
7-Sep	6.509803571	6.690285357	6.721722143	6.698007857	6.874383929	7.328784643	6.699648571	7.20216	6.623503214	6.935011429	7.224179286	6.741257143	6.481042857	6.656051786	6.871125357	6.940777143	7.017257143	7.2721175	6.955639643	6.970881429	7.035005714	6.874585357	7.041776786	6.846850714	6.6522875	6.694506429	7.018544286	6.895011786
8-Sep	6.151085714	6.058438571	5.876815	6.063878571	6.159787857	6.022922857	6.249727143	6.117407143	5.936339286	6.008385714	6.053043571	6.008537143	5.572682857	5.838858214	5.93087	5.825864286	6.028313571	5.965553571	5.923898571	6.458805357	5.903583571	5.88663875	5.920655179	5.991368214	5.907644643	5.944383214	5.8054475	5.934818393
9-Sep	8.278267143	8.312218571	8.267619643	8.223875	8.337559286	7.889293571	8.404560357	8.318358571	8.081711429	8.055805	8.007801429	8.015895	8.815852857	8.638825357	8.846401786	8.660556786	8.256697143	8.690708214	8.463786429	8.550889286	8.543826429	8.374138571	8.49666	8.644595714	8.210835714	8.609078214	8.564628214	8.601411786
11-Sep	7.280133214	7.210139643	7.399087143	7.232073214	7.489958571	7.509486429	7.436433214	7.857486429	7.695593214	7.381756071	8.051089286	7.432616786	7.347659643	7.146376786	7.060708929	7.023773214	7.339846786	7.253626071	7.581686071	7.476278571	7.637517857	7.375525	7.576325714	7.518156071	7.346450357	7.098581786	7.043968214	7.154115714
12-Sep	5.012165	4.712425	4.703688571	5.032090357	4.952498571	5.145605357	4.923919286	5.435301071	5.301096429	4.87240875	4.9118075	5.067121429	5.103215714	4.883114286	4.733786071	4.686993214	4.902791429	4.636129286	4.859857857	5.136805179	4.7397825	4.987336071	4.840772857	5.082448571	5.089684286	4.708008571	4.849073571	4.881948929
A1BG	4.992490714	5.264778393	5.209828214	5.410165	5.588394286	5.424285357	5.761130357	5.553996786	5.605993929	5.627054286	5.594856429	5.400752143	5.667119643	5.5552875	5.438434286	5.479361786	5.231131786	5.37809	5.352088214	5.550004643	4.877262143	5.122354821	5.367924286	5.441032679	5.444152143	5.546491429	5.331608214	5.640155357
A1CF	9.916900714	9.938326071	9.185553571	9.831194643	10.18162143	10.31622143	9.866323929	10.08316071	10.05871786	10.12436786	9.6350575	10.07089821	9.225921786	9.364378929	8.359748929	9.095176071	9.28534125	8.396005	9.0090275	9.997115	10.28846786	9.098208214	9.325239643	9.964075	10.08563214	8.765737143	8.379962857	9.215788214
A2M	10.38424643	10.56345	10.51028571	10.59936429	10.12564286	10.37995714	10.42033214	9.967806786	10.11571071	10.44991429	10.50056429	10.5426	10.59516071	10.58460714	10.45790357	10.66515714	10.42870714	10.76590179	10.7691	10.31760714	10.42033214	10.79576429	10.74952143	10.78628214	10.29122143	10.38424643	10.83333929	10.66663571
A2ML1	3.689945	3.770231786	3.553152143	3.591233571	3.701346786	3.873285357	3.874139643	4.069519286	3.7416525	3.60438	3.346106786	4.055368929	3.878472857	3.736045	3.958146786	3.8039975	4.055938214	3.603983571	3.833927857	3.879970714	3.817835357	3.789700714	3.812389643	3.681030714	3.740652143	3.563169286	3.969357143	3.692646786
A4GALT	5.370783929	5.370903571	5.325418214	5.4423125	5.558829286	5.481123571	5.858041786	5.7315525	5.505243214	5.629085357	5.606392143	5.608047857	5.662155	5.611797143	5.967888214	5.793741429	4.914720714	5.9813525	5.657435357	5.709591786	5.645031786	5.930108214	5.596003571	5.574841429	5.452307143	5.791461786	5.9679875	5.625790893
A4GNT	3.595212857	3.361077857	3.477388929	3.514630714	3.492015357	3.198218571	3.481468571	3.382080714	3.284189286	3.9252525	3.101055	4.094221071	3.343488929	3.369861429	3.570637857	3.557586071	3.665986071	3.448010357	3.841365714	3.363029286	3.519701071	3.877152143	3.126833929	3.564134286	3.352834464	3.625015357	3.284953571	3.342143929
AAAS	7.014328214	6.989441429	6.94954	6.882870357	6.925970714	6.716855714	6.887232143	6.870995357	6.573341071	6.909258214	6.852150357	6.933448214	7.294089286	7.329019286	7.187867857	6.997898214	6.706837143	6.780999643	6.7759625	6.829201786	6.366856786	6.956518214	6.904205357	6.966826786	7.171821071	7.284007857	7.185813214	7.207575
AACS	6.879215	6.817983571	6.716174286	6.76343625	6.720749643	6.789285714	6.907578929	6.757832143	6.639151071	6.499639643	6.705874286	6.587393214	6.621489286	6.926665357	6.832495	6.962027143	6.562491429	6.432308571	6.903339286	6.8856425	6.632443214	6.693787143	6.6104175	6.97499	6.662066786	6.933837857	6.980538571	6.8997775
AADAC	3.068418214	2.937388214	2.985106786	2.818025357	3.316097143	3.429307143	3.223686071	3.320090357	2.805516786	2.781058214	2.676655714	3.136160357	3.076563929	3.381713214	3.403123571	3.22546	3.243163214	6.255196429	5.1047425	2.940491786	3.806682143	3.297766786	3.0069075	3.948003571	2.923014643	3.343616429	3.046793571	3.289091786
AADACL2	3.684686071	3.467149643	3.309121786	3.314673571	3.471541786	3.279716429	3.342571429	3.318703571	3.346208929	3.450705893	3.317283929	3.267257857	3.2937475	3.928507857	3.493883571	3.627424643	3.410789286	3.669084643	3.568105357	3.937612143	3.164068571	4.121795	3.617635	3.957029643	4.105000357	3.405039286	3.654909286	4.633608571
AADAT	5.809161429	5.647148571	5.722494286	5.796038571	5.525184286	5.852457857	5.839079643	5.357691071	5.253931071	5.833140357	6.1177575	5.874333214	5.881017143	5.707963214	5.579349643	5.701716786	5.928303214	5.359111786	5.557385714	6.20303	6.5477	6.223175893	6.263649286	6.289541429	5.676453214	5.783492143	5.512004643	5.939463571
AAED1	6.501871786	6.441374286	6.677924286	6.669725	6.094013571	6.327018214	6.437716429	6.36066	5.969934643	6.648007857	7.048648214	6.405919643	7.280973571	7.073648929	7.594051429	6.857451071	7.295764643	8.169055357	7.890273571	6.977466071	7.264599643	7.9465175	7.477768571	7.361922143	6.769083929	7.389370714	7.591913929	7.790716071
AAGAB	6.3454775	5.948874286	6.297709286	6.313522143	6.163093214	6.069257143	6.2087325	6.135597857	6.153819643	6.029636071	6.097522143	5.897337857	6.504535357	6.218756071	6.063028571	6.316727679	6.620159643	6.479778214	6.427373036	6.575579643	6.474315357	6.24752	6.458805357	6.353176071	6.470825714	6.4429225	6.262798571	6.373476071
AAK1	7.339635357	7.657353571	7.348313214	7.479927857	7.443473929	7.345454286	7.111283571	7.310206786	7.462841071	7.410935714	7.03805	7.542031071	7.251037857	7.1007125	7.137557143	7.164050357	7.179201964	7.463417857	7.399087143	7.202769643	7.41396	7.270455357	7.431781786	7.541503214	7.003877857	6.935011429	6.988539286	6.988932143
AAMDC	6.007175	5.81559	6.066002857	6.213719643	5.4244225	5.731306071	5.8378675	5.784839286	5.71617	5.8427975	6.1225525	5.950472679	5.7021325	5.674209286	5.566289464	5.462097143	5.512271071	5.468815893	5.992424286	5.572772857	6.272495	5.690620714	5.9422375	5.784965357	5.846565714	5.498018929	5.921450714	5.477261429
AAMP	7.79823	7.671181429	7.713492857	7.5967775	7.524560357	7.523069821	7.53179	7.421008214	7.802758214	7.565970357	7.416128571	7.535728929	7.379061071	7.570161071	7.543666607	7.409565357	7.372884286	7.254115536	7.123080714	7.646164643	7.330633214	6.954579286	7.405175357	7.370738571	7.745813571	7.66503	7.348718214	7.530785357
AANAT	4.739912321	4.817282143	4.503055714	4.777923393	4.942164643	4.671103929	4.7283125	4.916655	5.019295357	4.794578214	5.111137857	4.897482857	4.773355714	4.63976	4.891283929	4.776987857	5.212094286	4.9072475	4.602532143	5.123573214	4.808420893	4.829518214	5.144816786	4.6327725	5.019605714	4.751249643	4.828154286	4.815903571
AAR2	7.2709275	7.1591625	7.227876429	7.184560357	6.923583929	6.705509643	7.152218214	6.922897143	7.075561786	7.024789643	7.115196786	7.025395	7.344898214	7.1365875	7.329231786	7.141237857	6.922568214	7.121453214	7.242564643	7.428806429	7.2127325	7.250852143	7.226738929	7.160023929	7.476278571	7.439375357	7.275705	7.359673571
AARS	8.564982143	8.32188	8.468818929	8.479095	8.067631071	7.826367143	8.028128214	8.000906429	7.979129286	8.084966786	8.1810075	8.016753571	9.247437857	8.853324643	9.226477857	9.041291071	8.907251429	9.393295357	8.986157857	8.649419643	8.649856429	9.243150357	9.283643571	9.099132143	8.456601071	9.059210714	9.395415357	9.004648571
AARS2	5.891561429	6.0962075	5.977663571	5.951936071	5.933348929	5.941531964	6.151962857	6.0475675	5.896085	5.835015	5.823629286	5.811904286	6.271620357	5.931061429	6.140470357	6.150096071	6.187845357	5.896954643	5.968317857	6.08878	5.689596071	5.888039286	5.953878571	5.932118571	6.429886786	6.134452857	6.088173571	6.256113571
AASDH	6.539987143	6.56883875	6.549163929	6.447459643	6.683826071	6.701101071	6.700223929	6.435711429	6.8124575	6.906568929	7.173845	6.677457857	6.604013571	6.435337143	6.307262143	6.645082857	6.917697143	6.682688571	6.833827857	6.445352143	6.778950357	6.623980357	6.600546786	6.649616429	6.587705714	6.253334643	6.441830714	6.155404464
AASDHPPT	6.230158214	6.165973214	6.319654286	6.290954464	6.425538214	6.587393214	6.407834286	6.54741	6.2380175	6.589804643	6.875287857	6.444036786	5.942105	6.021525714	6.235485	6.205255357	6.502993929	6.6656375	6.782325714	6.370118571	6.540248929	6.736801071	6.759635357	6.472158571	6.240443571	6.403815	6.370881429	6.352254643
AASS	5.955161071	6.418910357	6.407125	5.828976071	6.0403925	6.299636786	5.9448325	6.307262143	5.723934286	6.09983	6.913135357	6.151928214	7.084638929	6.574205536	6.587393214	6.605676071	6.247631071	6.881821071	7.174489286	5.86276	6.440919643	6.866854286	6.941516071	6.278269286	6.160220357	6.264587857	7.020512857	6.668399643
AATBC	5.538395714	4.980344643	4.856113929	5.7719025	4.8539375	4.723984286	4.515297857	5.5420225	5.162391786	5.177445357	5.169163214	5.304474643	5.167385357	4.992399286	5.126219464	4.632986786	4.8400925	4.869904643	5.174850357	5.91526	5.315759643	5.1918025	4.533726071	5.223220357	5.177445357	5.0619575	5.189101964	5.091788571
AATF	7.971655	7.485598571	7.820563929	7.701458214	7.6654075	7.60242	7.540536429	7.571931071	7.590103929	7.803409643	7.917031786	7.7082075	8.152258214	7.903210714	7.980301429	7.979129286	8.168450714	7.907818929	7.849550714	8.276646429	7.882697857	8.162191786	7.930985	7.861685714	7.877977143	7.825590714	7.704940357	7.594051429
AATK	4.820760357	5.110557857	5.080621071	4.97389	5.162574286	5.473246429	5.116895	5.167788214	5.475601429	4.796515357	4.61578	5.134893929	5.209979286	5.013923571	5.099062857	4.563104107	4.874390357	4.466385	4.856056071	5.07705	4.441529643	4.471345714	5.129230714	5.0014125	4.680319643	5.105731786	5.155617857	5.013693214
ABAT	7.539538214	7.272956786	7.002656786	7.439515357	7.421507143	7.382925714	7.515713214	7.720781786	7.970493571	7.645073214	7.553005	7.947921429	7.522753929	7.281842857	6.906118571	6.983741429	7.2754675	6.570904286	6.891560714	7.111675	8.370448214	6.754689643	7.010621071	7.476278571	7.304265	6.450518571	6.436206071	6.367643571
ABCA1	7.992427143	8.184651429	8.305175	8.024222857	7.964032857	7.8203	7.7362325	8.101022857	8.140871429	7.995410714	7.791288929	8.194972143	7.430571429	8.008960357	8.1091325	7.884146071	7.127425	7.918443571	7.92992	7.562411071	7.866028929	8.943825357	8.228001071	8.343025	8.099053571	8.425153571	8.464891071	8.333636429
ABCA12	3.5123725	3.454776429	3.636672857	3.406637321	3.637405357	3.453373929	3.90474	3.704904286	3.904314643	3.428238571	3.970528929	3.667660357	3.4565175	3.6587125	8.296613214	3.713756071	5.839171786	4.151737143	3.9355625	3.8857325	3.383814643	5.897135357	6.778083571	3.83556	3.715353214	6.247631071	7.916702857	3.939873929
ABCA13	4.637748214	4.191594286	4.257703571	4.264388214	4.501871786	4.679651429	4.363988929	4.434423571	4.835508929	5.121050714	4.6861025	4.714676071	4.45274	4.720335714	5.37651	4.483840714	4.318701786	4.763279643	5.063769643	4.638308571	4.33197	4.622575714	4.684105	4.50511	4.534996786	5.469172679	5.771795714	5.096908036
ABCA2	7.489067143	7.672540714	7.698505714	7.5639425	7.251037857	7.079730714	7.437913929	6.834562857	6.8536625	6.869202857	6.996791786	7.050130714	7.234036429	7.227542143	6.833492857	7.226738929	6.808581429	6.505436071	6.87189875	6.612034286	6.870995357	6.552032857	6.419226786	6.773681071	7.227165714	6.747351071	6.716446607	6.683044643
ABCA3	6.034726429	6.115807857	6.4520075	5.752771071	5.991124286	5.517434286	6.14219	6.1072575	5.557823214	5.705595	6.046409286	5.61146	5.600403214	6.253021429	6.364747857	6.154487857	5.998963571	6.161171071	6.043028036	6.054586429	5.859776786	5.81159625	6.1119275	6.096304286	5.933348929	6.025016071	6.054233929	6.383543571
ABCA4	4.349215714	4.38737125	4.418871071	4.437191786	4.404887143	4.530083571	4.430388214	4.667163929	4.435426071	4.637387143	4.403543929	4.499261429	4.603049286	4.469774643	4.661405	4.562438214	4.571077857	4.362517857	4.505028571	4.562590357	4.3674275	4.449392857	4.316159286	4.5723475	4.701538036	4.449209286	4.611305	4.745505714
ABCA5	8.220786786	9.041952857	8.619738214	8.461809286	8.835007679	9.233636786	8.685521071	8.743408214	8.846863929	8.993325714	8.808689286	8.854279286	7.351060714	7.456482143	7.319635	7.559605714	8.385394286	7.849550714	8.290676071	7.797311071	8.442555357	7.630611786	7.609185714	7.978211786	7.687159286	6.841875357	7.639046071	7.011066071
ABCA6	6.058263929	6.6809275	7.157015357	6.561857857	6.101106071	5.960403571	6.621489286	5.778015357	5.905928214	6.629843929	7.465896786	6.658616071	6.534016071	6.77326	6.367925714	6.842195714	6.724432857	7.286523571	7.806470357	6.2836975	7.5207175	7.287213214	7.060708929	7.481781786	6.573187143	6.666481071	6.890296786	7.088036071
ABCA7	5.943918214	6.069500714	6.114726786	6.027213214	6.3449575	6.283094286	6.106798571	6.287396786	5.925818929	6.186616071	5.634394643	6.150646071	6.290644643	6.411107143	6.7906425	6.6181525	5.810492679	6.210319286	6.083279643	6.146845714	6.475257857	6.10127	6.160798929	6.286516071	6.1869725	6.390014286	6.393403214	6.175366786
ABCA8	7.4177825	8.233859286	8.589157143	8.016753571	7.173634286	7.472877857	8.673440714	6.976763571	7.394589821	8.287399286	8.990807857	8.366535357	7.512453214	7.720009643	6.165973214	7.555872857	6.813028929	6.987517143	7.679386429	7.003398571	7.730325	7.425978571	7.049628571	7.847028214	7.796860714	7.005710714	7.265731786	7.52424125
ABCA9	5.48939375	5.83265	6.28868	5.5448575	5.175565357	5.733164286	5.508659643	5.037164286	5.034071429	5.435902857	5.971085714	5.355699286	6.128987857	6.099739643	5.6296725	6.286911429	5.505824286	5.7682375	6.689253214	5.64387	6.511742143	6.376875357	5.880334643	6.548286429	5.617379643	5.159585714	6.141956071	6.097782857
ABCB1	8.0603775	8.978047143	8.554069643	8.302288929	7.402755	7.938374286	7.723098214	6.650831786	7.992690714	7.928688929	7.496386786	8.035726071	6.683655	7.285411429	6.342663214	7.168779464	7.5752125	7.329019286	7.063432143	7.820001429	8.561194643	7.703778214	6.971233929	8.574925	8.368409286	6.280538214	6.2218075	6.521702143
ABCB10	7.426127143	7.290276071	7.1327875	7.305653929	7.388444643	7.564421786	7.3357625	7.534498214	7.584467857	7.342159643	7.374526786	7.56772	7.070968929	7.079046071	6.877628571	6.977927857	7.271434286	7.312113571	7.309806786	7.246389286	7.493882857	7.082400357	7.405910714	7.546420714	7.396720357	7.292471429	7.027623571	7.407511429
ABCB11	5.694496786	6.371635714	4.9110975	5.769151071	5.470831429	5.427323571	4.832302321	5.650550357	6.223787857	6.7921775	5.119284643	6.663537143	5.707777679	5.24963	4.981144643	5.145186071	5.63826	5.2769	5.014606429	5.693145357	5.870359286	5.452385357	5.3274475	5.621509286	5.983246429	5.560721786	5.170404643	5.551229286
ABCB4	4.943663929	5.097490357	5.09022	5.517538571	5.142063214	5.014514643	5.032859643	4.949174643	4.903276429	5.033868214	5.224331429	5.218508929	5.018036607	5.096138571	5.3763675	5.326680714	5.094522143	5.424635	5.515596071	4.963159286	5.074321071	5.359925357	4.962307143	5.131764643	5.007828214	5.176576786	5.193776071	4.938325
ABCB5	3.56072	3.590389286	3.497437143	3.760848571	3.782236786	3.827955357	3.517242857	3.674838929	3.833539643	3.927698571	3.548724286	3.660159643	3.700368929	3.839474643	3.856562143	3.752796429	3.522521429	4.140641429	4.078354286	4.045315357	3.745616786	3.839217143	3.190283214	4.068532857	3.603983571	3.888141429	4.11335	4.167170357
ABCB7	8.035726071	7.839740714	7.8540475	7.992427143	7.952891786	8.032495	7.9863625	7.884146071	8.064183929	8.199332857	8.115328929	8.097306786	7.857173571	7.753736071	7.571931071	7.839483929	8.0100025	7.853494643	8.004707857	8.175249286	8.247436071	7.917571786	7.809351786	7.766921071	8.027826429	7.632363571	7.727702143	7.716921786
ABCB8	6.551732143	6.502508929	6.307606071	6.4963125	6.263212143	5.953568214	6.480118214	6.190205714	6.595408571	6.470967857	6.358594286	6.293265357	6.7886625	6.905972143	6.715324464	6.546345	6.63284	6.372298929	6.272143571	6.800018214	6.145460536	6.2838575	6.267802143	6.459244286	6.720074643	6.728291071	6.498359286	6.680433929
ABCB9	5.708717143	5.401243571	5.469493214	5.576520714	5.4859025	5.355601429	5.605655357	5.458454286	5.776095357	5.576196071	5.53959	5.278540714	5.395443214	5.749176786	5.363859286	5.473726429	5.707210714	5.296448929	5.645333571	6.068287857	5.394587857	5.519031071	5.681190357	5.742286786	5.722494286	5.357859286	5.382288571	5.351057143
ABCC1	8.3537925	7.895226071	8.020945357	8.214411071	8.367280357	8.150496429	7.349843929	8.4769025	8.070875714	7.579986429	7.585233571	7.859665357	8.420496429	8.711728929	9.280716429	8.70413	8.585677857	9.099871429	8.458441071	8.414745	8.461368929	8.753421071	8.603660357	8.490345357	8.020945357	9.177714643	9.129874286	8.937412857
ABCC10	7.517290714	7.427344286	7.043968214	7.440781786	7.292111786	7.109188929	7.309451786	7.290045714	7.267369643	7.023648214	6.646431429	7.04487	7.179123214	7.215493929	7.381281786	7.263587143	7.089229286	6.983113929	7.061745714	7.392018571	6.762685714	7.131055357	6.90569	7.037751071	7.377179643	7.421507143	7.41396	7.401051071
ABCC11	5.095355357	4.9404775	4.9863175	5.087116071	5.104236786	4.95663	4.920210357	5.293077143	5.061873214	5.017366071	5.154738929	5.2529	4.855961429	5.036151786	5.150299286	5.302968214	4.5510925	4.908062857	4.581820179	4.931419286	5.322644643	5.1107575	5.044186071	5.377867857	5.093335357	4.803188571	5.008930714	5.08241625
ABCC12	3.355730714	3.370479643	3.660713571	3.44686	3.47289	3.453630357	3.946950714	3.704157857	3.830897143	3.898302857	3.763478214	3.852077857	3.853348214	3.151066786	3.81964	3.398293929	3.8002325	3.475038929	3.627326071	3.553241071	3.523748571	3.579495357	3.421900357	3.469713571	3.696201786	3.555142857	3.201111786	3.427181786
ABCC2	4.905470357	5.106806429	4.960679643	4.855461071	4.670161786	4.812438929	4.7193175	4.72514	4.680319643	4.854534643	4.800868214	4.644603214	4.879353929	4.912303929	4.952786786	4.919888214	4.922321071	4.886523571	5.333807857	4.788127143	4.428323214	4.821896071	4.923225714	5.068622857	4.713670714	5.099609643	5.062055714	4.973800714
ABCC3	10.38729643	10.23783214	9.725191786	10.31084643	10.50056429	10.23216429	10.0751	10.64786071	10.41702857	9.864414286	9.332881429	10.06003214	10.42033214	9.96045	9.809058929	10.07376071	10.18945	9.7775375	9.958906429	10.45916429	9.904754643	9.129874286	9.354143929	9.916103929	10.41555714	9.603847679	9.465273214	9.776434643
ABCC4	7.655665357	7.957885893	7.677977857	7.74453	7.310206786	7.401633571	7.185813214	6.867961071	7.343557143	8.025800714	7.838093929	7.799016786	7.913423214	8.111081786	7.830028929	8.052508214	7.322907857	8.006886071	8.081493571	7.583240357	7.545843571	8.038705357	8.200350714	8.054689286	7.923813571	7.808206786	7.790716071	7.9342225
ABCC5	6.772650357	6.822523929	6.611565	6.849016786	6.601961071	6.529853571	6.254156429	6.887936071	6.762524643	6.518751429	6.363270357	6.600713929	7.601566071	7.017971786	6.640997143	7.10406	6.9538525	6.669235714	6.847044643	6.424491429	6.735756429	6.469351786	6.576629286	6.600713929	6.80677	6.375178571	6.450707857	6.459541786
ABCC6	6.767695714	6.693091786	6.697729643	6.7886625	6.564936786	6.684301786	6.730237143	6.519905357	6.464914643	6.46435	6.195413571	6.310132857	6.190733571	6.375650357	6.019032143	6.191524286	6.431251429	6.277558214	5.986613571	5.878455	6.240443571	6.150185	5.516710357	6.149744286	6.270287857	6.199600357	6.308523214	5.941076429
ABCC8	5.236528929	5.127894643	4.85248	5.120120714	5.031521429	5.3221125	5.162574286	5.478814643	5.0843975	5.20216	5.241366071	5.183618571	5.173405714	5.349174286	5.150847857	5.263006071	5.077341786	4.94597	5.15673	5.256154643	4.938072143	5.252533214	5.090410714	5.295298571	4.860664643	5.257560714	5.177082857	5.4999225
ABCC9	5.430702857	5.017763929	5.4593725	5.152865	5.389633214	5.636209643	5.867476786	4.941157857	4.785901786	5.159585714	5.64483375	5.3330525	5.7585525	5.803185	7.358436071	5.901425	5.797296786	7.057430357	7.497534643	5.799141071	6.157505357	8.084665357	7.753294643	6.607259643	5.859419643	6.49446	7.163865714	7.377179643
ABCD1	6.820414643	6.723115357	6.876053929	6.675819643	6.477001786	6.411747857	6.385566071	6.059760357	6.333381071	5.939463571	6.007739286	6.023853214	6.728380714	7.613906429	7.565970357	7.157340357	6.400412143	6.159991429	6.097675714	6.403050357	6.335978214	6.452998929	6.650164643	6.6107075	6.916405	7.462984107	6.983611429	7.256022143
ABCD2	4.7577925	4.854739286	5.301918214	4.922773929	5.111455714	4.790787143	4.831945893	4.879214286	4.578642143	4.203475357	4.957078571	4.266936786	4.978585357	5.314053214	6.071365714	5.161293929	5.267868929	6.242838929	5.667514286	4.432815	5.062176607	5.869250714	6.043222857	4.987174286	5.2027025	6.313648929	6.427453571	6.0548775
ABCD3	9.378628929	9.156810357	8.545693214	9.368615	9.417465	9.803116786	9.203862857	9.746236071	9.880646786	9.708227143	9.401853571	9.807720357	9.113694643	8.775765357	8.201035714	9.004648571	9.071905	8.9222025	9.280716429	9.372442857	9.738890714	8.8231425	8.928961429	9.412971429	9.349157143	8.565267143	8.269531429	8.655313571
ABCD4	6.056476429	5.534594286	5.810316071	5.746432143	5.822216429	5.773273571	5.844555	5.920587857	5.588797143	5.478713929	5.653364286	5.513975	5.356715	5.576520714	5.765553214	5.542754286	5.992842143	5.618510357	5.839377143	5.969605357	5.694725714	5.331789107	5.58502	5.560400714	5.739318929	5.721749286	5.773804643	5.604763929
ABCE1	8.218306071	8.018135357	8.165875	8.079767143	8.280178214	8.111081786	8.112777857	8.176565	8.183012143	8.244352857	8.834762143	8.330245357	8.500667143	8.365051429	8.455374286	8.49666	8.500905714	8.7960475	8.540511429	8.358233214	8.343025	9.122219286	8.7588075	8.464482857	8.500905714	8.693582857	8.525572857	8.708954286
ABCF1	6.366138393	6.200488929	5.986309286	6.189865536	6.174465357	6.429536071	5.75049375	7.616545536	6.992971429	6.826877679	6.666672857	6.852981071	6.052746964	6.348181964	6.690404821	6.052844464	6.365744464	6.318465	6.326234643	6.465331964	6.190671429	6.35263625	6.253525714	6.516272679	6.601875714	6.158841964	5.926949286	6.230084821
ABCF2	7.661876071	7.6706025	7.669224643	7.589810357	7.536421786	7.557563214	7.521153214	7.35081	7.323670714	7.311688571	7.228733214	7.43122	7.493882857	7.445962143	7.325903214	7.291865	7.430718571	7.2502075	7.176253214	7.408911786	7.315189286	7.450642857	7.530785357	7.547846786	7.504682857	7.629913929	7.299125	7.818226786
ABCF3	7.602882143	7.393648929	7.681645357	7.612190357	7.485598571	7.397148214	7.600580714	7.487960357	7.564421786	7.351060714	7.481781786	7.511366071	7.577905357	7.538836071	7.727172857	7.460786429	7.239236964	7.702650714	7.646557143	7.464561071	7.349665714	7.3263075	7.495411429	7.388643929	7.57217	7.618945714	7.496575714	7.546990357
ABCG1	7.473467857	7.8598825	7.592466786	7.349201429	7.457518571	7.243233571	7.32830125	7.143057857	7.525252143	7.422609286	6.997600893	7.569604643	7.712112857	7.73085	7.321854643	7.673191429	7.189041071	7.657353571	7.424630357	7.627748929	7.690973929	7.653123929	7.752855714	7.857486429	7.865751786	7.2996	7.056198214	7.1591625
ABCG2	9.2616975	9.380589286	7.622877857	9.6034475	9.097503214	8.836192143	7.644856429	9.052896071	10.03023893	9.561553929	8.402820357	9.7923975	8.091473571	8.355584286	6.420227143	8.0425575	7.587173571	7.593527857	7.952757143	10.08444643	9.405240357	8.145056071	8.336184643	10.39166786	9.243150357	6.227902857	5.603035357	7.488710714
ABCG4	5.398778571	5.198456071	5.128073929	5.138149643	5.147518571	5.095257857	5.443765357	5.15002	5.249733571	5.311370357	5.149713929	5.020177143	5.200601071	5.202585357	5.349279286	5.124217857	5.40329	5.527508929	4.966575357	5.314177857	5.250538571	5.1809275	5.346588571	5.492382143	5.352590357	5.347048214	5.364713214	5.319197143
ABCG5	4.553863929	4.1548625	4.153496786	4.2934725	4.215316786	4.4071375	4.228959643	4.254318036	4.506094643	4.223780893	3.734457143	4.297938571	4.780559286	3.955050357	4.6945625	3.996541786	4.590756071	4.667934643	4.635965357	4.714039643	4.284094643	4.825448571	4.551161429	4.374776786	4.613457857	4.782551071	5.042092143	4.576268214
ABCG8	4.863911429	4.669291786	4.14032	4.9299375	4.602727143	4.458138214	4.570452143	5.041499643	5.080782857	4.814632143	4.828971071	4.188845357	5.051423571	4.626115357	4.811494643	4.317435714	5.171049643	4.762358214	5.032090357	5.162317143	4.712525714	5.092676071	4.972127143	4.575355357	4.708567143	5.081691429	5.345916429	4.93074375
ABHD1	4.380941429	4.566906786	4.579015714	4.381131786	4.252465714	3.948811786	4.195102143	4.569914286	4.344488571	4.599105	4.167380714	4.380853929	4.250570357	4.671179643	4.488785	4.149469286	4.399163929	4.155161786	4.223142143	4.423471071	4.672862857	4.279750357	4.582423929	4.523000714	4.079443214	4.626787857	4.704857143	4.113151429
ABHD10	7.008603929	6.682688571	6.925787857	7.024789643	7.103588393	7.0358875	7.103523214	7.052801429	7.387948571	7.384803571	7.791534286	7.604608214	7.303007857	7.283829643	7.092046071	7.1378025	7.338868214	7.540536429	7.290901071	7.114657143	7.521818214	7.541255357	7.377568571	7.442767857	7.175571786	7.253077857	7.216958571	7.199949286
ABHD11	7.939703571	7.919373571	7.893339643	7.869489464	7.857173571	7.6958925	7.906056786	8.048924286	7.936116786	7.642608214	7.767897679	7.592870714	7.724779286	7.771457143	7.351060714	7.47875	7.426703214	7.154292143	7.43122	8.185418571	7.936116786	7.654530714	7.672964643	8.166572857	8.001718214	7.752431786	7.407108571	7.666934643
ABHD12	7.774207857	7.73202	7.414892143	7.773413929	7.383217857	7.451568571	7.209777143	7.650733214	7.682979286	7.645249643	7.297686429	7.797965	7.908181071	7.746095	7.727486786	7.601856786	7.496070357	7.495920357	7.540980714	7.722839643	7.697135714	7.409329286	7.424905357	7.8298075	7.599694643	7.411076786	7.456940357	7.259590714
ABHD12B	5.629893929	5.648214643	5.243374286	5.595118571	6.096484107	5.365977857	4.833249464	4.942670714	5.476464643	5.883981429	6.459022857	5.518658929	5.449002857	6.173895357	5.803424107	5.903723929	4.775607143	4.554577857	4.334833929	8.536124286	5.50597125	6.774425893	6.585126429	6.614258571	7.988875	7.765159286	5.967844107	7.90422875
ABHD13	8.294461786	8.363408929	8.459705714	8.147085714	8.522237143	8.420237143	8.349599286	8.415265714	8.411173214	8.332265357	8.596398929	8.384306429	8.464197143	8.3537925	8.399155	8.447572857	8.322663929	8.891953214	8.824180714	8.787287857	9.081219643	8.701250357	8.593368571	8.450353214	8.487164643	8.203080714	8.341187143	8.255395
ABHD14B	6.323120357	6.123322143	6.216366786	6.304713571	5.953878571	6.085447143	6.372733214	6.074517143	6.149808214	5.962916429	5.969934643	5.913596429	6.4895675	6.0185825	5.964510357	6.152119286	5.780165714	5.6776475	5.598624286	6.168296786	6.148139643	5.709591786	5.853638214	5.810554643	6.317514643	6.136154643	5.7683925	5.92094
ABHD15	7.253077857	6.588756786	7.290630714	7.129521071	7.110736429	6.894159643	6.664219643	6.6809275	7.026673571	6.708076786	6.9024075	7.004531071	7.373547143	7.065333929	6.934809286	7.266287857	7.128636071	6.857305357	7.168226429	7.3241075	7.202076964	6.6556575	6.756413571	6.994611071	7.058566071	6.80694	6.701269643	6.364747857
ABHD16A	6.544881429	6.570586786	6.639655714	6.4133775	6.574952143	6.427118571	6.451894643	6.383011429	6.530453571	6.712903929	6.384223929	6.498082143	6.987065357	6.699190714	6.777725357	6.535737143	6.5761525	6.336945357	6.455021429	6.945193214	6.305788929	6.400795357	6.4750925	6.4967475	6.753240714	6.871984286	6.740744286	6.815528214
ABHD17B	7.573129643	7.751041071	8.297391786	7.495115	7.696881429	7.758389643	7.517904286	7.915564286	7.820563929	7.794401071	7.656255714	7.957543571	7.183913214	8.335969286	7.336938214	7.582956786	7.776734286	7.715218036	7.422800714	8.079431429	7.979318929	7.787391786	8.184400714	7.881786429	7.686133571	7.320146071	7.066906786	7.508122143
ABHD17C	10.05511071	10.1685	9.879642857	10.05195	10.27623036	10.28690357	9.881732857	10.29418571	10.31214643	9.997115	9.753398571	10.19324643	10.05871786	10.24723571	9.273993214	9.782954286	10.05511071	9.630703929	9.89399	10.19906786	10.23655357	9.599691786	9.924230714	10.34488571	10.08826429	9.531191429	9.1178175	9.6415375
ABHD18	8.188201071	8.223125357	8.044158571	8.232008571	8.253513929	8.522237143	8.109459643	8.35593	8.351011786	8.415975714	8.313981786	8.580676429	7.9811825	8.0745225	7.730199821	8.055232143	7.906848929	7.674590357	7.893687143	7.801233929	8.091473571	7.721695714	7.726264643	7.990722143	8.237796429	7.954480357	7.739654286	7.789894643
ABHD2	9.6989025	9.477524643	9.510776786	9.474417143	9.2284325	9.00398	9.146915714	9.587239286	9.287230714	9.196143571	8.961178214	9.263782143	9.628102857	9.471142143	9.745192143	9.510776786	9.9519775	10.15231429	10.12731071	9.791276786	9.4143525	9.389098571	9.399631429	9.675619643	9.832929107	10.06233571	10.02649821	9.874833214
ABHD3	9.6350575	9.367841429	9.0634975	9.594158571	9.353439286	9.233076429	8.928133214	9.646711786	9.896353929	9.70092	9.179029643	9.811645	9.199501429	9.313969643	8.816281786	8.974837143	9.263782143	9.000769643	9.181411786	9.832427857	9.763463214	9.027451786	9.174402143	9.789312857	9.4675475	8.843788571	8.619322857	8.871198929
ABHD4	7.823964286	8.111855	7.522554286	8.201610714	7.271992857	6.892663214	7.150073571	6.779283214	7.480168214	7.361541786	6.736931071	7.647927143	7.114466429	7.691180357	7.540118571	7.15578	7.400553571	7.538374643	7.751270357	7.8149475	7.916172857	7.585642143	7.595561429	7.800429286	7.918443571	7.571931071	7.547085893	7.546420714
ABHD5	8.2331175	7.900533571	7.390441071	8.239849286	8.022356429	7.989792143	7.163865714	8.464482857	8.753421071	8.2234925	7.258038214	8.376910714	8.340806429	7.726648214	7.55343	7.824465	7.754546071	7.36896	7.733361786	8.095126429	8.280486786	7.694986429	7.522554286	7.989258571	8.351430714	7.229362857	7.391785714	7.428269643
ABHD6	7.600288214	7.441758929	7.320548929	7.4524475	7.414892143	7.10406	7.197709643	7.121780357	7.641617857	7.362483929	7.292335	7.457775	7.803952143	7.622206429	7.299355714	7.608328929	7.27347	7.20496	7.079730714	7.495696071	7.230658571	7.127425	7.442767857	7.562675714	7.39845	7.116539643	7.153770714	7.323670714
ABHD8	6.361282857	6.228211786	6.454287143	6.172477857	6.400663929	6.412251964	6.582346429	6.523282143	6.637789286	6.415424107	5.97267	6.324083571	6.144350357	6.42213	6.602691786	6.429608571	6.260477857	6.085956429	6.301906786	6.702386786	6.650643929	6.366856786	6.195325	6.352716786	6.277872857	6.234933929	6.335025714	6.182797143
ABI1	9.2298075	9.299323214	9.161705357	9.252218214	9.540078571	9.418164286	9.161705357	9.384922143	9.46196875	9.304528929	9.449527143	9.489936071	9.00785	9.333921786	9.229018214	9.250938571	9.156045357	9.277066071	9.311509643	9.213024286	9.225255357	9.210288929	9.3477025	9.246840714	9.245444643	9.321849286	9.325932143	9.122835357
ABI2	7.10744	6.810525357	7.249581429	6.837729286	7.132247857	7.264403571	7.894271429	6.882870357	7.168051786	6.930958214	7.426399643	6.918631786	7.0138675	7.089426786	7.176986786	6.947567143	7.126788929	7.088614286	7.004440714	6.823727143	7.2466525	7.753736071	7.355685714	7.371322857	6.968008929	7.146244286	7.231892143	7.194396071
ABI3	7.029595	7.003205357	7.241133929	7.296314286	7.183913214	6.563218929	6.946981786	6.866295	6.657343571	6.596092857	6.727799643	6.808738929	7.212353214	7.569205357	7.957543571	7.7672	6.660014286	7.164420714	6.772650357	6.505637143	6.903142143	7.296030714	7.1869775	7.165966429	7.3376725	8.250495357	7.814478214	7.585800714
ABI3BP	8.383965714	8.885495357	9.616431786	8.917799286	8.225403214	7.854818929	8.690708214	7.367335357	7.295764643	8.153776429	9.24807	8.269531429	8.057450357	8.452891071	8.932619643	9.089077143	8.910663214	9.942010714	9.930065714	8.316774643	7.555065	8.827750357	7.890273571	8.334351786	8.666065357	8.828630714	9.401853571	9.868452857
ABL1	9.330792857	9.397960357	9.202041429	9.309526786	9.064691786	9.009592857	9.011610357	8.881168571	9.198787143	9.107443214	8.748435357	9.043114643	9.116085714	9.107971786	8.977285	8.990226786	8.888133214	8.676396071	8.932619643	9.2298075	8.897056786	9.002984286	8.949278929	9.026972143	9.426357857	8.938007143	8.864472857	9.134095357
ABL2	6.366656429	6.217016429	6.517409286	6.397041071	6.394658214	6.358884286	6.378173929	6.227711429	6.4586175	6.451433929	6.612461429	6.263421071	6.254055714	6.6942475	6.671121429	6.335660357	6.397041071	6.834413571	6.664026071	6.291144643	6.278140714	7.271336071	7.003877857	6.334755357	6.512706071	6.859195714	6.802714286	7.10744
ABLIM1	8.770303571	8.659720714	8.661660714	8.555026071	8.768829286	8.832158929	8.5579575	8.663956071	8.697654286	8.649856429	8.33294	8.547981429	8.762432857	8.835645	8.464197143	8.611116429	8.752197857	8.619322857	8.659720714	8.685731786	8.821333929	8.617919286	8.804042857	8.944796786	8.678423214	8.651513214	8.695576071	8.788185357
ABLIM2	3.805244286	4.302924286	4.659675714	4.025070357	3.021592679	2.578150714	3.258541429	1.916975	2.361725	2.690336786	1.989270714	2.689313929	2.304110357	2.206136071	2.511225714	2.314139286	1.948602143	3.303225714	3.012836786	2.301306071	2.393024643	1.890396429	2.421668214	1.8120475	1.607738929	2.0669425	2.825035	1.847389643
ABLIM3	5.885551071	6.105247143	6.066143929	6.082655357	5.918865357	5.630451429	6.264459643	5.671321429	5.382468214	5.710431429	6.284442143	5.7721725	6.2265225	6.61968	6.654231071	6.226318214	5.8966575	6.649084286	6.584138929	5.961257143	5.9997875	6.688536429	6.6745175	6.447573929	6.292746071	6.396783571	6.525277857	6.686881071
ABO	8.588698571	8.625149286	8.342810357	8.632001071	8.688596429	8.979703929	8.963028571	8.566014643	8.0749025	8.301262143	8.446721429	8.024832857	7.985086071	7.522956429	7.093377857	7.997125714	8.070667857	7.379760714	7.518829643	8.609078214	8.062900893	7.462420357	7.4476075	7.478061429	8.075492857	7.393271786	7.365994643	7.526015
ABR	9.436474643	9.454918214	9.131587857	9.534896429	9.164846071	9.034819286	9.00785	8.952876786	9.190788214	9.121645714	8.558839643	9.099871429	9.297921429	9.096375357	8.857578571	9.220921429	8.678886786	8.308293929	8.574181429	9.008594286	8.825651071	8.510926071	8.646369643	8.908589643	9.280716429	8.881168571	8.784244643	8.978047143
ABRA	4.890109286	4.961085714	5.062131071	4.901446786	5.100915357	5.108598929	5.281172857	4.970867143	5.239594643	4.992490714	4.644714464	5.33814	5.426343214	5.113944286	5.053799286	4.906991071	5.281944286	5.083576071	5.32911	5.572249643	4.362248571	5.004918571	5.005218214	5.45962	4.952071429	4.999002857	5.162148214	5.1968975
ABRACL	6.572877857	6.436759286	5.71508875	6.619278214	6.849318929	6.726481429	6.18915	6.790465357	6.700525714	6.131949286	6.206645357	6.588005	6.03199	5.977348571	5.779649643	6.062818929	6.227711429	6.006960357	6.004895	6.470061071	6.738769643	6.1191675	6.319218929	6.635111429	6.197251786	5.883757857	5.019295357	5.761396071
ABRAXAS1	6.490160357	6.312048929	6.374175357	6.302031071	6.6176775	6.828428929	6.622006786	6.473974286	6.489430357	6.704722143	6.655127857	6.648795357	5.972921786	6.280376786	6.349791429	6.077984643	6.379328214	6.559568571	6.695349643	6.120365	6.530992857	6.353682857	6.565686786	6.319218929	6.40739	6.134898929	6.23933	6.2265225
ABRAXAS2	8.140871429	7.688684643	7.822309286	7.992185	7.769102143	8.044956786	7.948524643	7.706338929	7.923574286	7.891192143	7.952049286	7.81518	7.935935714	7.926973214	7.736010714	7.977054286	8.136861429	8.381018214	7.979129286	8.468393571	8.572215357	8.036553571	7.985463214	8.078195357	8.0402025	7.839181071	7.849245714	7.862591786
ABT1	7.735094286	7.522554286	7.550951429	7.417410536	7.250025	7.28629	7.655927857	7.303524286	7.5140325	7.593527857	7.549490357	7.814478214	7.861685714	7.745813571	7.556886071	7.594786071	7.621983929	7.513341429	7.29109	8.108152143	7.547564286	7.381523214	7.373790357	7.585233571	7.763099286	7.960515357	7.5603725	7.758101429
ABTB1	5.5043675	5.612282857	5.670934286	5.659496429	5.798459286	5.748320357	6.325565714	5.090466071	5.749972143	5.223445714	5.652157857	5.5579075	5.832995714	5.7590775	6.176185714	5.734448571	5.723597857	6.053638929	5.786690714	5.407506071	5.457112143	5.639286786	5.8599475	6.038601429	6.008243929	6.037858214	5.9197325	5.676209286
ABTB2	6.620664643	7.038664286	6.725968571	6.596225357	6.595273571	6.362704286	6.452156071	6.315223571	6.675520714	6.294244643	6.301728214	6.536575	6.973254643	7.336938214	6.549163929	6.790754286	6.938311429	6.770165714	6.982771429	7.043968214	6.438978929	6.441089643	6.63881	7.072166786	6.965608214	6.535021786	6.288561429	6.624303571
ACAA1	6.379482857	6.301728214	5.812738929	6.4741475	6.451743929	6.209622143	6.402793929	6.469053214	6.666998571	6.733588214	6.128480714	6.738068214	6.051361786	5.983050714	5.786813929	5.925554821	6.164957857	6.013027143	6.188832143	6.638621429	6.224023214	5.968201429	5.969506786	6.758469286	6.400795357	5.940446786	5.598826786	6.068526786
ACAA2	10.48417143	10.19324643	9.376266786	10.44462857	10.70245714	10.705775	9.906561071	10.59936429	10.57495714	10.35580714	9.358816786	10.55306071	10.4053	10.264825	9.535660357	10.16696786	9.770914643	9.245444643	9.192388571	10.33480714	10.87055357	9.710438929	9.998547857	10.35045714	10.52739643	9.765379643	9.409057857	9.738185357
ACACA	7.333265714	7.159486786	6.996050357	7.185333571	7.060248571	7.114466429	7.097811071	7.436178036	7.0467375	7.158073214	7.44975	7.131055357	7.381281786	7.547846786	7.4554125	7.4524475	7.618178929	7.325177857	7.367952857	7.710733214	7.338868214	7.550762857	7.709696071	7.687457857	7.209116071	7.650322143	7.742101429	7.810701429
ACACB	7.9613175	7.775786429	7.683797857	7.880166429	7.918443571	7.973650357	7.73257	7.906357857	7.749719643	7.718637857	7.461479643	7.675147857	7.441174286	7.356687143	7.2127325	7.587770714	7.360225	7.324748929	7.758703214	7.327588214	7.245950714	6.464501071	6.867961071	7.169016786	7.919373571	7.144440714	7.604875179	7.478061429
ACAD10	6.669381071	6.510073214	6.310419643	6.595408571	6.654923929	6.488286786	6.682067143	6.663179107	6.715413929	6.785848214	6.43599	6.809256071	6.550946964	6.575088571	6.214778571	6.655264286	6.689325714	6.0437775	6.154100714	6.690151786	6.788310357	6.333381071	6.105247143	6.585816071	6.585816071	6.229852143	5.990023929	5.912232143
ACAD8	6.014040714	5.852164286	5.656496071	5.856650357	5.748108214	5.623263929	5.589382679	5.802076071	5.779465	5.783286071	6.128331071	5.851437143	5.655180357	5.5680625	5.651298571	5.7347875	6.111205714	5.729798214	5.894528929	6.0410075	5.928586429	5.805327857	5.599344286	5.814330714	6.037978929	5.653989643	5.844875714	5.609706786
ACAD9	7.508365357	7.521153214	7.269430536	7.493641429	7.353427143	7.27347	7.598596429	7.489429643	7.486816071	7.568580357	7.564826429	7.581952143	7.652215714	7.391168929	7.424061429	7.773911786	7.660140714	7.48401	7.547370714	7.704677857	7.542580714	7.383662143	7.4128075	7.683208929	7.623089643	7.455157857	7.521818214	7.580250714
ACADL	3.806460357	3.4477425	3.192586071	3.2467375	3.4058125	3.525448214	3.20192	3.756410714	3.650118929	3.267386786	3.719344107	3.557441071	3.739548929	3.549838929	3.975672143	3.8078475	3.633998214	3.651673214	4.172896071	3.716008571	3.892693214	3.642171429	3.624261071	3.942821071	3.832668571	3.485136071	3.668431071	3.533850714
ACADM	2.688006071	2.516156071	2.560813929	1.747166607	2.71317	2.702445	1.781111786	2.242704286	2.102185714	2.249456071	2.158716786	1.721929643	2.858426786	2.186001786	1.990841071	1.720249286	2.328308214	1.516001071	1.878556786	2.203265357	2.229663214	1.815911071	1.348075357	1.774689286	2.7520325	2.065818214	2.847258214	2.70167
ACADS	9.671643214	9.197491786	8.657586071	9.479381429	9.03403	8.881714286	8.8266025	9.176961071	9.540078571	9.17131625	8.475398571	9.273993214	9.236042857	8.879989286	8.274320714	8.817782143	8.801951429	7.798470714	8.275756071	8.769375357	8.748002857	7.5207175	8.191428393	8.739015357	9.499471786	8.251220714	8.232008571	8.247771071
ACADSB	8.099313571	7.794401071	7.8475375	7.81518	8.251893571	8.4272875	8.2718925	8.004967143	7.956991429	8.130705714	8.0264725	7.9526225	7.621468571	7.713088929	6.896882857	7.495411429	7.487268571	6.791496429	7.269908214	8.098208571	8.1979875	7.670259643	7.861151429	7.710733214	8.106521429	7.220833214	6.914673929	7.292111786
ACADVL	9.995474643	10.111675	9.797241071	10.06003214	10.16083571	9.981851429	10.1173	10.25250714	10.08316071	9.976464286	9.574139643	10.02242536	10.17016786	10.09784286	9.639420357	10.20588571	9.717373929	9.495783929	9.748582857	10.19785357	9.6746	9.331633929	9.4237975	9.835912857	10.29693929	9.880646786	9.926060357	10.04599643
ACAN	4.715581071	4.578017857	4.423234286	4.333275	4.584631786	4.871031786	4.826981429	4.497612143	4.67328	4.40582	5.121534464	4.624348929	4.349385714	5.022401429	5.053244464	4.659583214	4.166984286	4.670791786	4.262918571	4.553958214	4.443660357	4.9076825	4.87537625	4.493546071	4.497948214	4.707482857	4.469654286	4.847728571
ACAP1	6.5205325	6.59426	7.221261071	6.577746786	6.8706525	5.697303214	6.201379643	6.433119286	5.715489643	5.285610357	6.106984643	5.9425825	6.083279643	6.902922143	7.456482143	7.429455357	6.842195714	7.916172857	6.603216071	6.076584643	6.4272925	6.966643929	7.097811071	6.1374975	6.433603036	7.544929643	7.745059643	7.279826071
ACAP2	8.074270714	8.012903214	7.8833575	8.149071071	8.181951786	8.405502143	7.816960714	8.246618571	8.186694286	8.238310714	8.14824	8.235083929	7.989792143	7.784801429	7.724779286	7.914876071	7.928186071	8.053613571	8.244352857	7.998547143	8.283687143	7.856686786	7.960027857	8.138260357	8.076401786	7.612816786	7.632221786	7.810958214
ACAP3	6.130905357	6.182234643	6.226666429	6.242262857	6.405563929	6.415578571	6.515656429	5.925493929	6.515656429	6.301728214	6.096304286	6.309738929	6.242118571	6.3790175	6.442539643	6.416937857	6.009617143	5.984751429	6.062509286	6.094698571	6.207476429	6.316439643	6.016838929	6.215592857	5.85254	6.2838575	6.0355575	6.2087325
ACAT2	6.927558929	6.66144	6.216479643	6.774023214	6.636555357	6.241435714	6.247103571	7.165326786	7.090220357	7.0943175	6.717530714	7.152757143	6.814737857	7.017605357	6.977624643	6.837837857	7.568580357	6.774023214	6.737387143	7.629709286	6.969741429	6.589804643	7.008373571	7.199466786	7.1869775	7.238426071	6.998822143	7.118388929
ACBD3	9.930065714	9.782954286	10.09344643	9.718448214	10.08051429	10.0129675	10.08970714	10.12564286	10.00307464	9.875847857	10.14930714	9.872363571	9.7591875	10.09229286	10.10791786	9.75783	9.945198929	10.07912857	10.067475	9.916900714	9.811645	10.38729643	10.33104286	10.00735321	9.85346	10.13718929	10.20176429	10.15231429
ACBD4	6.28319	6.084488214	5.746545	6.365167143	6.218532143	5.965289286	6.080331071	5.929098214	6.177690357	5.599600714	5.824107857	5.977481071	6.326351429	6.037500714	5.891813929	5.916555714	6.020188571	5.773156429	5.945220714	6.155958214	6.416819643	5.137122143	5.709176964	6.063984643	6.188319643	5.9111725	5.941076429	5.694609643
ACBD5	7.036215714	7.004656071	6.967254286	7.185933571	7.2637925	7.452718214	7.133714286	7.265332143	7.181150714	7.302645714	7.275705	7.145909286	7.028457143	7.072337857	6.611406429	6.771176429	7.231451429	6.966877143	7.126928571	7.278073929	7.289649286	6.890815	6.862684643	7.114466429	7.228470357	6.8038375	6.815	6.697253571
ACBD6	5.970826429	5.806603036	5.801325357	5.847011786	5.964782679	5.883150714	5.869127143	5.522161071	5.608269643	5.539867857	5.692352143	5.415456429	4.948705	5.497685714	5.210196071	5.560119643	4.933738571	5.166933571	4.761758214	5.035276429	4.939281071	5.154183571	5.331306071	5.206315357	5.398495357	5.205565	5.6244025	5.348733571
ACCS	5.737399643	6.190205714	6.130143929	6.100057857	6.345105357	6.502343571	5.94192	6.292515	6.596551071	7.098581786	6.64302	6.993988929	5.683369643	5.980735	6.235601071	6.224023214	6.2172	5.934502857	6.117992143	5.839973571	6.016975	5.987978571	5.738740714	6.015287857	6.235230357	6.191930893	6.086668214	5.928241429
ACD	5.862143571	6.0351325	5.946974643	5.899025714	5.936725	5.414695	5.470033214	5.764578929	5.875821071	5.424511429	5.771616071	5.477430893	5.89683	6.193285	6.148329643	6.0851275	6.095377143	6.007175	5.749543214	6.103158571	5.880334643	5.732564286	5.912015714	6.048205	5.873171071	6.4586175	6.091900893	6.335418571
ACE2	7.646164643	8.945809643	7.413181071	8.005263571	8.245972857	8.417588571	7.064198929	7.761956429	7.871990357	8.765737143	6.738991786	8.590098929	8.584936071	8.729104286	8.645467143	8.658027143	8.836680357	9.095797143	9.806851786	8.903346786	9.70092	8.886477143	8.788774643	9.168114643	8.384306429	8.830518571	8.248110714	8.745933214
ACER1	4.8409725	4.991004643	4.597070357	4.927697143	4.908177143	4.670669286	5.368891429	4.68672875	4.411888214	4.529081071	4.580893571	4.685745714	5.225510357	4.645668214	5.09022	4.944922857	4.967465893	5.342901071	4.489809286	4.649591786	4.812199643	4.966160357	4.9235625	5.097956071	4.936176071	5.290897143	5.0289675	4.898111071
ACER3	8.177186786	7.487268571	7.529161429	8.060715	7.780302857	8.092791429	7.966912143	8.407139643	8.342594643	7.882567143	7.504923571	7.999161786	7.880003571	7.826367143	7.4476075	7.323670714	7.840237857	8.00319	8.314924643	8.1954925	8.293126071	8.121605	8.02838	8.044569643	8.142583214	7.784623571	7.650096429	7.794671429
ACHE	6.591524286	6.48646	7.012079286	6.293412143	6.117407143	5.987606071	6.510223571	6.444175714	5.906545714	5.889571429	5.917168214	6.335660357	7.096887857	6.845822143	6.649755357	6.672160357	6.476594821	6.372122143	6.303342857	6.518322857	6.4400775	6.307606071	6.494758929	6.088173571	6.404802857	6.444872143	6.262308929	6.368221429
ACIN1	7.456179286	7.483220714	7.449324643	7.440450714	7.251506429	7.174803036	7.181733571	6.940540357	7.099417143	7.25491875	6.9126125	7.211270714	7.198180357	7.295764643	7.240757143	7.492653571	7.251838393	7.154584107	7.019208571	7.243035714	6.886135	7.074555	6.996791786	7.033412857	7.330261071	7.121029286	7.139347143	7.297898571
ACKR1	6.884824286	6.6355825	6.752132679	6.559171429	6.657142857	6.07383	6.354179643	6.443868929	6.694374286	6.604013571	6.899949643	6.730983571	7.07757	7.192313571	7.00992	7.357161607	6.7886625	6.88709	7.014328214	6.891989643	6.768397857	7.422800714	6.907277857	6.422609643	6.861368214	6.999961786	7.169831429	7.248467143
ACKR2	5.256347857	5.240843929	5.250348571	5.683864286	4.902922679	4.886436429	4.535904286	5.068545357	5.432451429	5.052859643	4.756737857	5.355315357	4.840691429	4.660215714	4.5904	4.769865	4.926655536	4.716347857	5.090602143	5.491158929	4.968637857	4.656363571	4.821446786	4.989206429	5.592740714	4.7513275	4.697586429	4.649291071
ACKR3	5.864723214	6.449248571	6.539327143	6.231390357	5.513051071	5.673071429	5.911760714	5.138149643	5.534493929	5.725592857	5.546297143	5.780638571	6.348123571	7.1905225	7.000681429	6.155833929	6.130265357	6.294179286	6.304475	5.589542143	6.603099286	7.630364643	7.790514643	7.124715357	6.276766786	6.659081429	6.354289286	6.946981786
ACLY	8.83787	8.618495357	8.810318214	8.5772075	8.424086071	8.392394643	8.6364075	8.478821429	8.218578214	8.325545357	8.484247143	8.3102725	9.059210714	9.160417857	9.191541786	9.097297857	9.032666071	8.884296071	8.7232825	9.011610357	8.796562857	9.038054643	9.157437143	9.338369286	8.726267143	9.206321071	8.9742725	9.318211429
ACMSD	4.055466071	3.895513929	4.260275357	4.491156786	3.877700357	4.072432143	3.952161429	3.8758325	3.792383571	4.260849643	4.241827857	4.213003571	4.441992143	4.043527143	4.17705	3.865042857	3.816917143	4.287406071	4.110994286	4.219769286	4.069239643	4.386333214	4.453946786	3.900518571	4.099109643	3.929554286	4.730738929	3.803316786
ACO1	9.4736375	9.338369286	9.369238214	9.279907857	9.174402143	9.083262857	9.31936	9.534896429	9.543274107	9.234439643	9.675619643	9.241613214	9.835912857	9.684903571	9.779352857	9.582214286	9.422090714	9.206975714	9.569018214	9.683151429	10.02242536	9.994216786	9.902746786	9.550390714	9.766622143	9.483258214	10.0278775	9.572281786
ACO2	10.04599643	9.807720357	9.6264375	9.856646071	9.8879975	9.779352857	9.820430714	9.6204575	10.17716071	10.04866786	9.652900357	10.04866786	9.974853929	10.06368929	9.569018214	9.974853929	9.389895357	9.046841071	9.158757857	9.651846071	10.27222857	9.445833214	9.692718571	10.067475	9.918246429	9.46679	9.211090357	9.3477025
ACOD1	3.938136786	3.846394286	4.073181786	4.095703571	3.934472143	3.697263929	4.051755714	3.960766429	3.822218571	4.090315714	4.197335714	3.963485	3.163637857	4.645745	3.8266475	4.35209	3.742125357	4.050333929	3.794533214	3.972166786	4.054496429	4.2119	3.888537857	4.260367857	3.967663929	4.009473214	3.95691	4.292743571
ACOT1	5.632526071	5.782149286	5.676209286	5.264153929	4.930028571	4.856312143	5.288981786	5.335681786	4.701435714	4.458045	5.520123571	5.303100357	5.874390714	6.496020357	6.420588929	5.636113929	6.005505357	5.739834286	6.078184286	5.77812	5.588049643	5.370366429	5.520304643	6.035924643	5.570690714	5.6301425	5.837740714	5.548984643
ACOT11	7.826367143	7.776734286	7.596510357	7.839740714	7.676591429	7.686133571	7.478061429	7.593809286	7.940502857	7.707491071	7.488710714	7.772850714	7.850388571	7.804200357	6.9272925	7.597371071	7.222075	6.850746429	6.975415714	7.495920357	7.221882143	6.694020357	6.917831429	7.47131	7.750514286	7.442604643	6.631264464	7.375525
ACOT12	3.228213929	3.346806429	3.440857857	3.149256786	3.275343571	3.413806786	3.159600357	3.216128929	3.345471429	3.110113571	3.238121429	3.553907857	2.910759286	3.356276786	3.165277857	3.598513214	3.034613214	3.181440357	2.901569643	3.7459425	3.457083571	3.640498929	3.437066429	3.365892857	2.968784643	3.504167143	3.579005357	3.456298571
ACOT13	8.906635357	8.717916071	8.61308	8.920536786	9.069570357	9.215040357	8.98215	8.808129643	8.976766786	9.098711786	9.043114643	9.313255	8.441700357	8.555743214	7.847286786	8.341474286	8.436311786	7.617951071	7.8383325	9.027925	9.200051786	8.4795025	8.697254286	8.878203929	8.857207857	8.269176786	7.933846429	8.000386786
ACOT4	5.971306071	4.945411786	5.319478571	5.596951786	5.850103214	5.752281786	5.795356786	5.812373571	6.018766429	5.764693929	5.294915	5.594515357	5.752013214	4.8457825	5.865096071	5.128073929	6.2075875	5.504412143	5.101827857	6.024524643	5.358514286	5.257110357	5.348485714	6.362369286	5.478713929	5.214177857	5.143466071	4.758645357
ACOT6	4.060181071	4.236599643	4.184730714	3.680973571	3.811134643	3.724773929	3.944196071	3.936375	3.891831786	4.035507857	3.960326071	3.940178929	3.450913214	3.8908925	4.319561429	3.529942857	3.767043929	4.203678571	3.9080025	4.401745	3.961968571	4.121604286	4.189009286	4.251245357	4.244078214	4.005500357	4.069610714	3.7528725
ACOT8	7.5207175	7.400718929	7.030925	7.624685	7.404688571	7.321751071	7.220378571	7.299125	7.574899643	7.361314286	6.7886625	7.438143214	7.098581786	7.134091071	6.747858571	6.978330357	7.151318929	6.633234286	6.541478571	7.440781786	7.134952143	6.6799475	6.847811071	7.125674286	7.303715	6.917201429	6.562832321	6.725110357
ACOT9	7.729586786	7.483480714	7.642113571	7.645548214	7.922156429	7.807037857	7.705758929	8.055232143	7.749965357	7.4436625	7.6854975	7.574343571	7.942972857	8.037037857	8.14121	7.609873214	8.113388214	8.45882	8.415265714	8.423101786	8.101022857	8.602460357	8.395263929	8.295597143	7.914876071	8.555026071	8.464197143	8.573768571
ACOX1	10.67960357	10.5187	9.600527857	10.69317143	10.58058929	10.50375357	9.545889286	10.71451071	11.13728929	10.61859643	9.573177143	10.83866786	9.899869643	9.649674286	8.757309286	9.658450357	9.681053214	9.142320714	9.3856925	10.707375	10.67205714	9.241613214	9.616431786	10.47435357	10.79770357	8.869306786	8.771851429	9.095797143
ACOX2	6.430296786	6.485783929	6.292273929	6.635436071	6.335660357	6.431961071	6.508335	5.760778214	6.489101071	6.669582857	6.492006786	6.848022857	6.380008214	6.364747857	5.723259286	6.865677857	5.97125125	5.946887857	5.641162679	5.8477925	6.568611071	5.8482225	6.08807	6.9263975	6.28994	5.857845714	5.698511964	6.352555714
ACOX3	7.297898571	7.2997675	7.13694	7.239938929	7.545843571	7.364075357	7.213122143	7.323289643	7.539442857	7.047105	7.231017143	7.425441786	7.301565357	7.4177825	7.422186071	7.545843571	7.579320357	7.443205714	7.309049286	7.545171071	7.371103929	7.189369643	7.47131	7.351398929	7.485598571	7.419943214	7.512945	7.233453214
ACOXL	4.033870357	3.823519643	4.335116429	3.960219643	4.300633214	4.323489286	4.25633	3.863705357	3.879385714	3.752577857	4.556443929	4.231206071	3.503330357	4.199366429	5.2017725	3.540804643	4.708148929	5.687114821	5.06429	4.4496975	3.822008571	5.174936786	5.423090714	3.339926429	4.098885714	4.880428214	6.03306	4.670872679
ACP1	7.794905357	7.578046964	7.494344643	7.51655	7.712112857	7.967206786	7.675632857	7.8203	7.922423214	7.9010525	8.038419286	7.848448571	7.800429286	7.845383571	7.483480714	7.723098214	7.776519643	7.848448571	7.585642143	7.626065	8.256120714	7.902261429	7.637865	7.761382143	7.743683571	7.504387143	7.711237143	7.627279286
ACP2	6.482300357	6.446508571	6.473161071	6.464625	6.459394286	6.462870714	6.59353	6.191636786	6.497138214	6.2983625	6.396783571	6.500201071	6.709816786	6.6268975	6.651861786	6.5429225	6.564711429	6.426968214	6.199746786	6.297051429	6.371136071	6.351976071	6.4586175	6.454920714	6.698007857	6.891030179	6.672287143	6.758322857
ACP4	4.9557825	5.222848571	4.899726071	5.2159775	5.063707143	5.026383571	5.023815714	5.252725	5.144816786	4.999130893	5.163417857	5.37809	5.707963214	5.237207679	5.390604286	4.747955357	5.436122143	5.397104286	4.671466786	5.180843929	4.599526786	4.513904286	4.617304643	5.178719821	5.117466071	5.220417143	4.838483929	4.783005714
ACP5	7.491288214	7.271336071	7.15542	7.506977857	7.241648571	7.046296071	7.178276429	7.255839286	7.4192375	7.250591786	7.059900357	7.5933175	7.760030357	7.966912143	8.298603929	7.901360714	6.840290714	7.409111786	7.631259286	7.068195714	7.011122857	7.718326071	7.348805357	7.797311071	7.236091429	9.138314643	8.914331786	8.288008214
ACP6	6.718193929	6.538828214	6.512121071	6.608896786	6.283961786	6.508335	6.634730357	6.190989643	6.158626607	5.87447	6.031865714	6.137375357	6.317151429	6.2815775	6.308963214	6.311351071	6.925646071	6.732451071	6.674883036	6.753721071	7.165966429	6.619214286	6.793998214	7.036593214	6.45229	6.337365	6.463178929	6.246164286
ACPP	6.647519286	6.168990893	6.348358214	6.304475	7.424061429	7.648883929	7.093583929	7.297510714	6.917964286	6.8126125	7.205593214	6.718515	7.517061071	7.851582857	8.172607143	7.8452525	7.881498571	7.269004286	7.718847143	7.020309643	6.786169286	7.243718929	7.813185714	7.604608214	6.424295714	8.212661429	8.166273571	7.985463214
ACR	4.812438929	4.766833571	4.688908571	4.563753214	4.742903036	5.047460714	4.905444821	4.774753929	4.240611071	4.724966429	5.172617857	4.254815714	4.883885357	5.163655	4.7715375	4.791290714	4.122608393	4.492546429	4.271165	4.488644286	5.631917857	4.5459275	4.956132143	5.501146071	5.657995714	5.042294286	4.573165357	4.467519286
ACRBP	5.668798571	5.348086429	5.266153929	5.586628571	5.386539643	5.158743214	5.32911	5.170311429	5.4280375	5.446301071	5.139374286	5.307504286	5.316907857	5.406099643	5.424285357	5.285345714	5.455849286	5.463592143	5.480215714	5.502502857	4.948019643	5.207229643	5.334238929	5.511290714	5.361191786	5.376461786	5.268102679	5.500182143
ACRV1	4.202739643	3.850163214	4.172076071	3.980833214	4.207175714	4.403	4.308556071	4.285256071	4.358287857	4.501188929	4.423234286	4.321243214	4.540044286	4.430549286	4.502658571	4.335283214	4.267843571	4.203262143	4.29153	4.552373214	3.83894	4.270150714	4.226935357	4.486926071	4.313333929	4.1262875	4.103265714	4.144397857
ACSBG1	4.688570357	3.962297143	4.429056786	4.705243214	4.560536429	5.012165	4.660136429	4.550705	4.798340357	4.670442143	4.6351825	4.575355357	4.489919643	4.783921071	4.82179375	4.409123571	5.09685	4.696547857	4.212821071	4.885313929	4.979063571	4.838483929	4.317757143	4.743723571	4.530083571	4.153391071	4.298459286	4.4277475
ACSBG2	3.243810357	3.720453214	3.791546071	3.323348571	4.107830357	3.550044643	3.551905	4.193602857	3.429307143	3.903881786	3.696068571	3.450263571	3.244197143	3.199504643	3.911372143	3.8375475	3.834723571	3.275343571	3.12294375	3.553408571	3.732530714	3.431725357	3.600585	3.504279286	3.695698571	3.658061786	3.597367857	3.541006786
ACSF2	7.3490125	7.598413571	6.442787143	7.7703475	6.611269643	6.653522143	6.225521964	6.668809643	7.542031071	7.187403571	6.270151786	7.4461325	6.6128725	6.562039286	5.542510357	6.611406429	6.077173929	5.446626786	5.831544286	7.38825	7.132247857	6.004672857	6.123482143	7.087051429	7.237282143	5.924494286	5.463079643	5.770458214
ACSF3	6.157635714	6.218101071	6.2044575	6.36231875	6.445653214	6.225098929	6.220285	6.372647143	6.513979464	6.483388571	6.184756429	6.438793929	6.087385	6.521038214	6.463905357	6.190609286	6.394374286	6.118797857	5.979064643	6.029972857	6.343918929	5.988710357	6.06426	6.181606429	6.2838575	6.245723571	6.048548571	6.020571071
ACSL1	6.1720825	6.093155	6.116813571	5.9419925	6.710273929	6.845822143	6.758691786	6.595868214	5.866099286	6.582838571	5.921314643	6.472319286	7.002316071	7.276931429	7.933562857	6.8705175	7.581336786	7.91996	8.424454286	7.115	6.8672325	8.540214286	7.957744286	7.759451786	7.5035525	7.777788214	8.1954925	8.139673214
ACSL3	7.916172857	7.832281786	8.048803393	7.736753214	8.058657857	8.304750714	8.603660357	8.1979875	7.797965	8.282468571	8.83787	8.076088571	8.280957143	8.1973525	8.141674643	8.442069643	8.455841786	8.266210357	8.54924	8.497486429	8.093908571	8.218578214	8.565267143	8.244352857	7.919056071	8.412927857	8.271566071	8.374476786
ACSL4	6.754514286	6.594444464	6.947280714	6.720074643	6.727799643	6.714761071	6.814067143	6.749515714	6.720408929	6.656858214	7.040633571	6.839522857	7.416128571	7.201769286	7.679645	7.052459286	6.927203571	7.96967	7.786926786	6.596818571	7.493641429	9.00785	8.898712143	7.705427857	6.489430357	8.046565357	7.747846071	7.876861429
ACSL5	10.53659286	10.70388214	10.55793929	10.737475	10.61212857	10.74308214	10.49365357	10.630475	10.89485714	10.75269643	10.65078571	10.79896429	10.39001786	10.31341429	9.787386071	10.29868571	10.04155607	9.766622143	10.18664286	10.88741786	10.82179286	10.02518714	10.04504286	10.64905357	10.77677143	10.09430893	10.15839643	10.25468214
ACSM1	4.712150357	5.007989643	4.893625	4.225849286	4.938072143	4.818236786	4.773535357	4.578723214	4.871266786	4.724859286	5.123315357	4.595768929	5.116982143	4.658733571	4.939143929	4.935765357	4.296771786	4.510296071	4.436008214	4.861366429	4.570452143	4.745002143	4.540192857	4.641261071	4.743723571	4.67945	4.8607425	4.567128929
ACSM2A	3.888537857	3.489659643	3.922112143	4.021988929	3.750328571	3.816808929	3.854986786	3.815446071	3.718130357	3.636028214	3.767929286	3.900985357	3.690268929	4.395790714	3.899492857	3.803735714	3.736045	3.867645	3.947316786	3.403788571	4.011125357	3.855414643	3.89477	3.899241429	3.3590175	3.542147143	3.556300714	4.247905
ACSM3	4.040810714	4.1453675	3.775667857	4.221168571	4.324168214	4.201930357	3.590759107	4.156515714	4.022668214	3.40041875	2.93847375	3.9021825	4.650136786	3.881003929	4.648499643	3.455155714	4.594514286	3.482632143	3.648311071	4.013561786	4.006857143	3.5083475	4.242174286	3.484879286	4.719246429	4.404453214	4.33339625	4.10663
ACSM5	3.976485357	4.122753929	3.851057857	4.201598214	4.171211071	4.129545	3.654148929	3.965525714	4.11205	4.244856071	4.223378214	4.007248571	4.201643571	4.290439286	4.072981786	4.499261429	4.253944643	4.674549286	4.2935225	3.82424	3.882594643	4.142773929	4.180447857	4.541304286	4.178634286	3.892875	4.5743225	4.7488725
ACSS1	6.449683214	6.828033929	6.6712275	6.502454821	6.377947143	6.007056429	6.524140714	6.400137857	6.242985	6.14739	6.597077143	6.288176071	6.443659286	6.397967143	6.604318393	6.470061071	6.425912143	6.444532857	6.358718929	6.738398929	6.532502857	6.133535714	6.300771071	6.5205325	6.415191786	6.515945714	6.854436786	6.224169107
ACSS2	10.00954393	9.907866786	9.367841429	10.04402857	9.765379643	9.6777025	9.494808929	9.813789643	9.669989286	9.649674286	9.189803929	9.76155	9.552264643	9.485765	9.081219643	9.655463571	9.597176786	8.575793929	8.908589643	9.636524643	9.355434286	8.455374286	8.742325	9.407675714	9.7625075	8.972131071	8.713808214	9.0762675
ACSS3	4.557101786	5.477261429	5.620728571	5.314632857	5.218195357	5.1246075	5.57575	4.569808571	5.123662857	5.03101	6.139255357	5.169943214	5.525071071	5.206056429	5.745994286	5.488975357	5.625314464	6.327018214	6.713391786	5.433356786	5.581732857	6.280726071	5.909518929	5.702463571	5.822310357	5.770683571	6.155172857	5.889448929
ACTA1	5.033970357	4.959974643	5.613990357	5.317930714	5.270733929	5.409947143	5.808061786	5.2227975	4.363196429	5.382374643	5.889448929	5.6157325	4.402665357	5.487824286	4.907954643	5.056018214	5.553294286	5.5667425	4.852185	5.208253929	5.393000357	5.098119286	5.440385714	5.209308036	5.246670357	5.269529643	5.286828571	5.013034286
ACTA2	5.692861786	5.98265	6.693208571	5.571322857	6.045369643	6.191287857	7.050491429	5.9785875	4.996040714	5.641558214	6.844723929	6.033385	6.818665357	6.764828929	7.03744	6.726083214	7.141756429	8.021607857	7.824286429	7.025178929	6.849439643	7.377793571	7.184356071	7.202769643	6.473816429	6.365167143	7.091058214	6.758691786
ACTA2-AS1	5.980240179	6.537661429	5.76002	6.150646071	6.050442143	6.348560536	5.372577321	5.807789286	6.369069643	6.24847	5.82032125	6.205586071	5.281473929	5.3644375	5.70819125	5.607654821	5.279021786	6.124005357	5.694445893	6.038783214	5.475346429	5.338187679	5.698855357	5.379408571	5.71508875	5.481170714	5.590675893	5.48852625
ACTB	7.474285	7.524560357	7.5221025	7.284826429	8.015895	7.609435	7.607543214	7.810958214	7.732872857	7.241307143	7.5327125	7.491414643	8.194783571	8.32188	7.851089643	8.314924643	8.292890714	7.363517143	7.428806429	6.895081964	7.758389643	7.622877857	7.440931786	7.548436429	7.799923214	7.774973571	7.628503214	7.619346071
ACTC1	2.337701071	2.534834286	1.838159643	1.907131071	2.540982857	2.865611429	2.188109643	2.363589643	2.087762857	2.588417857	1.958476429	2.271546071	2.050211429	1.997377857	2.5493225	2.486529286	1.772763571	2.513973214	3.023972857	2.865908214	2.115406071	3.343724286	2.099535	2.522344286	2.461235357	2.487315357	2.928891607	2.417283571
ACTG1	11.9189	11.92462143	11.78758571	11.98158571	11.90583571	11.84858929	11.73041429	12.15356786	11.88038929	11.98693214	11.98693214	11.89607143	12.11778929	11.93392857	11.67461786	11.85308571	12.05793036	11.78049643	11.96957143	12.23831429	12.14188571	12.24373214	12.13161429	12.14188571	11.94567857	11.91027143	11.73363571	12.17086429
ACTL6A	7.179621429	7.048648214	6.972621071	7.026673571	7.088614286	7.122148214	7.12489	6.964105357	7.343197143	7.353583571	7.825968214	7.519386071	6.971540357	7.040140357	6.667556429	6.783663214	7.111885357	6.955277143	7.259199286	7.1007125	7.291316786	6.938311429	7.162326429	7.139347143	7.117028214	7.110918929	6.904457857	7.016430357
ACTL6B	4.318530714	4.503304643	4.231577857	4.118902857	4.181842321	4.535353214	4.337113571	4.580209286	4.238733571	4.204549286	4.485167857	4.39079	3.955143571	4.210664286	4.129845357	4.285068571	4.214884286	4.0022725	3.932971071	4.180366071	3.9436375	4.512486071	4.310545	4.103813214	4.163263571	4.285836071	3.975317143	4.053317857
ACTL7A	4.578092143	4.158903571	4.516190357	4.535904286	4.607996429	4.577924643	4.697218214	4.884951071	4.2935725	4.279649643	4.660052857	4.294388571	5.062222143	4.945705357	4.702349821	4.637465	5.030364286	4.524648571	4.688402143	4.580726429	4.68729	5.05084	4.415178393	4.729622143	4.791030357	4.822879643	4.581586786	4.632270357
ACTL7B	5.023015714	4.695596786	4.8475325	4.960215	5.104968214	4.891564286	4.543876786	5.246012679	5.151721429	5.285081786	5.205217143	5.153440536	4.64594125	5.042294286	4.909417143	4.921383571	4.576985	4.736352857	4.470376071	4.775241429	4.969213214	4.279151071	4.955498571	4.909565	4.68729	4.883279286	4.766181786	4.780726429
ACTL8	5.056076786	4.755702143	4.936176071	4.981561071	4.977740714	4.871266786	4.937005	4.968205357	5.150181429	5.237928929	4.952071429	5.028685357	5.3289325	4.793383214	4.972772857	5.013383929	4.873897143	4.678133214	5.263711786	4.965231786	4.716160357	4.636593571	5.266153929	4.811145357	4.591765	5.130238571	5.0199875	5.247570714
ACTL9	5.847011786	5.601121071	5.146195	5.609028214	5.8899825	5.676068214	5.589382679	5.920210357	5.424096786	6.032773571	5.685759643	5.749972143	6.059760357	5.560201786	5.619383393	5.520755714	5.87725	5.103215714	5.711594643	5.711389286	5.456786429	5.793505714	5.524771786	5.811291429	5.806757143	5.481603571	5.148728214	5.384008214
ACTN2	4.436615357	3.949535	3.6708425	3.811656071	4.021250714	3.8705	4.768446786	4.082556786	4.174583571	3.948220714	4.200431607	4.073181786	3.91193	3.594631786	3.76396375	3.822051607	3.999577857	4.1158675	3.948220714	4.168740893	3.92829	3.909626071	4.219178929	3.759929286	4.126626071	4.213003571	4.030299286	4.120064821
ACTN3	5.039536429	5.110284643	5.650009821	5.540911786	5.598945714	5.571653214	5.513051071	5.456395357	5.315682857	5.433543214	5.123573214	5.212758571	5.621269286	5.557999643	5.273444643	5.359403571	5.692487857	5.235169286	5.384566786	5.735315357	5.559687143	5.385933214	5.434623214	5.524647143	5.185643571	5.675325714	5.368507143	5.552453929
ACTN4	11.351375	11.42708571	11.28741429	11.33304286	11.388225	11.17284643	11.19081071	11.25964643	11.40211071	11.25573929	11.13728929	11.30098571	11.34885	11.52786429	11.09965357	11.25573929	11.29790714	11.12008571	11.36797143	11.63936786	11.351375	11.26720893	11.307975	11.45572857	11.51266429	11.318725	11.09039821	11.55846786
ACTR10	7.7575475	7.566392143	7.422893571	7.799923214	7.469968929	7.454063571	7.467109286	7.7674525	7.606321071	7.692558214	7.915670357	7.501132857	8.090009286	7.827315714	7.477895714	7.750785	8.054535893	8.061299643	8.304599107	8.453755714	8.589584643	8.401856429	8.076650714	8.0486825	7.753294643	7.713492857	7.582701429	7.966570714
ACTR1A	8.347281786	8.242651071	8.118489286	8.270653571	8.210138214	8.107912143	8.110827143	8.193195	8.12705	8.022356429	8.180686071	8.169055357	8.268759643	8.302288929	8.469534643	8.225266786	8.36632875	8.432583214	8.384777143	8.685005357	8.251893571	8.253203929	8.383176429	8.310818929	8.348540714	8.432910714	8.391297857	8.437520357
ACTR1B	7.673926071	7.67885	7.568727143	7.598930357	7.510153571	7.015555714	7.430571429	7.023773214	7.384429286	7.293703571	7.122326071	7.339635357	7.070792857	7.0842225	7.291865	7.076623929	7.38228	6.8325525	7.015987857	7.001489286	7.053203929	6.901089643	6.906389286	7.309049286	7.5207175	7.258445714	7.119249286	7.369235
ACTR2	10.28846786	10.15536786	10.22082143	10.30173571	10.42870714	10.46744643	10.29693929	10.5426	10.50496786	10.325825	10.33104286	10.28846786	10.19582143	10.20524643	10.13718929	10.17313214	10.42409286	10.42870714	10.522575	10.35392143	10.34328929	10.23941071	10.24093214	10.45292857	10.25250714	10.17716071	10.17313214	10.31622143
ACTR3	10.14466071	10.05871786	9.950520714	10.22339286	10.23501071	10.29418571	9.965363571	10.60762857	10.30173571	10.17313214	10.10086429	10.18945	10.49277143	10.47150714	10.17016786	10.35229286	10.30008214	10.32922857	10.35392143	10.224725	10.4053	10.38297857	10.32922857	10.29868571	10.14098571	10.52134643	10.27676429	10.65741071
ACTR3B	5.611983571	5.997316071	5.558186071	5.831141786	5.424145357	5.347824643	5.696162143	5.572249643	5.4288875	5.404993214	5.788275714	5.5270975	5.365624286	5.834881429	5.919792321	5.532841071	5.796736429	5.757384464	5.529965714	5.447833214	5.8176425	5.857002857	5.941787857	5.985269286	5.550283929	5.739608571	5.573634643	5.742060714
ACTR3C	6.276948214	6.396856786	6.2824275	6.3306425	6.470716429	6.588115714	6.823516071	6.830371071	6.957104286	6.932329286	6.760767857	6.466291071	6.22301	6.12911	5.954313214	6.140147857	6.12458	5.848823214	6.300616786	5.871461429	6.1950225	5.924577143	5.903723929	6.068663571	6.109685714	5.735576786	6.025877143	6.115459643
ACTR5	6.030413214	6.104584286	6.3861275	6.273995357	6.264308929	6.473518571	6.327385714	6.082821071	6.239436786	6.303094643	6.222051071	6.192684643	6.110563571	6.060991786	6.207922857	6.005018214	6.231484286	6.256893929	6.283961786	6.067207143	6.147712857	6.291144643	6.290239107	5.917687143	6.205013214	6.39219	6.2682675	6.175800357
ACTR6	5.665192143	4.941995714	5.2017725	5.4778175	5.608269643	5.781114286	5.1147325	5.736487143	5.512937857	5.621743571	5.894963214	5.560311429	5.379216786	5.456683214	5.541888214	5.536100714	5.534795	5.883492857	5.709591786	5.25419625	6.150646071	5.649451786	5.9217725	5.747135	5.731213571	5.790371071	5.146876786	5.641375179
ACTR8	7.826559286	7.628716429	7.7674525	7.732872857	7.575698571	7.640128929	7.733808571	7.481076429	7.586206429	7.819383571	7.817201071	7.806470357	7.545843571	7.5788575	7.818794286	7.67347	7.716715357	7.82502	7.800429286	7.543527143	7.765159286	8.052132857	7.907491071	7.808206786	7.863493929	7.852495714	8.056507857	7.804409643
ACTRT2	4.886436429	4.414681429	4.887620714	4.684748214	4.663919821	4.544038214	4.678948214	4.6845675	4.415213571	4.84627	4.814461786	4.605412143	4.771854286	4.946675357	5.184774643	4.446475357	4.539312857	4.779503214	4.656531786	4.780287857	4.652848571	4.833503214	4.714676071	4.745555893	4.674360714	5.06429	4.815253571	4.595283571
ACTRT3	4.205272857	4.626415357	4.086390714	4.6265575	4.606478571	4.460531429	4.290552143	4.525866786	4.753858929	4.722867857	4.411185357	4.812856429	4.789352857	4.321059286	4.472336429	4.329638571	4.318530714	4.425226786	4.503365357	4.489919643	4.581586786	4.835333929	4.319973929	4.3931475	4.483664286	4.949561429	4.562015	4.363919286
ACVR1	6.613936786	6.323928214	6.770778036	6.642381786	6.4218	6.371002143	6.482785357	6.136956429	6.546345	6.580061071	6.603645357	6.4887075	6.747858571	6.678068214	7.22912	6.493206429	6.885308214	7.045458929	6.9433475	6.644703214	6.676896429	7.263990357	7.141931429	7.173220714	6.554915714	6.919522857	6.918301786	6.904205357
ACVR1B	8.122889643	8.245972857	7.956758571	8.220786786	8.063048214	8.171116429	8.207664286	7.986749464	8.195815714	8.240258929	8.4082025	8.305971071	7.735311071	7.776734286	7.3238725	7.695319286	7.816406786	7.367952857	7.907818929	7.973364643	7.814478214	7.469968929	7.577159643	7.906357857	8.078020714	7.375357143	7.315801071	7.401463214
ACVR1C	7.650526786	7.914609643	7.482046786	7.583748214	8.173498929	8.422688929	7.662265714	7.806005357	7.364659643	8.254629643	7.8744875	8.207952857	7.217971429	7.485	6.433410714	7.206831429	6.954579286	6.248054286	6.828604643	7.403915714	7.460203214	6.847044643	6.784985	7.024508929	7.788354643	6.593866429	6.414695357	6.549163929
ACVR2A	7.193235714	7.418610357	6.992971429	7.243035714	7.187754643	7.543806071	7.228273214	7.133879286	7.445962143	7.409565357	7.137952143	7.372884286	6.745265	6.487898214	5.984431429	6.626268571	6.652018214	6.787043571	7.105968929	6.957746429	7.370091429	6.796897143	6.6739975	6.957242857	7.178276429	6.277185357	6.34066	6.5323625
ACVR2B	5.864073929	5.885665	6.076332857	5.834881429	5.980376429	5.924651071	5.925270357	5.8477925	5.751409643	6.084866429	6.180934286	5.954690714	5.447116786	5.551021786	5.727545357	5.7500825	5.709176964	5.506806786	5.709136429	5.825288214	5.816391786	5.680713929	5.8378675	5.813204643	5.917965	5.748320357	5.612633214	5.497685714
ACVRL1	7.856686786	8.088410714	8.309076429	7.960275	8.14533	8.0271875	8.555379643	8.236706071	7.696387857	7.866239286	8.014248929	8.050819286	7.445233929	7.864461786	8.0868575	7.481608214	7.8063425	7.087051429	7.249835714	7.7036125	7.356687143	7.594286786	7.902261429	7.778413214	7.6547375	7.869045	7.840746786	7.832827143
ACY3	7.312558929	6.650321786	7.044171786	6.932847143	7.083922857	6.816207143	7.182455357	6.611269643	6.711717143	6.420953214	6.317975714	6.054346071	7.107222143	7.102496786	7.121223214	6.926542857	7.13694	6.651669643	6.770847143	6.760767857	7.479549286	7.302097857	7.345664286	7.555872857	6.861550357	7.219721429	6.779478929	6.924605
ACYP1	6.098695	6.197642143	5.941787857	6.438978929	6.504535357	6.697861786	6.144070357	6.373476071	6.147981429	6.451243214	6.575088571	6.226666429	6.391076071	6.059104286	5.772484643	5.822669643	5.991636429	5.922200714	6.183195714	6.285499286	6.397823214	5.951581786	6.0091625	6.219628214	6.172358214	6.090346786	5.913863571	5.980492857
ACYP2	5.469219286	5.064737143	5.63075	5.398536071	5.572249643	5.289066786	5.393000357	5.269529643	5.448711429	5.341264286	5.372449286	5.3772125	5.361611964	4.964918036	5.436439643	5.139962857	5.5821275	5.714588571	5.917449286	5.250891786	5.456917143	5.704366786	5.656496071	5.442701071	5.8054475	5.577720714	5.60423	5.514529286
ADA	6.28294	5.906059286	6.246523571	6.349649286	6.265765357	5.700189643	5.7968475	6.099219643	5.963624643	6.259526786	5.751756071	5.981776429	6.646682857	6.592452857	6.8293625	6.471836429	6.3625625	6.776008214	6.176185714	6.293112857	6.252356786	6.627918571	6.805503571	6.139637857	6.046103929	6.910034643	6.939697143	6.651861786
ADA2	7.452999286	7.547181429	8.082076786	7.882828571	7.124035357	7.178683929	7.224179286	7.053203929	6.988539286	6.907785	7.440781786	7.194396071	7.294306786	8.076977143	8.358981429	8.042944643	7.4374525	8.245584643	7.672757857	6.861190357	7.096708214	8.246884286	8.181951786	7.36271	7.224342857	8.719325	8.969697857	8.087178929
ADAD1	2.776471071	2.663969286	3.015540357	3.00761	3.110288929	2.901396786	3.062107143	3.111051071	3.089028214	3.102728571	2.88557	2.860678929	2.809334286	2.997415357	3.444454643	3.117555714	2.940953929	3.326901429	3.465328929	3.47289	2.895339286	3.065480714	3.078446071	2.935023929	2.796471429	3.093908929	3.053268929	2.8657725
ADAD2	4.935013214	5.199315714	5.221539643	5.149830357	5.175899643	5.433965	5.393480714	5.607604286	5.7910525	5.55509	5.036340357	5.297401429	5.571772857	5.116258571	5.604988929	5.332861071	5.07819625	5.048282143	5.322943929	5.522651786	5.150088929	5.218581429	5.02769	5.48103	5.356715	5.165253929	5.094826429	4.946586071
ADAL	6.680433929	6.385825357	6.680611786	6.750385357	6.3897325	6.630842143	6.340449643	6.207838214	6.13952	6.63284	6.632638214	6.546345	6.2606	6.510073214	6.033950714	6.350784643	6.685613929	6.327644643	6.240561786	6.596225357	6.636823929	6.590158571	6.753496607	6.764018929	6.905595714	6.489430357	6.369141786	6.630295
ADAM10	9.844242143	9.866323929	9.8384	9.916900714	9.770914643	9.926060357	9.854378214	9.825315714	9.678345357	9.916900714	9.8593375	9.772971429	9.720651071	9.727061071	9.770085	9.981851429	9.850517143	10.14466071	10.13718929	9.547809643	10.20524643	10.00735321	9.784010357	9.916900714	9.597888214	9.733842143	9.806851786	9.596158214
ADAM11	5.105306071	5.352819643	5.23556	5.155056429	5.021293214	5.321579286	5.603868929	5.707210714	5.560311429	5.479994286	5.685334286	5.336976786	5.021217857	5.283994286	5.413349464	5.353381071	5.3361825	5.043664286	5.169762143	5.642120714	5.1444775	5.297687857	5.383147857	5.474150714	5.143297321	5.146671429	5.367340357	5.309245357
ADAM12	2.642145357	2.640677143	3.508591429	2.592066071	3.043683929	2.888443571	2.972631071	2.549952857	2.085902321	3.294348929	3.042265714	2.449895714	3.277831786	2.441714643	5.197177143	3.182859643	4.15824	4.201317143	3.1345225	2.257994286	3.443023571	5.969369286	4.308913214	2.969221429	2.890559643	3.740361429	3.070786786	3.107851786
ADAM15	7.41752	7.189369643	7.589507143	7.413738571	7.297686429	7.287973571	7.466088214	7.418126786	6.981031429	7.076340357	7.038500357	7.231771429	8.000640714	8.080785179	7.985718929	7.870650714	7.660808929	7.327221429	7.656255714	7.522956429	7.3751075	7.631049643	7.5933175	7.759193214	7.389370714	7.889293571	7.808507143	7.977054286
ADAM17	7.27347	7.054208929	7.175701071	7.00791	7.498666429	7.4571825	7.306535714	7.544372143	7.318712143	7.285040714	7.209609286	7.300229286	7.189178214	7.245525714	7.225790714	7.110555357	7.105968929	7.396272857	7.206297143	7.088353929	7.264832143	7.374685714	7.442446964	7.318432857	7.10569	7.367506429	7.239532143	7.264599643
ADAM18	3.750223571	3.543410357	3.334581786	3.81646	3.1648125	3.343276786	3.5657225	3.362018214	3.655011429	3.558565714	4.226185714	3.696068571	3.892422143	3.30403875	3.948478571	3.583247143	4.073556429	3.040587857	4.031238929	3.134091429	3.2937475	3.607751786	3.511293929	3.560807143	3.884130357	3.320929643	3.271799286	3.135828571
ADAM19	6.470896786	6.558286429	7.037751071	6.555501429	6.601614286	6.154100714	6.7705075	6.036741071	5.883492857	5.997755	5.963886429	5.807413929	6.629566071	7.122609464	8.087538571	7.242350714	7.177592321	7.973108214	7.413181071	6.660600357	6.289313571	7.494344643	7.746717143	7.032880714	6.555213214	7.8180075	7.61599	7.335133929
ADAM2	2.194722857	3.394539286	2.7924675	2.761796786	2.773144643	2.789846071	2.429221071	2.416780714	3.149930357	2.621121429	2.871384286	2.792911786	2.653694286	2.613565714	2.7848525	2.917697143	2.844335	2.813057143	3.243810357	2.757356786	2.445899643	3.37782	3.115038214	2.940068929	2.788079643	2.446121607	2.844690714	2.907422857
ADAM20	3.817033214	3.794247143	3.876099643	3.752945357	3.6334325	3.577973214	3.537451786	3.914537143	4.206822857	3.5082625	3.461001786	3.489772857	3.183816429	3.579770357	3.644027143	3.700526071	3.87484	4.077379643	3.5325375	3.499180357	3.935441429	3.385668214	3.199504643	3.715228214	3.463213214	3.333761071	3.427181786	3.326553214
ADAM21	3.205353571	2.7082525	2.649337143	2.796749643	2.5523475	2.594032143	2.857035	2.503074643	2.353103214	2.6399075	2.802705	2.670730714	2.8328925	2.577843929	2.377310714	2.423921429	2.468539286	2.971341786	2.736346786	2.717530714	2.8764275	2.565545357	2.993556429	2.707764643	2.705679286	2.567143214	2.510559643	2.748879643
ADAM22	4.450000357	4.790371429	4.5804725	4.587337143	4.4940725	4.840192143	4.688746429	4.764764286	5.171266429	5.019218571	5.151039286	4.5137625	4.2676125	4.540514643	4.419844643	4.427138571	4.0979975	4.515257321	4.906130714	4.839814286	4.61739375	4.428047857	4.111078214	4.645822143	4.47457	4.404453214	4.327999286	4.541011786
ADAM23	5.038378929	5.235910714	5.414896429	4.9621525	5.132136786	4.599753929	4.871951786	4.569163571	4.911762679	5.38355	5.148822857	5.014071429	5.644657857	5.990864286	6.140260357	6.160220357	5.508357143	6.305173214	6.039007143	5.146598571	5.389721429	6.216760357	5.912674286	5.605482321	5.520016071	5.267293929	5.746669286	6.108477143
ADAM28	7.368306071	7.862018214	7.591054643	7.882079286	7.557069286	7.680118929	7.152365357	7.753736071	7.75695	7.522753929	7.570161071	7.812860179	7.477248214	6.678216786	6.934310357	7.856686786	7.318977857	7.723098214	7.790716071	7.043792857	7.352784643	6.971233929	7.321308571	7.007343214	6.630426786	7.1005025	7.464981786	7.155275714
ADAM29	3.391827857	3.406577143	3.871874643	3.498182857	3.290101071	3.2405925	3.012836786	3.227388571	3.260557857	3.069834643	3.252644643	3.532156786	3.577305	3.8002325	3.587661071	3.603875357	2.667006429	3.444552143	3.485200357	3.629575357	3.569671786	3.768871071	3.595336786	3.676888929	3.308163571	3.5859725	3.485373571	3.378400714
ADAM30	3.546905	4.006356071	3.786786071	3.545685714	3.308820357	4.104916429	3.786018571	3.671135714	3.640789643	3.7567375	2.921273929	3.679069643	3.6568625	3.460250357	3.676146786	4.129433214	3.424947143	3.743835714	3.671915	3.659428571	3.755796786	3.859680536	3.624903929	3.652922143	4.199169286	4.306335714	3.929371071	3.755871429
ADAM32	4.813663571	4.813801786	4.672110714	4.720632143	5.16529875	5.053607143	5.054054643	4.925157143	5.261796429	5.193630179	5.568811071	5.5048675	4.531623214	5.094399643	4.6848475	5.285734821	5.089684286	5.167385357	4.519350357	5.672374643	4.993449643	4.948792857	4.942832857	4.410958214	5.737605357	4.80764	5.154428929	4.837546786
ADAM33	6.352414286	6.114334286	6.2964125	5.871461429	6.179374643	5.889829286	6.353117679	6.162664643	6.326844643	6.186060714	5.868347857	5.883227857	6.530453571	6.367313929	6.680433929	6.6215925	6.224210714	5.931008929	6.232421607	6.206645357	6.070475357	6.323120357	6.234697143	6.584811786	6.293265357	5.816325536	6.230283571	6.215164643
ADAM7	3.557082143	4.216635	3.644980357	3.773246071	3.554547857	3.554547857	3.771243571	3.838813214	4.140138929	3.878472857	3.965780357	3.800102857	3.668166786	3.640971786	3.700832143	3.523287143	3.527481429	3.656290357	3.799895357	3.807420714	4.1635175	3.569214464	3.841365714	4.214460536	3.9860525	3.664878571	4.111503929	3.704421786
ADAM8	6.070352857	6.0403925	6.008466429	6.127596071	6.065202143	6.062143393	6.084600357	6.008133214	5.980096786	6.030768929	5.747454643	6.123322143	6.105247143	6.39725	6.5424175	6.157201071	6.106930536	5.982315714	5.932118571	6.080729643	5.496418571	6.28319	6.233625714	6.080331071	6.191636786	6.175366786	6.404802857	5.993700357
ADAM9	9.103216786	8.706856964	9.25396	8.83787	9.377263929	9.445833214	9.360899286	9.596158214	9.0143625	8.816691429	9.368615	8.719325	9.474417143	9.462246786	9.731566429	9.358271071	9.708227143	9.552903929	9.738185357	9.379276786	9.494808929	9.739787857	9.865204643	9.510776786	9.052896071	9.675619643	9.514994643	9.6350575
ADAMDEC1	11.76179286	12.2628	12.03832143	12.19456786	11.69313929	11.88038929	11.91027143	11.42428571	11.83669286	12.2552	12.52093929	12.1647	11.91486786	11.93743214	11.51038214	11.92176071	11.10610357	11.14628214	11.247125	11.20696786	11.37610357	11.66881071	11.63573571	11.72090714	11.65547857	11.23441429	11.03909286	11.13171071
ADAMTS1	4.349215714	5.865418571	6.996596786	4.501444286	4.620797143	4.045458214	5.105195714	4.012967143	4.458583214	4.948614286	5.988578214	4.733492321	7.021382857	7.993287857	6.948901071	7.306414464	7.072719286	7.340692857	7.337868929	6.709382321	6.802408214	8.320832143	8.478355714	7.316102143	7.173376786	6.442539643	7.409823571	7.738648214
ADAMTS10	5.760950714	5.884915	5.945456429	5.790678214	5.514311786	5.466049643	5.565562143	5.641919286	6.034990357	5.487824286	5.100856786	5.726134286	5.711211429	5.974836786	6.062597143	5.970769107	5.561070357	5.662033929	5.2439025	5.737399643	5.642851071	5.7788975	5.9326825	5.737035714	5.528658929	5.957109643	5.996195714	6.0148725
ADAMTS12	5.196171429	5.412998929	5.289603214	5.381588214	4.607315	5.202355714	5.055468929	5.017217857	4.771854286	5.283994286	4.566620714	5.053799286	4.938180714	5.220861786	6.991425357	4.989032143	5.838858214	6.149058571	6.2321825	5.6676975	5.26473	6.913135357	6.532648571	6.1391125	5.127181429	5.836788214	5.615895	5.845380714
ADAMTS13	5.325288571	5.516095	5.531426071	5.6151975	5.596003571	5.473372143	5.538503571	5.710431429	5.414124286	5.49651	5.902643214	5.628637857	5.785232321	5.585465357	5.537895357	5.654211429	5.549311786	5.406983929	5.460997857	5.724829643	5.473545	5.175899643	5.221104286	5.366819286	5.607917857	5.285081786	5.463592143	5.403125357
ADAMTS14	5.844681429	5.9704625	5.641006786	5.901563214	5.932036786	6.006518214	5.81559	5.878749286	5.921450714	5.696088214	5.714805	6.218438214	5.982833929	5.968317857	6.555134286	6.090411071	6.007623571	6.210789286	6.020938214	6.055836071	5.645552857	6.29404	6.242505714	5.907998214	5.975931429	6.155833929	5.865964286	6.004672857
ADAMTS15	6.395457857	5.926358929	6.073391786	6.023257857	5.506251786	5.649451786	5.631168929	6.102310357	6.205943214	5.689875357	6.33444	5.717985357	6.572164643	6.909556786	6.519318571	6.614085357	6.828428929	6.396131071	6.688536429	6.773471429	6.203575714	6.326486786	6.306707143	6.419226786	6.146084643	6.594726964	6.634316071	7.132647143
ADAMTS16	4.235772143	4.161141786	4.150868214	4.246704643	4.011513393	4.403613571	4.109830357	4.449161607	4.479516071	4.041856071	4.021946964	4.233726429	4.745798214	4.685161429	4.467519286	4.542916607	4.260275357	4.468907143	4.464328214	4.799858571	4.345114107	4.478998929	4.240298214	4.655253571	4.672862857	4.2596425	4.31772	4.637105357
ADAMTS17	5.854643214	5.777660357	5.500938929	5.493048929	5.855985714	5.849851429	5.502585	5.990436786	5.535755714	5.614563214	5.475899286	5.621898571	5.639730357	5.874974107	5.641375179	5.594595357	5.729470714	5.4407725	5.509832143	5.549311786	5.950378929	5.9785875	5.571412143	5.493753571	5.955596071	5.670793214	5.692746429	5.579173393
ADAMTS18	4.992399286	4.506958214	4.716493036	4.925413929	5.084236786	4.940320714	5.1143125	4.545965893	4.430203214	5.442701071	4.9219125	5.049032857	5.367924286	4.762204643	5.1387575	4.623030357	4.977951429	4.781914286	5.317383214	5.210291429	5.108106786	4.862735714	4.354221429	5.147407857	4.967752857	4.691838214	4.876473929	5.0721825
ADAMTS19	4.767598571	4.621789286	4.705819643	4.8068	4.968855714	4.983229643	5.369909643	5.019218571	5.519560714	4.518422143	5.126439286	4.560368929	5.481813929	5.070224643	4.689876429	5.156352143	4.832455357	4.833453214	4.612192857	4.896708929	5.395657857	5.028853214	4.832995	5.009746786	4.698510714	4.461731429	4.958748214	4.893181071
ADAMTS2	6.497572143	6.755741786	6.780396786	6.786757857	6.446069643	6.633083214	6.710511786	6.66572	6.458805357	6.258085357	6.682067143	6.6900025	7.059900357	7.489067143	9.156045357	7.690973929	6.936469643	7.510838929	7.240293929	7.024634643	6.579428571	9.097503214	8.247771071	7.619800714	6.796275714	7.713088929	7.518156071	7.826559286
ADAMTS20	3.810792143	4.373085536	4.165695714	4.002494286	4.003672143	4.486926071	4.644682143	4.227970714	4.699219286	4.37428	4.089199286	4.127965	4.4480875	4.223999643	4.2076675	3.727240714	4.115451964	4.116423929	4.295001786	4.273689286	4.018586429	4.147283214	3.933258571	4.176193929	3.850747857	4.248148929	4.068347857	4.181895714
ADAMTS3	4.3588575	4.2583175	4.758645357	4.071183571	4.718667857	4.307244286	4.687934286	4.279407143	3.726558929	4.405191786	4.817494464	4.399589643	4.251733214	4.58143	4.6265575	4.004174643	4.460795	5.058649286	4.941564643	4.340945714	4.669358929	5.507989643	4.947351786	4.808850714	4.647077143	4.503304643	4.707170357	4.731438214
ADAMTS4	4.751170357	4.993703929	4.9563575	4.526693571	4.533726071	4.953623571	4.329134286	4.991004643	4.639661429	4.657723929	4.681520357	4.700273929	5.836951071	6.706011071	6.4745925	5.470666071	5.432451429	5.370783929	5.253529286	5.603963929	5.338569286	7.137372143	7.452999286	5.596341429	5.228671071	5.649726071	5.808532143	6.233150536
ADAMTS5	5.3274475	5.925493929	5.610863929	5.800335714	5.416375357	5.423836786	5.202776786	5.440538214	5.751167857	6.089703929	5.37809	5.914903571	5.672103571	6.095603571	6.573659286	6.224840714	5.890745714	6.758469286	7.073121071	5.871308214	6.014178571	6.505436071	6.5761525	6.305788929	6.198231071	6.111375	6.702666429	7.605433214
ADAMTS6	4.156145714	4.017196429	4.199454286	4.323776429	4.5750475	4.533608929	4.642697679	4.465704286	4.057392143	4.100556071	4.740664107	4.383501071	4.645668214	4.638406071	5.54163	4.424396429	4.314400357	5.301096429	5.437226071	4.631592857	3.92229	5.080923571	5.252025714	4.650197857	4.545788929	5.087512857	5.154795179	4.654495714
ADAMTS7	5.382288571	5.099443214	4.416328929	5.416637857	5.229761429	5.093282321	5.328345357	5.2136725	5.325288571	5.438754643	5.246940714	5.191091429	5.024506071	5.438606429	5.720297321	4.985037143	5.195503571	4.8445225	5.469844643	5.462708571	5.0731525	4.940096786	4.985340714	5.423306071	5.091681786	4.932926786	5.291398214	5.227518214
ADAMTS8	5.560491429	5.434156071	5.629443929	5.554411429	4.902122857	5.321380714	5.482995	5.362536786	5.174233214	5.164225893	5.349174286	5.402694643	5.422763571	5.416338036	5.523291429	5.557624643	6.02796	5.816433214	5.481813929	6.21435	5.540586786	5.748320357	5.575676786	5.692487857	5.751537143	5.8054475	5.799359643	5.673769286
ADAMTS9	6.758322857	6.738600357	6.750533214	6.651591429	6.316085714	6.207368571	6.565686786	6.237046429	6.301728214	6.070061071	6.804172143	5.720016071	7.365721071	7.535405357	8.175249286	7.207769286	7.15578	8.063048214	8.0603775	7.218137857	6.9427725	9.130849643	8.8724625	7.686920714	6.593709643	7.259918214	7.549281429	7.57217
ADAMTSL1	5.941476429	6.072226071	5.895606429	5.972112857	5.640119286	5.939183929	5.527508929	5.586896786	5.583455357	5.768028929	5.715681786	5.655080714	4.960079286	5.3659425	5.068447857	5.843062857	5.905371786	5.759371429	5.541002857	6.171206429	5.455730357	5.224331429	5.286099286	5.429148929	5.952462857	5.289066786	5.540586786	5.549311786
ADAMTSL2	6.239574286	5.953077857	5.753839286	6.125688929	6.097933929	6.174026786	6.373839286	5.924113571	6.081318214	5.779931071	6.030091071	6.121278929	6.021955	6.029636071	6.219022143	5.920824643	5.762328214	6.093660357	5.609706786	6.070563214	5.9704625	6.002919643	6.042330714	5.795104643	5.775815357	5.992066071	6.090753929	5.891020714
ADAMTSL3	5.595313929	5.701612857	6.368221429	5.5905725	5.205015714	5.39777	5.868246429	4.95931	5.30999	5.4929375	6.388767143	5.649726071	5.392546786	5.578334643	5.115574643	5.739529643	5.720939643	5.888468929	6.53475	6.12795	5.486093929	5.659415714	5.819209286	5.986964643	6.112787143	5.575343214	6.148329643	6.266244643
ADAMTSL4	5.946521429	6.136669286	6.078280714	5.814396786	5.87228875	5.94588	6.254853929	6.03199	5.794361071	5.961036071	6.215275714	5.981647143	6.043655	6.069415357	6.414186071	5.881804643	5.889766429	5.956003929	6.385138036	6.273138929	5.932036786	5.837503214	6.084367143	6.113641786	6.275345714	6.189282857	6.292570179	6.532648571
ADAMTSL5	5.9089925	5.693001429	5.877898929	5.569962857	5.573634643	5.931385357	6.055067857	5.985155714	5.970082679	5.723259286	6.088173571	5.779219643	6.306278214	6.022265714	6.201379643	6.075867143	5.997006786	6.031354643	6.038601429	6.0926075	6.238291786	6.048077143	5.864376786	5.954042857	5.831461429	5.912674286	5.502876786	5.605296429
ADAP1	7.382465	7.1502725	7.004350357	7.394159643	7.184731786	6.957515714	6.712748214	7.180267143	7.275935714	7.15542	6.549870714	7.207769286	7.419031071	7.131301429	7.020671429	7.005805357	6.914540357	6.51137	6.484175	7.396272857	7.071696429	6.777822857	6.803295357	7.131531429	7.214735536	7.022998571	6.622835714	7.163585357
ADAP2	7.646810536	7.619529643	7.734118571	7.797084643	7.458757143	7.331803214	7.552056786	7.375525	7.594511071	7.032191429	6.848858929	7.468747143	7.564421786	7.979318929	7.804200357	7.922156429	6.976763571	7.444757143	7.318712143	7.154818929	7.586206429	8.259255714	7.912800357	8.011830357	7.127567143	7.774712857	7.501132857	7.8383325
ADAR	8.8655725	8.836192143	8.952876786	8.908589643	8.732830357	8.759720357	8.921118571	8.71085	8.781742143	8.770303571	8.477614643	8.731645357	8.727658214	9.034819286	9.173192857	8.795223214	8.717425	9.064063929	8.817782143	8.621003214	8.486209286	8.826132143	8.982836786	8.7029975	8.790081786	9.161705357	9.315711071	9.218671071
ADARB1	6.150973929	6.403050357	6.721894286	6.343918929	6.757533571	6.588005	6.666736429	6.632896607	6.191405357	6.006960357	6.278140714	6.252212143	6.596408571	6.620817143	6.955816786	6.886909643	6.558470714	6.881997143	6.847226429	6.176185714	6.509962143	7.215311071	6.712495357	6.757163571	6.251095714	6.659753571	6.783663214	6.728606429
ADARB2	5.51788	5.488473571	5.348733571	5.499999286	5.407793571	5.519651786	5.515596071	5.555230536	5.782974643	5.770885357	5.237343214	5.590823571	5.658277857	5.368173571	5.422178929	5.680844643	5.436893214	5.332861071	5.334810714	5.627054286	5.43928875	5.262201786	5.502034643	5.338484643	5.292678571	5.472656429	5.469736071	5.406944643
ADAT1	7.252413571	6.8844775	7.071696429	7.128889107	6.7419525	6.931117143	6.599898929	6.612114821	6.859195714	6.972316071	7.233676071	6.995173571	7.410935714	7.462420357	7.294511071	7.21509	7.139973571	7.503813214	7.270522857	7.646886786	7.640128929	7.758703214	7.816123929	7.558213214	7.513567143	7.801779643	7.68945	7.956458929
ADAT2	6.178088214	6.534363929	6.467675714	6.457495714	6.6809275	6.820811786	6.398429643	6.944985	6.756556429	6.679121429	7.094689286	6.323928214	6.228322143	6.094013571	5.665878929	6.213443929	6.138575	6.251523393	6.367925714	6.359850714	6.555134286	6.303727857	6.210116429	6.082434286	6.114567143	6.141143214	6.222468571	6.249727143
ADAT3	5.3289325	4.712342143	4.893122857	4.796421786	5.107457143	3.767833214	5.041765714	5.218931786	5.016235357	5.013995	4.776071786	5.154738929	4.977558214	5.239823214	5.128385536	4.332527857	5.024414643	4.980100357	4.525722143	4.565885714	4.445277679	4.775034643	4.789737143	4.868570714	4.404936429	5.200691786	4.813088214	4.660898214
ADCK1	6.237568571	6.348488929	6.114334286	6.330979643	6.220701071	6.076332857	5.824943929	6.042231786	6.045025714	5.856209286	5.903723929	6.04128375	6.464625	6.2835975	6.298186786	6.083341964	6.090178214	6.080214643	5.762402857	6.540695	6.081956071	6.380404643	6.1858225	6.336291429	6.503949821	6.3070775	6.364082857	6.267802143
ADCK2	6.708356071	6.669235714	6.45153	6.491477143	6.492090714	6.454135357	6.402446071	6.378173929	6.423140714	6.560011429	6.3861275	6.510433929	6.186353214	6.523834821	6.480184821	6.4567925	6.390014286	6.128856429	6.287245714	6.669381071	6.068191429	5.875505	6.073722143	6.461105357	6.7364175	6.6690975	6.316561429	6.541228571
ADCK5	7.066906786	6.928407143	6.871813214	7.174026429	6.817336429	6.862990714	7.126158571	6.992726071	7.107901607	6.881821071	6.685613929	7.00351	6.845017143	6.979183214	6.913479643	6.9739425	6.771305	6.523361964	6.440781071	7.147788929	6.561857857	6.4212525	6.704335357	7.029960357	7.0257325	6.722458214	6.604382857	6.687653214
ADCY1	5.81228	5.665428214	6.075634643	5.762921429	5.679631071	5.801981071	6.512888214	5.7693825	6.109547857	5.746993929	6.346722857	5.020077857	6.070724643	5.733843571	6.174026786	5.8442575	5.943571786	6.065202143	5.830558214	5.974471071	5.911254643	6.086126607	5.963532857	5.969506786	5.595803929	5.98376	6.419723214	6.0439025
ADCY10	4.056885357	3.920598571	3.779255357	3.933258571	3.636496429	3.7650625	3.600993571	3.6855175	3.812052857	3.736563929	3.470954286	3.605322143	4.107830357	3.997526429	3.791069643	3.557713571	3.548938571	3.61107	3.526191071	4.073327321	3.717174821	3.797768571	3.7308325	3.8624675	4.0263725	3.5169925	3.683265357	3.703503571
ADCY2	4.565885714	4.169274643	4.712806786	4.724681429	4.321243214	4.384610357	4.771854286	4.218860714	3.973244643	4.520536071	4.7152675	4.548022143	4.143825714	4.497840714	4.157668929	4.462911071	4.204133571	4.770551071	4.341121786	4.274654286	4.053013214	4.429894286	4.622859643	4.656131786	4.086615179	4.752204643	4.18526	4.532192143
ADCY3	6.870003929	6.887325893	6.734592143	6.914540357	6.937111071	6.887936071	7.090586429	6.961162857	6.518944643	6.500500714	6.521038214	6.684301786	7.251693929	7.292335	7.536738214	7.455873214	7.324482857	7.157151429	7.349665714	7.303924643	6.9634775	7.475238929	7.333424643	7.352784643	7.374685714	7.597371071	7.652889643	7.843010357
ADCY4	5.77812	6.1448	6.146084643	5.922140714	6.051836786	5.714693214	5.976113214	6.016121786	5.794851786	5.511924286	5.8170675	5.475417321	6.011897857	6.089569643	6.332119286	6.285218214	5.962652857	6.275014286	6.037202143	5.896539286	5.949944643	6.50729875	6.406368929	6.075245714	6.140666071	6.234533214	6.202360357	6.465158929
ADCY5	6.6249075	6.637305357	6.954403929	6.451743929	6.602347857	6.435337143	6.967864643	5.8477025	6.014178571	6.328957857	6.574111429	6.682688571	6.218438214	6.900653571	6.335978214	6.585271429	6.971070714	6.633431429	6.582056786	6.377947143	6.402106071	6.791922143	6.774023214	6.701540714	6.833827857	6.636823929	6.9241625	6.727437857
ADCY6	8.408689643	8.794879643	8.344897143	8.635996429	8.410794643	8.189981071	8.457275714	7.940376429	8.283267857	8.2124275	8.071083571	8.193195	7.889073214	8.024222857	7.624076071	8.292890714	7.701458214	6.989260714	7.364817143	7.711237143	7.384586786	7.063191071	7.353427143	7.901969643	8.468393571	7.579729286	7.171821071	7.619800714
ADCY7	6.1150075	6.367761071	6.756413571	6.157635714	6.039809643	5.7968475	6.105796786	5.395074286	5.260085357	5.710626071	6.015721429	5.627732321	6.197317857	6.351871071	6.915214286	6.536744286	6.5221675	6.263649286	6.135710714	6.297234643	5.671022143	6.061968214	6.343634286	6.169465714	5.912795357	6.893671071	6.6055175	6.71637
ADCY8	4.153918214	3.882996786	4.188881071	4.402836786	4.129241429	4.158803214	3.887151429	3.971941429	4.067504643	3.938136786	3.972342857	4.309456429	3.735225357	4.24776	3.899864286	3.963627143	4.211545714	3.745085714	3.694874286	4.367870714	3.784938214	4.088231964	3.726230714	4.3186275	4.012384286	4.406162143	3.9849725	4.007042143
ADCY9	8.006001786	7.928186071	7.708775714	7.972182143	8.095409286	7.786588214	7.814478214	7.969973929	7.795231786	7.7193975	7.485845	7.973364643	7.302645714	7.895226071	7.266497143	7.576573929	7.180267143	7.166715	7.200955357	8.072059643	7.618777857	7.238947143	7.523183214	7.955097143	8.145658571	7.481076429	7.111675	7.561245714
ADCYAP1	4.236167143	4.405894643	4.382129286	4.519350357	4.721942143	4.816896786	4.928285	4.819591429	4.760754643	5.151356429	4.914618214	4.84661	4.839906071	4.691500714	5.179515714	4.720806071	5.028415714	5.854643214	5.089347143	5.2397175	4.753385	5.048633214	5.690906429	5.014606429	4.994783929	5.222665714	4.911147857	4.937162857
ADCYAP1R1	4.887437857	4.8961675	5.185643571	4.761758214	5.274671429	4.85870375	5.414508571	5.109675357	4.877796071	4.929098571	5.232749286	4.957278214	5.253484464	5.060295	5.195128571	5.178042857	5.086527321	5.824805714	5.849727857	5.507813929	4.892550357	5.098993929	5.291718036	5.224833571	5.456183571	5.289486786	5.450833214	5.424145357
ADD1	7.131621786	7.103523214	6.9608375	7.176888929	7.3263075	7.2709275	7.04487	7.358436071	7.199606786	7.169110714	6.980898571	7.082213929	7.012596786	6.744609643	7.083151071	7.130820357	7.041441429	7.085804643	7.245087857	6.896535714	6.873559286	6.793683571	6.7347575	6.841705	7.1674075	6.792988393	7.0041775	7.119078571
ADD2	5.092345	5.027348929	4.925829286	4.894292143	5.023015714	4.643682143	4.999595	4.709797143	4.957421429	5.115091429	5.005903929	5.015478929	5.062131071	5.219954643	5.168313571	5.344485357	4.818536429	5.385850357	4.754628214	5.3228275	4.760501429	5.26473	5.124313571	5.244977143	5.116258571	5.287388929	5.427244643	5.059196429
ADD3	7.582956786	7.6387375	7.6706025	7.765625	7.809619286	8.014874286	8.236428571	7.6331325	7.959681429	8.028128214	8.330245357	8.025025357	7.502042857	7.12489	6.958484286	7.501132857	7.498961429	7.690973929	7.868478571	7.650733214	7.815913929	7.080150714	7.211490714	7.500623929	7.716715357	6.972838571	7.094144643	7.152578571
ADGB	3.849354643	4.251345	4.123859643	3.8026425	3.668166786	3.97519	3.503176786	3.190406071	3.977535714	4.269431964	4.576985	3.777540714	3.952549643	3.783108929	3.426842857	4.1651	3.980273571	3.3542625	3.723971429	4.635895	4.065204286	3.358797857	3.825603214	3.892515	4.434492857	3.2973325	3.538956786	3.544109286
ADGRA1	5.811291429	5.830250357	5.78358	5.825407857	5.982833929	6.263212143	5.715235357	6.009786071	6.167831429	5.918416071	5.857621964	5.845951071	5.991124286	5.835485	5.960065714	5.858597143	5.48564	5.598379286	5.652821071	6.006046429	5.6451375	5.856209286	5.476116071	5.826254643	5.8931875	5.364314107	5.798562857	5.57684
ADGRA2	7.031311071	7.482216071	7.724563214	7.4732675	6.8119625	6.195522143	7.358951071	6.1667175	6.311114643	6.7246175	7.201127857	6.679763929	7.125852143	7.3748825	8.369105	7.512453214	7.20426625	7.832487143	7.449324643	7.236354643	6.766233929	7.634416964	7.624940357	7.215311071	7.288831429	7.455628571	7.684915357	7.686443571
ADGRA3	7.918159643	8.1529775	8.048803393	7.964032857	8.362168214	8.5821375	8.6008675	8.139461429	8.432910714	8.398739286	8.562751071	8.439584286	7.714597143	7.571428214	7.027887143	7.610240357	7.656507143	6.859066786	7.435208571	7.707966429	7.694376071	7.340516429	7.400553571	7.491746429	8.0745225	7.124499643	6.825004643	7.206831429
ADGRB1	5.534305357	5.641919286	5.567485714	5.610707321	5.6623775	5.821959643	5.7377275	5.645333571	5.835201429	5.873312143	5.838264286	5.67983	5.655602143	5.359111786	5.956182143	5.6660725	5.641558214	5.783286071	5.209783571	5.333750357	5.513931786	5.487911786	5.136805179	5.624269286	5.648951429	5.684165357	5.478540714	5.460360714
ADGRB2	5.417392143	5.610583571	5.251543036	5.610863929	5.625105357	5.578744286	5.803468571	6.051961429	5.664466429	5.679433571	5.533078571	5.731306071	5.846466429	5.734352857	5.690620714	5.443795714	5.424635	5.534738036	5.251498571	5.711679643	5.458008929	5.735733571	5.756461071	5.677406786	5.565874643	5.4962225	5.6398425	5.481911429
ADGRB3	4.87064	4.188485357	4.817383571	4.6435725	4.306830357	4.3734975	4.307244286	4.338685714	4.305731071	4.230816786	5.066202857	4.507595714	4.799384286	4.555137143	4.845212857	4.6941175	4.710552143	5.632760357	5.632760357	4.741779643	4.622672143	4.692123214	4.823745714	4.249541429	4.617995714	4.548296429	5.648391071	5.2696325
ADGRD1	4.900483929	5.239101071	5.495874286	5.249148214	5.1233925	4.94497	5.252272143	5.336135714	5.024013929	5.058944643	5.097848214	5.188361786	5.778015357	5.681708929	5.538503571	5.805327857	5.20706	5.877033571	5.764328929	5.720246071	5.517434286	5.512158571	5.529099643	5.571322857	5.633691071	5.579107857	5.765665	6.251921786
ADGRD1-AS1	3.555420714	3.833013214	3.355137143	3.88179	3.725436071	3.805671429	3.778865714	3.962492321	4.036381071	3.784987321	4.215967857	4.239933214	4.003383214	4.0455325	3.7478725	3.891940357	3.569914643	3.739775893	2.846092857	4.111279286	3.519582857	3.558983929	3.770734643	3.737542143	4.452051786	3.70065	3.151261429	3.551357857
ADGRD2	5.818472143	5.865816786	5.738625714	5.808416071	5.867262857	5.630368214	5.843723214	6.141956071	5.881948214	5.974342857	5.949503393	5.840754286	5.922565	6.152171964	6.028087143	5.796269286	5.558186071	5.7600825	5.648391071	5.910049286	5.964023929	5.680503214	5.851920714	5.986613571	6.024408571	5.8931875	5.762592857	5.603476786
ADGRE1	5.8427975	5.237842857	4.640693571	5.549883214	4.971706786	4.774166429	4.618088929	5.247570714	5.365082857	4.597889643	4.547122143	4.9269725	5.249444643	5.956401071	5.523985357	5.532270714	4.5278875	5.473726429	5.509566429	4.990655714	4.742010357	6.202784643	5.875924286	4.820083929	5.396714286	6.852809643	6.051508571	6.140204107
ADGRE2	6.750809286	7.430135357	7.368306071	7.262696071	6.821237857	6.266960714	6.7842525	7.174891786	7.219585357	6.561948571	6.5361325	6.816071071	7.347262857	8.006886071	8.351430714	7.7084925	7.612816786	7.634516429	7.430135357	6.744411071	6.646527143	8.555379643	7.94025	6.927203571	6.995173571	9.052896071	8.577641429	8.305588929
ADGRE3	6.122905357	5.671241786	4.828415714	5.834511786	5.180616071	4.595880179	3.568750714	5.559544286	5.8615825	4.719246429	4.336233929	5.147679286	6.081846429	6.051361786	6.254922857	6.041565	5.387586071	5.8745875	5.426314286	5.334810714	3.704780714	6.222542143	5.756544286	4.671179643	5.701365357	7.017106071	6.371192857	6.465255357
ADGRE5	9.101953214	8.973320357	9.291836786	9.1515525	8.884996071	8.991701429	9.080505357	8.958681071	8.255586607	8.54924	8.839078571	8.503331429	9.539403571	9.409057857	9.552264643	9.180880357	9.200834286	9.235248929	9.135621786	9.454918214	8.733871429	9.052402857	9.221588571	9.1450975	9.413668929	9.948056071	9.6989025	9.891541071
ADGRF1	6.253109286	5.507697857	5.845951071	5.9017375	5.921314643	5.788525	5.08467	6.24458	5.450017143	5.30783	4.989591786	5.656107143	5.538785714	5.804056071	6.069586071	5.718765714	5.907721429	5.896312143	5.5162475	4.904998214	6.203692143	6.0729275	5.79308	5.5687125	6.866295	5.96461	6.819402857	5.501146071
ADGRF2	3.716190357	3.873786786	3.919242143	4.010051786	4.125807857	3.723207857	3.6514525	4.003864286	3.30793375	3.780700714	4.078172857	3.832883571	3.539457857	3.536656071	3.507312857	3.919201607	3.761195	3.433850357	4.233916429	3.960219643	3.333655714	4.264460714	3.979490357	4.006547857	4.219332857	3.453734286	3.821691071	3.000345357
ADGRF3	4.593390357	4.860141071	4.600336429	4.809997857	4.790707857	4.705778929	4.842963929	4.795728393	5.193313214	4.606373929	5.0865775	4.703839643	4.693384643	4.656795357	4.766181786	4.718556071	4.341236071	4.927736071	4.883654643	4.816896786	5.246483929	5.209068929	5.127093571	4.815021786	5.146132857	4.555067143	4.7152675	4.906296607
ADGRF4	3.307771071	3.310109643	2.905892857	2.6333575	2.879511786	2.856481429	2.1284525	2.74055	2.830803571	3.281901429	2.826962857	3.163950357	2.685238571	3.1122325	2.959399643	2.936641071	2.429444643	2.91885	3.224363571	3.008292143	3.406328929	2.871883571	2.708521786	2.860142857	3.118591786	3.428463929	3.138886786	2.868277143
ADGRF5	6.514857857	6.257046964	6.292042857	6.329919107	6.819402857	6.713884286	6.415061429	6.535530714	6.592452857	6.736801071	6.393608393	6.57546	7.641194643	7.090586429	7.705427857	7.342159643	7.225581429	7.862018214	7.445803214	7.267868571	7.281187143	8.038419286	7.845077143	7.488217857	6.939166071	6.916738214	7.241479643	7.307840714
ADGRG1	8.0179025	7.98454	8.305588929	7.879550357	8.088034286	7.935093571	8.338264286	7.9411525	7.787732857	7.896477857	8.296987143	7.67885	8.354950357	8.448906429	8.465609286	8.309983929	8.11567	7.313111429	7.543806071	8.160462857	7.976461071	7.898869643	8.172607143	8.270653571	8.571901786	8.571901786	8.276002857	8.3237275
ADGRG2	4.168074286	4.153603571	4.345228571	4.239283929	4.312166429	4.191913571	3.975760357	3.929140714	4.550618214	4.153085357	4.29153	4.306932321	4.455036429	4.628057857	4.127603929	4.327129286	4.269390357	4.403438214	3.938857857	4.439291786	4.514534286	4.168372857	4.302644286	4.480455357	3.996223214	4.367511429	4.198442143	4.035096786
ADGRG3	5.269709643	4.779555357	4.981413214	4.961208571	5.178601786	5.336896071	5.143841786	5.433155714	5.2898275	5.000063214	5.063994643	4.868483929	5.362343571	5.558045714	6.229029643	5.440867143	5.442606429	5.392757143	5.667514286	5.417493571	4.989848214	6.292847143	6.033950714	4.747402857	5.225603214	6.658762143	5.995455	5.871759286
ADGRG4	3.515842143	3.394082143	3.753457679	3.879888214	3.879432679	3.848462857	3.534750357	3.909532143	3.815895536	3.890679286	3.966325714	4.287530357	3.680104643	3.579552679	3.728641429	3.428027143	4.0511175	4.029851429	3.8487225	3.797267143	4.049983929	3.664441786	3.485888929	3.9296525	3.958924643	3.415375357	3.6259975	3.385065714
ADGRG5	6.845017143	6.440351429	6.724944643	6.731512143	6.771305	6.222051071	6.481856429	6.661077143	6.341374643	6.335107143	6.406225714	6.399818036	6.355685	6.817055714	7.364817143	6.702986429	6.9483425	6.840812857	6.8119625	6.527835714	6.472813571	6.90367	7.084886429	6.492305357	6.592452857	7.409111786	7.224179286	6.911541071
ADGRG6	7.718847143	6.953285	6.467403929	7.200697857	7.474962143	7.692803214	7.165198214	7.965928214	7.419943214	7.420376071	7.244486786	7.542580714	7.947043571	7.5393475	8.527681786	7.648995	8.639227143	8.614549643	8.716101786	7.459536429	7.918159643	8.268759643	8.471953571	7.96541	7.578188571	8.407358929	8.83787	8.345561071
ADGRG7	2.877058571	2.490786786	2.313766786	2.425707143	2.191609643	3.108930357	2.166308214	3.448674286	2.721096429	2.653694286	2.032701786	2.905120357	2.298238929	1.554636786	2.162078214	2.717177143	1.592558214	2.635518929	2.818810714	1.830661429	2.632466786	2.794494286	2.278108929	2.567574643	2.122659643	3.089714286	2.226782857	2.376029286
ADGRL1	7.764880714	7.567430357	7.837174643	7.764587143	7.609632143	7.4290575	7.644133214	7.384586786	7.369845	7.146577857	7.150922143	7.282936429	7.7390875	8.036553571	7.442604643	7.743997857	7.422800714	7.504682857	7.494126429	7.816123929	7.446568214	7.242136071	7.380897857	7.561245714	7.8442575	7.862591786	7.559992857	7.687159286
ADGRL2	6.279948571	6.423278929	7.307356429	6.126921429	5.985375714	6.452766429	7.581336786	6.103158571	5.874668929	6.358718929	7.463863214	6.368221429	7.474735714	7.069445	7.530157143	7.211696071	6.501203929	7.726264643	7.640399643	6.689325714	6.805503571	7.529894286	7.763769643	6.930447857	6.828033929	7.325718571	7.4419825	7.435685
ADGRL3	7.240506071	7.652889643	7.689177143	7.642926071	6.753240714	7.086802857	7.520416786	6.740744286	7.15557	7.375525	7.805907143	7.379760714	7.440450714	7.315631429	6.832169286	7.103293214	6.957242857	7.2709275	7.298664643	7.094144643	7.1282875	7.357074643	7.424412143	7.671452857	7.348805357	7.196494643	6.906922143	7.342439286
ADGRL4	7.542360714	7.333597143	7.660564286	7.568018929	7.833337143	7.847286786	7.757971607	7.9010525	7.918159643	8.074270714	7.848656786	8.043440357	8.570296429	8.316774643	8.808689286	8.260672143	8.054070357	9.222953571	9.005676071	8.401519643	8.884296071	9.412042143	8.950378571	8.563171071	8.062753571	8.440913214	8.717916071	8.828127143
ADGRV1	4.911047143	5.077675357	4.867651786	4.923083929	4.770191071	4.924682143	5.042416429	4.757359643	4.58098	5.008765	5.125701786	4.627435357	5.005996429	4.526486071	4.002494286	4.7543075	3.88006	3.767248929	4.076492679	4.09601	4.816803929	4.364126786	4.011907143	4.336855357	4.815356429	4.310545	4.021250714	4.474787143
ADH1A	3.102422321	3.124335357	2.874494286	2.895472143	2.535180714	3.044006429	2.384750714	2.654999643	2.543589286	2.487116429	2.9891175	3.050762857	3.110288929	2.968463214	2.911748571	2.795443929	2.317629464	2.560619643	2.522486071	2.718642857	3.259562857	2.720780357	3.564134286	3.249985	3.149679286	2.315015714	2.565545357	2.716387857
ADH1B	5.658943571	6.016045	6.408382143	5.847196786	5.854136786	5.790408214	6.351050714	6.155251786	5.831927857	5.884276786	6.540479107	5.846288571	6.576925357	5.842599643	5.387027143	7.137557143	5.854198571	7.57905	7.4580725	5.296598214	6.730055357	5.955808214	6.155478214	6.225251429	5.879690357	5.826335	6.549340357	6.480856786
ADH1C	12.12251786	11.76179286	11.47082857	11.9981	11.78049643	11.56392143	11.33049643	12.13682143	12.30051071	11.95454286	11.84483214	12.00726071	11.38571071	10.59936429	9.1515525	10.77973929	11.41322857	9.001364286	10.64028929	11.64602857	12.32275	9.909755179	9.963094643	10.97050357	12.2628	9.659277857	9.742983214	10.15839643
ADH4	4.466068214	4.521099643	4.437291429	4.048984286	4.135538214	4.350544643	4.146711071	4.160346071	4.2896225	4.393670714	4.535110714	4.410500536	4.335498214	4.262757857	4.520105	3.716280714	4.073894107	4.307203929	4.063307143	4.258236786	4.3186275	4.129433214	4.153391071	4.421558929	4.435120357	4.448685	4.077518393	4.408675357
ADH5	6.523676071	6.199013571	6.103003929	6.557559286	6.739345357	6.875650714	6.688304643	6.936276071	6.640248929	6.476142321	6.731266786	6.642381786	6.410495	6.070352857	6.1765375	6.499506071	6.526341786	6.254453571	6.552668929	6.368750714	6.4572225	6.116372857	6.244266786	6.303474643	6.635935	6.139255357	6.263649286	6.011116429
ADH6	7.581336786	7.422609286	6.58613	7.464348571	7.584467857	7.819063929	6.640077857	7.550951429	7.814206071	8.23016	7.429922143	7.931878929	7.415320714	7.251693929	6.392832857	6.850840179	6.699324643	5.615404286	6.525401071	6.788143214	8.053006786	6.764356786	6.623121786	7.367952857	7.431541429	6.630000714	6.556122143	6.403308929
ADH7	4.257474643	3.808153214	3.978038214	3.9548475	4.012035357	3.6587125	3.773887143	4.215604286	4.471067143	4.032718571	4.010762143	4.067589643	3.5961125	3.997426429	4.1455525	3.778944286	4.0848525	4.027523214	3.371476786	4.204244286	4.2909675	4.024323571	3.947592143	3.875048214	4.213566429	4.022791071	3.787387857	4.221168571
ADHFE1	6.454920714	6.651513214	6.770165714	6.548762143	6.576316786	6.767320357	6.5767675	6.420348929	6.2029	6.702986429	6.794476071	6.304713571	6.2824275	6.21085	5.935515714	6.624303571	5.985728571	6.074243214	5.984751429	4.80808	6.344781429	5.5826425	5.758751786	6.178753571	6.233753214	5.7439725	6.28994	5.675865
ADI1	7.561098929	7.439114286	7.516353214	7.540332857	7.724051786	7.743683571	7.738345357	7.797763929	7.6387375	7.860661429	7.665783214	7.531957857	7.6706025	7.518156071	7.505598929	7.552280714	7.631702143	7.445010714	7.569604643	7.4201275	7.651983214	7.383073571	7.4571825	7.738648214	7.529161429	7.281842857	7.468238036	7.392855357
ADIG	6.016254286	5.814523571	5.527003929	6.048795357	6.147712857	6.06679	5.92877	6.015855714	5.797987857	5.865418571	5.408199286	5.900106786	6.056611071	5.710431429	5.491373214	5.681190357	5.762402857	5.784375714	5.571772857	6.143644643	5.513282143	5.932600357	5.8158125	6.019376071	5.9484425	5.872224286	5.597066071	5.578143929
ADIPOQ	3.934283571	3.491829286	3.695634286	3.600363571	4.089531429	4.254357143	3.433449286	3.983876786	3.8927775	4.024822143	3.640789643	3.39273	3.320581964	4.345156786	3.768962857	4.230431429	3.66516	5.912868214	7.479719643	4.168372857	4.17237	3.945749643	3.515696071	4.428256071	6.668930714	3.986806071	7.345664286	7.121780357
ADIPOR1	9.89399	9.932232143	9.974853929	9.812946429	9.752377857	9.728087857	9.809058929	9.6896825	9.502543929	9.577611429	9.756867857	9.606206786	9.544631786	9.813789643	9.944293214	9.6415375	9.682128571	9.863236071	9.316256429	9.670761429	9.989839286	9.984136786	10.22214286	10.02084643	9.551484286	10.13335	9.970502857	9.940823571
ADIPOR2	7.774973571	7.806470357	7.568270714	7.968122857	7.592152143	7.704472857	7.199606786	7.655665357	7.796048571	7.540980714	7.454800357	7.649594643	7.696656429	7.655485714	7.294740357	7.498421786	7.590103929	7.518627857	7.7331125	7.812746786	7.641194643	7.544251071	7.610240357	7.827315714	7.621468571	7.402524286	7.247235	7.642113571
ADIRF	7.867750357	6.985229286	7.135867143	7.604955357	6.537869286	5.903954643	6.359155357	6.412481429	7.413738571	7.189581786	6.319347143	7.718637857	7.329676786	7.1495125	6.147981429	6.872196964	6.168426071	5.980885357	6.077173929	6.498796429	7.5699875	5.744445	6.187663929	6.955957857	7.496739643	5.933268214	6.145942143	6.392586429
ADK	9.055005714	8.785608214	8.866076786	9.016073571	8.887611429	8.779113929	8.910103929	9.214454643	9.163641071	9.085037857	9.120260714	9.078447143	9.490601429	9.216364286	9.083262857	9.090463571	9.059822857	9.457356429	9.375285714	9.725191786	9.847420714	9.200834286	9.3000875	9.458828571	9.265289286	9.194538571	9.134910357	9.22498625
ADM	5.863618571	6.35636	6.337453571	5.991286429	5.804466429	6.121429643	5.877969286	6.118411429	6.433543214	5.473900357	5.622989286	5.666265714	6.674969643	7.345454286	7.232452143	6.381119286	6.488286786	6.520879286	6.608896786	5.689473214	6.376875357	7.573129643	7.401900714	6.520399286	6.194169286	6.99284875	7.188710357	6.995173571
ADM2	6.0729275	6.037978929	5.886463571	5.927583929	6.455288929	5.825288214	6.445653214	6.321743214	5.967227857	6.249595714	5.954969643	5.836395714	6.219022143	6.108125	6.182797143	5.936663571	5.901563214	6.0001575	5.989703929	5.754835357	6.098027143	6.313522143	5.990864286	6.446969286	6.091030357	6.212558036	6.211096786	6.0185825
ADNP	8.412927857	8.499941071	8.709844286	8.641376429	8.663956071	8.749227857	8.532227857	8.660556786	8.505256071	8.602958214	8.783346786	8.587222143	8.384306429	8.202249643	8.386653929	8.424454286	8.506462143	8.529863929	8.504010714	8.387003929	8.4932025	8.395263929	8.320832143	8.365051429	8.545368571	8.249482143	8.417904643	8.423101786
ADNP2	6.706011071	6.715413929	6.736931071	6.556498929	6.849614286	7.045638214	7.069867143	6.721609643	6.918775357	6.795610714	6.861877143	6.925435357	6.548971429	7.028598571	6.615270714	6.503474286	6.663074643	6.667388214	7.0379	6.940777143	7.169831429	7.051439643	7.076901429	7.066539286	6.533297143	6.690285357	6.700673214	6.768678929
ADO	6.849379286	6.579200357	6.765610357	6.715729286	6.684139643	6.707130357	6.792950357	6.424028571	6.831975357	6.7316575	6.672287143	6.760425	7.091433214	6.866854286	6.865677857	6.703972143	6.521458214	6.822105893	6.674132857	6.8531575	6.667239643	6.924245714	6.807444286	6.666168214	6.831681786	6.818495714	6.724777143	6.668008571
ADORA1	5.903324286	5.515923929	4.9349425	5.934090714	5.766035714	5.717874643	5.630368214	6.061467857	6.604721429	6.0091625	5.630880714	5.905226429	5.78362875	5.896954643	6.042568929	5.528658929	5.342362857	5.573214286	6.335843571	5.699878929	5.632623214	5.881995179	5.701515357	5.8420075	5.543755	5.956182143	5.458102143	5.636113929
ADORA2A-AS1	5.848687857	5.219368929	5.282662857	5.512480357	5.640191429	5.503866429	5.476930714	5.684561429	5.581732857	5.785701429	5.445521429	5.568924286	5.720130357	5.652919643	4.967636786	5.225603214	5.38551	5.278737143	5.380507143	5.548317679	5.478931071	5.483320357	5.564358214	5.730560714	5.599793571	5.312222143	5.528432143	5.406509286
ADORA2B	8.7365725	8.589157143	7.534375357	8.620161071	8.6355725	8.508276429	7.945941786	8.639456071	8.910103929	8.339695	7.803689643	8.642278929	8.957674107	8.50869	8.065435357	8.407139643	8.769375357	8.244059286	8.326342143	9.241169286	9.142320714	8.482782857	8.495856786	8.821711071	8.942851786	8.523681429	8.177480714	8.322663929
ADPGK	7.040946429	7.162839286	7.248053571	7.028598571	7.153461786	7.14033	7.248904286	7.009672143	6.990995714	7.091433214	6.9608375	7.125292143	7.1022725	7.1320625	7.385045357	7.550446786	7.248293214	7.549281429	7.493882857	6.828899643	7.031636607	7.399517143	7.278073929	7.148298214	6.889613214	7.493641429	7.489067143	7.343316071
ADPRH	5.103786429	5.258677143	5.448351429	5.329632143	5.353723571	5.117661786	5.48564	5.332758214	5.0081775	5.359111786	5.339510714	5.385256786	5.365240714	5.416023571	5.709038929	5.501690357	5.649451786	5.935864643	5.368803929	5.328345357	5.948559286	6.021696429	5.764328929	5.516376071	5.463592143	5.965289286	5.722287143	5.845716786
ADPRHL1	4.431256071	4.562121786	4.669717857	4.795381429	4.7079075	4.711722143	4.680802143	5.110047143	4.107688036	4.797914286	4.590829286	4.974601429	4.425444643	4.891079643	5.168953214	4.349470714	4.603515357	4.809146071	4.550938571	4.760218571	4.664839286	3.984858571	4.833677321	4.533451786	5.472753571	4.901501071	4.4742575	4.730738929
ADPRHL2	6.232364286	6.331925536	6.441250714	6.569191786	6.302691786	6.117992143	6.454766786	6.281035714	6.189282857	6.214490714	5.926501071	6.333779643	6.525401071	6.583115714	6.598467857	6.294998929	6.476061786	6.117065714	6.176634643	6.426344643	6.037731071	6.18518	6.261802143	6.411107143	6.591524286	6.661077143	6.493342857	6.653522143
ADPRM	5.200158929	5.009637857	5.276550357	5.211225714	4.285424643	4.427798929	4.255333393	4.311700714	4.812199643	4.858182857	4.902957857	4.928334286	4.783117143	5.114395	4.991515	5.297972143	5.106229107	5.579767143	5.257665	5.0607725	5.578143929	5.317296786	5.196678571	5.1110625	4.477255357	4.396886786	4.580361786	4.405092143
ADRA1B	5.761476071	5.527508929	5.651163571	5.645031786	5.592939643	5.779219643	5.899959643	5.909372857	5.998388214	5.786545357	6.061536429	5.713680357	5.637640714	5.976798214	5.777009643	5.449837143	5.30783	5.765228571	6.066409286	5.661833571	5.452953571	5.680245	5.382793214	5.468616071	5.893915714	5.607917857	5.667375893	5.790996786
ADRA1D	5.998164286	6.030926429	5.871166429	5.987093214	5.89833	5.553591071	6.121278929	5.510316429	5.928179643	6.107985357	6.037087857	5.942685714	5.520443929	6.103851429	5.992738929	5.683454286	5.803706429	5.474503929	5.446811786	6.365829286	5.826335	6.106579643	5.925818929	6.049810357	6.185721071	5.489676071	5.782508214	6.027786071
ADRA2A	9.143713214	8.237796429	6.485783929	8.716101786	8.092986607	7.694781429	6.445225	8.621366786	8.800953571	7.83456	6.201942857	8.359748929	8.043440357	7.469193571	7.144499107	7.578742857	6.958859286	6.1171875	5.743265	7.4571825	8.750116786	7.380897857	7.2540125	7.638408214	8.042944643	7.113295714	6.772650357	7.104248571
ADRA2B	4.962362143	5.389765536	5.026098929	4.987117143	5.334810714	5.4869625	5.258185714	5.4470225	5.2640575	5.0519225	5.017563571	5.17174	5.493048929	5.149341071	5.491924286	5.410613214	5.646946786	5.547915	5.655602143	5.6151975	5.07923	5.150088929	5.399890357	5.333169286	5.248109643	5.273898214	4.906991071	5.222307143
ADRA2C	5.109120357	4.861495357	5.257003571	5.439038929	5.274336786	5.171266429	5.227826786	5.37262	4.848633214	5.071609821	5.142307143	5.375824286	5.957501786	5.588571429	5.895074643	5.768684643	5.674333214	5.745138214	6.034308929	5.7740275	5.463523214	5.662276071	6.040790357	5.8754125	5.334493929	5.378318929	5.497685714	5.764888571
ADRB1	6.061198214	6.093308929	5.919054286	5.790012143	5.486621429	5.118560714	6.063719286	5.805631786	6.000278214	5.620870714	5.817470357	5.728739286	5.664316429	5.250053929	5.411267143	5.990023929	5.880654643	5.415808929	5.460997857	5.518267679	5.945146786	5.700097143	5.287298929	5.867476786	6.095603571	5.569148929	5.468980714	5.557385714
ADRB2	5.278973214	5.9583725	5.929431071	5.4525525	5.700626071	5.393696071	5.501575357	5.567883393	5.432925	5.018926429	5.413694286	5.116320179	6.027338214	5.146358214	5.617471786	5.429473571	5.55631	5.55865	6.021577857	5.205256786	5.615685536	5.821959643	5.601571786	5.511796786	5.633433571	5.9007575	6.15689	5.885874107
ADRB3	5.769848929	5.5317325	5.521543571	5.50457	6.034923929	5.885931071	6.252953214	5.682529286	6.194249286	5.987606071	5.592387143	5.892980714	5.401616786	5.806757143	5.750644643	5.724697143	5.875026071	5.852279286	5.704741786	5.955681786	5.497296786	5.506024643	5.570118571	5.543137857	5.866287857	5.84967375	6.099632143	5.799578571
ADRM1	7.770794643	7.403709286	7.518364286	7.648484107	7.549490357	7.194933571	7.281187143	7.359277143	7.283638929	7.4177825	7.459433036	7.363517143	7.96967	7.868102857	8.018135357	7.875801071	7.771125	7.590103929	7.415320714	7.793971071	7.679894643	7.855026071	7.919739286	7.874133214	7.731495	8.086570357	7.807353214	7.866494643
ADSL	6.505436071	6.493342857	6.347092857	6.254281071	6.343036071	5.993886429	6.2838575	5.931113929	6.246350357	6.388965	6.522933214	6.428815	6.542743214	6.458548571	6.603888929	6.371811429	6.970881429	6.584811786	6.51123	6.510223571	6.593379286	6.658916786	6.509257857	6.562775357	6.6181525	6.7306225	6.718128214	6.745265
ADSS	7.757267143	7.443812857	7.432439643	7.542031071	8.017013214	8.059788929	7.819383571	8.025339286	7.764099643	7.892444286	8.0353825	7.979856071	7.694376071	7.589165714	7.597682857	7.647416786	8.036786429	7.977645	8.0425575	7.985718929	8.275428214	8.153627857	7.972182143	7.812472857	7.642346786	7.556886071	7.491100357	7.550095
ADSSL1	5.708488571	5.5600125	5.691718571	5.625365	5.448310714	5.499126071	5.650461786	5.287178571	5.257560714	5.473091429	5.376996429	5.469736071	5.009941071	5.524347857	5.580427857	5.74966	5.250828214	5.311370357	5.532528929	5.644899286	5.359111786	5.55509	5.671183929	5.503123214	5.761476071	5.611005357	5.065640357	5.503656786
AEBP1	6.604382857	6.776293214	6.896163929	6.620985357	6.640860714	6.759976429	6.751916429	6.539465	6.916322679	6.543362143	6.744411071	6.772947143	7.183767857	7.259767857	7.618945714	7.173845	6.713220714	7.127703214	7.12112625	6.947926786	6.286654643	7.384803571	7.157546786	6.92162	7.024983929	7.161691071	7.306022857	7.070240714
AEBP2	6.977184286	6.737849643	7.019208571	6.849614286	7.008773571	7.272485714	7.006817857	7.098490714	7.048860357	6.922430714	7.104425	7.002142143	7.032711786	6.703116429	6.941091786	6.744411071	6.961007143	7.218137857	7.294306786	6.835138393	7.279573393	7.184560357	6.923440357	6.84667	6.756062857	6.666168214	6.941982143	6.786307857
AEN	6.536394643	6.415359643	6.518751429	6.438236071	6.326351429	6.480712857	6.11508125	6.664219643	6.247922143	6.306970357	6.312795714	6.282826071	6.901289643	7.255189286	6.781528214	6.760132143	6.493467857	6.593219643	6.390310357	6.334248214	6.182234643	6.620159643	6.763343571	6.724220357	6.190609286	6.556254286	6.504928929	6.641925714
AES	9.733842143	9.371476429	9.688755714	9.438787857	9.420695714	9.272553214	9.717373929	9.297921429	9.354143929	9.236694643	9.056867143	9.277066071	9.509785	9.568093929	9.714133571	9.754394643	9.383595	9.238143929	9.20567	9.496585714	9.110229643	8.917799286	9.200051786	9.391470357	9.441918214	9.390651071	9.320296429	9.406648214
AFAP1	7.228470357	7.2948775	7.419943214	7.365302143	7.077249286	7.073819643	7.221069643	7.103293214	7.18267	7.354051071	7.194138571	7.078653929	7.363085714	7.209116071	6.9608375	7.070240714	7.261913571	7.110393929	7.260362143	7.33627	7.186492857	7.607975357	7.658340714	7.3268575	7.265731786	6.963923571	7.123080714	7.0556575
AFAP1-AS1	4.610433214	4.103265714	4.730876071	4.805614643	4.785945	4.620523214	4.907861786	4.969387857	4.644558214	4.670669286	4.734731964	4.705193214	4.445997143	4.81611	4.716833571	4.324380714	4.742565357	4.442168214	4.785085357	4.46579	4.646908929	4.878779643	4.803188571	4.498563929	5.135398929	4.408045893	5.299122143	4.7114925
AFAP1L1	5.174129286	5.071216786	5.258411429	5.140890714	5.237264643	5.137633929	5.416637857	5.134279286	5.299683929	5.213566429	5.278737143	5.279370714	5.6089075	5.124556964	5.789448571	5.310373929	5.478322857	5.861778571	5.606586429	5.117890357	5.444593571	5.925921071	5.846466429	5.406845714	5.302119286	5.476695	5.510413571	5.633389286
AFAP1L2	5.976060357	5.801128214	5.773899643	5.641262321	6.030768929	5.835485	6.286155	6.28294	6.111658214	5.962251429	5.917320357	6.273879286	5.668106786	5.714902857	6.423436429	6.181028214	6.229029643	6.287035	5.985155714	6.058865357	5.534681071	6.269070357	6.505309643	6.340554286	5.991470357	6.413495357	6.581698571	6.160578571
AFDN	8.921118571	9.096375357	9.162424643	8.912692857	9.085593571	9.176961071	9.110229643	8.80578	8.944796786	9.068348571	9.174985	9.023946786	8.696948571	8.776207143	8.442069643	8.8655725	8.945390357	8.650396429	8.793096429	9.017142143	8.90302	8.632581786	8.766426429	8.8724625	8.9265125	8.588698571	8.432181786	8.638486786
AFDN-DT	4.016722321	4.619444286	4.125248571	4.432716429	4.412658571	4.654210714	5.290897143	4.691657857	4.430290714	4.756199286	4.622155536	4.599753929	4.220475714	4.273099286	4.095654643	4.419121786	4.207415714	4.455134464	4.755812857	4.128494286	4.41289	4.665695	4.213003571	4.675718929	4.279068214	3.903432857	3.863494286	4.068101071
AFF1	8.615838571	8.765167143	8.663002143	8.689010357	8.274320714	8.499581429	8.448631429	8.30722	8.527681786	8.466106786	8.449358214	8.495507143	8.370929107	8.674678214	8.518959464	8.696554643	8.39049	8.542301786	8.463352143	8.329238214	8.479849643	8.347281786	8.536431071	8.586051071	8.653800357	8.436615357	8.759720357	8.471953571
AFF2	5.470033214	5.346491071	5.611418929	5.402080357	5.985728571	5.371360714	5.543254643	5.381878571	5.490665	5.30783	5.386539643	5.523075	5.595803929	5.393526964	5.9813525	5.690620714	5.641006786	6.248826429	6.006672143	5.12515	5.608167857	5.491618214	5.679936429	5.509116786	5.799874643	5.9129175	5.786346786	5.733737143
AFF3	5.902444643	5.751537143	6.474315357	5.782644286	6.036741071	5.699046964	6.339281071	5.562407143	5.672553571	5.573162321	5.919253929	5.836664643	6.421895714	6.509001071	6.216610714	7.027623571	6.147523929	6.505128571	6.515945714	6.100395714	6.107483214	5.845267857	5.96461	5.524347857	6.097675714	5.903324286	5.827991429	5.863618571
AFF4	9.729203571	9.597176786	9.707028571	9.640773214	9.779352857	9.670761429	9.421226786	9.921814643	9.688755714	9.499471786	9.665255714	9.531191429	9.650827857	9.832427857	9.389895357	9.654398571	9.746236071	9.807720357	9.634233571	9.662213929	9.955703214	9.850517143	9.855537857	9.939676786	9.5486825	9.409904286	9.591715714	9.527869643
AFG1L	5.3763675	5.672698571	5.446084286	5.684685	5.905492857	5.947759286	5.829572679	5.825609286	5.478814643	5.837740714	6.109380893	5.884543929	5.283357143	5.751537143	5.400858929	5.625458214	5.631073571	5.674406786	5.6879975	6.460880714	6.110563571	5.980096786	5.9703625	5.912868214	5.4724975	5.704741786	5.219368929	5.393696071
AFG3L2	8.906254643	8.860792143	8.609886429	8.888133214	9.1178175	9.005203571	8.900035714	8.809283214	9.274328571	9.224717143	9.03403	9.199776607	8.781742143	8.445274643	8.160462857	8.761346071	8.930630357	8.289535	8.596758929	8.850871429	8.770303571	8.287732143	8.390157143	8.901189286	9.023946786	8.289761071	8.054689286	8.361151786
AFM	3.038464643	3.013111429	3.090666786	2.931497857	3.148081071	3.266763214	3.29497	3.465794643	3.081872857	3.188984286	3.085219643	3.790305357	2.812561429	3.584096429	2.894248214	3.439118571	2.796188214	3.126910714	2.432018929	3.349671429	3.051759286	3.256632857	3.090231786	3.301842857	3.061535	3.079190357	3.025798214	3.109520714
AFMID	6.211096786	5.991808929	6.232891786	6.037858214	6.121163214	6.079915536	6.632355357	5.766159286	6.226943214	6.200735536	6.185856607	5.912588929	6.160942857	6.330341071	6.444872143	6.077173929	6.215471786	6.079400357	6.158102857	5.805556786	6.406760714	6.17632	6.2705775	6.303623929	5.9704625	5.807531071	6.324750357	6.124844643
AFP	2.7821425	2.748405714	2.907616071	2.785939286	2.948851071	2.797066429	2.488138929	2.747118571	3.026087143	2.91885	3.025040714	2.831246071	2.623998214	2.712268214	2.691718214	2.755808214	2.903771786	2.565775	2.7459775	2.929350357	2.890243571	2.301635357	2.607338571	2.890386786	2.653279286	2.730271429	2.996337857	2.735361786
AFTPH	9.084477857	9.184951429	9.133439286	9.187474286	9.429700357	9.373791071	9.374425357	9.220419643	9.339205	9.323160714	9.445206786	9.3477025	8.96756	8.981060357	8.911814643	8.998596786	9.016715357	9.188516071	9.001364286	8.942280357	9.164846071	8.982836786	9.036114643	9.152814286	8.966105	8.785137857	8.867021071	8.7084125
AGA	6.437883571	6.598467857	6.556498929	6.4567925	7.318712143	7.527701429	7.318432857	7.411702143	6.365829286	7.042591786	7.573399643	6.599755714	6.649893571	6.742016607	7.006146429	6.676773214	7.295277143	7.591054643	7.6815475	6.946111071	7.2409125	7.310493929	7.145321786	7.323464643	7.209777143	7.421008214	7.920328571	7.156473571
AGAP1	3.6593225	3.083946429	3.304728929	3.518663571	4.027447143	3.537811786	3.472303214	3.463957143	3.614457857	3.409775	2.861641429	2.998766071	3.764135714	4.582151429	3.625015357	3.414516786	3.369351429	2.5138525	2.574408571	2.579017143	3.131565714	3.073016429	4.11911	3.213257143	3.053890714	2.582356071	3.246698393	2.897316429
AGAP2	5.827291786	5.995221071	6.283546429	5.7447375	5.860051786	5.5317325	5.511489643	5.342452857	5.427437143	5.425883571	5.491816429	5.787084821	5.642120714	5.932278929	6.428288214	5.980376429	5.901126071	6.482624643	5.916103214	5.659049286	5.683908571	6.442539643	6.20303	5.784184286	5.840140357	6.577746786	6.462015	6.211231429
AGBL1	4.494724286	4.385559286	4.575588214	4.391429286	4.295001786	4.42188	4.594925357	4.4604325	4.413265714	4.711332143	4.437136786	4.478011071	4.267843571	4.364463571	4.594425714	4.368364643	4.416776786	4.363835357	4.415743214	4.515811964	4.492903929	4.495144643	4.124372143	4.677417857	4.640045	4.395194643	4.195653929	4.393231071
AGBL2	4.997757143	4.636215	4.612386786	5.134076071	5.263006071	5.000676786	4.957369286	4.488528571	5.013383929	5.092676071	4.9729575	5.165343571	4.618088929	4.752973571	4.361816429	4.775433214	4.837	4.246273571	4.570014286	4.472388571	5.141280536	4.717423571	4.291662143	4.702499286	5.063994643	4.672035	4.239933214	4.472492857
AGBL3	3.940178929	4.137188393	3.591692143	3.733293929	3.442707857	3.940598214	3.692025357	3.68257	3.339678929	3.703138571	3.4895425	3.643844286	3.169621429	3.682398929	3.571118929	3.820703571	3.186578214	3.952161429	4.205762143	3.720610714	3.81993	3.318703571	3.318581429	3.516739286	3.680104643	3.448010357	3.770734643	3.780810357
AGBL4	4.912723214	4.694935714	4.668990714	4.735688929	4.739499286	4.540044286	4.912553571	4.727397143	4.804733929	4.976847143	4.785085357	4.883654643	4.967998929	5.0545825	5.105195714	4.867258929	5.036151786	4.351615357	4.730876071	4.844341071	4.669240179	4.739241071	5.154941786	4.897705	4.893957143	5.025072857	5.14812625	4.798958214
AGBL5	6.116813571	6.1076725	6.156527857	6.161288929	5.703724286	5.708071071	5.921105	5.611797143	5.643664286	5.856650357	5.841371071	5.946287143	6.061826429	6.201976786	5.805327857	5.696883214	5.782872857	5.905549643	5.632623214	5.990605	5.88551375	5.524647143	5.779016429	5.785283214	6.122498393	5.709136429	5.7604025	5.752013214
AGER	5.866992857	5.691172857	5.724498571	5.687697857	5.874430357	5.587732321	5.7027275	5.8054475	5.78257625	5.61472625	5.459436786	5.543821429	5.587976964	5.639994286	5.982367679	5.878585179	5.853227143	5.711166786	5.719501429	5.515965536	5.499738393	5.363744286	5.536347143	5.51522125	5.557136964	5.634236071	5.733985179	5.878320179
AGFG1	9.123658214	9.31936	9.196143571	9.239899643	9.283643571	9.077390357	9.147949643	9.268905714	9.150933571	9.096375357	9.229018214	9.06281	9.354959643	9.349157143	9.355908929	9.469411429	9.398791786	9.593514286	9.518270714	9.179029643	9.32679	9.557321429	9.382993929	9.393295357	9.198787143	9.398791786	9.224717143	9.354143929
AGFG2	9.526435	9.202602857	8.671219286	9.393295357	8.885495357	8.727658214	8.593368571	8.887028214	9.195370714	8.71085	8.486209286	8.966105	8.890826786	8.4795025	8.261070357	8.720118929	8.638656071	7.73085	7.911391071	9.097503214	8.915678036	7.760455357	8.041672143	8.692116071	9.043114643	8.225130357	7.713290714	8.188948929
AGGF1	8.020695	7.771125	7.879550357	7.966421429	8.027463214	8.126285357	8.157009286	8.169361429	8.302288929	8.349599286	8.321194286	8.354507857	7.915043571	7.722352857	7.837174643	7.883918571	8.173141786	7.963387857	8.153627857	8.097595357	8.006191786	8.070082143	7.895782143	7.961816429	8.064783929	8.008286071	8.009202143	7.971270357
AGK	6.582210357	6.417052857	6.622215357	6.527220714	6.1177575	6.377562857	6.2629	6.376759286	6.534016071	6.818665357	6.917697143	6.527280179	6.828899643	6.5429225	6.517769643	6.728291071	6.740905714	6.715579286	6.83009	6.982936071	6.748801786	6.784876071	6.7306225	6.645354286	6.713076786	6.797520714	6.694506429	6.605215357
AGL	8.39049	8.388859286	8.141561071	8.351011786	8.45882	8.729104286	8.513456786	8.477614643	8.524181786	8.727106429	8.701994643	8.680679107	8.086570357	7.987131071	7.816123929	8.029716071	8.279765	8.318016786	8.846863929	8.138877857	8.204713929	8.012363571	7.995900357	8.038419286	8.4457625	7.914376786	7.982419286	8.036553571
AGMAT	9.071905	8.511306071	7.832487143	8.7369175	8.740373214	8.625149286	8.321194286	8.997649286	9.286534643	8.727658214	8.506873929	8.973320357	9.448503214	9.024945714	8.0745225	9.155475714	8.767353571	8.316379643	8.395673571	8.882842143	9.167223929	8.33294	8.282256786	8.955745	9.495783929	8.993095893	8.481317143	9.160417857
AGO1	8.491926429	8.657586071	8.565267143	8.3796175	8.406350714	8.450353214	8.579531071	8.353474286	8.45882	8.362168214	8.484622857	8.485542143	7.943986429	8.403015536	8.308721071	8.342810357	8.262768929	8.277373929	8.121605	8.291862143	8.276393571	8.262768929	8.297391786	8.483534643	8.451065357	8.448631429	8.411173214	8.340806429
AGO2	8.265754286	8.3389875	8.148622857	8.289273571	8.429937857	8.371114286	8.219077857	8.172051786	7.873358214	8.071083571	8.280957143	8.276646429	7.814697143	7.928775	8.019731071	7.587173571	8.1091325	8.597516786	8.591112857	8.448906429	8.014248929	8.592415357	8.710331071	8.250495357	8.130959286	8.285196429	8.326342143	8.166844286
AGO3	7.558213214	7.831818571	7.7413425	7.631898571	7.653123929	7.545386071	7.288358571	7.438811071	7.427544286	7.433153571	7.762239286	7.512721429	7.26662125	7.3801225	7.477248214	7.434459643	7.577643214	7.785220357	7.637517857	7.206831429	7.438143214	7.640399643	7.574343571	7.53977	7.347046786	7.436831429	7.743997857	7.527119286
AGO4	7.009672143	7.218363214	7.407709643	7.246832857	7.306723214	7.456828929	7.434830357	7.269004286	6.964832857	7.061745714	7.144440714	7.033963929	6.579200357	6.889161071	7.086927143	6.984624286	7.158738929	7.374526786	7.241479643	6.683976429	7.096026786	7.291579643	7.073121071	7.115393571	6.963165714	7.196721429	7.237415714	7.0041775
AGPAT1	6.505637143	5.979704286	6.198650357	6.386416786	5.595434286	5.401362857	5.864496071	5.122104643	5.7878575	5.270275357	5.587243929	5.516095	6.250794643	6.4483225	6.454558571	6.350504107	5.931113929	5.660295	5.500042143	5.983479286	5.951156071	5.836255	5.899393214	5.8212725	6.275171786	6.3744875	6.1217675	6.129893214
AGPAT2	8.104970357	7.770794643	7.480897143	8.097306786	7.611245714	7.412103571	7.346646429	8.067130714	8.238094286	7.6807875	7.374685714	7.912472857	8.307984643	7.96967	7.790514643	8.105939643	7.410028214	7.273233571	7.333833571	8.449775357	7.465696786	6.783510714	7.406611071	7.716002143	8.356952857	7.684665	7.553005	7.942182143
AGPAT3	7.747846071	7.836266786	7.513341429	7.792066786	7.854330357	7.760030357	7.805808929	7.742686429	7.861151429	7.510397857	7.464561071	7.722609286	7.410356429	7.528065357	7.597986429	7.551129286	6.979955179	7.260125357	7.160326429	7.797763929	7.341531786	7.077423929	7.324908571	7.431781786	7.582215	7.472555714	7.276931429	7.368718214
AGPAT4	5.053799286	5.486784286	5.946772143	5.096966071	5.443951786	5.141147143	4.745392321	5.519126786	4.634366429	4.984648214	4.775607143	4.714128214	5.451607857	6.147712857	6.463471429	5.462708571	5.752508571	5.506216964	5.364866964	5.672006786	4.9841825	6.226943214	6.307740357	5.7604025	5.319847143	6.328957857	6.235485	6.177553214
AGPAT4-IT1	5.372693214	5.382793214	5.511924286	5.058843929	5.378150357	5.312920357	5.270733929	5.853185357	5.104146429	5.057212857	4.759340714	5.443951786	4.669717857	5.671126071	6.0204825	6.002919643	6.078184286	5.417943571	5.290225357	5.551402679	5.158816071	5.431363929	5.539905714	5.075766071	5.203790357	5.507989643	5.380066786	5.981136429
AGPAT5	7.994425714	7.777788214	7.508122143	7.919739286	8.190915357	8.109810357	7.924704286	8.107311071	8.118253571	7.966272143	8.252946071	8.082076786	8.225987143	7.914609643	7.5603725	8.059951786	7.990722143	7.83481	7.810958214	8.363021786	8.103363571	7.999161786	7.755103214	7.968122857	8.173498929	7.866714643	7.602882143	7.922423214
AGPS	8.383562143	7.947921429	8.225130357	8.453306071	8.687294286	8.827750357	8.333636429	9.138314643	8.525572857	8.669927143	8.899252143	8.638237857	8.544802857	8.322977857	7.793508214	8.199332857	8.681923214	8.2234925	8.715712143	8.443590357	8.772688214	8.845929286	8.556094643	8.671725357	8.353058214	8.274054286	8.168195	8.559648214
AGR2	7.915776429	8.031649286	8.468393571	8.012104286	8.245069286	8.667339286	8.8724625	8.551616071	7.670259643	8.457625714	9.061436071	8.149570714	8.681923214	8.9790275	8.493969643	8.915993214	8.721918571	8.590098929	8.570641429	8.474978214	8.553255	9.104302857	8.794379643	9.16296	7.929221607	8.5579575	8.660120714	8.990807857
AGR3	7.546420714	7.36048	7.645868929	7.478061429	7.330992857	7.928186071	7.979129286	7.465502857	7.404177857	7.671452857	7.7479525	7.585233571	7.6171625	7.970292143	7.492653571	7.605433214	8.164544643	7.541709286	7.792777857	8.086570357	8.217191786	7.677977857	7.39545	7.971911786	7.626301429	7.226397143	7.256951071	7.534803571
AGRN	6.87747	6.750614464	6.738769643	6.554025357	6.783811429	6.596818571	7.141756429	6.712326071	6.312383214	6.301418571	6.308148214	6.368063571	7.042426071	7.126928571	7.473896786	7.215493929	6.630559643	6.623503214	6.253109286	6.358594286	6.389101786	6.566497857	7.0556575	6.954403929	6.551732143	7.223305357	6.981211429	6.977927857
AGRP	4.520536071	4.969454643	4.770361429	4.917712143	4.783541429	5.199641071	5.07456	4.918778571	5.430496071	4.8768025	4.88175	5.221417143	5.494653214	5.104366786	5.218858214	4.745359643	4.783117143	4.713670714	4.659473929	4.882023929	4.497025	5.095448929	4.980418929	4.709475714	5.023295	5.141147143	5.0118875	5.185643571
AGT	6.626057143	6.563773929	6.226792143	6.712020714	6.747858571	6.959597143	7.238628929	6.770037143	6.181893214	6.640248929	6.497051429	6.561166071	6.946981786	6.960102857	7.564170357	6.890963571	7.465896786	7.235264286	6.978419821	6.783323929	7.160557143	6.972095357	7.730611071	7.793508214	6.530160357	7.599694643	7.831108929	7.258038214
AGTPBP1	7.04487	6.836145357	6.798745	6.929692143	6.8844775	7.208647857	6.959756071	7.072925	7.055825	7.1009575	7.1502725	6.877628571	6.564296071	6.897633571	7.13694	6.970755	7.242798929	7.610741786	7.297300357	7.3119525	7.242798929	7.644558393	7.486600714	6.87747	6.995334286	7.357805357	7.278680357	7.240106071
AGTR1	4.793539643	4.582621071	5.189806429	4.5219725	4.619353214	4.476413571	4.896934107	4.480547857	4.610359286	4.882766071	5.976575	4.994668571	4.8833675	4.768018929	4.816365357	5.265003214	4.779058929	5.458555357	5.560593929	4.777769286	4.45921	5.274336786	4.70325	5.0311025	4.895496071	4.614685357	5.33535	5.2865
AGTR2	3.278700714	3.219327857	3.2730075	3.225162143	2.980911786	3.739824643	2.955503214	3.618457857	2.937247857	3.1798575	3.115838571	3.399655357	2.779887143	3.119157143	3.473443929	2.743678571	3.386030714	2.814746786	3.668066786	3.514950357	3.732620714	3.184038571	3.451005	3.315056786	3.162025	3.402436786	3.358022857	3.255193929
AGTRAP	6.397967143	6.358718929	6.602210357	6.388293214	6.115303929	6.305339643	6.080214643	6.307606071	6.142312143	6.268676429	6.1191675	6.402106071	6.582671786	6.736554286	6.972486071	6.450336429	6.6799475	6.499111071	6.341374643	6.488964286	6.279948571	6.475355357	6.746837857	6.304354286	6.553616071	7.127425	6.943815357	6.916405
AGXT	5.585361786	5.712272143	5.398078571	5.782749643	5.923657143	5.794985714	5.724931429	6.0679525	5.9703625	5.745738214	6.081956071	6.288952857	5.547791071	5.665960357	5.772796429	5.647602857	5.737875714	5.681521786	5.918283571	5.710208214	5.650995714	5.499999286	6.041221786	5.943688214	5.810191786	5.856886429	5.934613214	5.997841429
AGXT2	4.820952143	4.6473675	4.653819643	4.774551071	4.845306429	5.037255357	4.90597	4.921825357	5.012356071	5.056325357	4.85485	4.817383571	4.809997857	4.974552143	4.863815	4.745465357	4.613925714	4.498146071	4.883457857	4.922612143	4.919497143	4.709240714	4.911047143	4.656858571	4.853239286	4.849951786	4.641719286	4.656074643
AHCY	7.707491071	7.492378929	7.283638929	7.683986429	7.608751071	7.223139286	7.4195025	7.363302857	7.370840714	7.744832143	7.517657857	7.614415	8.416790357	7.927887857	7.998835357	8.30722	7.80796	7.430974286	7.589810357	8.086314643	7.618579643	7.426263393	7.388444643	7.793228929	7.894271429	7.7413425	7.532977143	7.801233929
AHCYL1	9.650827857	9.531191429	9.57129	9.509108929	9.681053214	9.742983214	9.694559286	9.804272857	9.732715357	9.688755714	9.869612857	9.735800357	9.4143525	9.640773214	9.618696429	9.547809643	9.645271786	9.504459286	9.745192143	9.645937857	9.591715714	9.851634643	9.8879975	9.895406071	9.638393214	9.794852857	9.763463214	9.810363929
AHCYL2	2.181361071	1.892376071	2.219767143	2.675057857	2.805038571	2.605886071	2.276369643	2.817088214	2.050790714	2.826625	2.287238214	2.79371	2.660935357	1.916720714	1.719091071	2.384750714	2.479736071	2.326727143	2.074753929	2.416120357	2.935801429	2.059585357	2.851061429	2.147334286	2.471591786	2.474496786	2.545920714	2.469157857
AHDC1	6.080214643	6.043430714	6.391477143	6.100987857	6.132920714	5.982419643	6.211231429	6.297406786	5.790678214	5.852729286	6.263945	5.906773929	6.323192321	6.069586071	6.523441786	6.152636071	5.922140714	6.17326	6.016045	6.291011071	6.062937857	6.339463929	6.044498571	6.4745925	6.197497857	6.1372975	5.985375714	6.164586786
AHI1	6.178880714	6.649994643	7.104248571	6.371635714	6.677078214	6.919522857	6.997299643	6.577622143	6.256113571	6.79514125	7.416337143	6.774640714	6.6739975	6.494136429	6.541052857	6.764211429	6.779627143	6.818316429	6.834773929	6.589327857	6.663537143	6.865225	6.715413929	6.509391786	6.324340357	6.383475357	6.624760357	6.555913214
AHNAK	9.229018214	9.3000875	9.392294286	9.225921786	9.458828571	9.453940714	9.4736375	9.531191429	9.427017857	9.368615	9.462983214	9.241169286	9.494808929	9.286534643	9.206975714	9.504459286	9.6989025	9.531906786	9.766622143	9.485045714	9.421226786	9.219336786	9.2284325	9.730543929	9.203245357	8.973906071	9.177714643	9.448503214
AHNAK2	5.295138929	5.548274643	6.156766071	5.754045	6.088907143	6.0773825	6.418716429	5.759729286	5.575603571	5.439175714	6.124740714	5.796736429	6.3818325	6.117867143	6.653522143	5.979704286	6.450199643	6.396435714	6.847811071	6.368405	6.222651429	6.483388571	6.077728929	6.758155714	6.061325714	5.921684643	6.227417679	6.494758929
AHSA1	2.956368214	3.624664643	3.292308929	3.615818571	3.545010714	2.590706429	2.539116429	3.0613875	3.742972143	2.879248214	2.973665714	2.689640357	2.731721429	2.822101429	3.388847143	2.956238929	3.749929286	3.026087143	2.975273571	3.323700357	2.892783571	2.949758571	3.730360893	2.826625	3.182997857	2.792318929	3.025040714	3.247721429
AHSG	4.643772857	4.791913214	4.740095	4.488406786	4.477038571	4.589105	4.520892857	4.490395714	4.631254286	4.566803929	4.820883214	4.463482857	4.758953571	4.381880714	4.669871786	4.515664286	4.875327143	4.202440714	4.688654286	5.050901786	4.506958214	4.273315	4.613457857	4.451945357	4.383761429	4.614574286	4.671941071	4.440617143
AHSP	4.880067857	4.529725	4.636089464	4.583151429	4.755202143	4.491156786	4.840691429	4.659583214	4.5875875	4.422558571	4.809912143	4.552373214	4.610763929	5.010124643	4.730876071	4.97615	4.639661429	4.48253	4.800318214	4.535466429	4.415829643	4.697685714	4.620189107	4.352690714	4.899259286	4.708074643	4.270621071	4.644513214
AICDA	3.969455357	3.163524286	4.023084286	3.794058571	5.800335714	3.844964286	4.007416786	3.590265	3.619896429	3.528269643	3.672184643	3.75307125	3.970566607	3.656290357	4.494261071	3.973122857	4.178705357	4.004278214	4.131480714	3.793065357	3.825106071	4.328791071	4.021988929	3.722255357	3.657156429	4.757934286	3.973835357	4.187294643
AIDA	4.897078929	4.384476071	5.105195714	4.9128775	4.685638571	4.982168571	5.155617857	4.996877143	4.384853929	4.821830714	4.811322857	4.905572143	4.640996071	5.034756071	5.645946786	5.012435357	4.675534286	5.008930714	5.215579821	5.270634286	5.304844643	5.31526	5.318403571	5.293200357	5.0889575	4.904655893	5.093148214	5.125530714
AIF1	7.433699643	7.421626429	7.368839107	7.510497679	6.943906786	7.038239821	7.208546964	7.022768214	7.054115357	6.890889286	7.159751964	7.521673036	7.595428571	8.025182321	7.884281071	7.947730714	6.944841071	7.660564286	7.468238036	6.66625	7.196065357	8.353633393	7.927682857	7.886808214	6.852466607	8.337052321	7.723937679	7.91771375
AIF1L	4.963469286	4.95036	4.996922143	4.648626429	4.911512857	5.051423571	4.863529643	4.879531071	5.069999643	4.837352857	4.932926786	4.511034643	5.070893214	5.295596071	5.404873929	5.190035714	4.497948214	5.365846786	5.2017725	5.062835	5.061785	5.110955714	5.239552857	5.435126429	5.168313571	5.152321429	5.061016786	5.192520357
AIFM1	8.639227143	8.077780357	7.840746786	8.432181786	8.241001429	8.199988929	7.885532857	8.305588929	8.464197143	8.462194286	8.354507857	8.399993929	8.997649286	8.499273929	8.135110714	8.781742143	8.728627857	8.290224643	8.551225714	9.322533929	8.905099643	8.259631429	8.529863929	8.586300714	8.598816071	8.214687857	8.018773929	8.174073929
AIFM2	6.794476071	6.206977143	6.006764643	6.535737143	6.199318571	5.988218214	6.210213929	6.6091175	6.746335357	6.181333571	5.973549286	6.343036071	6.8061175	6.179835357	6.424852857	6.420227143	6.450023929	6.373626786	6.394930357	6.768678929	6.836145357	6.6888125	6.5767675	6.572337143	6.445225	6.4967475	6.117347143	6.603888929
AIFM3	6.971415	7.296212143	6.829952143	7.2036	6.462159643	6.583285714	6.3918975	6.47294	7.235895	7.090220357	6.759383214	7.000866429	6.061467857	6.194436071	5.731213571	6.301728214	6.438978929	5.416468571	6.0234825	6.651011071	6.382647143	6.118797857	6.030413214	6.258085357	6.788024643	5.839828571	5.528853929	5.879801429
AIG1	5.442506429	5.325525357	5.5411975	5.231528571	5.300046786	5.149249643	5.253256786	5.067409286	5.228284643	5.144232143	5.604012679	5.262565357	5.40791	5.286225	5.349619643	5.294749286	5.256515	5.518153571	5.554311429	5.452210357	6.028313571	5.608370357	5.711793929	5.597300714	5.392913929	5.297241786	5.499680357	5.321824286
AIM2	5.019516429	4.861857857	5.627054286	5.167915	5.572530714	4.647885	4.796336429	4.792391071	4.781701071	4.434280714	4.72514	4.907199643	4.835669643	5.483048214	6.388159286	5.892560714	5.459436786	6.652719286	6.188319643	4.519516786	6.1171875	6.414518393	6.531922143	5.222926786	5.316148214	6.702853571	7.168870357	6.234300714
AIMP1	8.031951429	8.041989643	7.996703929	7.873358214	8.427695714	8.387386786	8.435054286	8.242651071	8.366535357	8.210462143	8.5198025	8.500312857	8.170351429	8.135947679	7.836266786	8.0353825	7.952309286	8.022627857	8.110446071	8.076977143	8.298333929	8.190915357	8.046883929	8.294170714	7.9111325	8.005633571	7.810140357	7.910033571
AIMP2	8.507561964	7.977314643	7.655013929	8.318016786	7.887859286	8.00881375	7.637865	8.195815714	8.264793929	8.205622857	8.039321071	8.185418571	8.832916071	8.160462857	7.868102857	8.425475	8.269176786	7.908181071	7.816787679	8.739015357	8.685731786	8.337559286	8.077176786	8.436615357	8.415265714	8.0390725	7.694164643	8.153627857
AIP	6.920658571	6.631801786	6.813181429	6.721418929	6.657343571	6.446069643	6.529442857	6.483095	6.556928571	6.682531429	6.5661825	6.7347575	6.849016786	6.808581429	7.039377143	6.711876071	6.5978075	6.796510714	7.03805	6.538957857	6.098752143	6.858264286	6.744411071	6.614466786	6.793297143	6.976001786	7.063432143	6.59353
AIPL1	5.826254643	5.690084286	5.345448571	5.209872857	5.6873875	5.695015714	5.547791071	5.7600825	5.900106786	5.667316786	5.6838075	5.619332857	5.629800714	5.310653571	5.63591	5.484546786	5.283589643	5.465469286	5.369256071	5.546858214	5.634113929	5.119475714	5.433543214	5.699188571	5.562011071	5.538828571	5.326948571	5.425178214
AIRE	5.596735714	5.332671429	5.450910714	5.309524286	5.781796071	5.395168571	5.795799286	5.479023214	5.6275525	5.3901875	5.443170357	5.563336786	5.546548571	5.323538571	5.7098775	5.391058929	5.476267143	5.005043929	5.054426786	5.575968571	5.323205714	5.368891429	5.253965536	5.3574225	5.214074286	5.524771786	5.210776071	5.167385357
AJAP1	4.614915	4.776464643	4.441992143	4.721605	4.559456071	4.859275893	4.645668214	4.300817143	5.076836429	4.913921786	5.169762143	5.035068214	4.338239643	4.887620714	4.974552143	4.671822321	4.633442857	4.396185357	4.359966071	5.035931429	4.87064	5.213168571	4.878241429	5.080782857	4.877340357	5.082651964	4.260693929	5.083746786
AJUBA	5.111824643	5.225412857	5.274336786	5.158964464	5.060972143	5.165253929	4.843551071	4.857908571	5.063994643	5.049357857	5.309200893	5.308156786	5.849454286	5.419613929	5.727969286	5.3497	5.452881429	5.41146	5.041765714	5.032492857	5.316236429	5.240843929	5.516552857	5.360283571	5.002796071	6.139775	5.448711429	5.48836
AK1	7.533693214	7.311688571	7.586109643	7.514625	7.3409225	7.254218571	7.868747857	7.450912857	7.797763929	7.601113214	7.607713571	7.666341071	7.826559286	7.517904286	7.412103571	7.481781786	7.8738025	7.469968929	7.798470714	8.092067143	7.392018571	7.217597143	7.519890714	7.769924643	7.254218571	6.835629286	7.121453214	7.269004286
AK3	10.18884643	10.08179643	9.825315714	10.18162143	10.34010357	10.22938571	10.34328929	10.40030357	10.79896429	10.54054286	10.36513214	10.62192143	10.08444643	9.896353929	9.4380525	9.957585357	10.02369179	9.868452857	10.17313214	10.51192857	10.33480714	9.82634	9.869612857	10.24865357	10.03120179	9.371476429	9.461690714	9.327477143
AK4	7.147308571	6.955639643	7.106729286	6.907420357	6.769581786	6.986840714	7.143375357	7.154505714	7.244160357	7.243233571	7.524822143	7.17787	7.383919107	7.197064643	6.847692143	7.122697143	6.969741429	6.560967857	6.341887857	7.2127325	7.804200357	7.4069875	7.3785275	7.35439875	7.347449643	6.895340357	6.722290357	6.825004643
AK5	1.538578929	1.711200357	1.680284643	2.0615275	2.575051786	1.865125	2.193661429	2.331806071	3.264857143	2.322138214	2.240151429	1.681296429	2.45027	1.4452175	1.687861786	1.972443929	2.401543929	1.631535714	2.171053929	2.304110357	2.303448571	1.4322125	2.092170357	1.75755625	1.776016786	2.008328571	2.099296786	1.8947325
AK7	5.312222143	4.851923571	4.439886786	4.835156071	5.238884286	4.974552143	4.953195714	5.187894107	5.104366786	4.961911429	4.583672857	5.050633929	4.7002125	5.351897857	5.399664464	4.573561071	5.51788	5.701515357	5.493238929	5.781356429	5.481123571	4.8898775	5.504676429	5.1408375	5.654435357	5.590228571	5.41472625	5.154183571
AK8	4.945784286	4.904882143	4.692914286	4.607687857	5.050083929	5.009215	4.865363214	4.635224286	4.66578	5.190117143	4.948976071	5.005168036	4.6562275	5.121608929	5.042294286	4.906083036	4.842686786	4.943754286	4.919059643	5.134402857	4.901629464	4.934863571	4.863431786	5.191005357	5.089453214	4.851459286	5.107365357	5.069346786
AK9	5.664855714	5.622101071	5.324161429	5.656703214	5.6786525	5.944936429	6.029972857	5.4132425	5.520304643	5.753088929	5.824193571	5.735576786	5.1143125	5.383243214	5.3819675	5.391721607	5.938336071	5.549184286	5.560119643	5.622703929	5.704654286	5.217381071	5.363859286	5.440385714	5.733790357	5.4470225	5.469643214	5.187746607
AKAP1	8.925987857	8.843178214	8.80043	8.941811786	8.763975357	8.617533929	8.7427875	8.587222143	8.645944286	8.594295357	8.437520357	8.728627857	8.522237143	8.383562143	7.961816429	8.5148425	8.294170714	7.643590714	7.959126786	8.708050714	8.357284286	7.624363929	7.841942857	8.436311786	8.842821786	8.194783571	8.153925	8.232368571
AKAP10	7.290511071	7.261730714	7.422186071	7.325551071	7.4472175	7.472555714	7.230020357	7.267135357	7.537294464	7.373547143	7.323112143	7.374324643	7.100350357	7.347659643	7.312113571	7.492163929	7.601291786	7.506977857	7.550252143	7.432224286	7.460553214	7.134091071	7.256519286	7.413533214	7.297510714	7.235264286	7.233859643	7.333424643
AKAP11	7.520978214	7.584978571	7.664652857	7.657830714	7.556886071	7.7369925	7.619175714	7.366860714	7.485	7.664652857	7.802138929	7.801779643	7.494126429	7.655134643	7.613094643	7.450524643	7.642346786	7.843753571	7.878448929	7.873611071	7.91044	8.090954643	7.822309286	7.926973214	7.6331325	7.339446786	7.349371429	7.649469643
AKAP12	5.5022275	5.495993214	5.816259286	5.547264286	5.460946786	5.705471786	5.794046071	5.729615357	5.464381429	6.069941429	5.987706071	5.366981607	6.025700179	6.069218929	5.741220714	5.840215357	6.338713214	6.865555714	7.312113571	6.399645357	6.207922857	6.854652143	6.497429286	6.261498214	6.128331071	5.884178571	6.144526964	6.411107143
AKAP13	8.076977143	8.340806429	8.094843214	8.131249286	8.310818929	8.294862143	8.113708571	8.186694286	8.288538929	8.054070357	7.75403	8.117306786	8.1810075	8.050449286	8.183012143	8.177186786	8.30722	8.606394286	8.433246786	7.974261071	7.9580275	8.142066071	8.203080714	8.095409286	8.374833929	8.169055357	8.428263929	8.324358214
AKAP14	3.065906429	3.424424643	3.290229286	3.156156786	3.346106786	2.733161429	2.998011071	3.168844286	3.261311786	3.413417143	2.978184643	2.990413571	3.40556	3.293127143	3.552950357	3.246659286	3.596553214	3.637763929	2.854648214	3.2360975	3.054031071	3.197343214	3.596993929	3.317349643	3.2859825	3.370887857	3.126088929	3.120084286
AKAP3	3.979126429	4.478785	4.156390714	4.647077143	4.287794286	3.717413571	4.706490714	3.946523929	3.86701	4.170512857	3.963383214	3.958823214	4.164571071	4.551761607	4.02604	3.532414286	4.2015	3.838233929	3.937038214	4.150367857	4.318104643	4.748383571	4.729897679	3.792276429	4.292270357	4.163316071	3.313676429	4.141085714
AKAP4	3.778944286	3.6329325	3.830202857	3.7364625	3.738111786	3.869325	3.906777143	3.777655	3.705588929	3.733520357	3.90653625	3.490459286	3.765760714	4.114779286	3.906220714	3.874801607	4.1570675	3.7819	3.469028571	3.902630714	3.585683214	4.022901786	3.771683214	4.192731786	3.863099643	3.452382143	3.864375536	3.820791429
AKAP5	6.67701	6.439609643	6.885868214	6.793297143	6.5196125	7.024983929	6.606661786	6.70165	6.177805357	6.702515714	7.028898571	6.49446	5.752508571	6.540542143	5.927583929	6.244705	6.690285357	6.0452425	6.610778571	6.799676429	6.812175	7.007343214	6.630559643	7.127425	6.423716429	6.016975	6.253753214	6.053871786
AKAP6	5.170040357	5.279754107	5.492993214	5.443668214	5.789084286	5.3503	5.412311429	5.091788571	5.350954286	5.6266475	5.657750714	5.471411071	5.326428929	5.469947857	5.428126071	5.504040714	5.131436786	5.590149286	5.499486786	5.985269286	5.71793	5.942823214	5.470270714	5.420490357	5.7231375	5.415671786	5.5082475	5.507563571
AKAP7	5.447590714	5.704654286	5.578744286	5.380507143	5.204153571	5.382999286	5.213713571	4.869307857	5.112602143	5.589798929	5.857930357	5.3376425	5.3873325	5.283477143	5.041499643	5.299554286	5.665776429	5.705894643	5.6786525	5.371753929	5.807310714	5.720758571	4.970867143	5.246670357	5.427323571	5.625458214	5.196321964	5.526608571
AKAP8	8.017556429	8.20862	8.040623036	8.196798929	7.977934286	7.792066786	7.943986429	8.040774643	7.885532857	7.907147143	7.878448929	7.990722143	8.247171786	7.964032857	8.114099643	8.121365	8.086314643	7.969066071	8.056819286	8.200685357	7.628716429	7.875521786	7.913423214	7.944617857	8.257437143	7.999928929	8.244059286	8.032726071
AKAP8L	8.217191786	8.154495714	8.449775357	8.1296025	8.0859875	7.997125714	8.290224643	8.238845714	8.026314286	8.106521429	8.191620714	7.985463214	8.424454286	8.236428571	8.581164286	8.685994643	8.3372625	8.371114286	8.183012143	8.131249286	8.338562857	8.299288571	8.165875	8.149278571	8.199988929	8.222845357	8.414562143	8.162498214
AKAP9	8.899600357	9.213787143	8.905099643	9.119502857	9.275710357	9.551484286	9.305694286	9.005203571	9.149468571	9.489213571	9.077968571	9.316694643	8.291257857	8.378544643	8.181951786	8.569862143	8.750634286	8.439584286	8.809283214	8.743408214	9.095797143	8.436986429	8.4769025	8.857578571	8.788185357	7.943986429	8.247771071	8.211895357
AKIP1	6.657142857	6.411323571	6.446255357	6.4218	6.415488571	6.560011429	6.284442143	6.438978929	6.264268929	6.207066071	6.155734643	6.259231071	6.546345	6.846465714	6.731787857	6.663537143	6.564836071	6.647882857	6.896006429	6.968424643	6.556254286	6.771447143	6.672418571	6.678402857	6.800575	6.799868929	7.049741786	6.659844286
AKIRIN1	8.667339286	8.48973	8.734764286	8.673807857	9.051096071	9.079814286	9.012021786	9.239342143	9.130435357	8.891953214	8.820596429	8.7782125	8.907713929	9.111876071	8.809283214	8.8119825	9.043114643	9.036629643	8.818848571	8.776723214	9.081816429	9.195370714	9.280716429	9.036114643	8.741811786	8.848489643	8.7075975	8.927536071
AKIRIN2	8.655313571	8.606826786	8.667339286	8.647230357	8.277373929	8.138877857	8.374833929	8.245252857	8.396005	8.228396786	8.183012143	8.272646071	8.779931071	8.880499643	9.06575	8.676964643	8.813803929	9.032666071	8.724404643	8.504280714	8.648977143	8.9222025	9.1178175	8.517987857	8.589584643	9.263180357	9.174402143	9.190788214
AKNA	7.1495125	7.317111429	7.643163214	7.250852143	7.264832143	6.673022857	6.817173214	6.822333929	6.84418	6.7382475	6.531376429	6.49374	7.002846429	7.583959643	7.728432143	7.662560714	6.977927857	7.713290714	6.901703929	6.894450357	6.6886675	6.904205357	6.9263975	6.819402857	7.292639286	7.894271429	7.622877857	7.586551071
AKNAD1	4.114220357	4.115416429	3.799678929	4.009473214	3.912596786	4.331018214	4.089860714	4.113645	3.4316125	4.062914643	3.915856071	3.795069643	4.3560125	4.102316429	3.885110357	3.970366429	3.585138214	4.515131786	4.283786429	3.914635714	3.844964286	4.076205893	4.029143571	4.0736575	3.726230714	4.376577143	4.069688929	3.927656964
AKR1A1	8.363956071	7.912472857	8.142066071	8.276393571	7.819655	7.56717	8.015207857	8.132980714	7.977934286	7.981647143	8.196549643	8.019731071	8.608756786	8.4457625	8.650396429	8.587971071	8.362168214	8.210138214	8.403210714	8.24334	8.050185357	8.186694286	8.350327143	8.268590714	8.1130925	8.595886786	8.682404286	8.638825357
AKR1B1	7.017428214	6.797520714	6.921890357	6.9486725	6.777300714	6.480391071	6.832495	6.557078929	6.67325	6.740224286	6.7280025	6.711717143	7.1229125	7.213533214	7.380327857	7.438028571	6.735945	7.356891071	7.294740357	6.893485714	6.879413929	7.722839643	7.41396	7.0041775	6.846224286	7.331803214	7.5140325	7.2997675
AKR1B10	9.519949643	8.605894286	7.502243571	9.306281071	8.9790275	8.708954286	7.729383214	9.413668929	9.589231429	8.9637575	8.0425575	9.161016071	9.516806429	8.653800357	8.3715375	8.853324643	9.141835357	8.87164	9.322533929	9.529486429	9.408373929	8.483534643	8.803523214	9.612971786	9.339921429	8.564982143	6.425538214	9.281474643
AKR1C2	5.992424286	5.445711071	5.371439643	6.004316071	5.084486429	4.641836429	3.534080714	3.973516429	5.827718214	4.752403571	5.039632143	5.071640714	3.811134643	4.164075	4.398029643	3.676105357	6.184903214	5.325288571	4.813345	6.382647143	4.1257	3.71295375	4.660215714	4.716493036	4.910880357	4.868303571	4.1053975	4.816896786
AKR1C3	5.645031786	5.102021429	4.639292857	5.556598214	5.140736786	5.249555	4.434678214	5.487824286	5.38551	5.161484286	4.3560125	5.357859286	4.096928929	4.285659643	5.256386071	3.701547857	6.236448214	5.639944286	6.358305357	5.606277857	5.830648571	5.111824643	5.493753571	5.6151975	5.327124286	5.150181429	5.183373929	5.285692143
AKR1C4	3.489772857	3.237417857	3.200845714	3.118591786	3.076563929	2.724851786	2.568982857	3.025398929	2.617219286	2.819432143	3.213257143	2.930510357	3.061288571	3.121249286	3.152401786	3.605958929	2.956807857	3.215629643	2.930510357	3.143026964	2.685238571	2.795614643	2.741967857	2.997561071	3.019771429	3.096300357	2.980644643	3.197343214
AKR1D1	2.880827143	2.442518571	3.077132857	2.707764643	2.983023571	2.955961786	2.646906786	2.792911786	3.119965	3.022083571	2.937091071	2.612911071	3.296374643	3.236776786	3.232398929	3.1488075	3.639265	3.24886	3.299213929	3.784611786	3.000775357	3.133438929	2.859715	3.070664286	2.9245575	3.378400714	3.062863214	3.090093214
AKR1E2	5.818005357	5.558261786	5.685236429	5.130764286	5.943688214	6.194773929	6.022444286	5.962291429	5.887184286	5.862890714	5.772032143	6.098127857	6.077173929	6.36379	6.072226071	6.318031071	6.328766786	5.952768214	5.580427857	6.005776786	6.157993571	6.894159643	6.422258929	6.741582143	6.278391786	6.061467857	5.956852143	5.9419925
AKR7A2	6.701998571	6.597378214	6.560815357	6.706011071	6.684942857	6.908297321	6.659578929	6.486710714	6.937111071	6.795397143	6.919766964	6.679006071	6.727219643	6.785193571	6.972095357	6.687358214	6.728291071	6.675819643	6.879060714	6.570133571	6.8706525	6.309632143	6.749696071	6.786307857	6.968774286	6.787043571	6.498796429	6.577168929
AKR7A3	6.425810357	6.166192857	6.0167	6.422906786	6.401495893	6.3625625	5.929431071	6.064605	6.561620357	6.470716429	5.373632143	6.360782857	5.815106786	6.058515357	5.94192	6.205013214	5.963056429	5.595255536	5.35226	6.215592857	5.703854107	5.810114643	6.053871786	6.582954643	6.265502857	5.692161786	5.517296071	5.841928571
AKT1	6.003063929	6.133268214	5.867476786	6.119807143	6.018529107	5.935719643	6.294767857	5.875998214	5.752401071	5.645333571	5.828448571	5.589687143	6.086011429	6.199600357	6.106984643	5.822310357	5.805886429	5.802076071	5.829301429	6.034990357	5.6165225	5.899500714	6.090028929	6.014383214	6.076704643	6.315371786	6.168296786	6.340326786
AKT1S1	6.811155714	6.73892	6.812825714	6.659220357	6.627918571	6.257651786	6.440457857	6.329848571	6.383648571	6.430425357	6.325709286	6.2041425	6.830704286	6.799676429	6.618986786	6.747523214	6.560276786	6.12774	6.17377	6.691096071	6.630223036	6.469894643	6.4413125	6.513466786	6.681308571	6.838819643	6.603345	6.777725357
AKT3	5.942754464	6.008426071	6.606934286	6.330155	5.992116607	5.984027143	6.505128571	6.033385	5.435195	5.967319286	6.305339643	5.890540357	6.441374286	6.341165357	6.754125	6.519905357	6.262308929	7.208269643	7.302849643	6.475745	6.751632143	7.139224643	6.989780714	6.613037143	6.376759286	6.327018214	6.727392321	6.760767857
AKTIP	7.913712857	7.965724286	7.955097143	7.823211429	7.817201071	8.375082857	8.1326875	7.7153375	8.104465	8.339330357	8.3173925	8.301834286	7.644133214	7.554080357	7.488476071	7.650096429	7.550252143	8.099053571	8.208321429	8.293893214	8.452137143	7.693528929	7.868102857	8.034985	7.729586786	7.480897143	7.341706071	7.522554286
ALAD	7.249581429	6.9477775	6.665034286	7.208647857	6.937305357	6.959441786	6.886649643	6.726481429	6.855155	7.093377857	7.112617857	7.1320625	6.495091071	6.332294286	6.381699643	6.304099286	6.60650875	6.465573929	6.574473571	7.321544286	6.590002857	6.050175357	6.449033571	6.636705357	6.856956429	6.426968214	6.512706071	6.299005179
ALAS1	7.9506075	7.632825714	7.544929643	7.920968929	7.739654286	7.584723571	7.353883214	7.755499643	8.052508214	7.546990357	7.460358214	7.860661429	8.952225714	8.673440714	7.794671429	8.723928571	7.987409286	7.515935	7.841092143	8.319430714	8.566809643	7.948761071	8.135582143	8.127663214	8.066418214	7.812746786	7.644856429	7.7672
ALAS2	4.797719286	4.282284643	4.237051429	4.446268214	4.286845	4.147678929	4.401614643	4.211545714	4.714128214	3.858694643	3.8078475	4.467313929	5.553170714	5.495874286	6.703972143	5.270634286	4.321455357	4.679987679	4.326855714	4.697946429	3.985281786	3.524980357	4.666217857	4.456896071	4.360428929	4.923804643	4.759612857	4.993250357
ALB	4.268186071	4.073746429	3.95691	4.218056071	4.366809286	4.428256071	4.120931071	4.567345357	4.569756429	4.431965	4.438525357	4.269295	4.283966429	4.066686071	3.939259286	4.041353214	3.868849286	3.814356429	4.0817725	4.528665	4.6822775	4.2909675	4.149571071	4.145039643	4.368825536	4.242807143	4.222263929	3.938048214
ALCAM	6.442539643	6.253168571	6.797520714	6.317737857	6.387473214	6.735387857	6.969155	6.318373571	5.973966786	6.529987857	7.089990714	6.147456964	6.422906786	7.060054286	6.918631786	6.722458214	6.782325714	6.970881429	7.193657143	7.0371925	7.099933214	7.467743929	7.158992143	7.266287857	6.379328214	7.132647143	7.127155714	6.969325357
ALDH16A1	6.702515714	6.547992857	6.422609643	6.477420714	6.766694286	6.116726429	6.487322143	6.266192143	6.392890714	6.233456071	5.931113929	6.238823571	6.683976429	6.696956429	6.782325714	6.627236429	6.392948571	6.083233393	6.296041071	6.83739	6.07247	6.405563929	6.466536071	6.505536607	6.603345	7.042737143	6.549163929	6.840687857
ALDH18A1	9.557321429	9.751485714	8.985494286	9.618126429	9.297388929	9.106795	8.8231425	9.212318929	9.598950714	9.645271786	8.883255	9.791276786	8.768314286	8.435816786	8.584383929	8.812545714	8.930252143	8.643680714	8.963028571	9.293737143	9.138314643	8.745933214	8.777736786	9.154730714	9.452563571	8.455841786	8.603266071	8.516956786
ALDH1A1	8.773089643	8.118371429	8.017729464	8.714582143	8.563370357	8.485542143	8.231524286	8.6862575	9.522047857	8.777116429	8.429937857	8.742325	8.953448929	8.337907857	8.207952857	8.646369643	8.705230357	8.000386786	8.404093929	8.540214286	9.948056071	8.543630893	8.485864286	9.574139643	8.897056786	7.896956429	8.198271429	8.103092143
ALDH1B1	8.904628929	8.843788571	8.436615357	8.648587143	8.309699286	8.101022857	8.206302857	8.212143929	8.523681429	8.715570357	8.457275714	8.681417857	9.380069643	8.940070714	8.525911071	8.998136071	8.500667143	7.940838571	7.808846429	8.675997857	8.654831786	8.898141786	8.915993214	8.975398214	9.327477143	8.470591964	8.091689286	8.513011071
ALDH1L1	6.927758214	5.768859286	5.862616786	6.514857857	7.174026429	6.803079643	5.997600714	6.930447857	7.202924643	6.535394107	5.8914575	6.881821071	6.908190357	6.205513929	5.867262857	6.343036071	6.39219	5.925921071	5.674622143	6.131188214	6.815767857	6.535737143	6.584723929	6.580659286	6.7921775	6.0437775	5.873418929	6.292746071
ALDH1L2	5.399664464	5.639025	6.070352857	5.895704286	5.722131786	5.820153929	6.152636071	5.672103571	5.905226429	5.932036786	6.664371071	5.8633825	5.780039286	6.477420714	7.603555357	6.413495357	6.8126125	7.292471429	7.027343571	6.235988571	6.936944643	7.916172857	7.768418571	6.816743929	6.068857857	7.051615357	7.350039286	6.754246429
ALDH2	6.992125714	6.939359643	6.276690357	6.718272679	7.156473571	7.497369643	7.004656071	7.117276429	7.052801429	6.662942857	6.830837857	7.012079286	6.881821071	6.349485714	5.778956964	6.811155714	7.291865	6.237787143	6.482478571	6.744883929	7.201127857	6.775081429	6.747169643	6.814363929	7.107791071	6.453791071	6.35927	6.637484643
ALDH3A1	6.463754286	5.873046429	6.056246786	6.244266786	5.956182143	5.971941964	5.6844075	6.389586071	6.504164643	5.874390714	5.987209643	6.011787857	6.299365	6.08807	6.235363214	5.824534286	6.316561429	5.752508571	6.151962857	6.622685	6.225561786	5.996338571	6.022444286	6.48769125	6.661782857	5.934426071	5.620206429	6.073257143
ALDH3A2	7.010949286	6.463471429	6.271321071	6.903981964	6.856545714	7.106147143	6.481042857	7.086802857	7.245950714	6.724220357	6.792988393	6.9520925	7.003398571	6.692211429	6.360782857	6.456213929	6.88709	6.747001786	6.919322143	7.350519286	7.19274	6.524665357	6.691350357	7.013127143	6.712903929	6.347953214	6.1313675	6.640997143
ALDH3B1	7.392018571	7.011363571	7.110645893	7.320146071	7.477434286	7.317691429	7.919056071	7.508999643	6.613849107	7.713189821	7.314475357	7.290045714	7.73202	7.4571825	7.631432143	7.446813929	7.338547143	7.535000714	7.2697375	7.416128571	7.839483929	7.118179286	7.404688571	7.551860357	7.297069286	7.599897857	7.454063571	7.544493214
ALDH3B2	5.261938571	5.162652143	4.823916429	5.0452325	5.213482857	5.647653214	5.243271429	5.296448929	5.806193214	5.393304643	4.991765179	4.995892857	5.765228571	5.261585357	5.602868571	5.418499107	5.296236786	5.230533571	5.171903571	5.378654286	5.222006786	5.076925357	5.213631429	5.191197143	5.516988214	5.243570714	5.488655714	5.334974286
ALDH5A1	7.108012143	6.942415714	7.199342143	7.032711786	7.186092143	7.239532143	7.227542143	7.194138571	7.033792857	7.300576786	7.548988929	7.540536429	6.406633571	6.653945357	6.268937857	6.659753571	6.950208571	6.7926475	6.722290357	6.9504675	6.958859286	6.705874286	6.774762857	6.778645714	7.286652143	6.84667	6.729102679	6.4745925
ALDH6A1	8.853846786	8.207952857	8.003436429	8.396374286	8.568663929	8.724781071	8.779931071	8.8119825	8.992866071	8.962458214	8.7232825	8.843788571	8.381198571	8.324358214	7.878703929	8.308721071	8.324842143	7.615736786	7.946815714	8.503331429	8.539816429	8.112393214	8.1597275	8.306663214	8.628089286	7.672130357	7.810958214	7.652215714
ALDH7A1	1.561349643	1.332468214	1.406994643	1.768015	1.1323385	1.492923214	1.425129286	1.422219643	1.737631071	1.439084643	1.476049464	1.550518571	1.906473929	1.478412857	1.4934825	1.339435714	1.765121071	1.594327143	1.283794643	1.558908571	1.534653929	1.651756429	2.105261786	1.914072857	1.305585357	1.616102143	1.530851786	1.603095714
ALDH8A1	4.813345	4.783038571	4.425100714	4.773725	4.325555714	4.640608214	4.787900357	4.26526	4.758953571	4.590756071	4.323586429	4.420146786	4.605323571	4.598553214	4.711722143	4.823331786	4.528353393	4.423234286	4.905862143	4.481913929	4.649928929	4.779976071	4.597039286	4.361109286	4.680125714	4.619863929	4.489973393	4.419438571
ALDH9A1	8.056507857	8.028128214	7.81518	8.1529775	8.138260357	8.343025	8.482171071	8.301563214	7.894864643	8.097306786	8.138007857	8.048051786	7.605113929	7.862765714	7.700496786	7.869909643	8.172607143	8.023571429	8.349924286	8.077176786	8.101796071	8.192205357	8.082681071	8.028128214	8.181371786	7.939484643	7.900651429	8.080669286
ALDOA	8.092067143	7.860374286	7.801233929	8.020301786	7.912800357	7.749175357	7.760723571	7.922156429	8.004967143	7.832487143	7.663014286	7.90975	8.167155	8.08368	8.053845	8.220022143	7.742101429	7.392663571	7.539538214	7.983748929	7.667595	7.574899643	7.830028929	7.7704925	7.900533571	8.035726071	7.865372143	7.940838571
ALDOB	8.0829925	5.205811071	5.081982143	6.268326786	7.707966429	7.304943214	5.052972143	8.185980357	7.129334286	4.963469286	4.017743214	4.945117143	8.635996429	7.114657143	8.443359286	7.252413571	9.718448214	9.890542143	10.0129675	6.504030714	9.270458571	8.804042857	8.315213929	8.537206071	7.978211786	7.037536964	8.439253929	7.379760714
ALDOC	6.389586071	6.644946429	6.598467857	6.345105357	5.466233214	5.289921071	6.202071071	5.6074575	5.733737143	6.316880714	6.323432857	5.891135	6.475902857	6.758155714	6.318228929	6.767875	6.717203214	6.060559643	5.791108214	6.418910357	5.892776429	5.507343571	6.244366071	6.329420714	5.895123571	6.231706429	6.061968214	6.247744643
ALG1	7.749965357	7.451237143	7.823827143	7.667329286	7.4476075	7.352148929	7.639046071	7.342439286	7.074555	7.232292143	7.629913929	7.383662143	7.676591429	7.923813571	8.222845357	7.806214643	7.921623214	7.647615357	7.786588214	8.171783214	7.535405357	7.721016071	7.722352857	7.746837857	7.923365	8.291091964	8.245069286	8.352160357
ALG10	5.671426071	5.868347857	5.514018214	5.675237143	5.417838571	5.552716786	5.509832143	5.4971725	4.896249643	5.486722143	5.836788214	5.058615714	6.0042025	5.873171071	5.663263571	5.648647143	6.293112857	6.1544375	6.307606071	5.5491075	6.041958929	6.120247143	6.099939643	5.837017857	5.953269107	6.064467857	5.698677857	5.838530357
ALG12	8.105361429	8.14121	8.007801429	8.076650714	7.829329643	7.647416786	8.048051786	7.570359286	7.687866429	7.779565357	7.828664643	7.729383214	7.986102857	8.002059286	8.244352857	7.935663571	7.595057857	7.470744643	7.319139286	7.650322143	7.454800357	7.556640714	7.831534286	7.636468929	8.150916071	8.119352857	7.870433571	8.016753571
ALG13	6.925230357	7.142576071	7.160557143	7.062244286	7.045052143	7.345664286	7.062244286	7.105825357	7.075081786	7.235895	7.128636071	7.118833571	7.250852143	6.757163571	6.8119625	7.061533214	7.165540536	7.132647143	7.137372143	6.688536429	6.986506786	7.046072857	7.049928214	7.1320625	6.6215925	6.808738929	6.879763571	6.622555357
ALG14	8.014874286	7.900275714	7.650322143	7.872571071	8.052508214	8.322228571	8.257104643	8.335160357	8.047719643	8.042202857	7.991038929	8.029716071	7.956268571	7.653675714	7.739909643	7.763468571	8.201035714	8.041672143	8.03802	8.175497143	8.329659286	7.91996	7.988875	8.1445225	8.200350714	7.887633929	7.820563929	7.817080893
ALG2	7.805808929	7.687159286	7.699006786	7.544699643	7.680973214	7.757841786	7.848656786	8.034319643	7.962674286	7.782426429	8.243868929	7.83894	7.727867857	7.737315714	7.878197143	7.764294643	7.823964286	8.006191786	7.840452143	8.002059286	8.0829925	8.214687857	8.068336429	7.848159286	7.552056786	7.917855714	8.2072525	7.860125357
ALG3	7.783739643	7.417301071	7.280973571	7.473467857	7.124499643	7.12912	7.1546625	7.277646429	7.326577143	7.138444286	7.338065357	7.179621429	7.689902857	7.7543625	8.017013214	7.451237143	7.496739643	7.176392143	7.139528929	7.682979286	7.167830357	7.517904286	7.519386071	7.510838929	7.73257	8.0633225	7.590860357	7.749488214
ALG5	5.120027857	4.974436429	5.102900357	4.964972857	4.892211429	5.033868214	5.03173	4.782390714	5.222499643	4.993799286	5.194113214	5.095448929	5.826884643	4.948560714	5.336602143	5.199032143	5.921684643	6.020571071	5.853471786	5.667119643	5.81228	5.5905225	5.708071071	5.453039286	5.188024643	5.603476786	5.368666786	5.510874643
ALG6	6.338588929	6.314973571	6.350906786	6.535606071	6.450518571	6.465034643	6.236141429	6.476293036	6.420749286	6.630426786	6.826970714	6.643453929	6.76593	6.190340357	6.305523929	6.128545179	6.7745075	6.631859464	6.686521429	6.789954643	6.761818571	6.779799286	6.440589643	6.433603036	6.387907857	6.387296786	6.183016964	6.519195714
ALG8	4.128187143	4.107358571	2.848785714	3.412892857	2.817088214	3.503176786	1.978853571	2.817863571	3.94302	3.361902857	3.627109286	2.895339286	4.517013929	3.767188214	3.016790714	2.841900357	3.214033571	3.733623571	3.928200357	3.304348571	3.324232857	3.310611429	3.462778214	3.948811786	3.465570714	4.423234286	3.6830525	3.133224643
ALG9	7.542031071	7.356304286	7.429455357	7.348805357	7.366860714	7.479549286	7.420376071	7.433235357	7.469434286	7.546666786	7.814206071	7.554473393	7.419666071	7.348055714	7.562675714	7.267369643	7.885228571	8.081711429	7.856148571	7.983208929	7.639046071	7.764099643	7.853494643	7.747299286	7.479719643	7.622420714	7.823379286	7.335385357
ALK	4.592106786	4.344318214	4.556784286	4.297324286	4.487526429	4.539806786	4.7600375	4.618088929	4.514781429	4.656103214	4.26526	4.624279643	4.548135	4.639661429	4.529725	4.658817143	3.992168214	4.4736625	4.190840357	4.5965725	4.674621786	4.2125775	4.381880714	4.414165714	4.536593214	4.361396429	4.269646429	4.233415893
ALKAL2	6.231846071	6.607465	6.024900714	6.377809643	6.203208571	6.102310357	5.936481429	6.138810536	6.537605357	6.075033929	6.169563214	6.13839125	6.083618214	5.853638214	5.572647321	5.800764643	5.958516786	5.822100357	5.9943725	6.079120357	6.211371786	6.045369643	5.503951071	6.498655	5.919618929	5.877302143	5.607705357	5.879265
ALKBH1	7.035229286	6.789659286	6.844881071	7.128091429	6.727437857	6.651185357	6.287396786	6.571510357	6.511510714	6.676569286	6.559390714	6.644703214	7.025578214	6.981870714	6.908928929	6.845130357	6.822006429	6.8770325	6.639791429	7.20216	7.300908929	6.715903929	6.9663775	6.895613214	6.9866675	7.167231071	6.869048571	7.0943175
ALKBH2	4.957555536	4.878779643	4.733492321	5.170710357	5.026578929	5.088257857	4.941031429	4.927384643	5.058582143	4.9051025	4.823285	5.206976429	5.253594286	5.0061275	5.2197425	5.24642375	5.628194643	5.480381071	5.58502	5.453550357	5.015533929	5.233784286	5.633906786	4.957871429	5.443668214	5.501356429	5.324903929	5.1040075
ALKBH3	7.290750357	7.325903214	7.456482143	7.336938214	7.533784643	7.560934464	7.652215714	7.440931786	7.5957875	7.801779643	7.771457143	7.630611786	7.581336786	7.742101429	7.675147857	7.5342525	7.862939643	7.730199821	8.164544643	7.722609286	7.949394286	8.060114643	7.959358929	7.712112857	7.590613214	7.728432143	7.763769643	7.831108929
ALKBH4	5.6682925	5.665303214	5.539427143	5.356084643	5.548984643	5.609831071	5.687953571	5.508179286	6.013081071	5.481123571	5.7270325	5.38551	5.403688571	5.542754286	5.807969286	5.610371786	5.7452925	5.765665	5.366308929	5.619433929	5.622989286	5.852366786	5.46724	5.527003929	5.71607	5.572074643	5.855015714	5.36783
ALKBH5	7.876073571	7.7627975	7.8383325	7.582215	7.654530714	7.344753571	7.849245714	7.572790357	7.508567857	7.511366071	7.612190357	7.416128571	7.564170357	7.751858214	7.914609643	7.624685	7.615429286	7.609185714	7.4142025	7.595057857	7.3740625	7.648883929	7.667887857	7.516178929	7.687457857	8.0555375	7.645073214	7.894613214
ALKBH6	6.182647857	6.038126786	5.881804643	6.106876429	6.1120675	5.807232321	5.820471786	5.944383214	5.845380714	5.6691025	5.891332143	5.791461786	5.622703929	5.749776071	5.928303214	5.871579643	5.759729286	5.671022143	5.903117857	5.954606429	5.716279643	5.847011786	5.715592143	5.798933571	6.012398929	6.192874286	5.885034286	6.158102857
ALKBH7	7.180965	6.787563571	6.864655714	6.960494286	6.586269643	6.694899643	7.046296071	6.455853214	7.121944286	7.011066071	6.605846786	6.775081429	7.5294675	7.048101071	7.035421071	7.297069286	7.186293571	6.728047143	6.598931429	6.9739425	6.779478929	6.313031429	6.629141429	6.864049643	7.065554643	6.714363929	6.516526429	6.855155
ALKBH8	5.781114286	5.332289643	5.663020714	5.589687143	5.396587143	5.605190714	5.446911429	5.108977857	5.449308929	5.331095357	5.485041786	5.396453929	5.031833571	4.900585	5.119718571	5.048519643	5.394368214	5.288231429	5.525664643	5.235956786	5.379037143	5.575858571	5.565448214	5.452881429	5.885186786	5.616715357	5.099184286	5.456472143
ALLC	4.3216275	4.450088214	4.285485714	4.380493929	4.382507857	4.076140714	4.4261825	4.333275	4.654461964	4.222561429	4.533608929	4.425100714	4.276714286	4.569621071	4.445997143	4.405626429	4.630248571	4.262348214	4.628820357	4.335791071	4.376191429	4.662287143	4.719391071	4.537812143	4.659341071	4.09412	4.661202143	4.404936429
ALMS1	7.256519286	7.38825	7.5028375	7.297898571	7.354051071	7.5788575	7.366469286	7.305865	7.270387857	7.503070714	7.301731786	7.355685714	7.579320357	7.126538571	7.093149643	7.301132143	7.519890714	7.543267143	7.507195714	7.283481071	7.392247143	7.609632143	6.917964286	7.410935714	7.472001429	7.248293214	7.344753571	7.210495
ALOX12	4.5219725	4.480760357	4.916415714	4.7370225	4.7657875	4.811426429	4.500553929	4.625842321	4.704438571	4.688157143	4.542179286	4.51255	5.084236786	4.630952143	4.872561071	4.793050714	4.625719286	4.259031429	4.578527143	5.070540357	4.734773571	4.699077679	4.810608929	4.683334286	4.802685	4.500279643	4.575355357	4.661405
ALOX12B	5.0349475	4.973705357	4.676783571	4.472874643	4.650303929	4.8930275	4.503055714	4.786768214	4.624348929	4.525457857	4.695775	4.566620714	4.561878929	4.954251786	4.861904107	4.440144286	4.64117	4.707482857	4.7925825	4.674783571	4.355858571	4.798493393	4.867373929	4.634872143	4.753858929	4.783921071	4.493651429	4.378102143
ALOX15	5.385760714	5.271818929	4.891676071	5.477935	5.118060357	5.252203929	4.529976429	4.947170714	5.121717143	4.860664643	4.4493025	4.838328929	5.391126429	5.149713929	5.188976071	4.852395357	4.829902857	4.704952143	5.120692857	4.747654643	4.833077679	5.136021071	4.754978571	4.830276786	5.361645714	5.694094643	5.378654286	5.433312143
ALOX15B	4.986006786	5.224133571	5.227327143	5.163655	4.637387143	5.066351071	5.014166429	5.013356429	5.090521429	4.899050714	5.179595357	5.315572857	6.132784643	5.667119643	5.402918571	6.177478929	5.163855	5.6791075	5.185862857	5.504040714	5.4685475	5.478008929	5.259333214	5.340800357	5.4724175	6.832495	6.439942857	6.138732143
ALOX5	7.113109643	7.138444286	7.385785	7.367952857	7.066906786	6.725573929	7.160191429	6.509391786	7.038664286	7.177295357	6.969553929	7.272485714	6.90857	7.312764286	8.361806786	7.530785357	7.423098929	7.468747143	7.242798929	6.469577857	6.7180625	8.177186786	7.640128929	6.902767857	7.244486786	8.004350357	7.929663214	7.832281786
ALOX5AP	6.310419643	6.461731071	6.490555357	6.505637143	6.052701429	5.777906429	5.761021429	5.620562857	6.308963214	5.891509464	6.315505714	6.286585357	6.517661071	6.631504286	7.263990357	6.955486429	6.939697143	7.071513571	7.130253214	6.386295	7.095466071	8.11604	7.427763571	6.968008929	6.610778571	7.748783571	7.169204643	6.9848
ALOXE3	5.944013571	5.677269107	5.630368214	5.707438929	5.985155714	5.698248214	5.537776786	6.0989775	6.13722625	5.970132143	5.62583	5.826724286	6.042845714	5.81228	5.622101071	5.387027143	5.539427143	5.600821786	5.739123214	5.4971725	5.7050075	5.658408929	5.951156071	5.776464107	5.4237125	5.651833929	5.704654286	5.495574286
ALPI	6.630842143	6.662942857	6.8078575	6.947391071	6.4942725	6.552207857	6.4586175	5.734026071	6.205513929	6.456656071	6.445488571	6.542743214	5.482269643	6.233456071	5.8089125	5.555982143	5.738625714	5.40985	5.810191786	6.741257143	6.448169286	5.750441071	6.485412143	6.427889286	6.147981429	5.505917857	5.424902857	5.34691875
ALPK1	6.847692143	6.945745714	6.671121429	6.874383929	7.012596786	7.167830357	6.685305357	7.010242143	7.149703214	7.213735714	6.952558929	7.163072143	6.715729286	6.844881071	6.669235714	6.791287857	6.826233214	6.705509643	6.8293625	6.687870714	6.747169643	6.598467857	6.942930357	6.665968214	6.919593036	6.848566429	7.016430357	6.9355475
ALPK2	3.784987321	3.671358214	4.065417143	4.093015714	4.243275	3.668066786	4.091587857	3.767628929	4.558637143	3.830897143	3.972217857	3.74973375	4.375373214	3.772564464	4.966125714	4.332593214	4.245869286	4.364193929	4.276080714	4.234433571	4.472388571	4.592586429	4.8056625	3.793798214	3.916247857	4.225754643	4.537378571	3.833224643
ALPK3	4.791782857	5.209114821	5.106806429	4.748705357	4.656103214	4.846076786	5.110366786	4.669358929	4.600943929	4.872250714	5.127235357	4.452163214	5.201663571	4.987650179	5.570993929	4.740320714	4.974552143	4.9577625	5.019786786	5.046546071	5.389809643	5.262116429	5.447955357	5.322288571	4.590756071	5.102108929	5.518267679	5.371603214
ALPL	6.001036964	5.627349643	5.560119643	5.656246786	6.257533929	6.114726786	6.222903571	6.271321071	6.013459286	6.077132321	5.750225714	5.872224286	7.610537143	7.029595	8.135359286	7.032711786	6.527835714	6.420227143	7.189915357	6.716658214	6.691223214	8.639685	7.746375	6.779283214	6.465881429	7.221069643	6.772438571	7.201533929
ALPP	5.276550357	5.237713214	5.229405	5.226397857	5.161723929	5.361100357	4.288435714	4.897482857	4.853780357	4.90597	4.968523571	5.074972143	4.940835714	5.234879643	4.886565536	4.977431429	4.95663	5.229761429	4.834738929	5.025665714	4.451497143	4.644682143	4.614489286	4.912630714	5.027414286	4.905470357	4.663271071	5.354646429
ALPPL2	4.870921786	4.871574286	3.800737857	4.178163214	4.553335714	4.403316786	4.188523929	4.234818571	3.957414643	4.973150357	4.7543075	4.384048929	5.181872857	4.281394286	4.236167143	4.363463214	4.989946429	4.795866786	5.137122143	5.378518571	4.987874286	4.356336429	4.582841786	4.534630357	4.583672857	5.102859643	4.142683214	4.473123929
ALS2	5.913746429	6.065355357	6.209892143	5.975691429	5.976225536	6.115531429	6.0475675	5.733944286	5.531426071	5.869513571	6.375320714	5.780392857	6.15689	6.282826071	6.128480714	6.226109286	5.968259643	6.498862143	6.580306786	6.085956429	6.213049286	6.418572857	6.294519286	6.386506429	5.976575	6.150185	6.29404	6.266139643
ALS2CL	6.634316071	6.671984286	6.514199286	6.843735714	6.826233214	6.526465357	6.556928571	6.738068214	6.123119286	6.294644643	6.171838214	6.179835357	6.656195714	6.290800714	6.441955714	6.368891071	6.603495714	6.526124643	6.416168214	6.565293929	6.502036429	6.216610714	6.261907857	6.484932679	6.663074643	6.480712857	6.235988571	6.623769643
ALS2CR12	4.724170714	4.759121071	4.780996786	4.892896786	4.885339821	4.745914643	4.627267321	4.483470357	4.801784643	4.611595	4.396185357	4.5338125	4.775138571	4.574759286	4.463608571	4.676406786	4.897998214	4.558064643	5.027601786	4.675444286	4.469654286	4.644513214	4.706002143	4.454905714	5.350108214	4.807777679	4.677083214	4.964662857
ALX1	4.242956429	4.055644286	4.129845357	3.8795875	4.0362375	4.151062857	4.222051429	4.249935357	4.317523214	3.883128571	4.378230893	4.02604	4.515131786	4.242807143	4.303936429	4.003036071	4.181973929	4.584485357	5.360452857	4.155777857	4.4071375	4.425708929	4.660797857	4.404565893	4.112315357	4.335791071	4.418605714	4.214402143
ALX3	4.213475714	4.531226786	4.778659821	4.849609643	4.559284643	4.938411429	4.610046071	4.873946607	5.508213393	4.729453929	4.851923571	4.914415	5.280805357	4.615946429	4.930115357	4.667163929	5.043913214	4.471959286	4.581820179	5.223886429	4.742010357	4.934030357	4.506205	4.72621	4.71844	4.452163214	5.039460357	4.807392857
ALX4	5.329546071	5.658277857	5.24287	5.628957143	5.605544286	5.267021071	5.396650714	5.409031071	5.304791607	5.704366786	5.744398929	5.379216786	5.686213929	5.287591786	5.679936429	5.577255357	5.623263929	5.464866429	5.493434821	5.656017857	5.772032143	5.5780275	5.220917857	5.544777143	5.076435357	5.383799286	5.301218929	5.399615714
ALYREF	6.452998929	6.062818929	5.931712143	5.971626071	5.844166429	5.606877143	5.93087	5.96310125	6.124265179	6.406485714	6.296188929	6.0351325	6.839522857	6.45153	6.355685	6.301906786	6.864655714	6.835073214	6.654476786	7.138444286	6.5707275	7.082213929	6.926801429	6.989441429	6.4669275	6.754514286	6.613168929	6.762009286
AMBN	4.040175	3.906777143	3.406577143	3.996121429	4.448940357	3.556156071	3.88399	4.174462143	3.976748929	3.838279643	3.921148214	4.129241429	3.656488571	3.795432857	4.209323929	4.068431429	3.88792	4.008705714	4.109076071	4.505295714	4.167170357	4.394425179	3.843095714	4.47918	4.309716786	3.773887143	4.122753929	3.822218571
AMBP	5.239306786	4.7319225	4.963682143	5.289983214	4.865845714	5.236243929	5.046833929	5.333169286	5.207312857	5.378563214	5.508179286	5.027255	4.739386964	5.121337143	4.935355714	4.658692857	5.088339286	4.726461071	5.051821071	5.302505714	4.761758214	4.792776786	5.044077143	5.333807857	4.980418929	5.165916429	4.965323571	5.206735
AMBRA1	7.083694643	7.088353929	6.778950357	7.110555357	7.051094286	6.911634286	6.87836	7.254218571	7.118388929	6.895393214	6.640248929	7.134952143	6.934310357	7.177295357	6.9272925	7.0257325	6.587124286	6.710511786	6.766130357	6.996409643	7.077976429	6.562335357	6.987065357	7.031311071	7.23916	6.873791786	6.883817143	6.791587143
AMD1	9.115366071	9.038513214	8.879254643	9.013008929	8.887028214	8.8925	8.619738214	8.965730357	8.848988214	8.987685	9.149468571	8.983402143	9.116665714	8.968931071	8.724781071	8.842299286	9.073208214	9.24807	9.086929286	9.013632143	8.834762143	9.403250714	9.358816786	8.940070714	8.925987857	9.1515525	8.942280357	9.222263929
AMDHD1	5.016997857	4.990360357	5.184583929	5.315157143	5.347937143	5.479706429	5.234453929	5.443489286	5.418847321	5.062543571	5.196942143	5.191764107	4.897185714	4.9478475	4.846005357	5.682075714	5.295362857	4.933444643	5.224457143	5.5972	5.309638571	5.535679643	5.148392143	5.228789643	4.830034643	5.435571429	5.515478929	5.42833
AMDHD2	7.456482143	7.313836071	7.038310714	7.43628	7.344309286	7.245525714	7.268218929	7.229821786	7.607975357	7.381111071	7.087921607	7.357074643	7.101821071	7.452999286	7.376665357	7.617333214	7.201127857	7.165108929	7.049928214	7.160191429	7.260618571	7.224971786	7.206831429	7.41125	7.302097857	7.213122143	7.396272857	7.140766786
AMELX	3.510046071	3.672806071	3.309121786	3.181440357	3.207211786	3.30730625	3.40325	3.432400536	3.751121071	3.3267125	3.40917	3.457548929	4.000300357	3.775469643	3.520558929	3.619288214	3.419434643	3.7122875	3.770973929	3.748568929	3.429914286	3.106514643	3.186900357	3.620211429	3.629374286	3.467610357	3.353512143	3.303699643
AMELY	3.3427975	4.092538571	3.746320357	3.7386775	4.232113571	3.704421786	3.494531071	3.175994286	3.494623571	3.453506071	2.964769286	3.754852857	3.586325714	3.514325	3.423613571	3.065648571	3.348753929	3.693073571	3.299423929	3.957738214	3.768642857	3.54955	3.535841786	3.4455075	3.631770714	3.324861429	3.223041786	3.3957
AMER1	6.0001575	6.0416525	5.720657857	5.890223571	5.642120714	5.707562857	5.70489	5.562112143	5.453640714	5.388586786	5.812150714	5.570690714	5.665960357	5.721068571	5.979428571	5.569500714	5.526383929	5.633582857	5.489060357	5.577923214	5.214177857	5.661020893	5.512831429	5.650550357	5.811080714	5.737135714	5.760856071	5.709136429
AMER2	4.687382143	4.493223571	4.3733325	4.351045	4.597622857	4.348920714	4.719554643	4.462303571	4.851038571	4.63263	4.495549643	4.695032857	4.593872143	4.663798571	4.40437	4.428598571	4.530409643	4.383807321	4.417714286	4.489352143	4.580436071	4.630045	4.290024643	4.646386786	4.824115	4.758495357	4.673562857	4.508105
AMER3	4.6497475	4.186302857	4.319731429	4.548751429	4.273689286	4.387883214	4.309716786	3.893057143	4.236331071	4.354033571	4.3674275	3.934472143	4.307759643	4.6851075	4.520190714	4.573209643	4.142990357	4.433967679	3.935659286	4.732887143	4.5136825	4.198713214	4.322370714	4.465156786	4.445238571	4.492054643	4.382583571	4.1570675
AMFR	9.628102857	9.559088214	9.6896825	9.515959286	9.8593375	9.747310357	9.863236071	9.709348571	9.583423929	9.578579643	9.533889286	9.591108214	9.407675714	9.607939286	9.850517143	9.395415357	9.670761429	9.577611429	9.7051075	9.914751429	9.846561429	9.566131429	9.872363571	9.848345357	9.601903571	9.622522857	9.609926429	9.422090714
AMH	5.457655714	5.408335357	5.002339286	5.493887143	5.469407857	5.673769286	5.835127143	5.689596071	5.889448929	5.605088929	5.465689286	5.583219643	5.388078571	5.5982175	5.5373725	5.400961429	5.587009286	5.584781429	5.202355714	5.705708929	5.246670357	5.703724286	5.290854821	5.5829	5.603146786	5.227518214	5.311896786	5.193072857
AMHR2	4.384048929	4.455429643	4.211545714	4.666708571	4.470647857	4.221529286	4.585511786	4.582621071	4.518957143	4.387786786	4.662827143	4.591340357	4.686895714	4.527694286	4.90597	4.449209286	3.977009286	4.37928	4.398309643	4.445238571	4.267747857	4.357615357	4.260932857	4.420282143	4.672110714	4.730434643	4.501871786	4.346438214
AMIGO1	5.426772857	5.50062	5.833889286	5.164268929	6.110563571	5.789448571	6.185041429	5.695312857	5.637005	5.673615	5.776649286	5.803871429	5.845617857	6.249182143	6.185721071	6.006960357	5.621386429	5.861319286	5.868583571	6.046846429	6.174661071	6.234533214	6.174518929	6.109425357	5.387896429	5.1821825	5.645946786	5.562667857
AMIGO2	4.767675	4.719950714	4.870039286	4.624027143	4.484362857	4.656131786	4.95036	4.447833929	4.825299286	4.803585	5.173056786	4.367086071	4.967514643	4.747568929	4.635224286	4.868714286	5.236659643	5.175899643	4.8809	4.4683575	5.086935714	5.501039643	5.157924286	5.182133571	4.892448214	5.024671071	4.97421875	4.749426429
AMIGO3	5.424635	5.374722857	5.3360275	5.5317325	5.040053571	4.945853214	4.970152143	5.004807143	5.126995714	4.884540714	4.747568929	4.641438929	4.682693929	5.391220714	5.532109286	5.2515875	5.005409286	5.346798571	5.221456786	5.299441786	5.059903929	5.261796429	5.465155357	5.229668929	5.153861429	5.738625714	5.211012143	5.493238929
AMMECR1	2.138357143	2.45448	2.294715714	2.144805714	2.832071786	2.534991786	2.355363929	2.988162143	2.241092857	2.142055	2.429221071	2.368531071	1.649781786	2.766248571	2.135540714	2.223938214	1.902957321	2.423217143	2.435736429	1.963604286	1.658250714	2.042591786	1.869365357	2.092170357	1.949895	2.148134643	2.236768571	2.043030357
AMMECR1L	7.8471575	7.601291786	7.799280357	7.723402143	7.331200714	7.352561429	7.217597143	7.114466429	7.330035357	7.175701071	7.094496429	7.021031786	7.614956071	7.683986429	7.632363571	7.635961429	7.318712143	7.181150714	7.308498929	7.311195357	7.424212857	7.619346071	7.635577679	7.539538214	7.749965357	7.373790357	7.297300357	7.578628214
AMN	7.896095	8.019105	7.791059643	7.8833575	7.888071786	7.862591786	8.199647143	7.783267143	8.068131429	7.799016786	7.445803214	7.779565357	6.593379286	7.007718929	7.121661786	6.817729286	7.479028571	6.668675714	7.034823214	7.586012857	7.395636786	7.164831429	7.140895	7.720201786	7.849135179	7.148298214	7.065151429	7.071696429
AMN1	5.901870714	5.809602143	5.865964286	5.609831071	5.446084286	5.54813	5.457276429	5.598491429	5.345448571	5.808532143	6.028313571	5.760545357	6.0091625	5.964989286	6.037087857	6.163597143	6.255088929	6.551868214	6.709816786	6.126921429	6.109136786	6.325824643	6.328766786	6.114334286	6.164471429	6.398678214	6.214917857	6.356080714
AMOT	6.502508929	6.045513214	6.460222857	6.192831429	6.047003929	6.213719643	6.151893571	5.854822679	5.665776429	6.102861786	5.842245714	5.990864286	6.2452925	6.779478929	6.4672575	6.164736429	6.444872143	5.5667425	6.000523214	6.412625714	6.831832143	6.129647857	6.5228075	6.56264	6.4967475	6.380240714	6.276766786	6.309096071
AMOTL1	6.040263929	6.164736429	6.050770536	6.105696786	6.3099975	6.212382857	6.4297525	5.9217725	6.359480714	6.056611071	6.174661071	6.074243214	6.536484821	6.526819643	6.447304286	6.328282143	6.437476429	6.556686429	6.463905357	6.463471429	6.297850714	6.672893929	6.741257143	6.418413571	6.415488571	6.371635714	6.572591786	6.476222857
AMOTL2	6.3449575	6.571510357	6.485497143	6.2341075	6.478228571	6.555055357	6.506943571	6.361068571	6.586810714	6.575579643	6.211671786	6.437152857	6.584138929	6.474085	6.696181786	6.394374286	6.454920714	6.516331786	6.496886071	6.444036786	6.036611786	6.869797857	6.415578571	6.577341429	6.547837143	6.40527	6.754246429	6.575088571
AMPD1	6.590158571	6.061680357	6.665968214	6.375650357	5.8158125	6.504928929	6.360123571	6.042568929	6.304099286	6.751128571	7.110157857	6.879576786	5.897446786	5.984257857	4.970786071	6.0980775	6.894159643	6.007056429	5.771414286	6.2606925	7.101678214	6.140147857	5.577547857	6.069691071	6.931993929	6.982380357	6.938123929	6.567259286
AMPD2	7.177137857	7.15578	7.496070357	7.145514286	7.127567143	7.294962321	7.301883571	7.288358571	6.953013036	7.005945357	6.990435	7.097811071	7.14313125	7.254672857	7.662265714	7.297686429	7.2795	7.186492857	7.050130714	7.072925	6.824881429	7.452131786	7.274236429	6.924605	7.089846071	7.587392143	7.323289643	7.223139286
AMPD3	5.862890714	5.857930357	5.888039286	5.457333929	5.952652857	5.611891071	5.535084643	5.711282143	5.4824725	5.679553929	5.879265	5.656017857	5.910680357	6.064401071	6.062937857	5.702576429	5.775815357	5.826154286	5.81228	5.6613825	5.971455893	6.218756071	5.910049286	6.233335357	5.796155714	6.244981071	5.909518929	5.993033214
AMPH	5.388586786	5.437860357	4.673951071	5.276328571	5.051821071	5.245116786	5.219010357	4.826675714	5.569962857	5.248590357	4.765699286	5.204355357	5.773804643	5.623091071	5.600113571	5.470033214	5.036586786	5.568924286	5.5680625	5.16519	5.275736429	5.462482857	5.691444821	5.523258214	4.954594107	4.937624286	4.989591786	5.3817975
AMT	6.6459675	6.7061925	6.6888125	6.782226071	6.6920125	6.7921775	6.786875357	6.678068214	6.66276	6.672418571	6.847306071	6.968424643	6.6727375	6.593379286	6.551732143	6.48983	5.96566	5.744491071	6.371002143	6.174120714	6.403679286	6.239644286	6.336674643	6.533735714	6.955957857	6.436082143	6.538080179	6.345105357
AMY2B	5.368173571	5.474470714	5.129230714	5.304265357	5.370585536	5.380442857	5.392832857	5.515039286	5.591643571	5.344282143	5.009984286	5.283994286	5.503656786	5.300046786	5.356986071	5.334810714	5.562257143	5.280906786	5.122104643	5.369321429	5.680503214	5.331999286	5.574671786	5.456395357	5.386310714	5.367138929	5.1809275	5.107568571
AMZ1	5.007989643	4.362556071	4.819173571	4.559284643	4.561011786	4.788302143	4.826454643	5.037914286	5.191197143	4.856312143	4.569112857	4.925048929	5.185357143	4.941907857	5.016709286	4.902024286	4.581213214	4.539199286	5.021952857	5.035363571	4.763066429	4.750266786	4.927384643	4.860061429	4.873996071	5.005539107	5.116381786	5.012533214
AMZ2	5.6676975	5.723997857	5.623091071	5.568811071	5.9806175	5.90914	6.060753571	5.317383214	5.612993929	5.297065	5.645846429	5.820695714	5.325842857	5.3503	5.801558571	5.447116786	5.421933929	5.630029286	5.950438929	5.436411071	5.9272175	5.827523929	5.836056071	5.730172857	5.503550357	5.627005536	5.737035714	5.447739286
ANAPC10	5.188895	5.3435475	5.542200893	5.508085357	5.0655125	5.441071786	5.406409286	5.331557143	5.442701071	5.565562143	5.43122	5.2515875	5.67563	5.391413929	5.557096786	5.564561429	5.7878575	5.817738929	5.762117143	5.623193214	5.7231375	6.304354286	5.870359286	5.854305	5.657305	5.769848929	5.811800357	5.625263929
ANAPC11	6.643215714	6.385566071	6.680433929	6.677078214	6.47519875	6.487773929	6.499943571	6.559278214	6.392890714	6.656591071	6.297234643	6.465255357	6.460808571	6.792950357	6.794365357	6.613936786	6.941516071	6.535606071	6.725968571	7.1582975	6.470192143	6.733244643	6.90367	6.901485357	6.876669643	6.911403929	6.711876071	6.786608571
ANAPC13	6.884214286	6.945287321	6.998822143	6.903981964	7.023476429	6.993806786	7.316465	6.871984286	6.957515714	6.474468929	6.9433475	6.966001786	6.632531071	6.609074107	6.848189643	6.501203929	6.973545357	7.096541786	7.14033	7.007718929	7.093377857	7.180751071	7.165019643	7.144829286	6.944334643	6.9175625	6.987956071	6.888343929
ANAPC15	6.817336429	6.466144643	6.375746429	6.5196125	6.28021	5.946521429	6.291077857	6.011651786	5.755411786	6.106201071	6.086834286	6.165281429	6.251568929	6.5314975	6.463033214	6.34066	6.229313571	5.862890714	5.860335357	6.481196429	6.422011429	6.340067143	6.581133214	6.309794821	6.63284	6.549673214	5.873312143	6.545191786
ANAPC16	7.925681071	7.827803214	7.936642857	7.9085	8.202466429	8.202765357	8.255778214	8.119352857	8.2072525	8.2650725	8.466482857	8.105685714	7.968122857	7.902561071	7.992844107	7.936116786	7.971655	8.704619643	8.645467143	8.4051975	8.522237143	8.222845357	8.191428393	8.173498929	7.972453214	7.8177275	7.990467857	7.838575714
ANAPC2	6.783811429	6.753560357	6.842493571	6.744755714	6.777725357	6.6809275	6.707566429	6.767320357	6.909098929	6.623769643	6.640997143	6.565895	6.863124643	6.684665357	6.7745075	6.749115357	6.361563214	6.488041429	6.527918214	6.6176775	6.425413214	6.409695714	6.423436429	6.581133214	6.684942857	6.769083929	6.764018929	6.838995357
ANAPC4	6.406040714	6.478957143	6.536887857	6.532956429	6.591239286	6.751778214	6.749979643	6.766381786	6.519318571	6.667472321	6.733086786	6.7705075	6.116087143	6.065202143	6.103851429	6.333779643	6.454135357	6.485266429	6.580558929	6.257105357	6.663283571	6.292625357	6.133268214	6.405103929	6.264587857	6.383206607	6.47294	6.570904286
ANAPC5	8.077780357	7.929663214	8.000386786	8.014874286	7.821232857	7.959681429	7.983748929	7.750649643	7.860125357	8.170766429	8.127344643	7.919739286	8.025025357	7.812194643	8.070667857	8.127663214	8.139673214	8.187046786	8.077416786	7.988875	7.9526225	8.040471429	7.962971786	8.043216071	7.943527857	8.13234	8.14824	8.0294275
ANAPC7	7.5221025	7.627279286	7.566838214	7.502042857	7.386178571	7.152667857	7.565970357	7.250591786	7.338303929	7.522299286	7.550446786	7.409111786	7.900769286	7.7362325	7.693049643	7.794671429	7.583959643	7.782011429	7.678058393	7.447870357	7.693528929	7.819655	7.722609286	7.677124643	7.566838214	7.783267143	7.955765357	7.793228929
ANG	8.038705357	7.883621786	8.448078214	7.743190714	7.700788214	7.764587143	8.27505625	7.4023	7.006576071	7.664418571	7.861448214	7.288212857	7.509215357	7.884146071	7.742378571	7.655485714	8.024832857	7.548269286	7.831996786	7.9863625	7.849245714	7.835777143	7.963601071	8.248817143	7.63208	7.687457857	8.066678214	7.662560714
ANGEL1	6.8598825	6.636823929	6.776445714	6.604253929	5.991953929	5.922140714	6.1731475	6.0093775	6.124448571	5.999526071	6.444036786	6.051755	6.470825714	6.601961071	6.652123929	6.591524286	6.524975357	6.228211786	6.338195	6.287396786	6.644841071	6.355235357	6.733821429	6.313802143	6.590002857	6.752057143	6.875287857	6.596092857
ANGEL2	6.5840075	6.48983	6.491477143	6.602441607	6.387778214	6.699648571	6.648943571	6.608896786	6.783510714	6.679636071	6.872118571	6.915710357	5.496326786	6.142400714	6.182432143	6.078974643	6.649434643	6.586986071	6.762841429	6.43702	6.656051786	6.698443214	6.484872857	6.53156375	6.562491429	6.376070357	6.397895179	6.2720425
ANGPT1	4.569163571	4.870921786	5.341685714	4.734876071	4.113741071	3.7765675	4.461636429	3.616578214	4.203320179	4.312564286	5.314841964	4.385475357	4.673175	4.816277857	5.1758025	4.607214643	4.271461071	5.382068929	5.683056786	4.346001429	4.413444643	5.151807143	5.094522143	4.604393214	4.94581875	4.785554643	5.630633571	5.4778175
ANGPT2	5.559091964	5.529695714	5.839661429	5.790408214	5.682394286	5.791708929	5.934613214	5.633477857	5.588648214	5.404824107	5.867403571	5.847011786	6.330553929	6.450973214	7.022698929	6.4018175	6.250257143	7.171647143	6.881132143	6.33444	6.261802143	7.544008214	7.885228571	6.648170357	5.991286429	6.375910714	6.549509643	6.83739
ANGPT4	5.750707143	5.555894286	5.691235357	5.716388571	5.832050357	5.63826	5.484546786	6.150700357	5.681521786	5.824534286	5.574471429	5.852729286	5.721407857	5.391301429	5.6370925	5.3222075	5.320335357	5.529558214	5.627787857	5.278737143	5.785232321	5.887811071	5.474776786	5.797661071	5.796038571	5.5093775	5.444242857	5.772484643
ANGPTL1	5.583323214	6.516077857	7.440781786	6.079835	6.053274821	6.4218	6.920183571	5.965289286	5.517731786	6.651339643	8.17996	6.476530357	8.381198571	8.3173925	7.905801071	8.460534286	7.529894286	8.825651071	8.851441429	7.526941071	7.360565	7.069867143	6.71218	7.462420357	7.162839286	6.902922143	8.059514286	8.213645714
ANGPTL2	6.488041429	6.537191429	6.8327625	6.629726071	6.178205714	6.443868929	6.6104175	6.453514643	5.863181786	6.191821071	6.334755357	6.162966071	7.216161429	7.445233929	8.981060357	7.395636786	7.165966429	8.005263571	7.891511429	7.416337143	6.752722143	9.31936	8.244352857	7.785849643	7.135588571	8.378544643	8.225130357	8.772255357
ANGPTL3	2.833860714	2.628970714	2.814144643	2.686945357	2.7844675	2.829763929	2.747489286	2.563298214	2.891725	3.202738214	3.150343214	2.824240714	2.733828571	3.231103571	2.70902	2.564684286	3.278230714	3.2565775	2.653279286	2.951025	3.107547143	2.912135	2.635045357	2.931497857	3.5484075	2.622462143	2.795288929	2.897593214
ANGPTL4	6.301906786	6.059632143	6.042845714	6.130905357	6.156091429	6.188224286	6.121163214	6.287946429	5.980197857	5.886268929	5.823402857	5.821879643	6.271138214	5.993033214	6.411865714	6.014748929	5.666382857	6.51404	6.021419286	6.224023214	6.342663214	6.717023571	6.298186786	6.263331429	6.266244643	6.505959643	6.422258929	6.734255
ANGPTL6	5.580815	5.888039286	5.968735357	5.628065357	5.570690714	5.698914643	5.848917143	5.837804107	5.641209286	5.850610714	5.4581725	5.609831071	6.053989286	5.889571429	6.263945	6.238291786	5.759371429	5.617085357	5.222594286	6.042231786	5.995066429	6.198763214	5.985447679	6.048077143	6.041958929	6.298468214	5.887040357	5.942685714
ANGPTL7	5.028521071	4.876685714	4.781437143	5.209783571	4.842473214	4.743507857	4.872463214	4.867651786	5.422684286	4.732887143	4.775802679	5.164593929	5.301814286	4.971899643	5.1444775	5.3154375	4.842963929	4.951975357	4.784988214	5.093229286	4.884781786	5.012096071	4.549364643	4.812677321	5.0166275	4.6893225	5.117890357	4.871860357
ANGPTL8	6.069218929	6.174026786	5.815243571	6.333940357	6.061680357	6.142312143	6.390953571	6.301146786	6.731963929	6.246943214	5.983246429	6.237150357	6.189779643	6.123322143	6.051241429	6.175268571	5.500989286	5.705894643	5.949273571	6.414331071	6.400922857	5.577923214	6.120080714	6.202506071	6.025155	6.068857857	6.03956	6.161171071
ANK1	5.100546071	4.816536786	5.108348929	4.863529643	5.021478571	4.943663929	4.944791964	4.957555536	5.134597857	5.177534286	4.824315	5.019605714	5.030918929	4.960896429	5.274858214	5.031325	4.804183929	5.430914286	5.2606875	5.001344643	4.694396786	5.343712143	5.059354286	4.968637857	4.898703929	5.417838571	5.309730357	5.200982857
ANK2	6.1658675	6.020324643	6.304354286	6.068526786	6.062187143	5.845154286	5.973826429	5.682189643	5.590997321	5.847900357	6.491657857	5.815935714	6.134452857	6.470330357	6.358458214	6.613605357	6.264268929	6.9773525	6.874735357	6.032054107	6.353428929	6.845130357	6.341165357	6.496020357	6.431909286	6.370262143	6.989598571	6.9663775
ANK3	7.9253425	8.417588571	7.828938929	8.469102857	8.286735714	8.416790357	8.118747143	8.260672143	8.129816071	8.277011786	7.843497143	8.242318571	7.615736786	7.258236786	6.891096786	7.514305	7.793368571	7.546091786	7.710733214	7.828051429	8.048051786	7.012079286	7.230456786	7.624685	8.207952857	7.285691429	7.0887425	7.022998571
ANKAR	3.346025714	5.144388929	4.984942857	4.75879125	5.619126786	5.938566071	5.774827143	6.202784643	5.875026071	5.599898571	6.008644643	5.627149643	4.214233929	2.904306071	4.017743214	4.263783571	3.737915357	5.048024643	4.820360357	3.190283214	4.074898929	4.268186071	3.993925	4.211218571	4.346890714	4.154119286	4.203475357	3.803504286
ANKDD1A	5.803267143	5.7452925	5.724829643	5.908615	6.0421025	6.141784821	6.0962075	6.341447321	6.019376071	6.036270714	5.76157	6.163242857	6.037202143	6.006764643	6.224840714	5.993793571	5.813452143	6.059854643	6.0966525	5.830648571	5.680713929	6.0433275	6.353293571	5.685034643	5.8633825	6.084600357	6.0749175	6.074637857
ANKEF1	6.261336786	6.175864643	5.989023214	6.132271071	6.207476429	6.180934286	6.063251071	6.002237143	6.200607857	6.329286786	6.363398929	6.235601071	5.850383929	6.052896429	5.698677857	5.580703929	6.267918571	5.697938214	5.813558929	6.581546429	6.067207143	6.152356429	6.091599286	6.091946429	6.132920714	6.04160875	5.653483929	6.052701429
ANKFN1	4.065325714	4.274308214	4.316762143	4.2583175	4.387883214	4.736625357	3.980389286	4.249423929	3.990168929	4.289903929	4.088858929	4.275746786	4.39227	3.970935357	4.100004643	4.015614643	4.836680357	3.950029286	3.592708214	4.153391071	3.714464286	4.193557321	4.169807857	4.003036071	3.992075	3.726558929	3.717208929	3.655843214
ANKFY1	8.155533929	8.256120714	8.206302857	8.196549643	8.1437775	7.925175714	8.302783929	7.833950714	8.091473571	8.149278571	8.317674286	8.216909643	8.087667143	8.389781071	8.172321786	8.368409286	8.152684286	8.329936071	8.301563214	8.501953214	8.0179025	8.286735714	8.252564643	8.392394643	8.231524286	8.224853571	8.329936071	8.323383214
ANKH	9.108550357	9.250161071	8.836192143	9.260068214	9.271851786	9.053861786	8.793871429	9.071905	9.2932075	9.189056071	8.618946429	9.150933571	9.202602857	8.646369643	8.604004643	8.836192143	8.484622857	8.149071071	8.375082857	8.853324643	8.824180714	8.360191786	8.277785	9.058653929	9.313969643	8.399993929	8.290224643	8.418204286
ANKHD1	7.947730714	8.038705357	7.9929975	8.003705357	7.969973929	8.104224643	8.011830357	8.1326875	8.163512143	8.009488929	8.067631071	7.962674286	7.890895	7.804696429	7.6706025	7.878971786	7.835777143	7.899481429	7.841701429	8.1296025	7.983428929	7.696656429	7.771125	7.743997857	7.961524286	7.56717	7.769735	7.550446786
ANKIB1	9.260068214	9.354959643	9.375285714	9.230481786	9.542839286	9.500103571	9.360248929	9.431070357	9.516806429	9.349157143	9.534896429	9.3596525	8.751715357	8.984	9.1450975	8.868045	9.005203571	9.286534643	9.485045714	9.350569286	9.257	9.253423214	9.215788214	9.06575	9.194538571	9.161016071	9.310895357	9.147949643
ANKLE1	5.654096071	5.616324643	5.312843929	5.59003	5.912588929	5.487218929	6.222903571	5.922565	5.941738214	5.740118214	5.7887025	5.74342	5.798125	5.884543929	5.7023725	5.792188929	5.71232	5.36571	5.262664643	5.946135714	5.729470714	5.701926071	5.592740714	5.64808	5.421133929	5.6786525	5.659049286	5.5082475
ANKLE2	2.443434286	2.583330714	3.013580357	2.727567143	2.521996071	2.929993929	3.173394286	3.121518929	3.031523571	3.099094643	2.838378571	2.604321429	3.796306786	3.181933929	3.115698571	2.288998929	2.159976786	2.314816429	2.949934643	2.934807143	2.799483214	2.503725	2.560166429	3.284189286	2.682587857	2.772566071	2.316909643	2.1358175
ANKMY1	5.754942143	5.886171071	5.631812143	5.751035714	5.857710714	5.872224286	5.775588214	5.857095	5.995066429	5.943918214	5.630553929	5.892148571	5.662276071	5.421239286	5.502135357	5.486722143	5.723010357	5.592056429	5.599793571	5.3134375	5.592271429	5.36348	5.331833571	5.218784643	5.851585	5.516552857	5.601121071	5.395657857
ANKMY2	7.530157143	7.4496175	7.428036071	7.595295714	7.403709286	7.639347143	7.585800714	7.313681429	7.6204725	7.753736071	7.645868929	7.748783571	6.353428929	6.719268929	6.6128725	6.869582679	7.2198225	7.079730714	7.206653929	7.31097	7.525493214	6.981870714	6.9931175	7.380327857	7.251506429	6.770708929	6.465034643	6.801578929
ANKRA2	5.806567143	5.853268929	6.0236575	6.129383571	5.985075357	6.199318571	6.214699464	5.875924286	5.950713214	6.205781429	6.361688929	5.915106071	5.731213571	6.017780714	5.833716786	6.071236071	6.314973571	6.368063571	6.256988571	6.275752857	6.655788929	5.871520536	5.957736429	5.857405714	6.021762857	5.804991071	6.003401429	5.543295
ANKRD1	3.956873214	4.213475714	4.095246429	3.9177525	3.833013214	4.286023929	4.686683929	3.996121429	4.152860357	4.084788929	3.998680714	4.390364643	4.2040875	4.28848875	4.262253571	4.244141071	4.246920357	4.185472143	4.201088571	4.236823393	4.080738929	4.0776475	4.313230714	4.255039286	4.557378571	4.177538214	4.173305357	4.2781275
ANKRD11	7.1502725	7.316245	7.319728571	7.343835	7.116108214	6.979183214	7.029096071	6.943416964	7.172035357	7.112851429	6.845514286	7.058051786	7.091882857	7.231451429	7.179123214	7.120401429	7.189581786	7.221465	6.982380357	7.348313214	7.075422143	7.429922143	7.338303929	7.312965714	7.199466786	7.142365714	6.949100714	7.165625714
ANKRD12	9.020235357	9.321849286	9.297921429	9.198787143	9.452563571	9.337737143	9.304528929	9.377263929	9.299323214	9.396145357	9.281474643	9.283643571	8.928133214	8.692647857	9.107443214	8.962458214	9.155475714	9.661161786	9.622522857	8.825651071	9.422090714	9.315123214	9.202041429	9.215788214	8.782365357	8.931681071	9.308266786	8.838581786
ANKRD13A	9.138314643	9.154730714	9.132853929	9.142320714	9.030335357	9.128670714	8.979703929	8.948015714	8.987229643	9.104607143	9.218671071	9.181411786	8.783346786	8.883856429	8.897056786	9.125178393	8.884996071	9.199501429	8.909633571	9.029783929	9.129874286	8.683964643	8.809283214	8.970215357	8.942280357	8.928133214	8.927536071	8.802989643
ANKRD13B	6.056611071	5.948059643	6.043559643	6.012904643	6.052156429	5.880495714	6.201691786	5.816575	6.236141429	6.028415714	5.932915	5.905226429	5.892430357	6.220160357	6.026274286	6.070061071	6.079246071	6.033643929	5.705941071	6.377412857	5.948874286	6.136008571	6.149638929	6.053871786	6.294998929	6.198416429	5.793943929	6.253872143
ANKRD13C	8.490003571	8.322228571	8.460534286	8.390942143	8.677943214	8.983402143	8.655313571	8.773903929	8.755346429	8.625563214	9.021458214	8.7369175	8.212661429	8.30404	8.032726071	8.072833214	8.391993929	8.587222143	8.6652625	8.284479643	8.981681071	8.557037857	8.650727143	8.4730075	8.416512143	8.299288571	8.180320714	8.1973525
ANKRD13D	6.255441071	6.277694643	6.333779643	6.0230325	6.4887075	6.430425357	6.26471	6.462613571	5.841766786	5.811731071	6.041831071	6.147981429	5.869391429	6.379328214	6.427889286	6.862472857	6.304255714	6.075867143	5.962540357	6.14039	6.145942143	6.372425714	6.384223929	6.359548214	6.100057857	6.252608214	6.256893929	6.566729643
ANKRD16	6.996409643	6.775358929	6.786757857	6.6942475	6.743660357	6.730429643	7.060606964	6.343793214	6.755741786	6.675819643	6.714452321	6.714540714	6.388038929	6.434998929	6.602983571	6.548621429	6.465573929	6.4667875	6.5959925	6.376632143	6.609533929	6.4520075	6.992540714	6.3478575	6.651861786	6.608628214	6.656491071	6.410215
ANKRD17	8.943825357	9.044109286	9.111330357	8.976766786	8.990807857	9.019729286	9.069570357	9.025449286	8.972131071	9.057530714	9.216364286	8.966497143	9.075849643	8.925987857	8.671219286	9.005203571	8.751071429	8.766721786	8.854279286	8.653339286	8.859407143	8.943345357	8.917160714	8.893698571	8.745498214	8.678423214	8.7468975	8.774284286
ANKRD18B	1.563974643	1.958476429	1.966507857	1.3415975	1.600268571	1.840916786	1.588211429	1.600149821	1.238698214	1.425521429	2.015618929	1.622977857	1.347664643	1.741449643	1.872010357	1.575185714	2.298356071	1.346205714	2.202813571	2.191912857	1.992759286	1.231487143	1.3569125	1.886289643	1.636180357	1.889305	1.732893571	1.8367325
ANKRD2	5.648391071	5.524980357	5.207514643	5.541081429	5.4759975	5.445350357	5.3701175	5.623609286	5.944740714	5.875313214	5.3103375	5.569148929	5.462976786	5.752508571	5.547105357	5.421186607	5.6226125	5.489676071	5.311145357	5.583323214	5.173629643	5.487537143	5.598491429	5.458870179	5.469407857	5.515596071	5.512662857	5.464791786
ANKRD22	7.601566071	7.266081786	7.567430357	7.317563929	7.264403571	7.599218929	6.856705	7.547181429	7.413093214	7.644670357	8.094541429	7.383073571	8.870476071	9.212318929	8.681923214	8.512223929	8.545368571	8.731645357	8.948015714	9.256185	8.523385	9.030335357	9.558388929	8.647583214	8.415975714	9.259061071	9.016073571	9.425312143
ANKRD23	5.82032125	5.947678571	5.894963214	5.916677143	6.186353214	6.048451429	6.175928929	5.975455714	5.734400714	5.757797857	5.808061786	6.017882857	5.42698	5.710578571	5.641805	5.730743571	5.402763571	5.740301071	5.652919643	5.674121429	5.817738929	5.589095714	5.759858214	5.777009643	5.703979643	5.725764286	6.099219643	5.869949286
ANKRD24	5.376681607	5.3130025	5.399786429	5.299968214	5.295042143	5.125648393	5.503866429	5.487911786	5.283477143	5.203883929	5.420893571	4.930977143	5.419613929	5.901228929	5.489971429	5.426772857	5.577923214	5.2213775	5.495363929	5.062093393	5.069116429	4.100513036	5.207151429	5.411785357	5.4288875	5.281350714	5.386401786	5.096908036
ANKRD26	6.139637857	6.123741786	6.082517143	6.012010714	6.264106071	6.261098929	5.7654525	5.779016429	6.219978571	5.991286429	6.06426	6.186060714	5.5396825	5.5327575	5.647366071	6.192917143	6.104367857	6.134898929	6.141549643	6.035803929	6.125279286	5.901654643	6.025155	5.894755	5.771089286	5.765365714	5.776649286	5.719786071
ANKRD27	8.320832143	8.178721071	8.151260357	8.147306071	8.118747143	8.127663214	8.326783571	7.96967	7.949733214	7.948761071	8.022054286	8.053218214	7.887859286	7.955325	7.956268571	7.971270357	7.988561071	7.858658571	7.851582857	8.233859286	8.010368929	7.788354643	7.856902143	8.024222857	8.251220714	7.834279286	7.801547143	7.7362325
ANKRD28	8.313271786	8.399993929	8.371114286	8.352160357	8.3102725	8.474009286	8.165875	8.429937857	8.369850714	8.35934	8.202249643	8.296613214	8.426434286	8.366941429	8.402562143	8.333917857	8.676396071	8.883255	8.684637857	8.4317175	8.673624286	8.543630893	8.513829286	8.289273571	8.279056429	8.484622857	8.849403929	8.3850575
ANKRD29	5.247570714	4.704602857	5.131474286	4.8741775	5.733000714	5.203616429	4.601508036	5.418779643	5.690226429	5.433356786	5.447894286	5.145488929	5.599145357	5.391126429	5.582697679	5.591568571	5.566160357	6.197383929	6.233873214	5.64332	5.789937143	6.261005	5.603233571	5.537568571	5.267108929	5.60062	6.196321786	5.794046071
ANKRD30A	3.016915714	2.58167	2.911654643	2.953224643	2.568101071	2.941171429	3.200845714	2.874035357	2.686400357	2.913161786	2.722869286	2.845015714	3.128911071	3.183112857	2.97902	3.326821429	2.874035357	3.014453571	3.289474643	2.678614286	2.8138425	2.931031786	2.874626786	3.092925357	3.387661429	3.600993571	3.266873571	2.640191786
ANKRD30B	2.096108214	2.280238929	1.970880714	2.396170357	2.272275714	1.922593929	2.277021429	2.223633929	2.056339643	1.9450675	2.825918214	2.169924286	3.611832143	2.349207143	2.099296786	2.573783929	1.611660714	1.884607857	1.917425714	1.785785357	2.334114286	2.129158571	1.828065714	2.1655125	1.758684286	1.934800714	2.498548571	2.105716429
ANKRD31	1.632484643	1.900335714	1.68113	1.8569225	1.383936786	1.539506429	1.343920714	1.374074643	1.634550357	1.779135714	1.5623375	1.712993571	1.421535	1.943597857	1.658536071	1.805022143	1.857228929	1.552453929	1.2009375	1.487344643	1.466114286	1.797581429	1.426400357	1.354226786	1.824861786	1.757122143	1.611660714	1.796170714
ANKRD33	4.887789643	4.876091786	4.885034643	4.630628571	4.938867857	4.906130714	4.889197143	5.303395714	4.97389	5.1681925	4.798807857	5.241265714	4.8840775	4.825602857	4.980016071	5.271506071	4.947531071	4.739863214	5.093484286	4.991515	4.331610536	5.095115536	5.189429643	5.197177143	5.048161071	4.9495	4.849376071	4.922743929
ANKRD33B	6.071621429	6.045684643	6.0851275	6.219356786	6.491477143	6.329420714	6.608469286	6.373626786	6.80514	6.029207143	6.333518571	6.428105714	5.787146071	6.420588929	6.180680714	5.801890714	6.401198214	6.180934286	6.415844643	6.441089643	6.315656071	6.586668214	5.8328425	6.174198571	6.050715714	6.250794643	5.941339643	5.821111429
ANKRD34A	4.650136786	4.517381429	4.9559925	4.866346786	5.018831429	5.116982143	5.490193929	5.116895	5.543439286	4.929726071	4.709376071	4.921624643	4.844383929	4.668711429	4.882588929	4.652017143	4.9349425	4.865363214	4.450292143	4.982099643	5.213631429	5.177648571	4.830178214	5.113221071	4.936956071	5.012533214	4.820676429	5.034668571
ANKRD34C	3.906777143	3.637475714	4.035356786	4.165597143	4.053236786	3.925565	4.031347857	4.389109821	4.247655714	4.190527321	4.332772857	3.914078571	4.0882725	4.245791071	4.146631071	4.207415714	3.266763214	4.047325179	4.102771071	4.378791786	4.037412143	3.696449286	3.859617143	4.666607857	4.352964286	4.351666071	3.81044	4.118773929
ANKRD35	4.3560125	4.425898571	4.423808571	4.386791429	4.334286071	4.308191786	4.491505893	4.598288214	4.328791071	4.318530714	4.414681429	4.585925	4.0344825	4.525722143	4.856601071	4.141883929	4.32206875	4.256608214	4.585591071	4.841165357	4.595850714	3.437410357	4.370505714	4.596383214	3.827301071	4.374181071	4.630248571	4.512291429
ANKRD36	5.891813929	6.137375357	6.10201	5.918153571	5.853268929	6.289421071	5.742286786	6.205781429	5.394368214	6.144350357	5.815531964	5.830912679	5.521405357	5.6935625	5.825201071	6.145674286	6.048451429	6.483388571	6.611723929	5.446763929	5.731641786	5.912110714	6.149872143	5.385577857	5.211380714	5.934324286	6.484795357	5.848128214
ANKRD36C	4.985930714	5.076741429	5.292867143	5.118743214	5.116428214	5.0995225	4.928032143	5.230426429	4.685161429	5.267108929	5.088875357	4.971706786	4.844795	5.038378929	5.461498571	4.961567143	5.545926786	6.246095714	6.070238929	4.506356786	5.124099286	4.92458	5.529791071	3.861546071	4.427991071	6.229313571	6.098381429	5.222445179
ANKRD37	6.273372321	5.832556786	6.278140714	6.135456071	5.826915	5.993615	6.039007143	5.909749107	5.958516786	6.099219643	5.666265714	6.087761071	5.727545357	6.052156429	6.197121786	5.52615625	6.201063214	6.026202143	6.258499286	5.673615	5.580295	5.785565357	5.810554643	5.956459286	5.499126071	5.633691071	6.073257143	5.710106786
ANKRD40	7.355241429	7.236625357	7.279306429	7.336039286	7.263078571	7.3330425	7.18267	6.860019286	7.029595	7.090897143	6.966186071	7.224179286	7.146891786	7.28077	7.070792857	7.132467143	7.167030357	7.134801429	7.203944643	7.258961429	7.22912	7.485	7.478239643	7.430571429	7.497534643	7.190325	7.236354643	7.250591786
ANKRD44	6.804935357	6.716590714	7.145105357	6.854106071	7.316465	6.681110714	6.566497857	7.187214286	6.840290714	6.607817857	6.575963929	6.712410714	6.994745	7.065151429	7.814478214	7.487708214	7.249581429	8.444013929	7.752128214	6.565568571	7.021600714	7.355907143	7.270125714	6.570133571	7.002142143	7.513120357	7.900651429	7.445803214
ANKRD45	3.706994286	3.348887857	2.910262857	3.860827143	3.382369643	3.439274643	3.343616429	3.478401429	3.153826786	3.603754286	3.260557857	3.954443929	3.5387625	3.364080357	3.616868571	3.297674643	3.636220357	2.784282143	3.315056786	3.796396786	3.695539286	3.164945	3.710116071	3.023266786	3.705132857	3.378278214	3.497568929	3.414978571
ANKRD46	6.411226071	6.378173929	6.20099375	6.311903214	6.400795357	6.421661786	6.470330357	6.447459643	6.604123571	6.416724286	6.442341429	6.470490357	6.418572857	5.907644643	6.008385714	5.890658571	6.225561786	6.363536429	6.356517143	6.321027143	6.027669286	5.825609286	6.330871071	6.111879643	6.017116071	5.898090714	5.983426964	5.725361071
ANKRD49	6.742203571	6.509527857	6.438161429	6.647519286	6.731512143	6.902767857	6.642048571	6.333779643	6.549509643	6.779478929	6.884045357	6.837241786	6.196468214	6.159303571	6.00066125	6.340848571	6.544017857	6.720408929	6.592452857	6.459244286	6.918473571	6.02613	6.201379643	6.15336875	6.439609643	6.137727143	6.495226786	6.220701071
ANKRD50	7.434272143	7.686676429	7.852495714	7.631259286	7.639046071	7.803689643	7.7127975	7.564421786	7.541255357	7.873611071	8.246618571	7.831818571	7.301731786	6.932847143	7.4436625	7.296834286	7.738345357	7.561914643	7.843753571	7.403550714	7.773911786	7.851203929	7.700153214	7.801547143	7.139224643	6.800575	7.325374286	7.208880357
ANKRD52	8.222611786	8.127663214	8.175893214	8.079431429	8.077176786	7.9325025	8.14121	8.017298929	7.9462325	7.6706025	7.945941786	7.901969643	7.831108929	7.935417857	8.274564286	7.858824286	8.120266429	7.983428929	7.862939643	8.042202857	7.815702857	7.813961429	7.983428929	7.925780357	8.059788929	8.218910714	8.012104286	8.043216071
ANKRD53	4.9613375	5.026187857	5.17076875	4.958646429	5.204153571	5.356986071	5.275780179	5.00296	4.950922143	5.240923214	5.096221786	5.025929643	5.432556071	5.324903929	5.508449643	5.4458425	5.422393929	5.729562143	5.653805	5.328672143	5.313700357	5.2568	5.311658929	5.378150357	5.267764286	5.29447625	5.5225475	5.199383929
ANKRD54	5.184163929	5.763893214	4.772823929	5.356986071	6.0410075	5.750854464	6.116087143	5.75560375	6.128201786	5.554219643	4.979761071	5.720246071	5.582827857	5.164312321	5.445054286	4.921267857	5.682278214	5.479361786	5.231773214	5.556472857	4.962641071	5.543609821	4.90824	5.343398571	5.609922143	5.069026071	5.336135714	4.804806786
ANKRD55	3.815336429	3.592260714	3.774012857	3.230133929	3.734256964	3.635923571	3.3078675	3.613471429	3.539082143	3.331693214	3.2172975	3.7010075	3.5657225	3.759781429	4.066861786	4.099109643	3.908720714	4.3391525	3.309563929	3.945896429	3.503330357	3.944585357	3.753319286	3.452634821	3.647730893	3.838813214	3.777655	3.398782143
ANKRD6	4.982655357	4.610046071	5.176785714	4.934480357	4.767086071	5.003590357	5.270388929	4.8796225	4.952325714	4.643010357	5.002053929	4.751984286	4.836680357	5.015614643	4.983979643	5.225289286	4.722334643	5.299122143	4.882405714	4.560277143	4.911267857	5.510776786	5.007989643	4.543140357	4.888416786	5.030218571	5.111867321	5.159727321
ANKRD60	4.326953571	4.280286071	4.209399643	4.326145714	4.666708571	4.300076071	4.579581071	4.226053214	4.487436786	4.392916071	4.320040714	4.030402857	5.0186775	4.595229821	4.760910357	4.470887321	4.028303929	4.605323571	3.927524286	4.483934286	4.326145714	4.352811607	4.485498214	4.781437143	4.666708571	4.201436071	4.430130357	4.4467675
ANKRD7	3.503465	3.448924643	3.1631625	3.087813214	3.359606071	3.335386786	3.487205	3.471430357	3.355601786	3.2929025	3.414978571	3.105223214	3.425191429	3.361581071	3.404787857	3.192170714	3.1726125	3.384125357	3.391065357	3.367196429	3.64337	3.6869925	3.318420714	3.3935025	3.476088214	3.571251071	3.380721071	3.495230357
ANKRD9	7.899735	7.722609286	7.671181429	7.878703929	7.649344643	7.308882857	7.562935	7.648365714	7.414581786	7.415876786	7.178463929	7.524822143	7.230020357	7.174489286	6.8112975	7.036906964	7.5407925	6.934809286	7.022373571	7.925681071	6.9961125	6.816071071	6.939359643	7.387465	7.794905357	7.236091429	6.515165357	7.010095357
ANKS1A	8.036005	7.949733214	7.792066786	7.874133214	7.961816429	7.799016786	7.830325714	7.662825	7.882567143	7.773708929	7.370091429	7.811524643	7.975184643	8.139174286	7.793971071	8.011359643	7.884416071	7.721257857	7.631432143	8.073859643	7.574899643	7.506149286	7.584851071	7.780302857	7.9675825	7.718438929	7.872872143	7.966272143
ANKS1B	4.185640357	4.18696	4.561601786	4.0893575	4.059036429	4.241827857	4.174246429	4.072033929	3.820703571	4.060223393	4.532763571	3.871788929	4.516905	4.471959286	4.160864643	4.391889286	4.347462857	4.977335	4.823430714	4.632212857	4.379844286	4.652175714	4.4020425	4.431165	4.189603929	4.369251786	4.523270357	4.443731786
ANKS3	6.298186786	6.150828929	5.941688571	6.245640714	6.382260714	6.273879286	6.369928036	6.284948571	6.590868929	6.410495	6.142400714	6.326844643	6.381404286	6.221243214	6.323264286	5.940604286	6.05005	6.133905714	5.994944643	6.509962143	6.282826071	6.138575	6.079835	6.177553214	6.133077679	6.162450357	6.253525714	5.974471071
ANKS4B	8.726673571	8.663956071	8.207016429	8.540511429	8.328538214	8.413393929	8.251220714	8.448078214	8.71085	8.256397857	8.015583214	8.528041786	8.378223929	8.452520714	7.797311071	8.450353214	8.395673571	7.666341071	7.918443571	8.836192143	8.623692857	7.700153214	8.072059643	8.702461429	8.563569643	7.921868214	7.477641429	7.766666071
ANKS6	6.702386786	6.7316575	6.845915179	6.493876071	6.7226325	6.354179643	6.613761429	6.446790714	6.024900714	6.4093125	6.394773214	6.051435179	6.321027143	6.4745925	6.465034643	6.38328	6.262405357	6.264933571	6.207711786	6.315784643	6.1820975	6.335107143	6.542576071	6.607465	6.553882857	6.894450357	6.503613214	6.638482857
ANKZF1	5.589324286	5.516873929	5.791947143	5.947914643	6.005938929	5.935066429	5.892148571	5.732658214	5.585231071	5.575522857	5.67983	5.50236625	5.597546071	5.607917857	5.303215	5.420093571	5.638765357	6.008243929	5.808321071	5.075068929	5.697251071	5.300046786	5.354612321	5.53556	5.453550357	5.584934286	5.914001071	5.543755
ANLN	7.393648929	7.079917143	6.723331786	7.206567857	7.021600714	6.668399643	5.681835357	7.0239875	6.756062857	7.570781429	7.680973214	7.416495357	8.298603929	7.880166429	7.687457857	7.828938929	7.9962875	7.563478929	7.9272225	7.754454286	7.790246429	8.121863571	8.356258571	8.451889286	7.581952143	8.35593	7.696102143	8.432746964
ANO1	7.089426786	6.81424	6.896353571	6.870846786	6.643633929	6.7240525	6.375698393	6.506943571	7.335385357	7.068404286	6.594144643	6.87747	6.442539643	6.548762143	6.643453929	6.34152	7.464192143	7.728898571	7.180267143	7.396720357	6.869642857	7.521153214	7.68945	7.44007	6.956518214	6.892307143	6.783323929	6.912982143
ANO10	7.020512857	6.533617857	6.2007875	6.882546786	6.678402857	6.844448929	6.375698393	7.141091071	6.969553929	6.8605725	6.67701	6.890203214	6.658275357	6.234821786	6.0093775	6.418413571	6.660711071	6.3506725	6.466404643	6.65244	7.030512321	6.476363214	6.326351429	6.636399643	6.933837857	6.046496786	6.188508571	6.069415357
ANO2	5.042656429	4.569246429	4.885585	5.149135714	5.02277375	5.072599821	5.309057143	5.352590357	5.165628929	5.289150357	4.582151429	5.267675	5.167676429	5.2353725	5.183745714	5.384792143	5.125530714	5.145093214	5.554988929	5.209068929	5.21534	5.118560714	5.429068214	5.190916786	5.190489286	5.301396786	5.437074286	5.342726786
ANO3	3.923801429	3.783613929	4.039816071	4.045644643	3.827107857	3.432584286	3.546386071	3.941246786	4.171377143	3.949015893	3.871045357	3.748635357	4.105276429	3.932485357	4.079251786	3.758823571	3.743263571	4.112696429	4.799058571	3.974169286	4.440404643	4.096187143	4.722158571	3.8908925	4.585925	3.944876429	4.275509286	4.262532143
ANO4	4.546213214	4.332527857	4.408406429	4.672755	3.9788625	4.468255357	4.382356786	4.132082143	4.139265	4.309794643	4.453384643	4.590290714	4.224374286	4.029532143	3.7935775	3.853588214	3.960017857	4.161458214	4.500214286	4.243578214	3.769242143	4.089272857	4.354123929	3.878254286	4.600522857	3.977983214	3.840205	4.205272857
ANO5	7.823211429	7.579986429	8.1291925	7.547846786	7.852495714	8.118489286	8.322977857	7.535945714	7.346450357	7.465696786	8.406645357	7.488217857	7.379286071	7.4722725	6.05321	7.500623929	7.382925714	7.175636429	6.793998214	6.009019643	8.190595714	7.327379643	7.401215714	7.823379286	7.082012857	6.064850893	5.776419286	6.316085714
ANO6	8.485156786	9.050320714	9.829295357	8.70413	8.914331786	8.906635357	9.944293214	8.721918571	8.2958875	8.921118571	10.07376071	8.946872857	9.275710357	9.703979286	9.825315714	9.596158214	9.559845357	10.40119107	10.45916429	9.509108929	9.892908214	10.49825	10.12673929	10.02987696	8.809283214	9.479936786	10.05689821	9.640773214
ANO7	6.877696429	6.991742143	6.84418	7.022498929	6.938488571	6.972095357	6.780009286	6.490734286	6.490734286	6.763700714	6.335418571	6.517082857	6.666481071	7.115	6.031865714	6.945924643	6.756968571	5.312116786	6.028313571	6.231390357	6.335548571	6.318373571	6.224840714	6.950024643	6.451686607	6.020763929	6.096779286	6.0776175
ANO8	6.099739643	5.677269107	5.792817143	5.801325357	6.254785	6.169051071	6.236720357	6.178880714	6.261005	6.189674643	6.069086071	5.988762143	6.487488571	6.500798929	6.290800714	6.227711429	6.179529643	6.170619643	6.118951429	6.41309	6.500312143	6.135331429	6.101768929	6.297548214	6.226003929	6.095603571	6.034228929	6.077090714
ANO9	8.85183	8.638486786	8.207664286	8.644595714	8.698107857	8.4471475	8.3731125	8.826132143	8.656271429	8.466853929	7.969386429	8.451405714	8.717425	8.594812857	7.973364643	8.609078214	8.190595714	7.583480357	7.736753214	8.258596429	8.574181429	7.885228571	8.0290575	8.690319643	8.659720714	8.093633571	7.750514286	8.072059643
ANOS1	3.529853929	3.858203929	4.971575893	3.86197	4.233277143	3.480440714	3.545588571	2.910509286	3.177949643	3.426152143	5.040968929	3.797768571	4.802495357	5.392832857	5.566447143	5.553409643	5.752891071	6.262704286	5.729798214	5.7138025	4.184638929	6.289796786	5.88284125	4.5708	5.381838036	5.644356429	5.467868214	5.367340357
ANP32B	6.998126071	6.492384286	6.675998214	6.662554286	6.977927857	6.946277143	6.931300714	6.920035	6.971540357	6.981031429	7.157151429	7.183619286	7.166876786	6.914228571	6.888093929	6.992726071	7.494126429	6.849439643	6.852065357	7.409111786	7.042737143	7.091058214	7.089990714	6.880251429	6.8844775	6.899949643	6.724432857	6.927558929
ANP32D	2.867662857	2.336166071	2.105077143	2.654218214	2.922628929	3.23755	3.15068	2.396824286	2.4375875	3.431153571	2.826813571	3.600363571	3.537238571	2.243559643	2.712543214	3.106514643	2.197398929	2.019068571	2.124454286	2.742624286	2.937742143	2.694570714	2.621763214	3.2426525	3.094240536	3.48971625	2.216499643	3.064049286
ANP32E	6.836694643	6.694374286	6.79514125	6.702666429	7.190678393	6.316880714	6.473518571	6.938966429	6.552668929	6.6866925	7.292111786	6.842195714	6.151638571	6.578931071	6.969155	6.797338571	7.05128	7.655665357	7.330633214	6.944841071	6.981211429	7.379061071	7.303184286	6.863258571	6.998619643	7.596056429	7.138113214	7.493422857
ANPEP	12.02006071	11.48488571	8.961178214	11.9189	11.24968929	10.70115	9.522646786	11.65547857	12.08509286	11.28411071	9.167223929	11.723875	12.16778214	10.87542857	9.3567	11.337225	11.43469643	11.0697	11.599775	10.77677143	12.18995357	10.23216429	10.04644464	11.88038929	11.98693214	8.969697857	7.817201071	10.75630179
ANTXR1	3.398293929	3.2817425	3.452862857	3.249861071	3.671135714	3.749929286	2.723201429	2.893845	3.461255	3.49222	3.134655	2.698828571	3.2727625	3.089600357	3.013111429	3.044714286	2.763511429	3.384791429	3.236216071	3.105339643	3.198076429	3.357377857	3.217338393	3.3637325	3.224660714	2.963417857	3.404046786	2.982606071
ANTXR2	9.198118571	9.741830357	9.546776786	9.316256429	9.516806429	9.791276786	9.683151429	9.249373214	9.311509643	9.509785	9.508260714	9.418681429	8.699261071	9.080505357	9.289336071	8.9742725	9.273477857	9.405240357	9.538608571	8.910663214	9.313969643	9.869612857	9.554355714	9.542839286	9.167223929	9.308266786	9.266536786	9.379276786
ANXA1	8.998136071	9.058653929	9.596158214	9.139576429	8.911814643	8.935498929	9.096375357	8.738339286	8.8193675	8.875014643	9.238143929	8.974837143	9.08837	9.700034643	10.57712857	9.4059175	9.716663214	10.58858929	10.245625	9.300665714	9.329328214	10.28078214	10.14635714	9.710438929	9.226477857	10.65741071	10.63332857	10.481575
ANXA10	4.162015357	4.183284643	3.845079286	4.255646786	4.345418214	4.354834286	4.373248214	3.943380357	3.634316071	4.048932857	4.0660875	4.239283929	3.931395714	4.211218571	4.460082143	4.208808571	5.104809643	5.223614286	4.586258929	4.173991071	4.29303625	3.9855925	4.247328571	4.213393929	4.00042375	4.115059643	4.049786071	4.216635
ANXA11	8.271566071	8.322977857	7.9272225	8.259631429	8.039633214	7.963851071	7.922911071	8.272223571	8.3281175	7.890273571	7.788689643	8.097595357	8.383562143	8.389537143	8.211545	8.350327143	8.087667143	7.790246429	7.990467857	8.491066429	8.270653571	7.990105714	8.090706429	8.268079643	8.3731125	8.099567143	8.1529775	8.3372625
ANXA13	6.340554286	6.752722143	6.6484825	6.318809643	6.514420536	6.714363929	6.835962143	5.640044286	6.061608393	7.430846429	7.230809643	7.019350357	7.172647143	7.1518075	5.8182325	7.058051786	6.706011071	6.002378214	6.255878571	6.7246175	7.249835714	7.404688571	6.662311429	7.729803571	6.358718929	6.0439025	5.865096071	6.114225714
ANXA2R	5.133067679	5.240292143	5.109675357	4.8762125	5.367924286	5.201630893	4.84059	5.305128929	5.320821429	5.421735714	5.391301429	5.300800714	5.250161071	4.741779643	5.726823929	5.414508571	5.397681429	5.736199643	5.208585	5.243789286	5.457436429	5.359807857	5.355315357	5.35161	5.070043214	5.461582143	5.304171071	5.358405357
ANXA3	6.961321429	6.7846925	7.219585357	6.692211429	8.038295536	8.025800714	8.177186786	8.066028571	7.495920357	7.3419425	7.987409286	7.347449643	7.794401071	7.357248571	7.96967	7.438353571	8.233859286	8.103901071	7.643847857	7.500186071	7.458348571	8.202765357	8.212143929	8.130705714	6.758878929	8.433914286	7.989258571	8.107311071
ANXA4	9.686015357	9.567118571	9.1108575	9.509785	9.7591875	9.774944643	9.268242857	9.736995	9.829295357	9.530747857	9.222263929	9.735039643	10.11571071	9.867216071	9.820430714	10.08970714	9.789312857	9.622522857	9.553636429	9.778548571	9.936568571	9.555645357	9.566131429	9.854378214	9.555645357	9.752377857	9.805822857	9.697138929
ANXA5	8.274320714	8.469880714	8.729538571	8.324358214	8.674246071	8.480221786	9.044109286	8.566414643	8.321194286	8.427695714	8.944277143	8.391297857	9.369238214	9.118864286	9.645271786	9.285749643	9.056417857	9.621321071	9.601181071	8.8266025	8.966105	9.8179475	9.4937275	9.263180357	8.168195	9.373174286	9.638393214	9.519949643
ANXA6	8.5642975	8.878738929	9.170961786	8.681417857	8.675529286	8.32188	8.806574643	8.309699286	8.345561071	8.1291925	8.522237143	8.501140357	8.859407143	9.049616786	9.8384	9.369238214	9.225921786	9.972346429	9.527869643	8.887028214	8.756744643	9.668908929	9.773895357	9.112411786	8.607841786	9.614210714	9.918246429	9.646711786
ANXA7	8.250855714	7.985919286	8.304750714	8.094843214	8.1012725	8.231042143	8.430820714	7.758703214	8.3715375	8.338264286	8.595498929	8.374138571	7.862303929	8.106255357	8.191236071	7.960275	8.441700357	8.486758571	8.456215	8.6862575	8.602958214	8.401200714	8.345561071	8.4795025	8.086314643	8.305588929	8.33475	8.320053214
ANXA8L1	2.148570357	1.910555357	2.215794643	2.288121786	1.605928214	2.476347143	2.578336429	2.581338214	2.545560714	1.942948929	2.378535	2.127470357	1.694911071	2.219613214	1.703759643	2.092834643	1.977718929	2.371694643	3.096691071	2.2749675	2.535180714	1.990375	2.826557143	2.598703214	2.586206786	1.953099286	2.139997143	2.483390714
ANXA9	5.278432143	4.967998929	4.692470357	4.8959225	4.592393929	4.740625	4.906343214	4.906680357	5.397276071	4.628387321	4.536780714	5.093672143	4.713155357	5.116789286	4.963950357	4.676589643	4.9841825	5.185643571	4.611107143	4.473123929	5.575968571	4.662094643	4.997401429	5.159767143	4.723195357	5.397104286	4.947936071	5.100179643
AOAH	8.144365714	8.297391786	7.830028929	8.350650357	7.849245714	8.006191786	7.354818929	7.972830357	8.135806071	8.245972857	7.877134643	8.435054286	8.328932143	8.316379643	8.269531429	8.835645	7.576143929	8.324015357	8.061299643	8.459705714	8.517359286	8.214411071	7.94754	8.097888929	8.7232825	8.863805	8.541387857	8.844268571
AOC1	7.722609286	7.495411429	7.461086786	7.7291775	7.715098571	7.6807875	7.759451786	7.643163214	7.872313929	7.652215714	7.422986429	7.769924643	7.648883929	7.795068571	7.05709	7.506251071	7.634516429	6.761477143	7.116539643	7.945059643	7.888511786	7.281842857	7.404911786	7.805808929	7.912085357	7.039377143	6.755362857	7.070418214
AOC2	3.847759286	4.209502143	4.061062321	4.080045	4.404692143	4.39925	4.382651786	3.974756429	3.924930714	3.878991429	4.250458929	3.894721071	3.68257	4.252601071	3.956836429	3.777182143	3.958687857	4.394163929	4.14032	3.988405357	4.364059286	4.422403571	3.991138929	3.655011429	4.409847857	4.467972857	4.074985357	4.278046071
AOC3	6.987956071	6.638482857	7.821232857	7.2409125	6.812175	7.029096071	7.490922857	6.861877143	6.584916786	6.625564643	7.743499286	6.90569	7.443205714	7.66503	7.416495357	7.454063571	7.344753571	7.666687143	7.972453214	7.769102143	7.397148214	7.448785714	7.491100357	7.591054643	7.461837857	7.092917857	7.933058929	7.892081429
AOX1	4.169177143	3.812977143	4.147395357	4.128408929	4.193790357	3.952549643	4.297242857	3.989745714	4.200213929	3.713756071	4.303285714	4.017472321	4.838204286	5.512831429	5.611698214	5.527003929	5.389442143	6.076463571	7.1563	5.014071429	4.9235625	5.992558929	5.249223571	5.335783571	5.055838929	5.271174286	6.121163214	7.032191429
AP1AR	7.628503214	7.475238929	7.211939643	7.721878571	7.779565357	7.573812143	7.327379643	7.549490357	7.841942857	7.628316429	7.5699875	7.850388571	7.558965357	7.266287857	6.708837857	6.920578929	7.391585	7.004825	6.988539286	7.333424643	7.693733214	7.039560714	7.220378571	7.467109286	7.506791429	7.174891786	6.592125714	7.259918214
AP1B1	8.801951429	8.895267143	8.495114286	8.902665536	8.661660714	8.249482143	8.50954	8.258194643	8.5821375	8.515723571	8.229061071	8.628089286	8.941149286	8.988198214	8.915993214	9.306281071	8.610629286	8.659720714	8.619322857	8.660556786	8.439584286	8.561922857	8.640950357	8.903346786	8.779556786	8.998596786	8.785137857	8.973906071
AP1G1	10.00307464	9.896353929	9.927302143	9.972346429	9.985535357	10.02084643	9.968838571	10.08826429	10.01781964	9.928368214	10.19906786	10.15375714	9.7558175	9.902746786	9.663426429	9.742983214	9.879642857	9.916103929	10.01169464	10.21668571	10.19430714	10.04866786	10.15536786	10.0129675	9.786333214	9.849408571	9.690735357	9.920838929
AP1G2	7.368131786	7.414751071	7.408592857	7.342841429	7.467109286	7.359277143	7.439114286	7.379465	7.251982857	7.061193214	7.091567143	7.025178929	7.261246429	7.223678929	7.245251429	7.361007857	7.245087857	6.687928571	6.894159643	7.531227143	7.058566071	6.837241786	6.84418	7.047491429	7.430718571	7.293703571	7.286652143	7.253498929
AP1M1	7.383430357	7.073819643	7.175571786	7.114150893	7.187867857	7.052026786	7.227165714	6.890296786	7.429728571	6.961847857	7.067473929	7.099193214	7.518364286	7.505193571	7.692803214	7.278073929	7.016875357	7.688390357	7.292111786	7.268218929	7.490597857	7.724336786	7.640963571	7.8177275	7.491541071	7.545386071	7.606043571	7.760723571
AP1M2	8.869985	8.547188214	8.371920357	8.689421786	8.50954	8.3237275	8.5623675	8.334351786	8.545693214	8.7029975	8.529863929	8.505013214	9.141194286	8.80473	8.381018214	8.767808214	9.029277143	7.944819643	8.158371071	9.127524643	8.620161071	7.949394286	8.437520357	8.715570357	8.885950714	8.455374286	7.936116786	8.399577143
AP1S1	7.723513929	7.175701071	7.166490714	7.451340714	7.188437143	6.715729286	6.918387679	6.564168929	7.091567143	6.685037679	6.642715	6.940925357	7.9863625	7.865751786	7.497369643	7.909138214	7.264832143	6.996174643	7.135377857	8.037574643	7.404688571	7.073433929	7.175134643	7.502954107	7.407197143	7.576835714	7.061891786	7.486318571
AP1S3	4.752319286	4.562508571	5.377985	4.95522	4.95472	4.704438571	5.192715714	5.349873214	4.530016786	4.479681071	5.421815	4.485262143	5.083784643	5.199315714	5.001928214	5.134076071	5.537458929	6.0414675	6.150591786	5.116148214	5.245476786	6.0236575	5.7321025	5.134076071	4.702408929	5.359593929	5.197865	5.499534821
AP2A1	7.94274	7.825273214	7.6758725	7.894271429	8.066678214	7.901969643	7.723513929	8.007119643	7.924944643	7.621983929	7.236813571	7.822862143	8.052132857	8.189981071	8.341792143	7.876073571	7.944819643	7.918738571	7.694986429	8.550218571	7.9111325	7.904345714	8.102765	8.027079107	8.041040714	8.379261429	7.94471875	8.4457625
AP2A2	6.259362857	6.052309286	6.216047143	6.301906786	6.169336429	5.848823214	6.052896429	6.162832857	5.984751429	5.983135	5.973344286	6.103284643	6.26701625	6.245640714	6.287564643	6.466291071	6.275534286	6.068857857	6.288431071	6.09983	6.232630357	6.155025714	6.113504286	6.125279286	6.43702	6.189544286	6.246523571	6.239824286
AP2B1	10.24794464	9.89399	10.22214286	9.925124286	10.19056786	10.13842143	10.28078214	10.067475	9.992661786	10.11571071	10.43706429	10.03023893	10.12673929	10.28207857	10.42409286	10.0751	10.00592	10.01073393	10.22777857	10.59516071	9.924230714	10.24865357	10.38424643	10.27893929	10.31341429	10.630475	10.33715714	10.592825
AP2M1	8.685731786	8.232866071	8.229538214	8.785137857	7.874133214	7.892962857	8.201343929	7.849550714	8.034985	7.903210714	7.883621786	7.985919286	8.498626786	8.578631071	8.337559286	8.469880714	8.0555375	7.969386429	8.024222857	8.3000475	7.852743214	8.24334	8.217191786	8.222611786	8.602958214	8.401200714	8.363021786	8.245584643
AP2S1	8.511642143	8.4051975	8.190915357	8.370173571	7.93221	7.961816429	7.931535714	8.064783929	7.985463214	8.182683214	7.934566071	8.009488929	8.697654286	8.639685	8.575793929	8.623122143	8.230472143	8.100201071	8.055232143	8.603266071	8.451405714	8.336184643	8.560799643	8.433246786	8.546261786	8.596758929	8.340504286	8.636752143
AP3B1	8.358578214	8.189981071	8.309699286	8.400380714	8.428030714	8.700748929	8.5142625	8.744285357	8.392394643	8.751715357	8.652056429	8.4839275	8.394772143	8.311480357	8.552462857	8.531091786	8.71267	8.761843929	9.017663571	8.932138571	8.687294286	8.725210357	8.638237857	8.583990714	8.469102857	8.425983214	8.451065357	8.464482857
AP3B2	5.211225714	4.870836786	4.88996	4.873529643	4.9997425	4.923290357	5.060893036	5.1607825	4.966091071	5.0143375	5.190328214	5.16053375	4.923458929	4.777441786	4.880133571	5.068935357	4.829175714	4.977951429	4.978881429	5.573545714	4.854351786	5.079137857	5.222390714	5.02325625	5.014514643	5.279503571	5.098939821	5.002339286
AP3D1	9.373791071	9.2616975	9.271851786	9.265961786	9.245444643	8.951243929	9.212318929	9.170513214	9.159408571	8.848988214	8.8193675	8.987229643	9.5123275	9.726080357	9.729203571	9.638393214	9.2298075	9.367102143	8.988198214	9.465273214	9.141835357	9.447703929	9.393843214	9.363319286	9.341319286	9.803116786	9.532883929	9.825315714
AP3M1	8.586300714	8.351766429	8.529417143	8.372264286	8.410042857	8.568663929	8.651513214	8.429038929	8.517359286	8.326342143	8.863170714	8.469880714	8.107618214	8.459705714	8.524181786	8.383965714	8.682943214	8.861338214	8.7427875	8.808129643	8.886477143	8.621366786	8.570641429	8.692647857	8.518431071	8.577641429	8.602460357	8.470372143
AP3M2	6.467478214	6.397041071	6.3535675	6.587124286	6.009695	6.231484286	5.786346786	6.188224286	5.886710714	6.294816607	6.613037143	5.996791786	6.426470714	6.339281071	5.904183929	6.51404	6.237787143	6.438161429	6.2172	6.180206429	6.268937857	6.318809643	6.169563214	5.927948929	6.045809643	6.136285714	6.160798929	6.1186875
AP3S1	5.889021786	5.518914286	5.731881429	5.832050357	6.002781786	6.076584643	6.258499286	6.222651429	5.737875714	6.050898929	6.2115375	5.860451786	5.7436	5.671321429	5.571772857	5.493325	6.152892857	6.382890714	6.233625714	5.88766	6.458011071	5.943109286	5.9792925	6.166323929	5.606784643	5.824665714	5.820281071	5.686259286
AP4B1	6.867031786	6.974835357	6.845631429	6.968582143	6.661637143	6.901843214	6.753890357	6.869202857	7.174026429	7.088036071	6.865225	7.030069286	6.7963975	6.294644643	6.484717857	6.638621429	6.657973571	6.390562857	7.00992	6.423874286	6.984057143	6.898111071	6.895011786	6.556928571	6.870190714	6.687358214	7.010949286	6.656591071
AP4E1	6.819611071	6.709477143	6.706011071	7.035640357	6.885007143	7.107620714	6.842345714	6.911900357	7.030795	6.905972143	7.263990357	7.00992	6.919055179	6.677146429	6.755080714	6.913299643	7.2492475	7.310493929	7.445559286	7.004656071	7.115	7.172537857	7.073932143	6.947567143	6.622555357	6.798213929	6.836404464	6.9126125
AP4M1	6.807339286	6.804935357	6.794476071	6.839168571	6.742080714	6.704513571	6.858518929	6.818945	6.5896225	6.771015	6.523099643	6.642543929	6.6438375	6.987956071	6.765754643	6.764018929	6.67325	6.58990375	6.626268571	6.905215357	6.525277857	6.319788214	6.515227143	6.765754643	7.025395	6.813181429	6.530992857	6.775916786
AP4S1	5.021217857	4.723017143	5.360551429	4.639569643	4.914415	5.306185357	4.538720714	4.812438929	4.637289286	4.84059	4.9438575	5.226494286	5.241666786	5.275780179	4.876856607	4.689446071	4.180447857	4.9763775	5.091116429	5.09256	5.561070357	5.0721825	5.080572857	4.95472	4.889124643	4.891861786	4.723984286	4.835448929
AP5B1	6.378173929	6.106326071	6.062697143	6.361395	6.282216786	5.959566071	6.100638571	6.1005175	6.3818325	6.0441	5.972210714	6.10859	6.479907143	6.611829286	6.290291786	6.282106786	6.120496786	6.178502857	5.884276786	6.276766786	5.823507143	5.862197857	6.299707321	6.365393571	6.376305357	6.750077321	6.041345714	6.490435714
AP5M1	7.978461786	7.760455357	7.714906071	8.025025357	8.24334	8.239849286	7.788354643	8.2718925	8.194972143	8.361806786	8.488506071	8.225403214	7.893339643	7.663738214	7.449095	7.830798571	7.903463929	7.7575475	7.879245714	8.440562857	8.194116071	7.578371071	7.686133571	7.727034107	7.987409286	7.448262679	7.303007857	7.554335
AP5Z1	6.045684643	6.022060357	5.8581625	5.868347857	6.227218214	6.276876786	6.204322857	5.966817321	5.924494286	5.9704625	5.965289286	6.213927857	6.14619	5.975004286	6.223516429	6.136413929	6.123417143	5.899248571	6.067709286	6.301275357	5.819618571	5.613754286	5.851200357	6.041565	5.9943725	6.149638929	6.046726429	6.313309286
APAF1	7.253843571	7.362483929	7.431541429	7.308498929	7.528203214	7.565660357	7.498421786	7.539071786	7.398097143	7.446568214	7.60242	7.436625714	7.259199286	7.492790357	7.336039286	7.452718214	7.446329286	7.360800357	7.508567857	7.455157857	7.800429286	7.482046786	7.5327125	7.568018929	7.341706071	7.236354643	7.160023929	7.379927143
APBA1	5.736199643	6.308791429	6.517661071	5.949944643	5.844758214	5.899137857	5.880495714	4.9830925	5.517077143	5.751644286	6.317852857	5.719841786	5.446626786	5.897063929	5.6691025	5.692161786	5.554988929	5.7788975	5.703388929	5.597661429	5.446423214	5.801558571	6.064759107	6.277872857	5.473159286	5.823069643	5.550827143	5.859419643
APBA2	3.634523214	4.4538725	4.467796786	4.0569575	4.453434286	3.719958571	4.158903571	4.105667143	3.946856071	3.501241786	4.129845357	4.013674286	4.112143214	4.56183875	4.680988214	4.738912143	4.2119	5.229491071	4.378791786	4.479681071	4.552196429	4.580773929	4.783921071	4.636215	4.747955357	5.182764286	5.219954643	4.764307857
APBA3	6.33444	6.235230357	6.250024643	6.316085714	6.074311071	6.2045675	6.181165357	6.237443929	5.993700357	6.1005175	6.118411429	6.100395714	6.113641786	6.427453571	6.531922143	6.527038929	5.950506429	6.160311429	6.120778571	6.411323571	6.068100357	6.312795714	6.316085714	6.126058929	6.484235	6.446395357	6.196095357	6.372425714
APBB1IP	6.001036964	6.357207143	6.589121429	6.1499525	6.518610714	5.800888571	6.017780714	5.988863571	5.668466429	5.911874286	5.986845357	5.962540357	6.034990357	6.712903929	7.135377857	6.915214286	6.152892857	7.368505357	6.629141429	5.552453929	6.042741786	7.478061429	7.046296071	6.218636429	6.262704286	7.338547143	7.085961786	7.196406607
APBB2	5.311896786	5.762402857	5.307879107	5.733491786	5.814071429	6.062143393	5.670583214	6.068191429	6.282321786	5.725492857	5.984533571	5.968960714	5.706721071	5.342687321	5.442606429	5.1668025	5.617183929	5.540036071	5.537689643	6.019268571	6.060401786	4.932631786	5.280906786	5.617183929	5.514744286	5.729095179	5.662033929	5.486621429
APBB3	5.911722143	6.046846429	5.832261071	5.961390357	5.878749286	5.9207225	5.888641071	5.758153214	5.8931875	5.489676071	5.437336429	5.577306964	6.158398214	5.8745875	5.943307857	6.109486607	5.728807857	5.722741429	5.877828571	5.603233571	5.999401429	5.939059286	5.566342857	6.010426071	6.015161071	6.018766429	5.894649643	5.870679643
APC	6.9483425	7.0001225	6.793114643	6.799396964	6.8695225	6.982380357	6.976001786	7.085558929	7.10552	6.929572679	6.969325357	7.073819643	6.6886675	6.5767675	6.5190775	6.914005714	7.100350357	6.815528214	7.029275357	7.103293214	6.946468929	6.896713571	6.916045357	6.875287857	6.6942475	6.716057143	6.6188225	6.685613929
APC2	5.645333571	5.595118571	5.559045714	5.853955357	5.575858571	6.098858571	5.711122143	6.058975	5.998585714	6.046549107	5.459958571	5.7585525	6.029972857	5.7802625	5.707123929	5.744872143	5.432110714	5.904183929	5.840754286	5.995691786	5.636209643	5.900195	5.934193571	5.973715714	5.563062679	5.745994286	5.747547857	5.7347875
APCDD1	6.983216607	6.976192857	7.873108214	6.886309286	6.175928929	6.220569286	7.283481071	6.26471	6.200683571	6.708837857	7.737714643	6.787043571	7.912085357	8.100409286	8.787596786	8.174073929	7.659988571	8.6652625	8.467629643	7.538133214	7.233261429	8.595498929	8.230472143	8.1597275	7.418363929	7.706030714	8.146293571	8.225987143
APCDD1L	5.227327143	5.423398214	5.4244225	5.173584643	5.491816429	5.461663929	5.835485	5.500042143	5.554898929	5.03163	5.355493571	5.102506786	5.779465	5.428453929	5.440021071	5.498231071	5.343793571	5.598826786	5.311587857	5.903274464	4.842686786	5.155976429	5.160384821	5.863618571	5.490665	5.0569175	5.418076429	5.265674286
APCS	4.315012143	3.498686071	3.829129643	3.780463571	3.865467143	3.891530714	4.365245	3.992473929	3.888722143	4.042613571	3.645695	4.041446071	3.826913571	3.699925357	3.586610714	4.265167143	4.75292	3.697158214	2.811677857	3.721161786	3.6480675	4.068236786	3.763421607	3.732809286	4.067402857	3.694242857	3.875648214	3.982306429
APEH	8.835253214	8.757788571	8.409487143	8.690319643	8.618495357	8.517359286	8.502489286	8.535618214	8.799283929	8.759302857	8.572215357	8.641376429	8.810318214	8.793490357	8.910663214	8.931681071	8.87164	8.482171071	8.6008675	8.945390357	8.634676071	8.661302857	8.869306786	8.862802857	8.867021071	8.942280357	8.692647857	8.859079643
APEX1	9.003535714	8.71085	8.884996071	8.951485357	8.815367857	8.692116071	8.608756786	8.70413	8.4888275	8.889613214	9.128157143	8.5430025	8.830939643	8.851441429	8.966105	8.9790275	8.714230357	8.9182775	8.942851786	9.116085714	9.178344286	9.236694643	9.027451786	8.869985	8.769375357	8.939623929	8.801229286	8.849403929
APEX2	6.938311429	6.733588214	6.781207857	6.800575	6.619438036	6.341659286	6.352068929	6.448447857	6.649994643	6.6522875	6.494136429	6.348883571	7.233859643	7.100141071	6.917081786	6.841182857	6.497051429	6.543362143	6.563218929	6.941982143	6.905972143	6.922295357	7.078116786	6.793026429	7.109453214	7.174714286	6.770165714	7.074365714
APH1A	7.750243214	7.54304	7.618579643	7.574101786	7.494821786	7.343835	7.322907857	7.183188214	7.259080357	7.168226429	7.309806786	7.248904286	7.547181429	7.790514643	7.467493571	7.404488214	7.472555714	7.245251429	7.327221429	7.4620975	7.105356786	7.077976429	7.261516071	7.399659286	7.742101429	7.794905357	7.151074643	7.580788214
APH1B	5.409533214	5.5819975	5.730892143	5.522348929	5.9068775	5.888838214	6.047432857	5.715681786	5.519924643	5.953001786	6.1199375	6.015022857	5.272976429	5.583579286	6.170438571	5.819577857	5.916741429	6.278391786	6.722458214	5.6422425	6.047146786	6.505309643	6.2876725	6.120247143	5.946135714	6.097389643	6.53163	5.9552925
API5	9.056867143	9.055005714	9.120260714	9.085593571	9.165477857	9.310123571	9.170513214	9.138876786	9.237538214	9.378628929	9.593514286	9.247437857	9.134095357	8.986748571	8.875692143	9.006125714	9.179713214	9.2616975	9.206975714	8.964396429	9.221588571	9.155475714	9.206975714	9.079814286	9.059822857	9.003535714	9.017663571	9.202041429
APIP	6.209622143	5.87659	5.953568214	6.175800357	5.842067143	5.925412857	5.46182375	6.054586429	5.731641786	5.917554286	6.0840725	5.716825	6.458548571	5.909655	6.075963571	5.9017375	6.371933929	6.361962857	6.564445	6.367761071	7.017428214	6.733708571	6.571854286	6.583285714	5.741138929	6.229740357	6.3744875	6.047146786
APLF	5.149617143	4.873604286	4.896102857	5.139231429	5.183202857	5.027079643	5.297687857	5.312576786	5.201898571	5.177692143	4.786417143	4.950210357	5.078036786	5.093770357	5.2828225	5.1378175	5.229761429	5.024968929	5.363149643	5.228615	5.094460893	5.000063214	5.234046429	5.044847857	5.366922857	5.014606429	5.046905	5.233978214
APLN	5.149029643	5.200601071	5.134483214	4.904407857	5.190035714	5.061705714	5.215826071	5.479516786	5.313109643	5.400261071	5.460152857	5.222499643	5.245383571	5.134982143	5.294915	5.0088575	5.215718214	5.112963571	5.047546429	5.624876429	5.185862857	5.237621071	5.215138214	5.153925	5.036151786	4.963159286	5.281980179	5.255469643
APLNR	6.5784425	6.461248214	6.76593	6.7921775	6.172358214	5.839661429	6.26314	6.153047857	6.582671786	6.756062857	6.324576429	6.414446786	6.451579643	6.705387857	7.669498214	6.565568571	5.943918214	6.529987857	6.335418571	6.159870714	5.687635357	7.237633214	7.093958214	6.480251429	6.501528571	6.878605357	6.780396786	7.085379286
APLP1	5.523075	5.377867857	5.425464643	5.142911071	4.847103571	5.025360357	5.414428929	5.190328214	5.479121429	5.281588214	5.392546786	5.4470225	5.565200357	5.480802857	5.9723975	5.6064875	5.511043571	5.153365714	5.627676786	5.72851	5.227327143	5.843431071	5.691901071	5.527508929	5.373515357	5.42347	5.637171429	5.554091429
APLP2	10.74308214	10.66073214	10.37287857	10.5972	10.73668929	10.74952143	10.56345	10.62283214	10.707375	10.638025	10.49745714	10.54789107	10.36793214	10.36513214	9.922807143	10.38424643	10.47631071	10.327725	10.66663571	10.57495714	10.787925	10.63685714	10.45292857	10.77839286	10.60568929	9.890542143	9.9519775	10.15974643
APMAP	7.908181071	7.550951429	7.228733214	7.647927143	7.480168214	7.205364643	7.185491071	7.745509643	7.962971786	7.591913929	7.155275714	7.57217	8.009488929	7.527119286	7.664418571	7.758978214	8.131639286	7.597371071	7.658533571	8.131639286	7.739308929	7.591388214	7.393476071	7.617333214	8.225130357	7.521153214	7.512453214	7.643163214
APOA1	5.078036786	5.036688571	4.807392857	5.080880714	5.223220357	5.165824643	5.31526	4.904203214	5.322885714	4.987271429	4.6699475	5.220758214	4.982099643	5.06429	5.007175714	4.721320714	5.067900357	4.652017143	4.980504643	5.389549286	4.713717321	5.245476786	5.195850357	4.960079286	4.99671	4.873529643	4.912272857	5.005677857
APOA2	5.291094286	5.063769643	5.305128929	4.934566071	5.753604286	5.1721175	5.009746786	5.347515714	5.470558571	5.1374	4.680905	5.1723575	5.015850357	5.271506071	5.408546429	5.258578571	5.463765	5.284556786	5.3932025	4.8331975	5.274139643	5.743341071	5.575968571	5.310373929	5.444048571	5.271506071	5.128343214	5.277908929
APOA4	4.980100357	5.333362857	5.228963571	5.18104	5.055407857	5.382068929	5.222149464	5.516142857	5.131353214	5.661067143	5.42698	5.552225714	5.332671429	5.224833571	5.093484286	5.226397857	5.171155714	5.293240714	5.486253214	5.411267143	5.4724575	5.124915357	5.37664	5.233146786	5.723010357	5.323125	5.734903929	4.898928571
APOA5	6.180133571	6.147088929	5.780638571	6.215275714	6.369567143	6.543869643	6.604013571	7.0108125	6.818818214	6.585271429	6.15284	6.800273929	6.5761525	6.253753214	6.232630357	6.1048075	6.397967143	5.948783571	5.931864643	6.015952857	5.861643036	6.1650675	6.242262857	6.131643214	6.266843214	5.853357857	6.347572143	6.161288929
APOB	4.163424286	4.236599643	3.722798214	4.476135	4.083914286	4.188647857	4.260367857	4.514463571	4.646304286	4.509019286	4.041679286	4.343259286	4.365245	4.745359643	4.410065	4.387608929	4.271785357	4.307203929	4.069433929	4.347134643	4.738912143	4.767932143	4.633519286	4.429451786	4.447315357	4.305582857	4.502060714	4.369733571
APOBEC1	7.914876071	6.642846786	4.917128214	7.757841786	7.347449643	7.3740625	4.666217857	7.502042857	7.360395	6.4567925	4.000596964	7.06799	8.833920714	8.484622857	7.419666071	8.355301786	8.689421786	8.149934286	8.163512143	9.059210714	9.809058929	8.71267	8.688596429	9.6264375	7.895782143	8.325545357	7.311688571	8.407831071
APOBEC2	3.806033571	4.092644643	3.949470714	3.672806071	4.0534225	4.012685714	4.112143214	4.334833929	3.934105357	3.954070357	3.7791325	3.996419286	4.424585	3.50054	3.92503	4.233373571	4.3974	4.089236071	4.457015357	4.24776	3.782345	4.315012143	3.887151429	4.181456429	4.089130357	3.871606786	4.337300714	3.771887857
APOBEC3A	5.194394643	4.097242857	4.550886071	5.369256071	4.688496071	4.547345357	3.888722143	5.506410714	5.034211429	5.044420714	5.675021071	5.5630025	5.204918214	5.580703929	5.513828214	4.770641429	5.055838929	5.013851429	4.157304643	5.669421429	5.481474286	5.611797143	5.2213775	5.917554286	5.431438214	5.586386429	5.103385714	5.672978214
APOBEC3C	6.982245357	7.481781786	8.327502143	7.204776429	7.15073	6.868676786	7.905801071	6.544427143	6.992971429	7.969973929	8.577641429	7.703146786	7.147609286	8.525160357	8.968239286	8.516457143	7.4722725	7.9526225	7.722352857	6.650482857	7.133879286	8.433591071	8.334351786	8.289535	6.944188214	9.005676071	8.316774643	8.278785714
APOBEC3D	7.928775	8.036786429	8.565684643	7.826559286	7.57217	7.191474643	8.065727143	7.556170357	7.791849643	7.597986429	7.896477857	7.716111786	7.529694286	8.293126071	8.615072857	8.407358929	7.793971071	8.363021786	7.849854286	7.006342857	7.972453214	8.325545357	8.378544643	7.902561071	7.640963571	8.814770714	8.644146786	8.61308
APOBEC3F	5.591790536	5.3278875	5.857533214	5.179680357	4.928032143	4.326749643	4.9027025	5.119575714	5.139261786	4.8030725	4.773470714	5.256309643	5.483124643	5.649582857	5.558045714	5.654096071	4.8521025	5.331485	5.7836775	5.241366071	5.46684	5.483454286	5.821406071	5.472275	5.195128571	6.084116786	5.5889075	5.752401071
APOBEC3G	5.666705714	5.570690714	6.314388571	5.595313929	5.787224643	5.970033214	5.814071429	5.592994643	5.310373929	5.917449286	5.651163571	5.573767679	5.960315714	6.013459286	6.813181429	6.197912857	6.233873214	6.476061786	6.217434643	5.748369464	5.720758571	6.243312143	6.17632	5.922826429	5.542628571	7.117674643	6.609935357	6.185611071
APOBEC4	3.790865714	4.637748214	3.810792143	3.701976429	3.580080714	4.142187857	3.812389643	3.9615375	4.032271429	4.009068929	4.375701429	4.116294286	4.03398625	4.1154875	3.871375	4.326425	3.335652857	3.865371786	4.291115357	4.242174286	4.655095	3.902322679	3.366556429	4.327541607	3.9805525	4.010704286	3.411483929	3.829405
APOBR	7.738648214	7.581952143	7.896956429	7.845514643	7.797311071	7.569823571	7.8305525	7.47734125	8.080171786	7.582701429	7.547846786	7.842550357	7.365994643	7.606043571	7.679894643	7.678138929	7.373547143	6.619214286	6.927203571	7.682468929	7.065333929	7.344898214	7.23916	7.453748571	7.9624325	7.671181429	7.355481786	7.799280357
APOC1	5.210776071	4.552084643	4.290656429	5.379833929	5.242186607	5.125648393	5.065985714	4.909381964	5.187937143	5.117466071	4.413484821	5.199278036	5.536394286	5.783861071	6.006764643	5.922140714	4.493179286	5.483454286	4.847025714	4.746270714	5.602353929	6.146752143	5.675237143	5.725764286	5.136588571	6.968008929	6.477420714	5.641375179
APOC3	5.3547725	5.126016429	5.147303214	4.897250714	5.544545	5.487746786	5.326948571	5.33814	4.998214286	5.242045	5.132478929	5.052188571	5.177692143	5.061232857	5.529965714	5.1107575	5.401909464	5.213631429	5.231351429	5.418175714	5.144577857	5.270634286	5.222926786	5.072033929	5.3278875	5.485041786	5.271174286	5.007533571
APOD	4.777878214	4.459298929	5.7988225	4.9446675	4.893833214	5.103509643	5.130828929	5.337763929	4.315901786	4.541121071	5.337763929	4.289445714	7.812746786	7.400718929	6.425912143	7.402524286	6.603645357	6.355974286	7.540332857	6.354423929	7.548866786	7.444618214	6.050112679	7.396906071	6.932329286	6.499506071	8.045273571	7.591913929
APOE	4.699113929	4.493973929	4.597316071	4.867555357	4.612663929	4.45509	4.420796429	4.350973214	4.835976429	4.841607143	4.454328214	4.7516775	5.2649025	5.227518214	5.199032143	5.028415714	4.669871786	4.863357143	4.80668	4.25973	4.604393214	5.493887143	4.948201429	5.072741429	4.955018214	5.1809275	4.901144286	5.023126429
APOF	5.0143375	4.236780714	4.458451071	4.486718929	4.741477143	4.671859643	4.743622143	4.787444286	5.142582143	4.855192857	4.405626429	4.698286786	4.863195	4.641547857	4.638497143	4.382356786	4.423089821	4.359966071	4.5904	4.574361786	4.524754286	4.714128214	4.561282857	4.789082143	4.652503214	4.601735	4.373688571	4.564477857
APOH	3.283608571	3.696751071	3.773887143	3.729367857	3.363466071	3.192975714	4.513314286	3.136296429	3.505605714	3.923801429	4.238733571	3.944809286	3.326088929	3.460489643	2.9606675	3.214835714	3.327463214	3.04533625	2.754196429	3.440486429	3.4756	2.965753571	3.458955357	3.320534643	3.826913571	2.786178214	3.062573929	2.914890357
APOL1	4.230123571	3.903083571	4.734378929	4.570641429	4.049575	4.360678571	4.265213571	4.925829286	4.303224286	4.204847857	3.965310357	4.265167143	4.834738929	5.585565714	6.230798214	5.147518571	5.999899643	5.576400714	6.595529643	5.211881786	4.788127143	5.94568375	5.602727857	4.935105	4.983606071	6.578118929	6.823727143	6.170964643
APOL2	4.645745	4.7861925	4.9881575	5.185436786	4.761758214	4.750266786	4.983516071	4.792933214	5.082226071	4.319973929	4.200431607	4.36166	4.919497143	5.500737143	5.193491071	5.161016071	4.836067857	5.416741786	5.239306786	4.914088571	5.467579286	5.5402425	5.628637857	5.277671429	4.470198214	5.6302425	6.41459	6.060893929
APOL4	4.522598929	4.8800225	5.412519643	4.700273929	4.731753214	4.617648571	4.485498214	5.0172825	5.034756071	4.3536225	4.922321071	4.903590357	4.573832857	5.420811429	5.089347143	5.101618929	4.809721786	5.247993214	5.456472143	4.902122857	5.131307143	5.994838571	5.916343214	5.082028214	5.032859643	5.889722857	6.261711071	5.812613214
APOL5	2.691150357	3.081872857	2.988604286	3.239798929	3.252362143	2.922263929	3.008680714	2.912233929	3.13898	2.970039286	2.881229643	2.790567143	2.822840357	2.614134286	2.923708929	3.477451071	3.945749643	2.888316429	2.306626786	2.9996075	2.769178929	2.945806429	2.953224643	2.8983675	2.820576786	2.852503929	3.089853214	3.014575
APOL6	8.960618929	8.449775357	8.644595714	8.569097143	8.553725	8.8231425	8.694995714	8.747445	9.168655714	8.559975357	8.404093929	8.805209286	9.038513214	9.289336071	9.036629643	9.124118571	9.208526429	9.290819286	9.198787143	9.058105714	9.0143625	9.149468571	9.32679	9.257677857	9.127524643	9.3000875	9.545889286	9.559466786
APOLD1	5.262201786	4.834453571	5.457925179	5.280580714	5.436634286	5.121608929	4.619048571	5.236142143	5.37986875	4.987874286	5.111732857	5.332964286	5.338484643	5.143497321	5.176785714	4.923995714	4.825209286	5.112200357	5.094097143	4.926152857	5.214702143	4.935885714	5.271059107	5.382175	5.128766071	5.2634375	5.298314286	5.270821429
APOM	5.187348929	5.293615357	5.470940357	5.448190714	5.083996429	5.046745357	5.161058929	5.226494286	5.562766429	5.368173571	4.951123929	5.320335357	5.536194643	5.389993214	5.309638571	5.238398929	5.3361825	5.33535	5.3221125	5.640119286	5.720246071	4.972502857	5.495080357	5.455429286	5.897446786	5.338235357	5.161484286	5.195503571
APOO	7.574101786	7.235671786	7.613094643	7.524341429	6.9110825	7.376001429	7.325718571	7.374324643	7.239532143	7.673191429	7.489429643	7.538836071	8.037306786	7.729586786	7.468547143	7.683576429	7.3740625	7.101514643	7.426127143	8.0543825	7.921394643	7.662825	7.8177275	7.6343175	7.679049643	7.773911786	6.972486071	7.650322143
APOOL	9.020833929	8.803523214	8.730663929	8.761346071	8.23016	8.578631071	8.444013929	8.12063	8.740373214	8.939623929	8.948506786	8.908589643	8.481781429	8.652941429	8.034031786	8.255395	8.008074643	8.069780357	8.432583214	8.360583571	8.337559286	8.163119643	8.239485	8.111855	8.219665	7.6776825	7.983208929	7.7850275
APOPT1	5.837354643	5.894143214	5.789797857	5.854552143	5.939978929	6.237787143	6.241587143	5.75531	5.957257143	6.060893929	6.103284643	5.824193571	6.163729643	5.463429286	5.793995	5.998259286	5.701926071	5.766525714	6.149744286	5.871880357	6.025930179	5.8427975	5.886268929	5.9862425	6.0631225	5.827052857	5.724390179	5.936786429
APP	11.27603929	11.43469643	11.42065	11.2228	11.31699286	11.40030714	11.642	11.247125	11.18401786	11.20574821	11.4398	11.14194643	10.988275	11.11298214	11.11760357	11.03909286	11.17284643	10.81926071	11.1582	11.41004286	11.03483571	11.05748214	11.17284643	11.13924286	11.39451786	10.87778571	11.16481071	10.99885357
APPBP2	7.689566071	7.640963571	7.776982143	7.627022143	7.979318929	8.1925175	8.073112143	7.950891429	8.012363571	8.117101786	8.450642143	8.197090357	7.408592857	7.516353214	7.601566071	7.551588929	7.809619286	8.228001071	8.275203214	8.296236429	8.216151071	8.204233929	8.1130925	8.115328929	7.723937679	7.588292679	7.73085	7.648173571
APPL1	8.928510714	9.24807	9.001364286	9.012503214	9.152814286	9.30141	9.206975714	9.081219643	9.0726725	9.500103571	9.483258214	9.208526429	8.534165	8.715712143	8.472740357	8.59836	9.016073571	9.08837	8.975398214	8.425475	9.059822857	9.0970925	9.006125714	8.877813571	8.724404643	8.50773	8.8076925	8.614549643
APPL2	9.184281071	9.405240357	8.888610357	9.330792857	9.156810357	9.264516786	8.7846925	9.421226786	9.496585714	9.355908929	8.730353929	9.457356429	8.602958214	8.522237143	7.94025	8.607841786	8.995861071	8.516017857	9.0970925	8.820848929	9.479381429	8.517987857	8.666065357	9.154192143	9.224717143	7.800429286	7.722122857	8.227354286
APRT	7.712112857	6.885007143	7.246832857	7.365609107	7.418363929	7.446813929	7.5842375	7.384029643	7.429922143	7.381523214	7.725842857	7.450912857	7.665290714	7.631345714	7.8577275	7.822862143	7.832281786	7.426399643	7.262421071	7.758101429	7.639347143	7.526015	7.776519643	7.733808571	7.680973214	7.669785357	7.216161429	7.651654643
AQP1	6.916571786	6.992313929	7.314767143	6.750967143	6.972621071	6.913135357	7.781398214	6.477767857	6.441486786	7.051791071	7.660808929	6.917697143	6.693208571	6.536744286	8.113708571	6.555134286	7.019208571	7.497245357	7.731495	7.017971786	6.2265225	7.514625	7.378756786	6.845306786	7.220668214	6.742497321	7.537366786	7.141403571
AQP10	5.031521429	5.293118571	5.098235714	5.2322625	5.214074286	5.373802857	5.416468571	5.311145357	5.451693571	5.356613929	5.206821786	5.530455357	5.418779643	5.1509525	5.164355714	5.115848929	5.327328929	4.687841786	5.273703929	5.654651786	5.115787143	5.330268571	5.308156786	5.354198929	5.304171071	5.146789286	5.040468929	5.111319643
AQP11	6.643453929	6.439088929	6.261005	6.51123	6.306143929	6.442119643	6.748673929	6.155251786	6.758691786	6.356415	6.667239643	6.234300714	6.275752857	6.39693	5.540353571	6.2007875	6.391228929	6.231437321	6.327880357	6.640248929	6.977927857	5.981545357	6.469894643	7.058714643	6.535455357	5.818716786	5.499796429	5.917320357
AQP12B	6.371136071	5.732204286	5.893326429	6.011257679	5.849727857	5.695096786	5.9217725	5.548202321	6.325824643	6.150700357	5.982520714	6.061467857	6.142141429	6.408123929	5.646501429	6.39693	5.715453036	5.385256786	5.693453571	5.919618929	5.850149286	5.812150714	5.847545	5.619541429	6.118797857	5.921213214	5.885186786	5.6157325
AQP2	5.2861275	4.930589643	5.1070275	5.354313214	5.312401786	5.41845	5.303797143	5.441185714	5.431570536	5.6151975	5.314728571	5.289700357	5.649168214	5.390846429	5.543905357	5.356084643	5.253771071	5.297687857	4.966806786	5.476805714	4.8428675	5.301024643	5.409714643	5.271087143	5.347718929	5.117970357	5.376906429	5.333169286
AQP3	6.024097143	5.864668393	6.429151429	5.677725714	6.207922857	5.810778571	6.117407143	6.277558214	6.261907857	5.901654643	5.882784643	6.02463	6.599622857	6.52836	6.448028929	6.584423214	6.029500357	6.703051429	6.036270714	6.1374975	6.224627143	6.534016071	6.314973571	6.515656429	5.705595	6.632199286	6.497429286	6.280538214
AQP4	3.233542143	3.183717857	3.553526786	3.675624286	3.933701786	3.505743214	3.598110357	3.317548929	3.412787857	3.5593325	3.1171375	3.552236071	3.917252143	3.683721071	3.595212857	3.705640893	3.502027857	3.9387475	3.249700357	3.610517143	3.852806964	3.923591071	3.7075275	3.468596429	3.774411071	3.524419643	4.044207857	3.4177525
AQP4-AS1	3.263052143	3.105989643	2.788285179	3.009186429	3.065026786	3.112511429	2.942282143	3.261253214	3.134425	2.932042143	3.089714286	2.850112143	3.079190357	3.018001429	3.011656786	2.965753571	3.055596786	3.049679286	3.338693571	3.274896071	3.052526071	3.133330357	3.187890357	3.14366	3.0936	3.326821429	3.094298929	3.024970893
AQP5	6.096872857	5.527745	5.6490625	5.779931071	5.816391786	5.813826429	5.875026071	6.0348575	5.954042857	5.775950714	5.737135714	5.816148929	5.835625	5.940711786	5.763633929	5.488107857	5.75409	5.251230714	5.189649643	5.840487143	5.365327143	5.655130536	5.732564286	5.482217143	5.653581071	5.740415357	5.882291071	5.774312143
AQP6	4.900241429	5.303513571	4.843139643	4.8079925	5.085483929	5.358943929	4.563240714	5.258848571	4.873432143	5.077430714	4.561978214	5.0204625	5.135292857	4.577625357	4.751551786	5.068622857	4.490125714	4.9188575	4.645254643	4.887987143	5.177982143	4.656531786	4.508199643	4.390013214	4.3762925	4.844155	4.815799643	4.956203929
AQP7	4.843477143	4.816219286	4.015686429	5.014514643	4.185640357	4.095142143	3.701228214	4.282983929	5.1723575	4.031161071	3.583743214	4.202322857	4.295001786	3.852205179	3.642376429	3.999401071	4.542741786	4.622236786	5.060815536	3.585138214	4.881655	2.928682143	3.781556429	4.342052143	4.781349286	3.2353525	3.814243571	3.846394286
AQP8	11.9509	12.20709821	10.58658214	12.18995357	11.24035357	10.66663571	9.6090225	11.30344643	12.60803571	12.39599643	11.18137857	12.54603214	10.06674821	8.354117857	5.548274643	8.940070714	9.403961429	6.569191786	7.60242	11.97436071	11.71270357	9.056867143	9.6989025	11.71730357	11.73363571	5.491816429	4.930521786	6.084011071
AQP9	2.690641786	2.56778375	3.131565714	3.105989643	2.847150357	3.282132857	2.391205357	3.451836429	3.645834107	2.743979643	3.468505357	3.598394643	4.917445	5.450758929	7.645073214	5.040053571	5.121398571	6.634316071	6.504030714	4.340892143	4.081593929	8.326342143	6.932914643	3.860621429	5.126594643	7.9962875	5.958516786	7.153663929
AQR	8.3850575	8.504280714	8.348191786	8.525572857	8.575361429	8.718839286	8.606826786	8.561505	8.520141786	8.729104286	8.714582143	8.558491071	8.6003925	8.295157857	8.388054821	8.450642143	8.548488571	8.604606786	8.601411786	8.392394643	8.625563214	8.545368571	8.507965	8.569862143	8.468033929	8.435054286	8.529417143	8.461368929
AR	5.075172143	5.175899643	5.322288571	5.356352143	5.029523929	4.979554286	5.187147143	5.627883571	4.726289643	5.050083929	5.242247143	5.246251786	5.134483214	5.117661786	5.257003571	5.273542857	5.428126071	5.580703929	5.748686071	5.361743929	5.494003214	5.419613929	5.445350357	5.510316429	5.400371071	5.1384825	5.348203214	5.619733214
ARAF	8.324015357	8.411173214	8.382339286	8.320468214	8.162825714	7.970925714	8.33294	7.842787857	8.085217143	8.07837	7.994726071	8.146566071	7.976723214	8.268079643	8.321194286	8.106255357	7.917031786	7.740120714	7.494344643	8.325193929	7.905227143	7.829329643	7.962157857	8.102368214	8.320832143	8.259631429	8.251727143	8.108152143
ARAP1	7.383662143	7.558213214	7.587939643	7.647416786	7.371103929	7.301565357	7.408911786	7.367807143	7.363085714	7.198998214	7.088353929	7.335551071	7.424412143	7.461086786	7.819063929	7.509839286	7.263587143	7.200439643	7.208880357	7.018239286	6.915013214	7.160787857	7.219923571	7.156125	7.610240357	7.752855714	7.761215714	7.635685
ARAP2	6.281825357	6.206478214	6.194560714	6.078400714	6.342368929	6.455437143	6.066655714	6.758074107	6.674647857	6.040073214	5.651298571	6.161363393	6.351050714	6.058865357	5.8482225	6.079996071	6.554352857	6.5840075	6.6045625	5.834800714	6.739650357	6.264268929	6.26314	6.016469286	6.111831786	6.408585	6.407548929	6.466536071
ARAP3	5.759170714	5.888468929	6.363724821	5.672472857	5.646826786	5.457028571	5.895986786	5.511043571	5.429796071	5.683131071	5.819659286	5.238884286	5.460246786	5.710578571	6.297709286	5.419915536	6.052077143	6.151769286	5.9424675	5.686949643	5.705708929	6.180815	6.435151786	6.197782143	6.010426071	6.272610714	6.178753571	6.345383571
ARC	5.456683214	5.432325357	4.8021225	5.220560893	5.321824286	5.035751071	5.201493571	5.234308929	5.6151975	5.297972143	4.994181071	5.331217143	5.297401429	5.162045714	5.342559286	5.105398571	5.127715	5.1011	5.513365	5.417943571	5.2682375	5.293552321	5.273352143	5.36244	5.235288929	5.277599643	5.11605	5.276061429
ARCN1	10.08826429	9.926060357	10.17313214	9.980850714	10.02518714	10.05436071	10.22777857	9.956611429	9.902746786	9.981851429	10.34010357	10.05511071	9.876858929	10.13203571	10.03120179	9.863236071	10.15078214	10.31961071	10.21183929	10.11293214	10.21484643	10.56828929	10.36656071	10.36656071	9.804272857	10.18664286	10.21668571	10.16083571
AREG	7.080150714	7.645249643	9.301867857	5.942381071	6.186060714	6.698756429	6.23933	6.923583929	6.245723571	6.082253571	5.703896071	5.839661429	7.672540714	9.427017857	7.902261429	7.809137143	8.319703929	7.910033571	7.480395357	7.465696786	8.748435357	8.7548325	9.445833214	8.379261429	8.333636429	7.539538214	7.298664643	8.3173925
AREL1	8.592867143	8.617157857	8.594812857	8.538075714	8.595886786	8.545368571	8.510003214	8.403210714	8.551937143	8.499273929	8.341792143	8.464891071	8.319430714	8.201035714	8.263109643	8.288858571	8.371114286	8.430820714	8.480221786	8.758327857	8.263920536	8.210138214	8.490345357	8.225130357	8.541887143	8.315712143	8.387838929	8.303067857
ARF1	6.62715625	6.501151786	6.364662143	6.201232321	6.294816607	6.302110536	6.329919107	6.558378571	6.264880179	6.138946964	6.3041775	6.546708214	6.144526964	6.874282143	6.84036375	6.617920893	6.305402857	6.320016071	6.172980893	6.62648375	6.588060357	6.430078393	6.246045357	6.428050536	5.986176964	6.549425	6.76862	6.507933393
ARF3	9.0398425	8.932138571	8.523681429	8.888610357	8.689010357	8.604004643	8.2234925	8.7439375	8.641807143	8.557037857	8.320468214	8.677943214	8.546261786	8.656681786	8.435054286	8.763975357	8.100738214	7.961816429	7.928602857	8.456601071	8.932619643	8.576775	8.618495357	8.730353929	8.798142143	8.578631071	8.225987143	8.603266071
ARF4	9.771636071	9.7625075	10.30926429	9.642349286	10.03868571	10.14635714	10.38297857	10.04244536	9.848345357	10.03721643	10.556325	9.916900714	9.640773214	9.845512857	10.22214286	9.683151429	9.989839286	10.08970714	10.07089821	9.648793214	9.776434643	10.43044286	10.30926429	10.25832143	9.453372143	10.07576071	10.11072857	10.13061786
ARF5	7.515935	7.063681429	7.195087143	7.238426071	7.262696071	7.360682679	7.301565357	7.017605357	7.479719643	7.102718571	6.952328929	7.068801429	7.055302857	7.337770714	7.709088929	7.521527857	7.381523214	7.158992143	7.101514643	7.325177857	7.154818929	6.927381429	7.202769643	7.423909286	7.434553393	7.529694286	7.244160357	7.303524286
ARF6	10.39001786	10.37893214	10.45790357	10.38871786	10.79377857	10.65469643	10.73305714	10.71261786	10.80792143	10.74759286	11.03307857	10.65741071	10.29786429	10.46595357	10.09110714	10.25468214	10.22339286	10.40717143	10.27569643	10.60153571	10.47150714	10.51632857	10.64028929	10.61859643	10.44991429	10.45635357	10.23941071	10.47150714
ARFGAP1	4.930115357	4.282906429	4.574401071	4.303073214	4.546589286	3.717505357	4.209751071	4.5708	5.147959286	3.841749643	3.424828214	4.260849643	4.705018929	3.689311429	4.336320714	4.789774286	5.109120357	4.710215714	3.748754643	4.709376071	3.722086786	4.094620357	4.8833675	4.443660357	4.189349821	4.377495714	5.0365075	4.100556071
ARFGAP2	7.314475357	7.443205714	7.267868571	7.234425714	7.128636071	7.151997143	7.325177857	7.113859643	7.214177857	7.305020714	7.2146	7.232292143	7.2158975	7.12912	7.255613214	7.306723214	7.191893214	6.841535357	7.231247857	7.025395	7.03744	6.922430714	6.888523929	7.221652143	7.215493929	7.021600714	7.003205357	7.141931429
ARFGAP3	7.773046786	8.007801429	8.576775	7.800676071	7.810140357	7.832827143	8.361444286	7.559252143	7.781674643	7.822593929	8.383562143	7.836266786	8.07837	8.523088571	9.0143625	8.488108571	8.632581786	9.291836786	8.917799286	7.870433571	8.361151786	9.1450975	9.178344286	8.676396071	7.596394464	8.973320357	9.230481786	8.666878214
ARFGEF1	9.529051429	9.459368571	9.46679	9.524668571	9.606206786	9.760572143	9.544631786	9.647645714	9.587239286	9.575813571	9.587239286	9.628102857	9.396924286	9.328781786	9.013008929	9.271128929	9.492685714	9.267318929	9.475743929	9.611888929	9.654398571	9.453940714	9.379276786	9.401191071	9.480553571	9.159408571	9.14747	9.274663929
ARFGEF2	8.787596786	8.854279286	8.713118571	8.715428571	8.845929286	8.8655725	8.894124643	8.761346071	8.862287143	8.852283571	8.811294643	8.9222025	8.753896786	8.789706786	8.626989286	8.735284643	8.750116786	8.587971071	8.803523214	9.001364286	8.833920714	8.660120714	8.791481786	8.741811786	8.894124643	8.784244643	8.740752857	8.797655
ARFGEF3	7.694781429	8.075794643	8.024832857	7.728156071	7.999928929	8.037574643	8.228720714	7.771722857	7.661346786	7.891781429	8.194452857	7.778024643	7.799783929	8.253513929	7.828403036	7.9866125	7.979573571	7.23794	7.575698571	7.930617857	7.61765875	8.062018571	8.081711429	8.484889821	7.979015893	7.920642857	8.351766429	7.90422875
ARFIP1	8.414562143	8.202765357	8.179567857	8.383562143	8.666387857	8.676964643	8.488506071	8.502928214	8.749780714	8.529863929	8.550437143	8.647230357	8.308293929	8.266896786	7.837954643	8.134092143	8.316945357	8.004967143	8.220417143	8.248817143	8.418806071	7.924944643	7.891781429	8.296987143	8.247171786	7.860125357	7.966272143	7.983748929
ARFIP2	7.236091429	7.164628214	7.454063571	7.382168214	7.179621429	7.113295714	7.469686429	7.063761429	7.290901071	7.115	7.076623929	7.216365714	7.485598571	7.576234821	7.395636786	7.541709286	7.576835714	7.436433214	7.470174643	7.244486786	7.174714286	7.424212857	7.454563214	7.614415	7.289311071	7.445559286	7.514625	7.505441429
ARFRP1	7.357805357	7.192515357	7.003205357	7.085961786	7.148070357	7.348313214	7.049928214	7.1378025	7.030069286	7.345232143	6.978127857	7.134625	7.018920357	7.113295714	6.880073214	7.1251275	6.928407143	7.00717	6.654101429	7.214177857	7.236813571	6.774640714	6.967433929	7.145909286	7.133287857	6.920658571	6.884214286	6.82522
ARG1	4.501274643	4.683103214	4.73214	4.327129286	4.313333929	4.948830536	4.537871429	4.426531786	4.720335714	4.427553214	4.420684286	4.712289821	4.143133571	4.188916786	5.090105	4.439836071	4.300817143	5.109628571	5.157488214	4.200626429	4.355170714	5.268788571	4.789352857	4.641547857	5.189429643	4.408626071	5.1837925	4.673951071
ARG2	6.312295357	5.310373929	5.710794643	5.855248571	5.739834286	5.821518214	5.613515536	6.851980357	6.349485714	5.471469286	5.361645714	5.621509286	7.675440357	6.760767857	5.809041071	6.666481071	5.599344286	5.621996786	5.725060357	5.770501071	8.359544464	6.556686429	6.969741429	7.398649643	5.715489643	6.05005	5.712963214	6.209321429
ARGLU1	8.191620714	8.409133571	8.35593	8.200685357	8.619738214	8.666878214	8.585243571	8.693582857	8.498944643	8.343437857	8.496951429	8.319147143	8.241001429	7.801547143	7.858824286	8.438362143	8.299288571	8.36632875	8.519115	7.847028214	8.108859286	7.66503	7.4842875	7.743190714	7.996914821	7.8305525	8.047545357	8.028759643
ARHGAP1	9.024945714	9.124118571	9.113035357	9.100619643	8.889090357	8.834762143	9.048320714	8.690708214	8.693582857	8.80473	8.946298571	8.891379643	9.222953571	9.184281071	9.506822857	9.25396	9.168655714	8.887611429	9.007241071	9.044928571	8.778525	9.269531071	9.073208214	9.287783571	9.097503214	9.408373929	9.289336071	9.435539286
ARHGAP10	4.915157679	5.103902143	5.396078214	5.136125714	5.258881071	5.079973214	5.195322143	4.603429643	4.960896429	4.647769464	5.407569286	4.814926429	5.675021071	5.697569643	5.755205357	6.103851429	5.8158125	6.491329643	6.597243929	5.451112143	5.421499643	5.617652143	5.588394286	5.96566	5.154941786	5.907923929	5.886710714	5.584228929
ARHGAP11A	6.906922143	6.304354286	6.26596	6.631917143	6.5784425	6.577746786	5.458269286	7.045638214	6.930199643	7.460203214	7.584467857	7.305020714	7.542580714	7.1961875	6.596689643	6.714095714	7.477641429	7.056079643	7.233261429	7.13694	7.384924464	7.412416429	7.740120714	7.721878571	7.373547143	7.852051786	7.044681786	7.784801429
ARHGAP11B	5.222499643	5.726134286	5.549184286	5.836543214	5.517226964	5.202871429	5.130238571	5.788766071	5.376857321	6.41309	5.9111725	5.668506071	5.853554286	5.447955357	5.279796786	6.386355893	5.195278393	5.8383375	5.3922975	4.976643929	5.293711786	5.551458929	5.738284643	6.178205714	5.540749643	5.930803571	5.657995714	6.048451429
ARHGAP12	8.308293929	8.386828929	8.350650357	8.381378929	8.535618214	8.800953571	8.688165357	8.64002	8.405502143	8.716101786	8.651219643	8.50869	8.267845	8.045273571	7.7084925	8.016146071	8.591878571	8.206668571	8.69186375	8.642278929	8.691125714	8.272646071	8.029977857	8.388607857	8.335969286	8.096596429	8.067631071	8.02124
ARHGAP15	5.643751786	5.130058929	6.307740357	5.642958214	5.578874286	5.169762143	5.507697857	5.235868929	4.987174286	5.3607075	5.387896429	5.4422325	5.684685	5.409947143	6.306970357	6.142092857	5.314217679	6.897633571	6.362461786	5.436893214	5.840374643	6.316727679	6.470330357	5.369478929	5.037723929	6.290408929	6.220701071	6.2127825
ARHGAP17	8.717041786	8.975398214	8.499941071	8.894124643	8.6377575	8.618946429	8.359748929	8.462194286	8.708050714	8.7548325	8.201610714	8.792273929	8.5579575	8.735284643	8.35934	8.8076925	8.6333475	8.574925	8.558839643	8.855524286	8.556094643	8.579531071	8.520995	8.632001071	8.7782125	8.586300714	8.312592857	8.717041786
ARHGAP18	8.187721071	8.3186775	7.92607	8.393471786	8.066028571	8.055232143	7.960027857	7.974555	8.353474286	8.274320714	7.862591786	8.264096786	7.697135714	8.011359643	7.778024643	7.600288214	7.868747857	7.861448214	7.830325714	7.714369643	8.317116071	7.953461071	7.779337857	8.005633571	8.417260357	7.967206786	7.945941786	7.911391071
ARHGAP20	6.486710714	5.918680357	6.015022857	6.078974643	5.452413214	5.58868375	5.126693571	5.857533214	5.902643214	5.499999286	5.915064286	5.610148571	5.675237143	5.891211429	5.378234643	5.915064286	5.397581786	5.710910714	5.821518214	5.161898571	6.888831071	6.45484375	6.068663571	6.174661071	5.887040357	6.052156429	6.0039825	6.101515357
ARHGAP21	8.153253214	8.1597275	7.923135357	8.109810357	7.951117857	8.084665357	7.947043571	8.008286071	8.111336786	8.029716071	7.9462325	8.082384286	8.047371071	7.832487143	7.489067143	7.613283214	7.611493929	7.670018571	7.877977143	7.955097143	8.156660357	7.652466429	7.733963571	7.935093571	8.0195775	7.820563929	7.583959643	7.856445357
ARHGAP23	5.822434643	5.923307143	6.034308929	6.096779286	5.880815	5.575431071	6.119341071	5.892066786	5.821959643	6.028208571	5.961390357	6.063719286	6.259968929	6.324435357	6.673304107	6.187663929	6.144350357	6.253525714	6.341659286	5.746669286	6.148436786	6.4565325	6.553616071	6.42213	6.437883571	6.317283214	6.235230357	6.374175357
ARHGAP24	6.170366429	5.800944821	6.25016	5.771089286	6.1048075	5.299968214	5.230971429	5.994478214	5.717335714	6.0491425	5.610666071	5.537000536	6.229181429	6.123657143	5.950834643	6.821893571	5.841371071	6.516213571	6.215164643	5.4724575	6.177147679	5.9802825	6.054745	6.089399643	5.509293929	5.517538571	5.730063929	6.269844643
ARHGAP25	5.505667143	5.535976786	6.007848214	5.593600357	5.757981071	5.048519643	5.043057143	5.240495	5.236750714	4.989319286	4.917886071	4.87132375	6.104367857	5.913085714	6.649616429	6.108230357	5.330913929	6.538612857	5.998851786	4.9717975	5.3817975	6.576629286	6.439088929	5.377757857	5.370995714	6.459541786	6.172921429	6.3010325
ARHGAP26	7.596056429	7.591388214	7.369735536	7.500879286	7.532470714	7.625371071	7.2346175	7.536738214	7.596278571	7.467109286	7.326577143	7.284420357	7.796319286	7.4461325	7.231247857	7.500451786	7.720201786	7.714597143	7.877689286	7.816614643	7.496739643	7.414892143	7.382729643	7.365036429	7.645651786	7.351060714	7.665290714	7.521527857
ARHGAP27	7.349843929	7.504923571	7.359277143	7.378020714	7.201533929	7.133177143	7.1591625	7.097657857	7.108967143	7.031077143	6.5978075	7.033339464	7.406866429	7.4290575	7.035005714	7.304265	6.659753571	6.684485357	6.393808929	7.107222143	7.114229643	6.359155357	6.710111786	7.123080714	7.333424643	7.052255357	6.567973571	7.207917857
ARHGAP28	6.027076071	5.463924643	5.723597857	5.591970357	5.721583929	6.089569643	6.193029286	5.848687857	5.722131786	5.758063571	5.595434286	5.865326786	5.5583425	5.826724286	6.497953571	5.808183214	5.356405714	6.201063214	6.044012143	5.900378214	6.276876786	6.630000714	6.622391429	6.925230357	5.502955357	5.599494286	5.506024643	5.744398929
ARHGAP29	4.236535714	4.365951786	5.341264286	4.6255575	4.962911429	4.631626786	5.133623929	4.531134643	4.364332679	4.5723475	5.068447857	4.40437	4.965701071	4.981561071	5.268551786	5.008326429	5.132368214	6.049039643	6.334571429	4.862494643	5.784044643	6.02682	6.067207143	5.308749286	5.324448214	5.199240357	5.390604286	5.784733929
ARHGAP30	6.35685	6.6417525	6.625076071	6.455021429	6.599622857	6.138325	6.511510714	6.408774643	5.83461	5.947759286	5.881017143	6.117065714	6.169848929	6.794476071	7.329901071	7.023476429	6.436759286	7.033266071	6.440919643	5.844555	6.149058571	6.915710357	6.682384286	6.163729643	6.328957857	7.295494286	7.281187143	7.0843275
ARHGAP31	6.974835357	6.818818214	7.013791786	6.892226786	6.729880714	6.445763214	6.911403929	6.309460357	6.685458571	6.642048571	6.827500357	6.5532875	6.923756429	7.370091429	7.160787857	7.065333929	7.137557143	7.370942857	7.085961786	6.819402857	6.813946786	7.581952143	7.347262857	7.548988929	6.902087321	7.438566071	7.441758929	7.325374286
ARHGAP32	8.855524286	9.180880357	8.867454643	8.916639643	8.843178214	8.930630357	8.897056786	8.7562725	8.755773929	8.8198825	8.668224286	8.765737143	8.324842143	8.682404286	8.335969286	8.294862143	8.575361429	7.975678929	8.126285357	8.436986429	8.486758571	8.042202857	8.329238214	8.565267143	8.873218214	8.503331429	8.4137225	8.547643929
ARHGAP33	5.830558214	6.1048075	5.954772143	6.160942857	6.152119286	6.188376607	5.952573214	6.151355	5.969788929	6.157368929	6.134531071	6.004895	6.297051429	5.990781786	6.108477143	5.888364643	6.167081071	6.104468214	5.576520714	6.161171071	5.557999643	5.980492857	5.7606825	5.981395357	5.885551071	5.981545357	5.833993929	6.210213929
ARHGAP35	8.761346071	8.733186786	8.518431071	8.744285357	8.4471475	8.439055893	8.258932857	8.203338571	8.370173571	8.462994286	8.157656071	8.632001071	8.348540714	8.363408929	8.040471429	8.202466429	8.090009286	8.121863571	8.064468929	8.609477143	8.468393571	8.092791429	8.220417143	8.401519643	8.447572857	8.046883929	7.755763214	8.011359643
ARHGAP36	4.8238475	4.897482857	4.437996071	4.589608571	4.467395714	4.709951786	4.538295357	4.755663571	4.722724643	4.761664643	4.615006429	4.602469286	4.704438571	4.466798214	4.517702857	4.381047857	4.769257857	4.61997	4.657219286	4.941907857	4.494989286	4.640866429	4.744851071	4.678590357	4.432342143	4.449795714	4.729841071	4.502537857
ARHGAP39	6.382158929	6.314388571	6.127501429	6.382890714	5.947914643	6.163597143	6.192034821	6.341165357	5.681061786	6.222542143	6.274657143	5.905226429	6.648375357	6.434701786	6.220285	6.005727143	6.021762857	6.021762857	5.829395357	6.524975357	6.174255893	6.314544643	6.188128214	6.389228929	6.289200714	5.990023929	6.113956429	6.083741429
ARHGAP4	6.762685714	6.468348571	6.392451071	6.318949643	6.695183214	6.199600357	6.311732143	6.773157857	6.690524286	6.1102675	6.013840357	6.477141786	6.921771071	6.660415	6.816576786	6.9289325	6.225098929	6.52426	6.055361429	6.070475357	6.324340357	6.224840714	6.3311075	6.495091071	6.607259643	6.844591429	6.664731429	6.781758214
ARHGAP42	8.758327857	9.245444643	8.856846071	8.84525	9.108550357	9.214454643	8.689421786	8.799283929	9.017142143	9.120260714	8.504674643	9.126715357	8.128431429	8.117956786	7.944819643	7.772445357	8.562751071	7.966100179	8.48973	8.33475	8.504280714	8.415265714	8.543218929	8.955133214	8.693130714	8.352465	7.475626429	8.275428214
ARHGAP44	8.293893214	8.587971071	8.287732143	8.614549643	8.112777857	8.220417143	8.54924	7.917031786	8.481781429	8.271094464	8.244059286	8.432910714	7.410028214	7.490597857	7.074226071	7.5140325	7.232073214	6.25102625	7.321095714	8.450353214	8.021607857	6.921093214	7.163290357	7.781674643	8.708954286	7.384429286	6.967074286	7.207312143
ARHGAP45	7.296499286	7.557869286	7.884146071	7.443473929	7.885228571	7.275007857	7.349201429	7.343078214	7.256519286	7.316465	6.8671775	7.384429286	7.422609286	7.513120357	7.93125	7.851318214	7.327221429	7.701458214	7.2748125	7.289446786	6.797023214	7.129334286	7.134473571	7.142365714	7.241307143	7.708775714	7.836000714	7.7345
ARHGAP5	7.892444286	7.769735	7.573129643	7.9506075	8.104465	8.264408214	8.140569643	8.305175	8.096596429	8.1529775	8.171116429	8.1977425	7.735511786	7.724563214	7.057430357	7.4461325	7.812472857	7.582956786	7.874978929	7.807696429	8.124786607	7.665290714	7.826559286	7.914070357	7.764880714	7.423648214	7.116539643	7.610741786
ARHGAP5-AS1	6.226943214	5.956401071	5.949150714	5.9274725	6.056850714	6.257226071	5.857048929	5.813976429	5.941076429	6.455437143	6.140260357	5.955596071	5.991286429	5.960916071	5.720130357	5.859651786	6.095018929	5.564078929	5.932402857	6.113641786	6.142251071	5.855453214	6.140924643	5.96483	6.221683571	5.775057857	5.641435	5.7762875
ARHGAP6	6.274733214	6.238923929	6.200455357	6.141843929	5.756001607	5.759275	6.275345714	5.360085357	6.03306	5.699098214	6.329848571	5.781796071	6.492006786	6.473661429	6.6888125	6.519453571	6.113258214	6.478763571	6.394374286	6.267641429	6.279103929	6.601464643	6.264106071	6.516896071	6.302636786	6.450707857	6.422906786	6.5292175
ARHGAP9	5.843179643	5.96924	5.902351071	5.909518929	5.902444643	5.800335714	5.805327857	5.543645357	5.5048675	5.397182143	5.783492143	5.514806429	5.797296786	5.859515357	6.336148929	6.119656786	6.056974643	5.93726	5.633582857	5.639286786	5.498671429	5.984431429	5.923163214	5.612760714	5.564636429	6.309632143	6.133905714	6.025877143
ARHGDIA	9.315123214	8.938007143	8.997649286	9.051933214	8.941149286	8.631221429	8.901189286	8.875692143	8.939623929	8.571901786	8.550889286	8.706609286	9.101953214	9.131587857	9.4107025	8.917799286	8.990226786	8.808689286	8.820848929	9.253423214	8.936030714	9.30871	9.289336071	9.316694643	9.130849643	9.527869643	9.103998571	9.500912143
ARHGDIB	5.4140425	5.482775714	5.837310714	5.689596071	5.875773393	5.35436375	5.312920357	5.51788	4.729694286	5.027079643	5.209783571	5.587904286	5.696654643	6.029360357	6.397823214	6.184598929	5.833716786	6.526465357	6.033269643	5.245872857	5.513828214	6.3671775	6.431726786	5.88153	5.736922143	6.578271071	6.411107143	6.708986071
ARHGDIG	5.854757143	6.086186786	5.609706786	5.646249286	5.968826071	5.853030357	5.991368214	6.230922143	6.117287143	5.840452857	5.73473625	5.9146175	6.114334286	5.5082475	5.821616429	5.7077275	5.698677857	5.428668214	5.360452857	6.045369643	5.212842143	5.845716786	5.559315357	5.842380357	5.447116786	5.571531786	5.853730714	5.487038214
ARHGEF1	4.073838929	4.544150714	4.229908929	4.160151071	4.485825	4.254815714	4.472388571	4.300331429	4.274214643	3.982764643	4.511086071	3.978368571	3.502983571	4.763958571	4.331888214	4.197055	4.083829286	3.745501786	3.962360714	4.315633571	4.357615357	4.439370714	4.194321071	4.020007857	4.5207925	4.335654286	3.378144286	4.266270357
ARHGEF10	5.823242857	6.31027	6.418130357	6.073042143	5.769492143	5.2908125	5.777172143	5.666593571	5.117275357	5.458008929	5.671426071	5.748320357	6.503868929	6.386668214	6.371501429	6.3850575	5.904403571	6.330155	6.23933	5.792616071	6.246692143	6.8124575	6.485915714	6.608831607	6.0776175	6.279948571	6.317016786	6.560967857
ARHGEF10L	7.2146	7.334888571	7.2540125	7.404177857	6.938625714	6.985229286	7.324482857	7.04585	7.15842875	6.836871786	6.648646429	6.976412143	6.864655714	7.151074643	6.831039286	6.9998325	6.903339286	6.333381071	6.593709643	6.633925357	6.600377857	6.554814286	6.490300357	6.672160357	7.287576429	6.848189643	6.748801786	6.675363929
ARHGEF11	5.351897857	4.814254643	5.104366786	4.974650714	4.272408571	4.371793214	4.194159643	4.253060714	4.643098929	4.394559643	4.562883929	4.758578929	5.063495	4.713670714	4.723984286	4.805258214	4.818964286	4.917886071	4.102655179	4.056468571	4.60388	3.665742857	4.337520357	4.6698025	4.650136786	4.164208929	4.443246071	4.549281429
ARHGEF12	9.809058929	10.07154643	9.851634643	9.819153571	9.8601	10.07755714	9.948056071	9.855537857	10.02649821	9.989839286	9.822769643	10.00307464	9.669989286	9.539403571	9.556384643	9.738185357	9.871112143	9.816595	9.938326071	9.615890714	9.909259643	9.812946429	9.822769643	9.867216071	9.942010714	9.4059175	9.6415375	9.538608571
ARHGEF15	5.587685714	5.649968571	5.661949643	5.711122143	5.814523571	5.751300357	5.963532857	5.780165714	5.834283929	5.733439286	5.656850714	5.515318929	6.016906964	5.723391429	6.09983	5.638088929	5.694216429	5.518658929	5.398840357	5.631917857	5.3888825	5.754390714	6.063393571	5.810114643	5.7604025	5.773273571	5.959566071	5.898265714
ARHGEF16	6.460140714	6.656987857	6.320568929	6.649994643	6.534916786	6.377947143	6.177219643	6.400412143	6.559713571	6.25595	5.829521786	6.3074325	6.691536071	6.524508571	6.152636071	6.535455357	6.534363929	5.815935714	6.099939643	6.348488929	6.303474643	6.234165	6.190340357	6.327644643	6.672418571	6.203965	6.1119275	6.414933929
ARHGEF17	5.641209286	5.911069643	6.041173393	5.772702143	5.803323393	5.264324286	6.116974643	5.385076071	5.15428	5.463681071	5.59003	5.485318571	5.746046964	6.004083929	6.218756071	5.949403214	5.892560714	5.7767675	5.88363	5.527956786	5.875505	5.974233571	5.919175	5.940711786	5.627883571	5.873901429	5.869715	6.130265357
ARHGEF19	5.887040357	5.826154286	5.864613571	5.83265	6.111205714	6.083512857	6.097522143	6.025983214	6.282568571	5.892913214	6.121860357	5.727113929	5.929098214	5.800944821	6.095702857	5.902773571	5.747751786	5.876101786	5.775471786	5.947151964	5.412691786	5.870934286	5.805930714	5.799874643	5.98203125	6.070352857	5.704415357	5.962652857
ARHGEF2	7.2795	7.401051071	7.607543214	7.491746429	7.643847857	7.338303929	7.480897143	7.4554125	7.375525	7.423211429	7.050313929	7.309806786	7.120263571	7.355241429	7.515482143	7.379927143	7.246389286	7.313487857	6.792478929	6.83190375	7.327055	7.224543929	7.352561429	7.210139643	7.1563	7.112063929	7.048101071	7.309265357
ARHGEF25	5.7878575	5.37262	6.136349821	5.532600357	5.798562857	5.33596125	5.394460714	5.126439286	5.332289643	5.283255	6.088293214	5.411974286	5.757595714	5.960458929	6.244833571	6.284668929	5.991286429	6.0421025	6.208586429	6.007279286	5.749776071	6.365829286	6.4572225	6.190860714	5.745738214	6.116372857	6.247343929	6.138575
ARHGEF26	6.300616786	6.500798929	6.497572143	6.29296	5.792616071	5.81598125	6.146396429	5.434432857	5.575858571	6.14259	6.203692143	6.099939643	6.917201429	6.724860893	5.935131429	6.454615714	6.155478214	6.415488571	6.670786429	5.835369643	6.333779643	6.236448214	5.983050714	6.567822857	6.338713214	6.230158214	6.253227857	6.441374286
ARHGEF28	6.284668929	6.37918	6.6834575	6.180060714	6.752386071	6.824511429	6.796275714	6.581546429	6.276876786	6.529442857	6.823183571	6.4429225	6.058063214	6.001234286	6.054936429	5.957613929	6.420227143	5.775815357	6.299989286	6.1278375	6.701269643	6.143963214	6.245809286	6.500975	6.279235	5.860451786	6.350103571	5.718324643
ARHGEF3	5.726823929	6.039957143	6.549340357	5.853554286	5.7585525	5.733491786	6.195522143	5.379138571	5.2274375	5.6007125	6.205658214	5.733164286	6.114869286	6.495387857	6.473816429	6.245723571	5.843179643	6.531251786	6.317016786	5.550927857	5.838083214	6.309249643	6.4308225	6.321882857	5.943688214	6.440351429	6.876280357	6.426344643
ARHGEF37	7.264403571	7.061891786	6.47267	7.029595	6.993682321	6.909879286	6.727437857	7.080150714	7.27347	7.058714643	6.322392143	7.012596786	6.300771071	6.388965	6.132455714	6.418130357	6.387907857	5.996086071	6.319654286	6.641325	7.152578571	6.094171786	6.325565714	7.061193214	7.029431071	6.308523214	6.284578929	6.358594286
ARHGEF38	5.955808214	6.378755	6.710273929	6.300045714	6.560725179	6.903339286	7.2127325	6.632355357	6.000403929	6.454615714	6.699324643	6.312933214	5.618695714	6.380971429	5.954606429	6.08878	6.539987143	6.227218214	6.673358214	6.073257143	6.226109286	6.320173571	6.316825536	6.752386071	6.039406071	5.843062857	6.277558214	5.957736429
ARHGEF39	6.206885	6.076463571	5.923485357	6.3706175	6.252608214	6.1186875	6.205138214	6.525277857	6.518610714	6.521578214	6.523978929	6.455437143	6.789493929	6.390562857	6.265502857	6.415844643	6.461609643	6.083233393	5.973217143	6.468173929	6.410371429	6.45484375	6.404503929	6.803990357	6.068287857	6.520166071	6.013309643	6.3843975
ARHGEF4	4.919888214	4.691435	4.720433571	5.0355125	4.964208929	4.808850714	4.662399286	4.850572857	4.887133214	4.812318571	4.592812857	4.776916071	4.473757143	4.651084643	4.894561071	4.543060357	4.634918214	4.588026429	4.680988214	4.823171429	4.826718393	4.854351786	4.6988475	4.494515357	4.8062575	4.585811786	4.888638929	5.140455714
ARHGEF40	5.941787857	5.88793	5.671126071	5.906545714	5.496710714	6.098437857	6.166863571	5.855644286	5.826468929	6.071365714	6.214023214	5.943307857	5.890883393	5.807726071	5.968102857	5.686098214	5.4999225	5.576074286	5.779154643	6.105379643	5.517731786	5.569148929	5.63774	5.923776071	5.875821071	5.843179643	5.495080357	5.680844643
ARHGEF6	7.300047857	6.829695714	7.521818214	7.286652143	7.076623929	6.589804643	7.204156071	6.606318929	6.690151786	6.685037679	7.070612143	6.910896071	6.9998325	7.207917857	7.707491071	7.756010714	7.1445575	8.229915357	8.289273571	6.898414643	7.306931071	7.858658571	7.561341607	7.212605	6.997135357	8.04594	8.326783571	8.023571429
ARHGEF7	7.254218571	7.405175357	7.204050357	7.205175	7.494536071	7.3785275	7.300704286	7.590860357	7.341531786	7.22912	7.225188214	7.277646429	7.121721071	7.078455714	7.163585357	7.102718571	7.36271	7.2132775	7.3376725	7.3628875	7.247431071	7.17787	7.220128571	7.269563929	7.232986429	6.962027143	7.107791071	7.0467375
ARHGEF9	7.575449286	7.519890714	7.569011071	7.430974286	7.474285	7.414892143	7.548744643	7.466911786	7.415876786	7.635961429	8.132980714	7.530617857	7.554792857	7.454800357	7.079730714	7.428036071	7.360565	7.053770714	7.104807857	7.344012857	7.491288214	7.198647143	7.361922143	7.315631429	7.587560714	7.251210714	7.369421786	7.38825
ARID1A	7.408911786	7.792777857	7.850388571	7.720781786	7.546666786	7.353211429	7.423211429	7.459329643	7.324269286	7.456005	7.330261071	7.451568571	7.6533775	7.933562857	7.833337143	7.794401071	7.539654107	7.549765	7.203148929	7.316102143	7.348631071	7.527119286	7.477248214	7.539071786	7.656680714	7.911391071	7.707197857	7.73744
ARID1B	8.021607857	8.306996786	8.376194643	8.146293571	8.189564286	8.095409286	8.061056071	8.085217143	8.039633214	8.046192857	8.020301786	7.975678929	8.144679286	8.35934	8.340806429	8.307611786	8.069780357	8.170351429	7.866494643	8.067011071	8.006521429	8.204713929	8.072585714	8.0290575	8.309983929	8.291568214	8.374833929	8.054981071
ARID2	8.836680357	9.134095357	9.079026429	9.058105714	9.318211429	9.220419643	9.178344286	9.373791071	9.144442143	9.348583571	9.330792857	9.291836786	8.676396071	8.754283571	8.827750357	8.769774643	8.897587143	9.203862857	9.1450975	8.800953571	9.055005714	9.03403	9.049099286	8.9579125	8.9340275	8.824180714	8.96756	8.827401786
ARID3A	7.091433214	7.042907857	7.2795	7.086540357	7.178683929	7.023562321	6.980965	7.148070357	7.387253571	6.846224286	6.739345357	7.139973571	7.287576429	7.241023214	7.758101429	6.936082143	7.20216	7.787732857	7.133287857	7.454063571	7.239938929	7.255189286	7.842550357	7.287772857	7.016606429	7.414751071	7.207917857	6.970755
ARID4A	6.494691071	6.655788929	7.032880714	6.793435357	7.109188929	7.228188571	6.833492857	7.184004286	6.785418929	7.052026786	7.043603571	6.893009821	6.40106	6.663283571	6.535455357	6.7240525	6.763066429	7.188710357	7.368131786	6.727219643	6.805802857	6.649434643	6.725764286	6.640997143	6.668675714	6.477141786	6.539170357	6.380131071
ARID4B	3.12272375	3.869325	3.492109286	3.733520357	3.534662857	3.559940357	3.207038571	2.779248929	3.611775	3.598622857	3.075929643	3.4791825	3.117874643	3.0908125	2.996775714	2.770089286	3.094048929	3.121388214	3.120212857	3.596993929	3.701228214	3.227649286	3.319838571	3.826466071	2.819582143	3.1786275	3.3532075	3.339551429
ARID5A	6.487608571	6.468733929	6.8090775	6.397529643	6.284510536	6.149217143	6.382158929	6.2390775	6.159476429	6.271006786	6.278526429	6.167030714	6.825908214	7.138596071	7.333265714	6.921890357	6.762524643	7.14924875	6.562335357	6.513250179	6.4939975	7.243233571	7.473114643	6.775358929	6.602535357	7.321308571	7.2540125	7.235671786
ARID5B	7.3371025	7.534803571	7.727486786	7.483693571	7.485197857	7.650526786	7.815702857	7.254672857	7.122697143	7.655485714	7.949733214	7.527701429	7.408911786	7.683208929	7.936882857	7.830325714	7.9010525	8.668611429	8.379261429	7.804200357	7.851803929	8.912233214	8.566014643	7.779797143	7.6486025	7.738345357	8.531091786	7.910279286
ARIH1	3.114738929	3.176571071	3.283608571	3.319103571	3.073165357	3.1522825	3.726454643	3.035648571	3.351849286	3.187610357	3.276911786	3.230653929	3.565960714	3.505481429	3.097873929	2.684039643	3.575158214	3.586863214	2.939726071	3.043780714	2.676347857	3.918821071	3.821479643	2.783948571	2.838209286	3.392328929	2.871658571	3.02104375
ARIH2	7.790246429	7.878448929	7.9762075	7.867750357	7.657122857	7.954778571	7.739909643	7.850656786	7.966272143	7.581511071	7.565109643	7.663226071	7.664418571	7.752855714	7.7702025	7.849245714	7.842550357	8.090954643	7.940502857	7.743190714	7.936882857	8.038171786	7.906598214	7.80508	7.701458214	7.813441071	7.842787857	7.682468929
ARIH2OS	5.361467143	5.541803571	5.454821786	5.589919286	4.802685	5.358514286	5.559544286	5.120027857	5.158816071	5.246483929	5.398536071	5.385850357	5.188448214	5.312116786	5.196741071	5.011201071	4.619444286	5.149249643	5.437756071	5.2965375	5.408958571	4.879076071	5.196171429	5.330675357	5.4613925	5.45350125	5.599677143	5.248109643
ARL1	6.90569	6.7906425	6.946981786	6.692901786	6.669381071	6.7306225	6.914673929	7.018239286	6.584568214	6.683303571	7.194645714	6.579314464	6.853956071	6.848022857	6.862684643	6.921437143	6.887936071	7.017803214	7.053388929	6.792478929	7.133491071	6.970294286	7.039036964	6.9815925	6.6739975	6.846465714	6.943998214	6.8174925
ARL10	4.720806071	4.84627	4.993528571	4.690491786	4.506564286	4.833629286	4.248839107	4.451945357	4.475788571	4.8882425	4.662343214	4.848711071	4.336397857	4.705018929	4.791913214	4.744127857	4.144047143	4.689919464	4.296291071	5.044921071	4.578723214	4.944740714	4.778139286	4.840192143	4.689876429	4.796515357	4.700771429	4.788723571
ARL11	4.073375357	4.376348929	4.558388214	4.313333929	4.414455357	4.310147143	4.060664107	4.092419286	3.946480714	4.271052143	4.372241786	4.283966429	4.436615357	3.968786786	4.526925714	4.286845	4.046768214	4.151962143	3.6908825	3.529765	4.399003036	5.294372143	5.140062857	5.037543571	3.887426071	4.675444286	4.556595714	5.059354286
ARL13B	5.611418929	5.681319643	5.808416071	5.702783214	5.528316071	5.473646786	5.785181429	5.03784	5.319294286	5.502313929	6.179897321	5.681604643	5.776649286	5.897291786	6.055993929	5.565968571	5.988120714	6.073679643	6.249872857	5.608801429	5.840374643	6.591350357	6.342221429	5.842126786	5.484455714	5.84294	5.736922143	5.963886429
ARL14	8.06726625	8.441700357	8.315712143	7.848159286	7.428587857	7.633401429	7.119487857	7.587392143	7.562174643	7.843497143	6.671121429	7.531227143	7.494821786	7.877689286	6.495866071	7.285691429	7.8577275	6.735139286	6.9477775	7.689682143	8.361444286	7.905016429	7.963183929	8.466853929	8.086570357	7.2409125	6.176185714	7.6807875
ARL14EP	6.906723929	6.548971429	7.050491429	6.8705175	6.990995714	6.963711071	7.17787	6.920183571	6.775798214	6.905215357	7.023648214	7.009672143	6.978127857	6.742876429	7.2173725	7.149826429	6.987956071	7.217597143	7.107791071	6.742203571	6.764521071	6.876883929	6.788024643	6.6690975	6.854436786	7.029960357	7.020309643	6.888831071
ARL15	7.081825357	6.9883425	6.689325714	7.045458929	6.998822143	7.082875	6.707013929	7.052459286	7.335551071	7.423909286	6.8335775	7.416337143	6.489430357	6.434352143	6.795779286	6.747169643	6.956318571	6.982380357	7.131055357	7.173376786	7.503813214	7.098765357	6.9739425	7.347262857	7.066297143	6.680756429	6.839703929	6.669582857
ARL17B	7.988308929	8.515723571	8.366122143	8.204537143	6.935932857	7.079348571	6.877928929	6.986368929	8.330909286	8.411626071	8.348540714	8.180320714	7.124715357	7.005945357	7.057683214	7.335551071	7.202769643	7.9538075	7.55328	7.225986071	7.336039286	7.311688571	7.323670714	7.183493571	7.160191429	7.520978214	7.642926071	7.3238725
ARL2BP	9.049616786	8.960618929	9.403961429	8.984	8.970795	8.906254643	9.263782143	8.795223214	8.857207857	8.983402143	9.428463571	8.793490357	8.919337143	9.00398	9.486653571	9.119502857	9.328781786	9.497560357	9.531191429	9.542839286	9.265289286	9.496585714	9.509785	9.4937275	9.122835357	9.429114643	9.386955714	9.434760357
ARL3	7.106390357	6.706321071	7.000866429	7.083327857	6.58596	6.532189643	7.061891786	6.203160714	6.145942143	6.582346429	7.234425714	6.885007143	7.6031	7.020512857	7.652636786	7.68945	7.761956429	7.625865357	7.73202	7.400553571	7.877421429	8.008074643	7.7127975	7.421997143	7.069006071	7.169660357	7.199233393	7.315631429
ARL4C	6.212611786	6.127178571	6.541295357	5.8931875	5.775057857	5.948559286	6.028415714	5.864263214	5.894330357	5.981776429	5.93087	5.820281071	6.5106225	6.916571786	7.446568214	6.813826429	6.2835975	7.294089286	6.448169286	6.872118571	6.194169286	7.203805714	6.826032143	6.768227143	6.380971429	6.8008925	6.659753571	6.841535357
ARL4D	5.692619286	5.715489643	5.613265	5.578417143	4.983979643	5.217136071	5.596341429	5.240757143	5.424976071	5.431830357	6.115807857	5.460545	5.436893214	5.384460357	5.469566429	5.186605714	5.425089286	5.780165714	5.6179725	5.389345	5.880495714	5.717653929	5.864723214	5.574471429	5.88363	5.681521786	5.612878929	5.620495357
ARL5A	7.077798929	6.870003929	6.988539286	7.282186071	7.522299286	7.689902857	7.451237143	7.880442857	7.73744	7.538836071	7.626065	7.564826429	6.886135	6.781528214	6.875287857	6.957515714	7.35439875	7.508365357	7.5207175	7.01514	7.733808571	7.467293214	7.182323571	7.229624643	6.996409643	7.145514286	7.278443214	7.164050357
ARL5B	10.01233107	10.29418571	10.34488571	10.00045893	10.21668571	10.30926429	9.924230714	10.42033214	10.14376786	10.23941071	10.18945	10.10277143	10.09344643	10.61701429	10.07642143	9.961802143	10.06003214	10.24723571	10.37479643	10.306175	10.13335	10.34651071	10.63332857	10.37287857	10.10202857	10.224725	10.13203571	10.33715714
ARL5C	4.197335714	4.128711071	4.541488929	4.141445714	4.419844643	4.253609107	3.907320179	4.240417857	4.700963571	4.368790714	4.523656786	4.028519286	4.608926429	4.828815536	4.305007143	4.469258929	4.499765	4.592586429	4.0569575	4.774888214	4.428181786	4.846910357	4.332836786	4.425978571	4.24776	4.214931429	4.328277857	4.190840357
ARL6	4.394036071	4.375820357	4.373967143	4.525457857	4.250112143	4.393832143	4.3937525	4.167986786	4.318221429	4.389665714	4.588146071	4.324099286	4.192981071	4.227881786	4.752319286	4.018891429	4.975613929	4.878505	4.87616	4.284463214	4.444218571	5.175565357	4.834539643	4.091313214	4.0285875	4.3608725	4.403194286	4.475736429
ARL6IP1	11.49544643	11.40211071	11.2312	11.50042143	11.26514643	11.19081071	10.99698571	11.16218214	11.41573214	11.42428571	11.60691429	11.45304286	11.64602857	11.37916071	11.0509	11.44236786	11.46556071	11.22809643	11.48797857	11.79628214	11.62615	11.36797143	11.337225	11.51038214	11.62914286	11.30344643	11.31251786	11.209675
ARL6IP4	6.684665357	6.4714575	6.477562857	6.513918929	6.511510714	6.363398929	6.469468929	6.655948929	6.544328214	6.498796429	6.506082143	6.406225714	6.597378214	6.675819643	6.731141429	6.432943929	6.558136429	6.512888214	6.529573571	6.652575714	6.3495675	6.371249643	6.4849925	6.476659286	6.659844286	6.743232857	6.703643214	6.608122143
ARL6IP5	10.55235357	10.10791786	10.08179643	10.46971429	10.71710357	10.85108214	10.51028571	10.67041786	10.995025	10.7691	10.80509643	11.02835357	10.36962143	10.27893929	10.32922857	10.44462857	10.58249643	10.87055357	10.95186786	10.73590357	10.92962857	10.5266375	10.74051071	10.83333929	10.38556786	10.59936429	10.45635357	10.5187
ARL6IP6	7.271992857	7.230809643	7.000286786	7.252917143	7.137464643	7.42239	7.153221786	7.1196925	7.648883929	7.504241786	7.364269643	7.294740357	6.5929225	6.836964286	6.762161429	7.071513571	7.144829286	7.110918929	6.967433929	7.170746786	6.845822143	6.76593	6.760767857	6.74426	7.105356786	6.769247143	6.691887857	6.845822143
ARL8A	8.733871429	8.897587143	9.1450975	8.827750357	8.443590357	8.148622857	8.533435714	8.3537925	8.153627857	8.126285357	8.5430025	8.22564	8.8266025	9.25396	9.224043214	8.970215357	8.7970625	9.1803275	8.816691429	8.781072857	8.7588075	9.167223929	9.31936	8.946872857	8.766721786	9.123658214	9.081816429	8.962458214
ARL8B	7.519006429	7.250025	7.382729643	7.519006429	7.424212857	7.791849643	7.580366429	7.781398214	7.626065	7.765625	7.8467975	7.728898571	7.7127975	7.402755	7.518829643	7.361922143	7.703146786	8.079431429	8.193728571	7.701185	8.036786429	7.831818571	7.872872143	7.9506075	7.533188214	7.486816071	7.486816071	7.531002857
ARL9	3.446114286	3.688630714	3.893941429	3.638108571	3.493386786	3.868468214	3.449346786	3.611246071	3.680869286	3.335747143	3.753857143	3.776936786	2.781171786	3.924275714	4.4480875	3.2730075	3.534886786	3.624373214	4.285747857	3.734530357	2.969221429	3.352888929	3.791750714	3.822468214	3.592260714	3.863985714	3.653888214	3.685620714
ARMC1	6.917081786	6.915013214	6.821430714	6.773895357	6.951453214	7.216681786	7.1229125	7.011768571	7.197709643	7.340516429	7.389557143	7.187403571	6.520258929	6.603345	6.739241786	6.746199286	6.84667	7.23916	7.014155	7.056079643	6.881276071	7.026286786	7.059443571	7.145514286	6.991899643	6.907785	6.712495357	6.739650357
ARMC10	7.401633571	7.366469286	7.583959643	7.463417857	7.256022143	7.6758725	7.524141071	7.427093571	7.512721429	7.409111786	7.907147143	7.317563929	6.986506786	7.199777143	6.898595357	7.167231071	7.227272679	7.165966429	7.694376071	7.334307143	7.4128075	7.033963929	7.296708214	7.152365357	7.240293929	7.265503571	7.224799286	7.337425714
ARMC12	4.270976429	4.192596429	4.489488214	4.745359643	4.570452143	4.653384643	4.449512857	4.719017143	4.769601071	4.808554286	4.952675	4.585211429	5.052188571	5.0731525	4.748383571	4.529568571	4.545444643	4.8959225	4.501750714	4.573082857	4.404453214	5.094641071	4.471067143	4.446185	4.515297857	4.620908571	4.385305	4.88069
ARMC2	5.7487925	5.784965357	5.761396071	5.602353929	5.229405	5.115787143	4.910221429	5.477971964	5.2649025	5.042194643	5.827382857	5.520968929	5.390604286	5.377454643	5.451516786	5.767181429	5.627349643	5.616481964	5.913250714	5.498431786	5.463079643	5.611937321	5.933268214	5.739318929	5.631543214	5.741915	5.527622857	5.789339643
ARMC3	3.234291071	2.614647143	2.803776786	2.914278929	2.990855536	2.759375	2.906376429	2.700503571	2.742624286	2.841429286	2.7673325	2.834009643	2.486529286	3.055596786	2.932656429	3.219226786	2.9535525	2.796068214	3.161867143	3.049447143	2.867662857	3.060123214	3.532287857	3.233149286	2.884080357	3.057205357	3.044572857	2.983880714
ARMC4	3.811134643	4.0196275	3.491057143	3.997733571	3.897034643	3.92602375	3.926857143	3.834458929	3.625647143	3.827181429	3.647885714	3.898190357	3.949146786	3.752676071	4.037581786	3.941463214	4.281618929	3.919750536	4.435513214	3.948315	3.616133929	4.390741071	4.027276071	3.872697857	3.658935	4.001091786	4.024323571	3.975955714
ARMC5	5.965776071	5.935066429	5.917871786	5.894649643	5.478679286	5.553903929	5.476805714	5.383956071	5.609922143	5.460152857	5.5676925	5.512662857	5.902773571	5.8205875	6.125688929	5.748271786	5.636000714	5.371159643	5.394990714	5.874390714	5.309730357	5.167224643	5.644356429	5.583323214	5.880815	5.973344286	5.9813525	5.693891429
ARMC6	7.092776429	7.339635357	6.879215	6.954290893	6.770847143	6.700599464	6.841023214	6.473518571	6.746199286	6.756837143	6.480576429	6.835629286	7.060054286	7.167030357	7.134473571	7.118179286	6.979367857	6.611072857	6.587312143	7.2540125	6.754922857	6.767110357	6.770708929	6.879763571	7.2325775	7.319541429	7.113383571	7.402069643
ARMC7	6.583115714	6.462613571	6.378456786	6.918775357	6.220929286	6.2053825	6.358718929	6.199860714	6.410029107	6.162450357	6.005167857	6.113504286	6.960102857	6.683380536	6.440919643	6.710192857	6.241435714	6.098637857	6.034726429	6.334755357	6.091340357	5.987606071	6.248826429	6.368221429	6.768037857	6.651011071	6.187231786	6.626268571
ARMC8	7.463863214	7.426703214	7.366860714	7.519627857	7.380327857	7.385045357	7.303715	7.341358214	7.4476075	7.469193571	7.6175575	7.447870357	7.172035357	7.206297143	7.288573571	7.338868214	7.731115	7.936116786	7.9538075	7.507195714	7.544008214	7.440292143	7.290901071	7.518627857	7.448785714	7.351695179	7.4524475	7.355241429
ARMC9	5.706621786	5.6475525	6.169336429	5.506327143	5.3574225	5.385645714	5.972311786	5.361743929	5.061232857	5.153583214	6.108230357	5.128343214	5.359688214	5.956083571	6.39210625	5.658533214	5.847316429	6.013571071	5.639893393	5.512831429	5.340219286	6.133415357	6.174159643	5.785565357	5.3733175	5.828359286	5.909843214	5.9678
ARMCX1	5.518658929	5.803185	5.832556786	5.641262321	5.613090714	5.754606071	6.057713929	5.632073571	5.245583571	5.979615714	6.388293214	6.125761607	5.683864286	5.858960714	6.016254286	5.810554643	5.640350714	6.31027	6.918970357	5.610666071	5.909843214	6.473974286	6.2882625	6.18915	5.911531429	5.982714286	6.0734575	6.040790357
ARMCX2	3.97895	4.074595	4.485167857	4.3621375	4.377149643	3.787075	4.883279286	4.414306071	3.639614464	4.261103929	4.301121071	4.0445775	4.747118214	4.191976786	4.825448571	4.553958214	4.741562143	4.463729643	4.930858929	4.153810714	4.051236786	5.043346786	5.080966429	4.699788929	4.160444643	4.387786786	4.704602857	4.917712143
ARMCX3	5.849323929	5.881480714	6.30219	6.016975	5.8089125	5.903002143	6.342221429	5.945534286	5.880202857	6.265372143	6.460305	5.575968571	5.833803929	6.084488214	6.499374286	5.934774286	6.209622143	6.580986071	6.432012857	6.296841071	6.170964643	6.5314975	6.478594643	6.17362	6.0324025	6.256113571	6.380404643	6.103962143
ARMCX4	3.415644286	3.002085357	3.160607857	3.189555	2.980644643	3.120307143	3.4016475	2.979562143	3.256632857	3.130808571	2.847535714	3.0631575	3.542522857	2.573943571	2.955318929	3.463957143	3.676888929	2.975722857	3.035019643	3.037236429	3.008461071	2.45027	3.026675357	2.725912857	3.380470357	2.808980357	2.857228214	3.0109
ARMT1	7.681196429	7.137372143	7.163290357	7.701728214	7.352561429	7.855596071	7.2935125	7.8467975	7.860876071	7.691367143	8.2246225	8.022356429	7.892444286	7.506791429	7.621319286	7.5842375	7.90288	8.22564	8.141561071	8.211895357	8.700748929	8.158640357	7.971655	7.755103214	7.704940357	7.6175575	7.439857143	7.551588929
ARNT	8.827039643	9.156045357	9.20567	8.929608571	8.786200714	8.696071429	8.830024286	8.680897143	8.770918571	8.593895357	8.730026071	8.818194286	8.806574643	8.766721786	8.772688214	8.840997857	8.5544875	8.942280357	8.772688214	8.537206071	8.6726325	8.787287857	8.893020357	8.700748929	8.763338214	8.540728036	8.676964643	8.786738929
ARNT2	5.608801429	5.500938929	5.853185357	5.444152143	5.328786786	5.161293929	5.350546786	4.821446786	5.15673	5.534681071	5.612510714	5.598086786	5.700736071	5.715235357	5.333936429	5.699098214	5.070146429	4.911047143	5.102689464	4.919456071	4.982846071	5.571653214	5.768968571	5.644483929	5.302063214	5.315399107	4.8457825	4.902497857
ARNTL	7.208446071	6.607118929	6.471245714	7.347845	7.550252143	7.5967775	7.125435714	7.845514643	7.7380325	6.8117975	6.6218825	7.282763214	6.852065357	7.3263075	6.914673929	7.369235	7.688174286	7.652215714	7.655927857	7.646557143	8.039633214	7.354654643	6.867760357	7.408911786	7.798590357	7.636274643	7.583748214	7.785473929
ARNTL2	5.902562143	4.808156786	5.768968571	5.470466786	5.359111786	5.141147143	5.040379643	5.328672143	4.723525714	4.6350675	5.227781429	3.858060714	6.358884286	6.570904286	6.8117975	6.041958929	6.201850357	7.236986071	6.6156725	5.2004925	6.363659643	7.137195714	7.175322143	6.923924286	5.245383571	7.3973825	7.067640357	6.854106071
ARPC1B	8.811294643	8.669927143	8.720118929	8.687821429	8.70144375	8.330574286	8.561194643	8.662548214	8.7232825	8.607278571	8.414562143	8.615838571	9.451644286	9.379276786	9.5174125	9.416700714	9.388290714	9.528616429	9.354959643	9.2271475	9.496585714	9.688755714	9.470375	9.544631786	8.672233571	9.552903929	9.686796429	9.61958
ARPC2	8.312218571	8.263109643	8.323383214	8.294862143	8.286333214	8.142583214	8.063048214	8.330909286	8.313638929	8.178158929	8.150916071	8.153253214	8.321578214	8.376910714	8.388859286	8.461368929	8.345237143	8.296987143	8.354507857	8.096301429	8.287073929	8.275428214	8.210300179	8.230782143	8.163119643	8.195197857	8.292404286	8.356952857
ARPC3	6.893875714	6.577936786	6.635111429	6.825970179	7.247014643	7.407285714	7.273645714	7.3940925	7.061448929	7.095281071	6.9815925	6.98729	6.743055357	6.925787857	6.687358214	6.77326	7.151074643	7.185491071	7.290045714	7.170537143	7.2502075	6.980898571	7.107620714	7.322320357	6.647519286	6.937536071	6.705097143	6.963711071
ARPC5	10.53796429	10.51361071	10.265825	10.48645357	10.72354286	10.72938214	10.32099643	10.63685714	10.47631071	10.64905357	10.75888929	10.48821786	10.21668571	10.40867857	10.29418571	10.111675	10.57712857	10.77839286	10.94216786	10.81350714	10.90596071	10.77677143	10.6967	10.61212857	10.44331071	10.40030357	10.481575	10.53502857
ARPC5L	6.7530975	6.422487857	6.412873929	6.748219286	6.3907075	6.495538929	6.652123929	6.708986071	6.3839475	6.153819643	6.404970357	6.282106786	6.619342143	6.857637143	6.754514286	6.621489286	6.7266875	6.955816786	6.933837857	7.128825714	6.775296964	7.073819643	7.097289643	6.915842857	6.810525357	6.744755714	6.555055357	6.859358571
ARPP19	8.505256071	8.727106429	8.643680714	8.436615357	8.80473	8.697254286	8.8925	8.402562143	8.872773571	8.526330714	8.888610357	8.801505	8.416256429	8.6750475	8.458441071	8.4235675	8.882842143	9.180880357	8.884296071	8.623692857	8.813803929	8.929608571	9.164846071	8.785608214	8.620554643	8.833920714	8.804042857	8.918532143
ARR3	4.616128929	4.49594	4.230296786	4.623618036	4.398108571	4.476331429	4.415213571	4.400368214	4.511531429	4.392181071	4.208808571	4.319134286	4.206428929	4.527003214	4.343153571	4.700588571	4.435084286	3.969010536	4.386684643	4.655677857	4.357840714	4.7397825	4.311266429	4.493267857	4.136253571	4.328791071	4.371847143	4.263850357
ARRB1	8.383176429	8.621003214	8.611979464	8.417588571	8.252564643	8.272646071	8.467629643	8.240615	8.366122143	8.204537143	8.176803214	8.352465	7.672964643	7.704153929	8.234696786	7.644856429	8.220786786	7.86514	8.1326875	8.242318571	7.720105714	7.241133929	7.741825	7.844476429	8.268759643	8.02838	8.053218214	7.841942857
ARRB2	8.607841786	8.565684643	8.7084125	8.737276786	7.956458929	7.414581786	7.694558214	7.682047679	7.519006429	7.593046429	7.735311071	7.73257	8.776723214	9.171670714	9.189056071	9.239899643	7.951668571	8.409726071	8.064783929	8.157298929	8.095828393	8.641807143	8.434241429	8.588698571	8.278063571	9.376266786	9.007241071	9.146915714
ARRDC1	7.802758214	7.901360714	7.752431786	7.801233929	7.750785	7.658533571	7.742686429	7.7872025	7.620738571	7.668483571	7.408592857	7.466088214	8.036309286	7.958288571	7.846165357	7.802758214	7.793368571	7.442289286	7.512721429	7.532977143	7.432439643	7.162326429	7.279826071	7.449324643	7.839740714	7.791849643	7.693290714	7.864106786
ARRDC1-AS1	6.417238214	6.509962143	6.403308929	6.348725357	6.273879286	6.063028571	6.160220357	5.94588	6.078551071	5.917768571	5.994116429	5.966424286	6.29296	6.455853214	6.315223571	6.358305357	5.950834643	6.0922025	6.250665357	6.692555	6.631167857	6.207711786	6.413743929	6.299636786	6.353936607	6.504370357	6.442787143	6.357116786
ARRDC2	7.176050357	7.2127325	7.285204286	7.094496429	7.044171786	6.951453214	7.220128571	7.151074643	7.249835714	6.708986071	6.462015	6.897633571	7.303524286	7.424630357	7.456179286	7.703943929	7.316245	7.229821786	7.385215714	7.145672143	6.738398929	6.647710714	6.7180625	7.049321071	7.398265	7.634033214	7.512233571	7.544008214
ARRDC3	8.5579575	9.290006071	8.460064286	8.750116786	9.042603214	9.271851786	9.219336786	9.028668214	8.715428571	9.373791071	9.703301429	9.4143525	8.492392143	8.700748929	8.953931429	9.001881071	8.934728214	9.465802143	9.5638425	8.557439286	8.822393929	9.639420357	9.832427857	8.959945	8.454603214	8.543826429	9.098208214	8.395263929
ARRDC4	9.627131429	9.616431786	10.04949643	9.478243214	9.093056786	9.4237975	9.031804286	9.024462857	9.458828571	9.080505357	8.907251429	8.861338214	8.831477857	8.4592475	8.0100025	8.178425357	9.437709286	8.567837143	9.365149286	8.899600357	9.835912857	9.045224286	8.579531071	9.587239286	9.334816429	8.337907857	8.084665357	8.110446071
ARSA	7.608936429	7.632565	7.515713214	7.680118929	7.086540357	6.505637143	7.1020575	6.9998325	6.941842857	6.87747	6.930265714	6.845514286	7.808507143	7.810958214	8.182359643	7.868478571	7.033412857	7.300047857	6.7530975	6.671859286	7.422186071	7.133714286	7.593046429	7.351608214	7.701728214	7.746095	7.7680575	7.361314286
ARSB	6.036611786	6.155570714	6.729880714	6.071840357	6.25737	6.395595357	6.422011429	6.0441	5.574841429	5.881431429	6.511972143	6.2115375	5.803226071	6.733244643	6.965850357	6.626426429	6.2838575	6.498655	6.3991925	6.063878571	6.080115714	6.845631429	6.9287525	6.464501071	5.936663571	6.87747	6.533846786	6.808365714
ARSD	8.438007143	8.605498929	8.612611786	8.274320714	8.573029286	8.611116429	9.024945714	8.260048929	8.578138214	8.689010357	8.746321786	8.642647143	7.345983929	7.314962857	7.301332143	7.238171071	7.878197143	7.059052857	7.551588929	7.765159286	8.234325357	8.066028571	7.933355357	8.330909286	8.135582143	7.2502075	7.616823929	7.051615357
ARSE	6.47421	6.3940525	6.262405357	6.359155357	6.356654286	6.517852143	6.7400675	6.221059643	6.799319643	6.823014643	6.984057143	6.699190714	6.330979643	5.987093214	6.0734575	5.9204625	5.818716786	4.813345	5.675764286	6.282034107	6.584811786	6.342663214	6.463754286	6.680034643	6.376127857	6.168827857	5.894755	5.899959643
ARSF	3.761899643	3.254195714	3.242414643	3.7338125	3.751001429	3.295254643	3.875139286	3.791750714	3.526555714	3.529144286	3.926299286	3.637763929	4.558797143	3.820901786	3.708210357	4.009375357	4.01082	2.9671975	3.240889643	4.139390893	3.943380357	3.866115357	3.766769643	3.740441786	3.787920357	3.7338125	3.456092143	3.572328571
ARSG	6.320412857	6.134452857	6.386668214	6.150973929	6.093660357	6.250024643	6.329420714	5.974342857	5.892776429	6.241269643	5.979539286	6.127298214	6.3478575	6.513466786	6.820189286	6.697729643	5.777906429	6.666331786	6.464625	6.062395357	6.253525714	6.38621125	6.492174643	5.985558929	6.0410075	6.601961071	6.865225	6.296970357
ARSI	4.831446786	5.010681964	4.931811429	4.705450714	4.77381	4.95472	5.016406071	5.194787857	4.9013925	5.144911786	4.875763214	5.128766071	4.719246429	4.955018214	5.088339286	4.7289875	4.525095	4.3935625	4.956262143	5.146013571	4.656399464	5.019398929	4.807194286	4.607315	5.224946429	4.857702857	4.764841429	4.936331429
ARSJ	3.691383929	4.906921429	5.848687857	4.50316875	4.641547857	5.270733929	6.056611071	4.512212143	4.241827857	4.865736786	6.0566975	4.550497143	4.7479825	4.897998214	5.285013929	4.799806786	5.587583929	5.693453571	6.136541071	4.585211429	4.905862143	5.953198214	6.025649286	5.840623571	3.889991071	5.097490357	5.406509286	5.290225357
ARSK	6.14739	5.718107143	6.041345714	6.044378929	5.858706429	6.155570714	5.9224325	5.519311429	5.136326429	5.754291071	6.269698214	6.147712857	6.385218571	6.330871071	6.316685	5.997600714	6.084866429	6.387296786	6.470967857	6.206885	6.111516429	5.961498571	6.370881429	5.944135357	6.0472725	6.253872143	6.137375357	6.196321786
ART1	4.363561071	4.680319643	4.304648571	4.525921429	4.604977857	4.627435357	4.9210975	4.952831964	4.368612143	4.686398214	4.454905714	4.593009643	4.672187857	4.386108214	4.533115714	4.537098571	4.319794286	4.394036071	4.48455	4.7265075	4.100922143	4.579234643	4.442665357	4.619613929	4.48502	4.523837143	4.946285	4.152345
ART3	3.728535714	3.548724286	3.309121786	3.461671429	3.709376071	3.509116429	3.264625357	3.551796786	3.897634286	3.645088929	3.560936786	3.832668571	3.104558571	3.791862143	3.900985357	3.760848571	4.498870357	4.241077143	4.173991071	3.899051071	3.948603571	3.829405	4.585254286	3.8005475	3.488725714	4.867475714	5.03101	4.219843571
ART4	4.293814643	3.8755175	4.006052143	4.155696429	4.235947857	3.785036429	3.688814643	4.273019643	4.056468571	4.073279286	4.239379643	4.153085357	4.190013571	4.253350357	4.436741786	4.3695225	4.404115	4.470376071	4.692557857	4.6451175	3.912904286	4.712046071	4.301386071	3.869521071	4.896323571	4.313023571	4.688829286	4.526365357
ART5	4.688402143	4.538045357	4.604871786	4.429451786	4.675444286	4.4762175	4.683155	4.775957143	5.054054643	4.452511786	4.167763214	4.875763214	4.5024025	4.431323571	4.767086071	4.440977857	4.763600357	4.640445357	4.3985825	4.79786	4.283786429	4.689384286	4.272596429	4.609750357	4.468255357	4.527003214	4.411073571	4.478785
ARTN	5.190697143	5.010943929	5.097073571	4.923995714	5.06568125	5.091788571	5.441614286	5.036421786	5.098046071	5.250348571	5.224658214	5.222390714	5.301024643	5.196678571	5.469736071	5.183698929	5.144232143	5.165140536	5.102506786	5.063447857	5.188448214	5.301218929	5.390489643	5.308156786	5.125766429	5.033154821	5.019398929	5.129322857
ARV1	8.009345536	7.947043571	7.839181071	8.033755714	8.190305	8.406350714	8.2501725	8.301262143	8.4447425	8.635996429	8.793096429	8.569097143	7.926429643	7.7672	7.766131071	7.714597143	8.0239725	7.753520714	8.140871429	8.342594643	8.505013214	7.9541725	7.951117857	8.202765357	8.170351429	7.901969643	7.854818929	7.809846429
ARVCF	5.889797857	5.733491786	5.911416071	5.695096786	6.104584286	6.196321786	6.174884643	6.096872857	5.951936071	6.127178571	5.931864643	6.040263929	5.962410357	6.033497143	5.814669643	6.004737321	5.8317775	5.904923929	5.577923214	6.071236071	5.777767857	6.022060357	5.844455714	6.031582857	5.925493929	5.788393214	5.808645	5.889081786
ARX	6.425912143	6.305466071	6.162966071	6.369257857	6.339936429	6.605062143	6.429151429	6.851597857	6.313725536	6.546769643	6.420469643	6.576629286	6.402634286	6.424155	6.455021429	6.209622143	6.1702975	6.239272143	6.546943214	6.732156786	6.305402857	6.349246786	6.291360357	6.553882857	6.427118571	6.285365	6.316880714	6.18518
ASAH1	8.336184643	8.498944643	8.538921071	8.450642143	8.741393571	8.670843214	8.935498929	8.545368571	8.639227143	8.626680357	8.964841429	8.7232825	8.174960357	8.417904643	8.225403214	8.3389875	8.262254643	8.469880714	8.762911071	8.324015357	8.496373214	8.815367857	8.598816071	8.474631786	8.399577143	8.686895714	8.7960475	8.571137143
ASAH2B	7.499389643	7.531957857	6.616631607	7.547370714	6.793114643	7.876456429	7.238171071	6.968774286	7.351955	7.694558214	6.756968571	7.592152143	7.352561429	7.149703214	6.584723929	6.962658571	7.060054286	6.343341071	6.263036429	7.83481	7.858824286	6.721722143	6.848022857	7.452999286	7.762493571	6.431909286	6.577341429	6.9856025
ASAP1	7.544493214	7.943266071	7.759451786	7.616413571	7.906848929	7.666341071	7.700153214	7.738345357	7.4001125	7.475800714	7.840001071	7.545843571	7.738891071	8.058166429	8.429038929	7.956268571	7.632825714	8.59959	8.423826786	7.504241786	7.836551071	8.878203929	8.574648214	8.0264725	7.631049643	8.385812857	8.639227143	8.412659643
ASAP2	9.062217857	9.043632143	8.614060714	9.121645714	8.653800357	8.520995	8.396715	8.683964643	8.702461429	8.734247857	8.340096071	8.595886786	8.850871429	8.710331071	8.262768929	8.493618929	8.621796071	8.185418571	8.398739286	8.6355725	8.656271429	8.282045	8.45882	8.7369175	8.988771786	8.409487143	8.164289643	8.586300714
ASAP3	7.448381071	6.657973571	6.484475	7.249073571	6.91430875	6.792294286	6.936276071	7.149703214	7.197308214	6.300468571	6.504535357	6.851597857	6.799474286	6.707897143	6.28994	6.625705714	6.763066429	6.061968214	6.426086429	6.870995357	6.747351071	6.548286429	6.488286786	6.672893929	7.237415714	6.32752	6.317852857	6.767695714
ASB1	7.258445714	7.30144875	7.200955357	7.004058571	7.056747857	7.060248571	7.060856429	7.006342857	7.191893214	7.150391429	7.00791	7.083922857	6.989780714	6.969051071	7.228930357	6.92162	6.922897143	6.823727143	6.968774286	6.6484825	6.486208571	6.8038375	6.770847143	6.856545714	7.128825714	6.888998571	7.005234286	7.179488214
ASB10	5.050747143	4.998456786	4.8959225	4.888283036	4.7201625	5.048282143	4.915203571	5.106467857	4.871860357	4.9438575	4.856056071	5.139111429	5.183868571	5.150181429	5.203790357	4.777878214	4.875503571	4.711407857	4.835051786	4.825900357	4.756548571	5.052305	4.910686071	5.016750357	5.053948929	5.0843975	5.045734286	4.923290357
ASB11	4.025480357	3.476902857	3.697036429	3.992245357	3.620926071	3.6909975	3.896833214	3.813180714	3.590759107	3.768355	3.648614643	4.017196429	4.540914286	3.960766429	4.0248925	3.775886429	3.974657143	4.020909643	4.0511175	3.890489286	3.552520357	3.452382143	3.599611786	3.909626071	3.9976325	4.053842857	3.827514286	3.591233571
ASB12	5.470363214	5.200731786	5.469947857	5.381688929	4.963682143	4.995278571	5.124915357	4.917356786	5.17323	4.737611071	5.305673214	4.801963929	4.153391071	5.08661625	4.845074286	4.767258571	5.288981786	4.678026786	5.063273929	5.851818214	5.205397321	4.994668571	4.769726786	4.429142857	6.07247	5.016836786	4.752204643	5.190489286
ASB13	7.946815714	8.010967143	7.384029643	7.9541725	7.376437857	7.368718214	7.021031786	7.424630357	7.652636786	7.519627857	7.054828929	7.754546071	7.229821786	7.1289525	6.902164286	7.040140357	7.224799286	7.046072857	7.338547143	7.676338571	7.588836071	6.847557143	6.980538571	7.354818929	7.552761786	6.906723929	6.799676429	6.845631429
ASB14	4.174745357	3.965405714	3.927192321	3.850686071	3.913359286	3.947472143	4.371661429	4.243767857	4.093710357	4.193271429	4.509136071	3.891639286	3.620655	3.9515075	3.770734643	3.592568929	3.933073571	4.012685714	4.139816429	4.0569575	3.782699643	3.963383214	3.584326071	4.213003571	4.322370714	3.795983036	3.5950725	4.023445357
ASB15	2.754496429	2.560813929	2.446203929	2.592169286	2.540268214	2.5293525	2.441002679	2.540452857	2.625289286	2.732858214	2.653570357	2.597301786	2.237533214	2.301777857	2.425105714	2.446464286	2.379298214	2.6663675	2.787147143	2.755650714	2.691718214	2.444214286	2.554688571	2.688611786	2.750078214	2.414114286	2.45065	2.716252143
ASB16	6.244266786	6.197912857	5.747454643	6.026702857	6.139637857	5.988327857	6.458805357	6.3790175	6.443344286	6.285763571	6.080511429	6.536017143	6.062099643	6.254055714	5.95334	5.981647143	6.047959286	6.2983625	5.981545357	6.379848929	5.940711786	5.785806429	6.014748929	6.242505714	6.231586786	6.121860357	6.335418571	6.003401429
ASB16-AS1	7.194396071	7.373320357	7.257630357	7.257804286	7.297510714	7.286845357	7.194138571	7.190325	7.003877857	7.272485714	7.288573571	7.216958571	7.282343929	7.630110714	7.305226429	7.506585	7.113109643	6.998421786	6.841182857	7.170058571	7.212605	7.009017857	7.332215714	7.125292143	6.9998325	7.098989286	6.9663775	7.092221429
ASB17	2.650103214	2.669160714	2.931497857	2.637339643	3.217663929	2.683060714	2.699871786	2.691550357	2.652373214	2.610482143	3.101931786	2.568101071	2.790567143	3.074376786	2.692223929	2.884944286	2.71891	3.08802375	2.630113929	2.856352143	2.810602143	3.276527143	2.723855714	3.053585714	2.910455	2.702046071	2.847034286	2.626221786
ASB2	5.457778929	5.614781071	5.472584286	5.591170714	5.222665714	5.559687143	5.212574286	5.3833625	5.420591786	5.042294286	4.775802679	5.136643571	5.455849286	5.361275	5.350716429	5.103844286	5.366611071	5.588049643	5.491060714	5.7668875	4.972871429	5.428453929	4.881861071	5.2898275	5.209308036	5.7654525	5.677221786	5.363073929
ASB4	4.164208929	3.343363214	3.405304643	3.872450357	3.658113214	3.991718571	3.939477143	3.981793929	3.971602143	3.643733571	3.531694464	3.639265	4.093901429	4.084820714	3.7762025	3.864750714	3.837351071	3.820046786	3.695634286	3.865098214	3.924196071	4.017846786	3.862857857	4.046854643	3.85247	3.816213929	3.829076429	3.715832143
ASB5	3.421791429	3.211458036	3.430810714	3.452253929	3.253521071	3.478621071	3.738785357	3.348129643	3.85247	3.244197143	3.927698571	3.580453571	4.063902857	3.369235714	3.448354643	2.966053214	3.143694821	3.334115357	3.2506875	3.303699643	4.161635357	3.079585714	3.759781429	3.823320357	3.575814643	3.196520714	3.512562321	3.0716225
ASB6	7.853785	7.9809625	7.709088929	7.602882143	7.782149643	7.585642143	7.756693929	7.650096429	7.421008214	7.3628875	7.253626071	7.627748929	7.480168214	7.800429286	7.694376071	7.704153929	7.20496	7.25439	6.979528929	7.558739643	7.467109286	7.565660357	7.627527857	7.504241786	7.714906071	7.952309286	7.455628571	7.791534286
ASB7	7.619529643	7.431974643	7.259199286	7.455628571	7.466491429	7.510397857	7.279158929	7.728650357	7.6807875	7.646388571	7.3140225	7.577371429	6.836512143	7.584978571	7.016183929	6.828899643	7.279826071	6.9402	7.149826429	7.568018929	7.566628571	7.171647143	7.298476429	7.392247143	7.688916786	7.219923571	6.920499286	7.130399643
ASB8	6.2720425	6.193773929	6.068412857	6.209155714	6.088173571	6.131264286	6.101896429	6.360260714	6.272213393	5.942105	6.151425893	6.130143929	5.868347857	5.969605357	5.931385357	6.046846429	6.190205714	5.964023929	6.0926075	6.1150075	6.231390357	6.0452425	6.180680714	6.113791786	6.209449643	6.124740714	6.134024643	6.0962075
ASB9	4.258875	4.3141	4.190898214	4.467612143	4.6136575	4.327340714	4.980016071	4.717595	4.094019643	4.444218571	4.611696786	4.542741786	4.715304821	4.466327857	4.391536429	4.179460714	4.323673929	4.222841071	4.196450714	4.771154464	4.185820357	4.610711607	4.284388214	4.356729286	3.149793571	4.11205	4.472492857	4.594364286
ASCC1	6.579200357	6.122355	6.129893214	6.342368929	5.973073929	6.0989775	6.267641429	5.885410714	6.200184643	6.317283214	6.230011429	6.230011429	6.765610357	6.445653214	6.779478929	6.463754286	7.070240714	7.570359286	7.629913929	7.132647143	6.600866071	6.552547857	6.5122525	6.826784643	6.719419643	6.79488	6.630151071	6.755246429
ASCC2	8.7970625	8.622604643	8.334351786	8.773089643	8.48973	8.236428571	8.330574286	8.691125714	8.671725357	8.358981429	8.172321786	8.495856786	8.855524286	8.545693214	8.483081071	8.55625375	8.280721964	8.12705	8.029977857	8.524181786	8.616178571	8.462194286	8.386313571	8.50773	8.634676071	8.406645357	8.273741429	8.4447425
ASCC3	7.581952143	7.609632143	7.591913929	7.506038393	7.518829643	7.586772143	7.580788214	7.807353214	7.697268036	7.448785714	7.821232857	7.518627857	8.1597275	8.019105	8.077780357	8.000640714	7.980688571	8.2246225	8.088410714	7.8833575	8.185980357	8.402820357	8.3173925	8.158371071	7.438811071	8.062753571	8.100409286	7.982125
ASCL1	5.260339643	4.6848475	4.592812857	4.781349286	5.081300357	5.034836429	5.752831071	5.201598214	4.904084643	5.089684286	5.658839643	5.244977143	5.043913214	5.112108929	5.360283571	4.742093036	5.036036071	5.338043929	4.9118075	4.934133571	5.082448571	5.543788214	5.663913929	5.094522143	5.306556429	5.196852857	5.385350714	4.903276429
ASCL2	5.644899286	5.899248571	6.336945357	5.77812	5.653805	5.218195357	5.928656071	5.840418571	5.599344286	5.957109643	6.234533214	6.134898929	6.158245357	6.098265	5.860393571	5.813452143	5.904049286	5.552453929	5.644565714	5.904550714	6.0851275	5.9274725	5.89683	5.9714975	5.930396429	6.070724643	5.913353929	5.9415875
ASCL3	3.325193214	3.319962857	3.288971071	3.366330714	3.172322857	3.657959286	3.259562857	3.382741786	3.539984286	3.480088571	3.310611429	3.548225357	3.6740375	3.53325	3.651899286	3.294735357	3.371159643	3.566673929	3.086103571	3.500162857	3.648725714	3.451096429	3.280506071	3.250463214	3.479065	3.364839643	3.579770357	3.430677857
ASCL5	5.9444925	5.760545357	5.57899	5.783170357	5.673071429	5.488975357	5.670373929	5.518658929	5.488578929	5.722494286	5.930737143	5.6598325	5.588571429	5.862288929	5.561174643	5.57684	5.4108025	5.9583725	5.283896786	5.701926071	5.718107143	5.353381071	5.609706786	5.572334643	5.956852143	5.513601786	5.545058214	5.684889643
ASF1A	7.964032857	7.623323571	8.188538929	7.995410714	8.246884286	8.269950357	8.454236786	8.160709286	8.102765	8.491066429	9.002445714	8.403691071	7.747618214	7.690973929	7.603808214	7.650526786	7.743499286	8.184076786	8.119613571	8.04594	8.364279286	8.171116429	8.249158571	8.105685714	7.797311071	8.052132857	7.931535714	7.644446429
ASF1B	7.73744	7.3888725	7.139973571	7.515482143	7.303524286	6.844345714	7.019728571	7.01514	7.0391525	7.611755	8.055805	7.589810357	8.632001071	8.583061429	7.905121786	8.363408929	8.102765	7.564170357	7.461675357	8.311747857	8.135806071	8.038996964	8.018773929	8.39049	8.2384825	8.661099643	8.072585714	8.616677857
ASGR1	5.097848214	5.313700357	5.179729107	5.492382143	5.527226786	5.565874643	5.431363929	5.616614643	5.740758571	5.42872625	5.31526	5.368803929	6.215592857	5.460468929	5.288881071	5.383025536	4.725007857	5.580943929	5.283707143	5.656776964	4.682648214	5.5043675	5.527508929	5.365383393	5.391058929	5.431438214	5.3932025	5.504040714
ASGR2	5.681190357	5.469947857	5.503455	5.627928036	5.611046429	5.458976071	5.484812857	5.402729107	5.699962857	5.418779643	5.277635536	5.444896786	5.63075	5.5821875	5.632217857	5.310729286	5.338484643	5.437226071	5.039365	5.334683571	5.208691786	5.250828214	5.423352143	5.457961071	5.249345714	5.513461786	5.666705714	5.898488571
ASH1L	9.099871429	9.174402143	9.268242857	9.132853929	9.05578	9.108550357	8.970215357	8.9222025	8.946298571	9.017663571	8.928961429	9.034819286	8.9340275	8.852283571	8.854843214	8.855524286	9.000576786	8.935498929	9.071484643	8.808689286	8.948506786	8.904628929	8.919975357	8.8498725	9.032290714	8.718386786	8.860792143	8.800953571
ASH2L	8.711728929	8.599231786	8.642647143	8.561922857	8.634676071	8.746321786	8.685005357	8.44631	8.829293214	8.915362857	8.996498214	8.815367857	8.584383929	8.485156786	8.370173571	8.273897857	8.7562725	8.448078214	8.833920714	8.857578571	8.829293214	8.654276786	8.272646071	8.872773571	8.685263214	8.357902857	8.443590357	8.417904643
ASIC1	4.443888214	4.531327143	4.532365357	4.430290714	4.356729286	4.281583214	4.63206	4.446705714	4.686683929	4.214307143	4.375373214	4.5161625	4.539916607	4.642748571	4.828154286	4.470273571	4.475639643	4.464328214	4.427696071	4.724489643	4.628645714	5.124506429	4.886389643	4.793086786	4.561282857	4.628167857	4.628016607	4.893957143
ASIC2	4.511339643	4.699219286	4.580045	4.5639175	4.379844286	4.633442857	4.9349425	4.326855714	4.250112143	4.788992143	4.520288214	4.990655714	4.506301786	4.7543075	4.294105	4.680035	4.257330714	4.6970075	4.746017143	4.497880357	3.781556429	5.227736071	4.169593929	4.555067143	4.43393	4.6142275	4.028303929	4.723984286
ASIC3	5.561174643	5.203721071	5.597914643	5.516095	5.627054286	5.622989286	5.444152143	5.502876786	5.277599643	5.66251	5.599432857	5.365786429	5.783861071	5.470466786	5.547791071	5.075568214	5.364767143	5.494003214	4.833725357	5.587583929	5.550471071	5.496098214	5.107822143	5.5216275	5.873717857	5.465565714	5.202776786	5.349538929
ASIC4	4.489352143	4.186401429	4.422835357	4.502537857	4.385559286	4.655637143	4.528575714	4.695239643	4.538540357	4.572238929	4.375606071	4.520190714	4.405261071	4.278442143	4.365336071	4.182350357	3.860734643	4.274654286	4.424815357	4.635606429	4.288632143	4.915276429	4.348856071	4.337520357	4.101573214	4.086055	4.589198214	4.761010357
ASIC5	3.484829286	3.1479825	3.659206786	3.266029643	2.907616071	2.832690893	3.164374286	2.921390714	3.158901786	3.184294286	3.739133214	3.2574075	3.513041786	3.277831786	3.306572143	3.429914286	3.289474643	3.0227025	3.091193929	3.137633571	3.444328214	3.201552143	3.672696786	3.441836786	3.426013214	3.246876429	3.194856071	3.2522525
ASIP	4.704740714	4.764947143	4.280231429	4.547643571	4.483840714	4.504747857	4.8154375	4.060934286	4.479258571	4.934480357	4.523365	4.419378214	4.607687857	4.4908575	4.461819286	4.578867857	4.03560625	4.660644286	4.637289286	4.150946071	4.573448214	4.872896786	4.656934286	4.287665536	4.508292143	4.701137143	4.8154375	4.450292143
ASMTL	6.248826429	6.379328214	6.437629643	6.301728214	6.366247321	6.068100357	6.397823214	5.998259286	6.195644286	6.234821786	6.591782857	6.722750357	6.222395	6.407548929	6.482178214	6.238689286	6.252953214	6.153047857	6.223238571	6.728606429	6.231484286	6.2241275	6.42213	6.2983625	6.2418825	6.222903571	6.363928214	6.079323214
ASMTL-AS1	5.930625	5.905226429	5.7814675	6.370750714	6.246785	6.369567143	6.217989286	6.501528571	6.391477143	6.193912857	5.947584643	6.290408929	6.145274643	5.759858214	5.943918214	6.092061071	6.007279286	5.630305357	6.117126607	6.133415357	5.659415714	5.718825893	5.706721071	5.931864643	5.9155575	5.774312143	5.975079464	5.938648571
ASNA1	8.7369175	8.460534286	8.3975175	8.589157143	8.333636429	7.822862143	8.180320714	7.950143214	8.130705714	8.047371071	8.048051786	8.103363571	9.019165714	8.830939643	8.9265125	8.928510714	8.754283571	8.288282143	8.176803214	8.779556786	8.458108929	8.405502143	8.468033929	8.442069643	8.624271786	8.854843214	8.742325	8.734764286
ASNSD1	6.563058214	6.368750714	6.522489643	6.661637143	6.590002857	6.666481071	6.6438375	6.6900025	6.90094	6.773471429	7.198808571	6.768037857	6.4555825	6.507738214	6.272874286	6.490230357	6.925787857	6.823329286	7.233453214	6.72550625	6.871125357	6.978330357	6.773471429	6.407125	6.520258929	6.862990714	6.576629286	6.687928571
ASPA	6.632199286	6.423576071	6.053989286	6.425116786	6.49651	6.214917857	5.955161071	7.1518075	6.863124643	6.992125714	6.766233929	6.834012143	6.590002857	6.3284075	4.907771071	6.383726429	6.3671775	7.304265	7.658908571	6.231894286	7.73227	6.038847143	5.787023571	6.545495357	7.001489286	5.783068214	6.443485	6.918157143
ASPDH	5.316510357	5.5446375	5.048024643	5.022927857	5.554788571	5.313880714	5.176162143	5.877969286	5.603035357	5.164928929	5.086407143	5.408781786	5.278072857	5.236528929	5.153045357	5.251230714	4.702914643	4.935275714	4.940940357	5.310927857	4.562396964	5.571653214	4.922321071	5.151532143	5.271688929	5.037723929	5.085370357	5.081887143
ASPG	6.080847143	5.912588929	5.963532857	6.0093775	6.310992143	6.464050357	6.357338571	6.715729286	6.530565	6.833662143	6.393945714	6.670365714	6.178880714	6.129893214	6.280726071	5.999690714	5.969369286	5.914481786	6.152224643	6.29296	5.817531786	6.012744643	5.905928214	6.2835975	6.510824286	6.025155	6.132784643	5.940351071
ASPHD1	5.342178214	5.495874286	5.9071925	5.110468214	5.374639643	5.683369643	5.6451375	5.567485714	5.644058214	5.343335714	5.48564	5.629185357	5.2885175	5.572149286	5.808532143	5.5826425	5.619433929	5.543821429	5.443170357	5.751818214	5.342452857	6.1658675	5.612510714	5.422522143	5.415671786	5.711282143	5.473458571	5.508085357
ASPHD2	6.269283214	5.769151071	6.931838214	6.274155357	6.158691071	6.461609643	6.657243214	6.113791786	5.741138929	5.523985357	6.471999643	6.069218929	6.276306429	6.760425	7.273233571	6.548971429	7.112263214	7.731115	6.838469643	6.410980357	6.388159286	7.414401429	7.659988571	6.712748214	6.0459475	7.593046429	7.584723571	7.318977857
ASPM	6.840290714	6.585642143	6.454615714	6.986506786	6.9344625	6.666736429	5.319478571	7.023648214	6.553758929	7.462420357	7.445233929	7.208446071	7.524560357	7.287213214	7.131712143	7.202323929	7.114466429	6.972838571	7.141630357	6.847692143	7.175571786	7.405551071	7.606043571	7.355481786	7.441420357	7.827803214	6.926148929	7.644856429
ASPN	5.611293571	6.140260357	6.702156429	5.996195714	6.755537857	6.980755	7.211490714	6.321175357	4.581586786	5.291291429	6.749280714	6.321308214	5.584006429	6.375910714	8.074270714	6.510223571	7.679645	8.025800714	7.481362857	7.853241786	6.560635	7.896095	7.077249286	7.258445714	7.157546786	6.696465714	7.2409125	6.568427857
ASPSCR1	7.027153214	6.732156786	6.867484286	6.928407143	6.861368214	6.666998571	6.845514286	6.745398571	6.9550675	6.737554286	6.43325	6.710658214	7.314962857	7.106729286	7.145105357	7.019861429	6.977184286	6.704897143	6.760616429	6.980755	6.750695714	6.770311429	6.873559286	7.023476429	6.934809286	6.943114286	6.812315	6.811155714
ASRGL1	5.283255	5.265298571	5.663764286	5.235121786	4.888685	5.147518571	5.061438929	4.818792857	5.485318571	5.178042857	6.042903214	5.276643571	5.349975714	5.966875357	5.993886429	5.974585357	5.902773571	5.713473214	6.286039643	5.593453929	5.486181786	5.845154286	6.285644286	5.650667143	5.317802679	6.292796607	6.955486429	6.184756429
ASS1	10.52521964	10.15705	10.47150714	10.08563214	10.26805357	9.847420714	10.29786429	10.69213929	10.27893929	9.527021786	9.604247857	9.864414286	11.02670357	11.49544643	11.337225	11.22601071	10.75269643	10.36362857	10.17857143	10.78628214	10.72511071	10.73590357	11.05748214	10.88357857	10.47631071	11.47715357	11.28411071	11.56392143
ASTE1	6.686269643	6.728047143	6.206478214	6.380529286	6.276766786	6.630661786	6.099372143	6.295802857	6.343341071	6.655948929	6.417052857	6.697729643	5.952652857	5.961498571	5.967410714	5.829841429	6.546098214	6.327995714	6.260375714	6.369141786	6.308791429	6.022595	5.885931071	6.303908929	6.344197857	5.949403214	5.876815	5.920587857
ASTN1	5.727113929	5.628194643	5.345008571	5.473246429	5.706393571	5.653805	5.981438214	5.570690714	5.878585179	5.750790714	5.629893929	5.825710714	6.019376071	5.667847143	5.692352143	5.597250357	5.605190714	5.69505625	5.610029643	5.946521429	5.6226125	5.811904286	5.703979643	5.517032679	5.887184286	5.490741071	5.547915	5.683656786
ASTN2	5.486093929	5.522651786	5.682885714	5.567605714	5.469643214	5.687849286	6.089569643	5.6598325	6.042845714	5.739219286	5.79523	5.5641825	5.23188	5.574841429	5.569352143	5.704415357	5.242491786	5.603146786	5.883328214	5.6104675	5.660790357	5.544777143	5.529201071	5.593263214	5.395074286	5.544314286	5.809819643	5.50457
ASXL1	6.420953214	6.432012857	6.659081429	6.421531071	6.614646071	6.512380714	6.381545357	6.550775	6.270151786	6.309924107	6.427889286	6.392948571	6.647185357	6.635763929	6.8078575	6.581698571	6.544581071	6.942930357	6.780712143	6.2241275	6.281673929	6.651861786	6.774640714	6.34348	6.611565	6.773157857	7.029513036	6.794476071
ASXL2	4.333203571	4.371478929	4.174583571	4.532511429	4.552084643	4.892683393	4.540122143	4.570705714	4.612019286	4.388075357	4.701275714	4.165597143	4.075439286	4.051794464	4.414165714	4.169177143	4.057439643	4.861318393	5.054426786	4.199222679	4.574219286	4.846385179	4.598925357	4.144397857	4.332593214	4.44544	4.657219286	4.529859643
ASXL3	5.133924464	5.509712857	5.382583929	5.446205714	5.577255357	5.900106786	5.426197143	5.292274286	5.294848214	4.894292143	5.059436786	4.985667143	5.136858929	4.750159821	4.745359643	4.358984286	5.0521025	4.854456786	5.377648214	4.866827857	5.855248571	4.970786071	4.720335714	4.436100357	5.286071071	4.811660714	4.423367143	4.753226786
ASZ1	2.303006786	1.937974643	1.784466071	1.904643929	2.099296786	1.876698929	1.936790357	2.117116071	1.932848571	1.857228929	2.161202857	2.212476786	2.063269643	2.086553571	2.200581429	2.052633929	2.380953214	2.231115714	2.044045357	2.301482857	2.238985	2.451096786	2.092393214	2.068588929	2.016814286	2.428307857	1.921679643	2.049573571
ATAD1	7.4571825	7.465223571	7.243417143	7.413005357	7.522753929	7.771722857	7.504241786	7.464561071	7.633719286	7.517437857	7.575927143	7.4620975	7.369845	7.256397679	7.019728571	7.088195	7.347262857	7.363302857	7.417301071	7.667329286	7.405910714	7.113859643	7.245525714	7.368505357	7.422091607	7.1009575	7.123779286	7.0358875
ATAD2	6.417830714	6.550299643	6.504535357	6.480712857	6.547533571	6.355685	5.945220714	6.608766429	6.238291786	6.654758929	6.944188214	6.783811429	7.048648214	7.253626071	6.857637143	7.185933571	6.996174643	6.858264286	6.860216429	7.127703214	6.890963571	6.946111071	6.956986071	7.143057857	6.900314286	7.267609643	6.787563571	7.238426071
ATAD2B	6.825004643	6.998619643	6.980965	6.963271429	6.864517857	6.995746786	6.856545714	7.148580714	7.109188929	7.205364643	7.050735	7.002495	6.922568214	6.67701	6.4297525	6.804935357	6.847811071	6.869797857	6.780215714	6.528187857	6.774762857	6.507853571	6.769247143	6.643633929	6.853356429	6.594960714	6.654101429	6.68482
ATAD3A	6.475675357	6.080331071	6.831681786	6.602983571	6.248529643	6.661214286	6.771752143	6.572745357	6.5757575	6.454287143	6.745398571	6.448614286	7.399659286	6.920035	6.783010714	6.818818214	7.043968214	6.402939643	6.8486875	7.029275357	6.335660357	6.49446	6.791346786	7.091703929	6.868676786	6.769946071	6.8705175	7.038500357
ATAD3B	5.648647143	5.968540357	5.272532679	5.989796786	5.892148571	5.5698625	5.77812	6.250956786	5.209979286	6.156328214	5.94588	5.170135357	6.397967143	6.167831429	6.2426775	5.6768975	5.894330357	5.643267321	6.007056429	6.010730714	5.775588214	5.438348214	5.585565714	6.320298929	6.1858225	5.6226125	5.846288571	5.949273571
ATAD3C	5.030764643	4.741972143	4.242807143	4.868570714	4.791202143	4.943109464	5.034668571	4.5244325	4.537812143	5.002053929	4.352247143	5.159241786	4.808420893	4.726128214	5.09685	5.043616071	4.430652143	5.030413929	4.792297857	4.621721429	4.838736071	4.96044	4.610433214	4.523365	4.642646786	4.964610179	4.962758214	4.605516429
ATAD5	6.353293571	6.463905357	6.362704286	6.114334286	6.255196429	5.963256429	5.079038214	6.169677857	5.934613214	6.400922857	6.498359286	6.338713214	6.453314643	6.712748214	6.075245714	6.915842857	6.556835714	6.205781429	6.474899286	6.875871071	6.582456786	6.28294	6.639334643	6.387170714	6.373476071	6.788143214	6.266139643	6.892307143
ATAT1	6.556017679	6.755163571	6.816304643	6.522747321	6.365225893	6.561948571	6.549771964	6.354234464	6.486264464	6.64928	6.520329107	6.357571607	6.626814821	6.377261071	6.30806375	6.649824464	6.411166607	6.13722625	6.085175179	6.623563214	6.702271607	6.264648929	6.30599125	6.290849286	6.513250179	6.313080714	6.173443036	6.433603036
ATCAY	4.661405	4.458045	4.327999286	4.529936071	4.825038036	4.715512857	4.994894643	4.707630357	4.208223214	4.541592143	4.741562143	4.566024286	4.374957857	4.809334286	4.488858214	4.240951071	4.6142275	4.65478375	4.422403571	4.970867143	4.663798571	4.561211071	5.118560714	4.552084643	4.700633929	4.746889643	4.912085	4.897078929
ATE1	8.359748929	8.644146786	8.378863929	8.338264286	8.270953929	8.522626429	7.975678929	8.175497143	8.3044475	8.632001071	8.582659286	8.637313214	7.785849643	7.988308929	7.563738214	7.664028571	8.330245357	8.232368571	8.344897143	8.391297857	8.385394286	8.036309286	8.179180536	8.1012725	8.106883214	7.837815357	7.895226071	7.784276786
ATF1	8.907251429	8.755773929	8.770918571	8.894718214	8.399155	8.274909286	8.382339286	8.2989525	8.438007143	8.485864286	8.696948571	8.543826429	8.895777857	8.796562857	8.629616429	8.836680357	8.625899286	8.481781429	8.333636429	8.555026071	8.761843929	8.604606786	8.670843214	8.567837143	8.757788571	8.781072857	8.618946429	8.644146786
ATF2	9.215788214	9.315711071	9.312331429	9.325932143	9.070209286	9.118864286	9.3299575	8.945390357	9.162424643	9.308266786	9.177714643	9.296521786	9.213787143	9.239620893	9.320992857	9.382251786	9.223454643	9.360899286	9.220921429	8.906635357	9.220419643	9.152814286	9.217042857	9.092451786	9.270458571	9.222953571	9.425312143	9.066556429
ATF3	5.608047857	6.760616429	7.9342225	5.166448571	5.057119643	4.987511071	5.481328571	5.152321429	5.073598571	4.707366071	5.0636	4.9557825	6.573013214	7.501779286	6.193430357	5.914702857	6.516077857	5.402218929	5.964023929	6.765610357	6.512547143	7.471485357	6.6834575	6.366306429	6.915710357	5.806193214	6.082128571	6.306143929
ATF4	8.210462143	8.229538214	8.345908214	8.360840357	7.991954286	7.925681071	8.062753571	8.219245	7.919373571	8.262768929	8.279765	8.010694286	8.6377575	8.402562143	8.451889286	8.424086071	8.356952857	8.486466786	8.425983214	7.980301429	8.069009286	8.087018214	8.149278571	8.182359643	8.093633571	8.286333214	8.516017857	8.222611786
ATF5	6.748673929	6.645218214	6.764211429	6.737554286	6.164790357	6.457065714	6.509527857	6.532065	6.481464107	6.526051786	6.379644643	6.464050357	6.71637	6.981298393	6.981031429	6.512706071	6.633234286	6.785418929	6.646809643	6.739063571	6.569464286	6.737387143	6.816207143	6.48769125	6.520709643	7.192515357	6.730785714	6.961321429
ATF6	9.065244643	8.920536786	9.1535775	8.973320357	8.942280357	9.120260714	9.116665714	8.943825357	8.947664643	9.078447143	9.253160179	9.039028214	9.191541786	9.119502857	9.282766786	9.107971786	9.5123275	9.618126429	9.516806429	9.159408571	9.275305357	9.602607143	9.522047857	9.354959643	9.056417857	9.271128929	9.426357857	9.263782143
ATF6B	9.182966429	9.200834286	9.3299575	9.164257857	9.205007143	8.943825357	9.252897143	8.894718214	8.970795	8.940654643	8.962458214	8.920536786	9.282168571	9.398376071	9.292493214	9.400295714	9.095176071	8.982836786	8.761346071	9.268905714	8.908589643	8.640950357	8.915362857	9.098208214	9.275305357	9.158013214	9.094505714	9.089575357
ATF7IP	7.86514	7.710229643	8.266210357	7.947043571	8.1021025	7.955097143	8.088728214	8.080171786	7.967872857	7.979129286	8.341187143	7.937827857	7.564642857	7.615222143	7.978211786	7.934783929	7.941908929	8.295157857	8.160462857	7.713492857	7.878448929	7.979129286	7.923365	7.848791429	7.771983571	7.94163	8.034697857	7.9465175
ATF7IP2	7.088495714	6.29404	6.30685	6.5205325	6.267370714	5.997316071	5.79418	6.532843214	6.493034286	6.446640714	6.430296786	5.768968571	6.704722143	5.780489643	6.582056786	6.480856786	6.744609643	7.037751071	6.909722143	7.366553393	7.726648214	6.606000714	6.518944643	6.1225525	6.9208225	6.863774643	6.942930357	6.481380714
ATG10	5.946453929	5.766782857	5.631380714	5.613457143	5.6660725	5.689329286	5.86187	5.265003214	5.251310714	5.4198675	5.374722857	5.603756071	5.512576429	5.551556786	5.730560714	5.891561429	6.072005714	6.052402857	5.865964286	6.0922025	5.997146071	5.465865357	5.731062321	5.688136786	6.003536071	5.837266786	5.905371786	5.832449643
ATG101	6.104698929	5.979428571	6.021525714	5.820038929	5.734903929	5.790996786	5.933268214	5.42347	6.025256429	5.6612625	5.896954643	5.914001071	6.282776786	5.924113571	6.332841429	6.010730714	6.125567857	6.048548571	6.065202143	5.935196429	6.220806071	5.933699643	6.200184643	6.065590714	6.179196071	6.246291607	6.049496429	5.958599643
ATG13	7.560615714	7.481362857	7.600288214	7.496070357	7.5525	7.2253625	7.501132857	7.415144286	7.205885714	7.388444643	7.186492857	7.361541786	7.235895	7.509215357	7.612572857	7.121944286	7.284826429	7.481076429	7.447870357	7.187867857	7.022031786	7.19014	7.385785	7.288831429	7.338065357	7.568018929	7.617951071	7.51655
ATG14	7.159671429	7.380513571	7.193235714	7.251693929	7.286523571	7.396182143	7.28629	6.791287857	7.322220179	7.2842125	7.229362857	7.382465	6.578118929	6.941516071	7.081278214	7.103523214	7.147609286	7.521960357	7.399260357	7.356304286	7.077249286	7.207312143	6.844723929	6.9931175	7.313257143	7.129699643	7.074723571	7.03744
ATG16L1	9.823912857	9.306281071	9.514994643	9.693773214	8.004065714	7.94274	7.640963571	7.513341429	7.833337143	8.7258075	8.631675357	8.557037857	9.840903929	9.091206429	10.59618036	9.994216786	9.57129	9.657343571	8.136544286	9.022226786	9.158013214	8.434630357	7.797574643	7.972830357	8.067130714	6.470967857	6.077233214	6.819402857
ATG16L2	6.511812143	6.542576071	6.524862857	6.557970714	6.724220357	6.347572143	6.5403325	6.444872143	6.194249286	6.356654286	6.202506071	6.281215	6.424028571	6.4212525	6.535671607	6.715729286	6.324083571	6.160942857	6.100638571	5.9862425	6.341887857	6.241538929	6.111516429	6.400412143	6.380529286	6.644946429	6.367925714	6.44355
ATG2A	7.023198214	6.9944025	6.790265	7.114825357	6.590954821	6.276448214	6.442600357	6.429151429	6.534527143	6.228080357	6.090475357	6.370118571	6.206478214	6.9769525	6.701185357	6.738398929	6.580407857	6.3818325	6.502036429	6.593709643	6.3504375	6.261336786	6.496020357	6.656591071	7.026108571	6.865933214	6.4557025	6.693484286
ATG2B	7.795514643	7.900001786	7.898186071	7.991038929	8.038705357	8.217541071	8.010967143	7.900769286	7.994425714	8.004065714	7.8577275	7.911599643	7.545616429	7.833950714	7.948524643	7.888071786	8.0264725	8.407358929	8.309076429	7.996093929	8.287732143	8.137613929	8.130959286	8.077176786	7.776734286	7.764587143	8.266501071	7.7036125
ATG3	9.112411786	8.998136071	9.014972857	8.960618929	8.972770714	9.000383929	8.795223214	9.006676786	9.0634975	9.167223929	9.348583571	9.128157143	8.960618929	8.977285	8.949863571	8.908218571	8.960618929	9.260935	9.30141	9.068348571	9.377263929	9.398791786	9.142320714	9.048320714	8.928133214	9.157437143	9.1515525	9.273993214
ATG4A	7.426399643	7.023198214	6.888831071	7.182161429	7.256276071	7.382465	7.115891429	7.072719286	7.304865714	7.266957143	6.753721071	7.339289286	6.932646786	7.156847143	7.329019286	7.129521071	7.588385714	7.476075714	7.556456429	7.551129286	7.492927143	7.393476071	7.432616786	7.313836071	6.889247679	7.462619286	7.0371925	7.184560357
ATG4B	6.519453571	6.58596	6.752722143	6.477767857	6.670234643	6.673665714	6.826386429	6.564445	6.509001071	6.549509643	6.742761071	6.441955714	6.490300357	6.549870714	6.354289286	6.458011071	6.591239286	6.274301786	6.190442857	6.306278214	6.264268929	6.280376786	6.414258571	6.406368929	6.437476429	6.459394286	6.309738929	6.2045675
ATG4C	7.393090357	7.107222143	7.410579643	7.459536429	7.177488214	7.346345714	7.284007857	7.288212857	7.220529286	7.56772	7.761382143	7.3261075	7.340692857	7.274425357	7.364075357	7.518627857	7.462619286	7.952309286	7.898869643	7.371322857	7.776519643	7.822862143	7.634516429	7.185651429	7.224971786	7.690737143	7.662265714	7.468446429
ATG4D	8.791481786	8.945390357	8.456885357	8.816281786	8.346567857	8.257670357	8.274564286	8.328538214	8.742325	8.337559286	7.875521786	8.547188214	8.476456071	8.748770357	8.218910714	8.428263929	8.170351429	7.5842375	7.694558214	8.817782143	7.9325025	7.484551071	8.020301786	8.384306429	8.770303571	8.274909286	7.888071786	8.381378929
ATG5	8.484247143	8.472740357	8.309416786	8.400757143	8.468393571	8.726267143	8.336184643	8.5544875	8.543826429	8.677474286	8.535365357	8.777116429	7.91996	8.226326786	8.358578214	8.139567321	8.603266071	8.368795357	8.641807143	8.630099643	8.6377575	8.262534643	8.380676786	8.340504286	8.420237143	8.376910714	8.187721071	8.262254643
ATG7	6.641925714	6.732627143	6.660014286	6.634613214	6.678068214	6.625076071	6.425116786	6.430575	6.85182	6.545673929	6.634316071	6.618542143	6.620479643	6.527495	6.813391429	6.880736786	6.584324643	6.56264	6.642846786	6.263945	6.216047143	6.447047857	6.448447857	6.717203214	6.574111429	6.678529464	6.598261786	6.841705
ATG9A	4.8305475	4.736178929	4.470792679	4.785633571	5.039460357	5.038647143	4.599490714	4.721706071	5.389130714	5.358943929	4.745914643	4.605412143	4.900483929	3.954162857	5.217805357	5.002796071	5.285692143	4.551161429	4.503473571	4.655095	4.705947143	4.853063571	4.894854643	4.379844286	4.787338929	4.70698	5.019516429	4.611790714
ATG9B	4.8455625	4.8528725	4.646304286	4.959877143	5.054915357	5.177082857	5.277599643	5.246012679	5.245383571	5.233305714	5.0166275	4.979637143	5.324725	4.995278571	5.033606786	4.848152857	5.051066786	4.913252857	5.140062857	5.221029643	5.138589286	5.094577143	5.067662143	5.243675357	5.130828929	4.976643929	4.988401429	4.866253929
ATIC	8.509157857	8.379261429	8.4932025	8.3645975	8.688165357	8.565267143	8.150208571	8.245972857	8.452137143	8.566809643	8.663002143	8.333338571	8.5815325	8.405502143	8.386313571	8.5368375	8.532973571	8.462994286	8.454236786	8.660896429	8.511642143	8.585243571	8.581164286	8.497787857	7.714369643	7.888811429	7.874978929	7.973650357
ATL1	6.205138214	6.286654643	6.207227857	6.388159286	6.466404643	6.897819643	5.804744643	6.104959286	6.351976071	6.571045714	6.171451071	6.541746429	5.857710714	6.271138214	6.238589286	6.080331071	6.358986071	5.806638929	6.56264	6.7226325	6.693484286	6.146845714	6.539743571	6.526051786	6.340449643	6.240825357	6.311606786	6.358043929
ATL2	6.575963929	6.5704075	6.737387143	6.252212143	6.281673929	6.700099643	6.518610714	6.2118075	6.431425	6.697253571	6.996596786	6.381404286	6.178346786	6.042741786	5.8914575	6.252953214	6.644587143	6.368221429	6.580659286	6.444725	6.37768	6.039694643	6.426224286	6.635763929	6.4829375	5.825407857	5.892271786	6.183069286
ATL3	8.788185357	8.741393571	8.666065357	8.684637857	8.545693214	8.734247857	8.577641429	8.656681786	8.801951429	8.8724625	8.802499286	8.890826786	8.769774643	8.826132143	8.927536071	8.785904464	8.9790275	9.186062857	9.268905714	8.972131071	8.96756	8.998136071	9.068814286	9.146915714	8.755773929	8.769774643	8.944796786	8.811294643
ATM	7.126460357	7.276786071	7.812860179	7.220833214	7.826180714	7.773911786	7.742378571	7.52835625	7.141403571	7.614678929	7.807037857	7.462841071	7.087225	7.388444643	8.026156071	7.994051071	7.8149475	8.817782143	8.256120714	6.967864643	7.566955	7.945059643	7.863177143	7.339635357	6.594029286	7.454063571	8.036309286	7.396906071
ATMIN	9.856646071	9.891541071	9.896353929	9.927302143	9.968838571	9.879642857	9.967806786	9.75783	9.782954286	9.742983214	9.840903929	9.927302143	9.768897143	9.725191786	9.574139643	9.627131429	9.950520714	10.12300714	9.967806786	9.9293025	10.24865357	9.936568571	9.945198929	9.930065714	9.789312857	9.673578571	9.741830357	9.657343571
ATN1	6.592742143	6.587864286	6.573755	6.5377175	6.5290925	6.32752	7.068801429	6.154487857	6.118572143	6.371372857	6.422713929	6.434795536	6.478763571	6.747858571	6.649434643	6.687195357	6.376305357	6.559713571	6.3454775	6.120496786	6.000523214	6.400005714	6.509001071	6.638280357	6.447717857	6.4272925	6.620078929	6.380240714
ATOH1	9.529051429	10.14376786	10.07834286	9.6767525	9.528616429	9.651846071	9.754394643	9.000383929	9.288431429	9.793579286	9.485045714	9.729203571	9.770914643	10.38424643	8.714961786	10.20176429	9.994216786	7.858824286	8.6643175	9.297921429	10.03072036	10.35580714	10.00592	11.01302321	9.600527857	8.950378571	9.418164286	8.809850714
ATOH7	3.624831071	3.3842425	3.506445	3.836385357	4.254141071	3.85247	4.017928929	3.592131786	3.7793275	3.821691071	3.338788929	3.499983214	3.822051607	3.570142857	3.825493929	3.587353929	3.40556	3.772171429	3.553907857	4.201248571	3.751293571	3.958397857	3.553323571	3.376001071	3.905429286	3.24407	3.911766071	3.627525357
ATP10A	5.799578571	5.958245714	5.660295	5.613990357	5.365977857	5.428668214	5.367713571	5.5037775	5.729029286	5.571412143	5.860226429	5.797894286	5.161806429	6.058063214	6.003158929	5.921314643	5.886268929	6.245723571	6.577936786	6.006355714	5.490488929	6.008385714	5.762811786	5.637942143	5.899025714	5.799141071	6.157732143	6.304621429
ATP10B	10.80509643	10.93243214	10.83643929	10.73433214	11.02200714	10.88556071	10.89242857	11.05265714	10.87055357	10.60896071	10.75560714	10.67725714	10.48821786	11.04908214	10.61514643	10.60153571	10.37648929	9.8384	10.07089821	11.04386071	10.78225357	10.14550893	10.76496786	10.48417143	11.0596	10.73893214	10.90404643	10.72354286
ATP10D	7.093583929	7.007718929	7.276341071	6.973349286	6.978873571	7.160191429	7.173220714	6.979867143	6.762841429	6.9126125	7.082213929	6.861877143	7.127425	7.297184821	7.571428214	7.351205	7.376665357	7.913423214	8.078941786	7.138834286	7.196494643	7.855282143	7.57217	7.253498929	7.052629286	7.580788214	7.984131786	7.5150525
ATP11A	2.952466071	3.655138571	3.837449286	3.019771429	3.563635714	2.2493	3.214835714	3.439654286	3.739133214	2.8983675	4.146329286	2.632339286	3.6909975	3.181835357	3.5549575	3.7890375	3.187890357	4.056629643	4.550200714	3.122249643	3.491472857	3.928618929	3.6119875	3.624185357	2.601154286	3.104511071	3.74018	4.0208175
ATP11B	9.520683571	9.785031071	9.953212857	9.651846071	9.961802143	10.135125	10.10654643	9.881732857	9.774944643	9.968838571	10.28995	9.9246775	9.711246786	9.675619643	9.693773214	9.806851786	9.845512857	10.18536786	10.08051429	9.559845357	9.916103929	9.768114286	9.840903929	9.907866786	9.541300714	9.807720357	9.946644643	9.721541786
ATP11C	7.56772	7.528509286	7.771983571	7.733568571	7.973364643	8.017298929	7.799016786	8.009488929	7.697982143	7.711648214	7.841415357	7.687457857	7.507760714	7.721016071	7.809137143	7.760723571	7.913712857	8.248817143	8.203080714	7.889073214	7.94163	8.218910714	8.2072525	7.839181071	7.709696071	7.7760325	8.053845	8.063882857
ATP12A	4.054025	4.039668214	6.847385714	4.172076071	4.00239	4.140831786	5.209872857	4.276465714	4.031976429	4.44639	5.140943929	4.303224286	4.167380714	4.378684643	4.276562143	4.195201429	4.37155	4.383807321	5.010208571	4.521551429	4.23515	4.688746429	4.377803571	4.398435893	4.22792625	4.2356575	4.245288214	4.010303571
ATP13A1	7.500186071	7.62897	7.392435	7.434459643	7.339131786	7.2492475	7.396720357	7.3357625	7.531580714	7.291579643	7.037011071	7.210139643	7.658127857	7.791288929	7.942972857	7.548043929	7.435685	7.347449643	7.395297143	7.596510357	7.130053571	7.283638929	7.335385357	7.357567143	7.448144286	7.999503571	7.677124643	7.524931429
ATP13A2	8.486466786	8.445465	8.691611429	8.249615179	8.425153571	7.995900357	8.497787857	8.029716071	7.725018929	7.622206429	7.612391071	7.701458214	8.019105	8.596398929	8.804042857	8.345908214	8.482782857	8.279460357	7.878197143	8.193195	8.060114643	8.1021025	8.239168571	8.264096786	8.245252857	9.280716429	8.776723214	8.917160714
ATP13A3	8.932138571	9.021458214	8.928133214	8.947313571	9.188516071	9.367102143	9.227824643	9.14747	9.301867857	9.409057857	9.362340714	9.328781786	9.059822857	8.967082857	8.904064643	8.790081786	9.192388571	9.252897143	9.260935	9.130435357	9.348583571	9.754394643	9.535660357	9.483258214	8.824180714	9.179713214	8.962458214	9.098208214
ATP13A4	5.592740714	6.0840725	6.193175357	5.684067857	6.278985714	6.294396786	6.828969286	5.825288214	5.263808571	6.251477857	6.463471429	6.0353225	4.894666071	5.5579075	4.9495	5.490193929	5.0263	4.522598929	4.619263214	5.276242857	5.666382857	5.407442857	5.495176429	5.841244643	5.570876786	4.868303571	4.915391071	4.961085714
ATP13A5	4.557765357	4.097048571	4.449209286	4.229736429	4.396117143	4.350773929	4.427654821	4.071535714	4.664142857	4.072593214	4.775352857	4.452934643	4.381497857	4.675534286	4.439886786	4.438903929	3.939259286	4.1440925	4.4071375	4.4261825	4.344488571	4.443571429	4.426726071	4.508105	4.745681786	4.244078214	4.332527857	4.1770075
ATP1A1	9.178344286	9.329328214	9.147709821	9.340678929	9.292493214	9.293737143	9.498701429	9.177714643	9.485045714	9.283643571	9.358271071	9.380069643	9.862385357	9.588273571	9.130849643	9.990941786	9.509108929	9.408373929	9.858347857	9.500912143	9.602607143	9.244146786	9.219908929	9.702158571	9.4304375	9.20567	9.305694286	9.316256429
ATP1A2	6.263212143	6.073764643	6.229536786	6.215743929	6.022060357	6.203965	6.280376786	6.059257857	5.914481786	6.0729275	6.173499643	6.245206071	6.219208214	6.499374286	6.072005714	6.452552679	6.243862143	6.051241429	6.8381875	6.249182143	6.387296786	5.665093571	6.245434643	6.443485	6.423278929	5.819456071	6.242985	6.3325525
ATP1A3	5.931385357	5.37544	5.802076071	5.713473214	6.130852143	5.930737143	6.115667143	6.700950714	6.300616786	6.073042143	6.286155	6.166557857	5.714902857	6.00942125	5.856311429	5.199240357	5.886030714	5.711594643	5.918761429	6.131188214	5.696088214	5.658199643	6.063878571	5.408082143	5.696259286	5.879398214	5.991636429	5.931262143
ATP1A4	4.115171071	4.056270714	4.366335357	4.169893571	4.042804286	3.9436375	4.547273929	3.788697143	4.131779821	4.017196429	3.946523929	4.281654643	4.2924475	4.008556429	3.919242143	3.614580357	4.533115714	3.581173571	4.189603929	3.996419286	4.228355	4.309133929	4.248554643	3.9788625	3.722458571	4.256904286	4.071896786	4.169419643
ATP1B1	11.10372857	10.96391071	10.34010357	11.07632857	11.24378214	11.07487143	10.51192857	11.37916071	11.39687857	10.88741786	10.55957143	11.08691786	10.96391071	11.08353214	10.19785357	10.88215357	10.91296071	10.5187	10.86109643	10.95929643	11.34885	10.76303571	10.65469643	11.04638571	10.988275	10.56148571	10.57877143	10.57032857
ATP1B2	7.229821786	6.860019286	7.23974	6.8486875	6.518322857	7.057868214	6.906118571	6.887419643	7.073373036	7.298911429	7.493882857	7.173634286	7.2697375	7.397608929	7.185491071	7.377793571	7.095466071	7.218881786	6.894450357	6.988932143	7.211490714	7.275705	7.457775	7.222075	7.153221786	6.804935357	7.293335714	7.224179286
ATP1B3	9.377263929	9.465273214	9.327477143	9.507492857	9.425312143	9.478243214	9.383595	9.521508571	9.302707143	9.222953571	9.016073571	9.297921429	9.322533929	9.069889821	8.740752857	9.268905714	9.352510357	9.011610357	9.382251786	9.389895357	9.258513929	9.010333929	9.08837	9.143068214	9.287230714	8.548878929	8.50773	8.739565357
ATP1B4	5.055565357	5.144120357	4.790787143	4.886858571	5.228891071	5.290225357	4.9204875	5.1060425	5.271688929	4.9706975	5.089071071	4.904600357	5.070043214	5.139677857	5.382374643	4.860664643	5.209872857	4.747329286	5.067773214	5.067960357	4.9923225	4.9210975	5.005789643	4.807727143	4.819506429	5.130133214	5.066607857	4.988106429
ATP23	9.768897143	9.75783	9.344102143	9.830373571	9.687701071	9.789312857	9.643138929	9.4872975	9.930065714	9.896353929	9.5034275	9.942010714	8.900035714	9.120260714	8.800953571	8.798713214	9.108550357	8.831477857	8.821333929	9.111330357	9.3596525	8.5142625	8.717916071	9.259061071	9.440321429	8.934728214	8.769774643	8.901189286
ATP2A1	5.673301786	5.536394286	5.531783571	5.670453929	5.610964286	5.6803775	5.481123571	5.403205	5.796038571	5.811530714	5.732775	5.569256071	5.820361429	5.883757857	5.681061786	5.780638571	5.042294286	5.847316429	5.492464286	5.688547143	5.544545	5.668202857	5.689063214	6.106687857	5.802406964	5.35436375	5.604061429	5.660206786
ATP2A2	9.772971429	9.920838929	9.756867857	9.584445357	9.7051075	9.696480714	9.669989286	9.753398571	9.740222857	9.736995	9.876858929	9.629919643	9.680109643	9.8384	9.647645714	9.661161786	9.687701071	9.747310357	9.997115	9.556384643	9.741830357	9.950520714	10.08051429	9.966583929	9.521508571	9.863236071	9.751485714	10.04402857
ATP2A3	9.284300357	9.288431429	9.501621429	9.213024286	9.070898929	8.940070714	9.518953571	8.647903214	9.074840357	8.978585357	8.730663929	8.923282857	8.988771786	9.609926429	9.621321071	9.402416786	9.185553571	8.963028571	8.901785714	9.0143625	8.448078214	8.603660357	9.103216786	9.222953571	8.883255	9.481371786	9.423096429	9.079026429
ATP2B1	9.146915714	9.313969643	9.043114643	9.297655179	9.3856925	9.391470357	8.990807857	9.188516071	9.511486071	9.079814286	9.065244643	9.2554625	8.96679	8.735800714	8.320053214	8.766721786	8.954278214	9.116085714	9.287230714	9.317634286	9.136823214	8.848489643	8.897056786	9.318211429	9.068348571	8.281678214	8.017156071	8.822791429
ATP2B2	5.038647143	4.947217321	4.733786071	4.799245	4.831699286	4.549281429	4.832546786	5.012680536	4.678894286	4.914980536	4.643825357	4.820883214	4.660531429	4.759612857	4.796184643	4.893833214	5.003926786	4.333085	4.575939643	4.762287857	4.732518571	4.606865	4.873432143	4.9328525	4.423562857	4.889556786	4.836392321	4.499380714
ATP2B3	4.417990179	3.674128214	3.647682857	3.624089643	4.234313214	4.469258929	4.055644286	4.160240357	4.121417857	4.091402857	4.129026429	4.533256071	4.175838214	4.329638571	4.545788929	4.475241786	3.786864643	4.598741786	4.33968	4.414165714	4.721912321	3.909221786	3.695634286	3.529617143	4.290024643	4.131255714	4.128187143	4.349153214
ATP2B4	5.144120357	4.747402857	4.701435714	4.579317857	4.378102143	4.626268929	4.6756325	4.266270357	4.181165	4.489275	4.502115357	4.461251071	4.526525714	4.574125714	4.634044643	3.994590714	4.122608393	5.198260714	4.500150357	4.907127857	4.428598571	4.249146786	4.867028929	4.888970714	4.231159464	4.628057857	4.568246071	4.508555714
ATP2C1	7.102718571	7.191285	7.431781786	7.183767857	7.365497143	7.449471071	7.518364286	7.226572857	7.334520714	7.382046786	7.585642143	7.378756786	7.575698571	7.15856	7.578628214	7.345054643	7.603555357	7.703326429	7.997125714	7.448381071	7.605433214	7.5967775	7.550446786	7.515935	7.155015	7.570161071	7.687866429	7.390896786
ATP2C2	8.221465357	8.561713929	8.915362857	8.209059286	8.617533929	8.652941429	9.275710357	8.101796071	7.922911071	8.450353214	8.803523214	8.184400714	7.535000714	8.101796071	7.622666071	7.970925714	7.935935714	7.258445714	7.742686429	8.216909643	7.613283214	7.800429286	7.886981071	8.200685357	8.050449286	7.574760179	7.758978214	7.645651786
ATP4A	5.139578571	4.8840775	5.2772875	5.180200357	5.074698571	5.531995357	5.283803929	5.299337857	5.0541375	5.144715714	4.908769643	5.203405	5.1387575	5.0643575	5.019218571	4.992586786	4.840691429	4.723274643	5.062055714	5.533462857	5.106870357	5.3891775	5.067580714	5.266259286	5.178498571	5.096221786	5.217381071	5.109885714
ATP4B	5.214922857	4.845074286	5.099443214	5.025360357	4.68233	5.187515	5.028735357	5.358514286	5.061620357	5.325525357	4.837110357	4.829441429	5.102021429	5.034668571	5.0331925	5.034578571	5.151288214	5.070813571	5.322288571	4.9283725	5.189949643	4.9952125	5.406845714	5.255154643	4.952012143	4.684748214	5.081068571	5.2027025
ATP5S	6.0773825	6.272874286	5.968102857	5.966169107	6.135331429	6.3176375	6.054233929	6.152787143	6.259968929	6.309632143	6.273995357	6.025877143	6.376471071	5.312401786	5.5411975	6.083512857	5.657825357	5.853955357	6.0935475	6.372800893	6.406485714	5.9565175	5.588648214	5.911683571	5.869513571	5.7649675	5.919054286	5.752891071
ATP6AP1	8.739565357	8.852792143	8.765167143	8.683523929	8.767037679	8.5198025	8.986748571	8.565267143	8.630099643	8.540214286	8.798142143	8.591112857	8.897056786	9.009592857	9.06281	8.971395714	8.359748929	8.558839643	8.466853929	8.740373214	8.610303929	8.692116071	8.70413	8.744892857	8.785137857	8.936030714	9.046841071	8.674246071
ATP6AP2	9.128157143	8.889090357	9.078447143	9.016715357	9.127524643	9.257338929	9.450313571	9.156045357	8.950378571	9.154730714	9.505136786	9.190238929	9.044109286	9.134910357	9.121645714	9.013008929	9.3477025	9.586499643	9.683151429	9.82634	9.703301429	9.879642857	9.579505714	9.511486071	9.178344286	9.275710357	9.389098571	9.233636786
ATP6V0A1	8.716546429	8.652056429	8.588698571	8.850393214	8.767808214	8.614060714	8.5905925	9.020235357	8.685005357	8.806089286	8.604948214	8.697654286	8.836680357	8.591112857	8.632001071	8.387003929	8.556094643	8.570641429	8.791481786	8.826132143	8.813133571	8.668611429	8.712208214	8.873218214	8.8498725	8.579817857	8.498626786	8.510003214
ATP6V0A2	6.954746429	6.939526429	7.138113214	7.068606429	6.784074286	6.850442857	6.748381429	6.652719286	7.1546625	6.839858929	7.220378571	7.101029286	7.188178214	6.961162857	6.771015	6.85182	7.096330714	7.05128	6.996174643	6.890296786	7.157340357	7.200289643	7.135377857	7.161521429	6.830371071	6.8293625	6.674210357	6.7947125
ATP6V0A4	4.462998214	4.439066786	4.3508675	4.056541071	4.425898571	4.525168214	4.5135925	4.465156786	4.586905357	4.217776786	4.120016071	4.364369286	4.340892143	4.558704643	4.289325357	4.427696071	4.742208214	4.184638929	4.139265	4.543876786	4.518334286	4.646831429	4.397209643	4.751091071	4.594125	4.105583571	4.328927143	3.983035
ATP6V0B	6.689180714	6.684485357	6.847044643	6.773681071	6.520031786	6.525277857	6.465034643	6.504030714	6.315371786	6.4069075	6.469468929	6.428288214	7.2198225	7.115611786	7.0371925	7.097289643	6.602798214	6.549870714	6.633234286	6.825299821	6.488808571	6.529987857	6.702853571	6.834562857	6.563058214	7.038500357	6.822723929	6.958156071
ATP6V0D1	9.873468571	9.453372143	9.295635714	9.688755714	9.376266786	9.346265	9.333921786	9.219336786	9.596158214	9.190238929	8.802989643	9.462983214	9.756867857	9.950520714	9.481371786	9.781808214	9.448503214	9.0259925	9.0762675	9.897814643	9.529486429	8.981681071	9.367841429	9.609926429	9.417465	9.618696429	9.323608929	9.4675475
ATP6V0D2	6.480251429	6.005826429	5.739834286	6.6645625	5.842599643	6.204186071	5.572682857	5.689063214	6.428696071	5.994838571	6.133132143	6.683655	5.174614286	6.005167857	5.121248571	5.932600357	5.110557857	5.760545357	5.923434107	5.241265714	5.845380714	5.988120714	5.313346071	6.143307857	6.113401071	6.241133214	5.686823571	5.701836429
ATP6V0E1	11.44236786	11.43210714	11.43738929	11.46696429	11.50042143	11.35801786	11.40120893	11.37349286	11.49098214	11.31251786	11.51266429	11.39114286	11.25964643	11.247125	11.39687857	11.388225	11.58703571	11.61068929	11.67148571	11.96541429	11.65547857	11.47427143	11.48488571	11.63573571	11.39687857	11.33304286	11.56392143	11.37916071
ATP6V0E2	5.215057857	5.041144643	5.0021525	4.793637143	4.964388214	4.9346575	4.745681786	5.059556071	4.9328525	5.138872857	5.27207125	5.332861071	5.242045	5.799359643	5.0453	5.237842857	5.104069286	5.266393929	4.755413214	5.021381786	5.088339286	4.939583929	5.114395	5.395074286	4.937624286	5.3278875	5.130316964	5.167284286
ATP6V0E2-AS1	5.898592143	5.735733571	5.91235	5.810778571	5.928179643	5.97694	6.335660357	6.2044575	6.094427857	5.999899643	5.979615714	5.714902857	5.921684643	6.145411071	5.957395714	6.155478214	5.819375714	5.794739643	6.017573571	5.798125	5.712963214	5.848917143	5.529558214	5.8442575	5.929687143	5.777009643	5.7606825	5.993372143
ATP6V1A	8.340806429	7.963601071	8.056819286	8.215873214	8.174960357	8.346854286	8.212143929	8.111081786	8.411938929	8.355584286	8.409726071	8.475799643	8.147085714	8.370173571	8.390942143	8.267845	8.039321071	8.300859643	8.302783929	8.409133571	8.50869	8.682404286	8.626265	8.424794643	8.4191025	8.303471429	8.199332857	8.236706071
ATP6V1B1	3.88862	3.755256786	4.151448571	4.637465	3.984217857	3.88862	4.683155	4.2456975	4.717473929	4.319882857	4.444175536	4.396117143	3.906576786	4.016261071	4.322773571	4.256941607	4.107288214	4.334286071	4.375051429	4.367511429	4.011125357	4.680227857	4.449392857	4.074595	4.282906429	4.018622143	4.161565714	3.991423929
ATP6V1B2	9.268242857	9.331633929	9.317634286	9.209137143	9.262561429	9.459368571	9.291836786	9.268242857	9.41584	9.41584	9.458180714	9.5638425	9.499471786	9.527869643	9.559845357	9.484087143	9.121645714	9.436474643	9.617221786	9.569018214	9.272553214	9.966583929	9.536384643	9.622522857	9.19301	9.709348571	9.75783	9.639420357
ATP6V1C1	8.241878929	8.043216071	8.068573929	7.989258571	8.080366071	8.512223929	8.123706071	8.070082143	8.162498214	8.194452857	8.480221786	8.361444286	7.694558214	8.080366071	7.990722143	7.854818929	8.047119286	8.5815325	8.826132143	8.664689286	8.331276786	8.482171071	8.401519643	8.293893214	7.987758929	8.135806071	8.1021025	8.101594643
ATP6V1C2	5.285610357	5.431032143	5.796269286	5.297065	5.334608571	5.221912143	5.616614643	5.374722857	5.466455714	5.63826	6.14894	5.420196429	5.661991786	5.403371429	5.064658929	5.2207025	5.6682925	5.151086964	5.22456	5.316863571	5.270388929	5.729161071	5.546548571	5.748418571	5.09435875	5.599677143	5.38551	5.376996429
ATP6V1D	6.8008925	6.476363214	6.521342857	6.701759286	6.609935357	6.729880714	6.671121429	6.78776125	6.748219286	7.010398214	7.012935	6.739512143	6.36379	6.623769643	6.255310714	6.141843929	6.8103625	6.913479643	7.06198	7.158738929	7.091058214	6.917697143	6.880251429	6.932847143	6.844591429	6.528520714	6.224023214	6.649218929
ATP6V1E1	7.769829821	7.360225	7.398649643	7.730611071	7.566392143	7.641423214	7.555554286	7.361922143	7.710948571	7.818226786	7.460786429	7.529694286	7.912472857	8.079142857	8.161760357	8.105361429	8.110827143	8.113708571	8.198978929	8.1091325	7.938374286	7.841701429	7.913712857	7.995900357	7.9411525	7.784801429	7.783541429	7.936303929
ATP6V1E2	5.281172857	4.891079643	4.988055357	5.496710714	4.999853929	5.034668571	4.545510714	4.855738929	5.160426786	5.068622857	4.7577925	5.070653571	4.8176575	5.142063214	5.406944643	5.15002	5.082530714	5.394368214	5.203344643	5.15939	5.2865	5.101027857	4.882405714	4.874264643	5.170404643	5.51768375	5.36571	5.763758214
ATP6V1F	8.296236429	8.358233214	8.547188214	8.431221429	8.207016429	7.841701429	8.042944643	8.077176786	7.6175575	7.743190714	8.228396786	7.841415357	8.798142143	8.808129643	9.041291071	8.975398214	8.097595357	8.4932025	8.516457143	8.142321071	8.274054286	8.609477143	8.721918571	8.526850714	8.141674643	9.336909286	8.803523214	8.692116071
ATP6V1G1	8.118253571	7.942182143	8.194972143	8.031951429	8.075794643	8.149278571	8.053613571	7.859665357	8.08368	8.046565357	8.100201071	7.968396071	8.281273214	8.207952857	8.384777143	8.425153571	8.357284286	8.432181786	8.198688571	8.359748929	8.243868929	8.322977857	8.320468214	8.380249643	8.047371071	8.092067143	8.189981071	7.984826429
ATP6V1G3	3.96263	3.642171429	3.608546071	3.694343929	3.348129643	3.054663929	3.561623929	3.210397857	4.075644643	3.728378929	3.419351071	3.955143571	3.825162857	3.382741786	3.367443214	3.130343571	3.090358214	3.129843571	3.451758214	3.4743525	3.64628	3.604619643	3.417175	3.2353525	3.7079075	3.500306964	3.2522525	3.442281071
ATP6V1H	6.242059821	6.473032857	6.607465	6.383596071	6.8078575	6.990995714	6.748537857	6.596948929	6.769581786	6.877928929	6.7306225	6.601374286	6.709958571	6.641622143	6.475355357	6.632042143	6.761818571	6.758878929	6.869202857	7.033266071	6.888523929	6.630661786	6.776740357	6.651861786	6.389586071	6.539613214	6.204823929	6.562039286
ATP7A	6.925435357	6.943998214	7.221882143	6.886765	7.057683214	7.042591786	6.930011607	6.556928571	6.675255357	7.053203929	7.294740357	6.708438929	6.858518929	6.889461786	6.946468929	6.630360893	6.963271429	7.073433929	7.075903571	7.2129075	7.237633214	7.422986429	7.274529464	7.294740357	7.126928571	7.052981429	7.023880357	6.978330357
ATP7B	7.1598325	7.029757857	6.823516071	6.960314286	6.982771429	7.221069643	6.998822143	7.056747857	6.881550357	6.924930357	6.823516071	7.067053214	6.622760357	6.858933929	6.783885357	6.628868571	6.90257	7.100141071	7.088036071	7.469968929	6.992971429	6.3823975	6.815528214	6.934077857	7.300908929	6.864049643	6.871616429	6.914818571
ATP8A1	9.080505357	9.254833214	8.867021071	9.161705357	9.640773214	9.609926429	9.365149286	9.556853036	9.789312857	9.478243214	9.022226786	9.400295714	8.899600357	8.302925893	7.882828571	8.517359286	9.125594286	8.815852857	9.053385	8.573768571	9.336165	8.447572857	8.500905714	8.560799643	9.472371964	8.1279975	8.187327143	8.177186786
ATP8A2	4.769427857	4.923154821	4.884165357	4.777705714	4.868075	5.047636071	4.559837857	5.041077857	4.73914	5.049933929	4.994471071	4.956132143	6.053105	5.369321429	5.015506429	5.513461786	4.936331429	4.7461875	5.324635357	5.062288571	5.422684286	4.658652143	5.002259286	5.187606429	5.268788571	5.202915536	4.984425357	4.978585357
ATP8B1	11.93392857	11.8919	11.69313929	11.87090357	11.94133214	11.994225	11.79628214	11.92462143	11.99013571	11.99013571	11.75483929	11.95976071	11.53353214	11.57522857	11.07487143	11.26514643	11.65547857	10.86287857	11.37349286	11.87090357	11.74295357	11.28136429	11.49098214	11.73363571	11.85712143	11.12905357	11.01415357	11.19537857
ATP8B2	7.182161429	7.127703214	7.595561429	7.229821786	7.053548929	6.764521071	7.261516071	7.014155	6.8505975	7.002846429	7.040140357	6.6896325	7.006904821	7.503326071	8.365051429	7.396091429	7.334307143	8.429038929	7.842787857	6.974835357	7.04823	7.921194286	8.075210714	7.364484286	6.816931071	7.916172857	8.139174286	7.816123929
ATP8B3	5.420490357	4.815605	5.043346786	4.897798571	5.026859643	4.769726786	5.023530893	4.759039643	4.884825714	5.051293214	5.045112143	4.940835714	4.777356071	4.845680357	5.240216071	5.0569175	4.996553929	4.88069	5.040281786	5.2279325	4.574125714	4.965484643	5.006981071	5.063105	4.886523571	5.059968929	4.69611	5.303608214
ATP8B4	5.620113214	5.767941429	5.651741429	5.911760714	5.478210357	5.62181	5.309156429	5.708071071	5.7374875	5.909655	5.885410714	5.890841786	5.563695	5.682278214	5.829078571	5.845951071	5.761476071	5.832556786	6.357338571	5.108496429	5.8499475	6.1950225	5.982774107	5.889766429	5.4934	6.215164643	5.865816786	5.983135
ATP9A	8.751071429	8.719325	8.451405714	8.848489643	8.694995714	8.745933214	8.668224286	8.457275714	8.8655725	8.876258929	8.579531071	8.883856429	7.721787143	7.656507143	7.802758214	7.692216429	8.257437143	7.516178929	8.177480714	8.510003214	8.239168571	7.394908929	7.8808	8.324358214	8.790454643	7.602232857	7.676101071	7.382729643
ATP9B	6.855563571	6.574657143	6.566497857	6.436759286	6.795983929	6.656733571	6.661286429	6.35685	6.677457857	6.726350714	6.6886675	6.601064643	6.3706175	6.634935357	6.556686429	6.6438375	6.634935357	6.805344643	6.6268975	6.472813571	6.467976071	6.509962143	6.5361325	6.587864286	6.66516	6.620664643	6.754514286	6.584138929
ATPAF1	6.959756071	6.8090775	6.885983214	6.9743425	6.962272857	7.381281786	7.308498929	6.359975714	7.00351	7.189369643	7.3888725	7.020861786	6.705709286	6.549673214	6.275688214	6.544427143	6.840436786	6.648795357	6.639016071	6.898028929	6.974835357	6.538612857	6.479249643	6.841875357	6.939526429	6.552547857	6.5047975	6.514663571
ATPAF2	5.615638571	5.654307857	5.6595925	5.647653214	5.536728571	5.664720357	5.709136429	5.295843214	5.696546071	5.570312857	5.700373571	5.427773036	5.946287143	5.539745714	5.678757143	5.611293571	5.758153214	5.584934286	5.494003214	5.824805714	5.848917143	5.686521429	5.608047857	5.694496786	5.746311786	5.828815714	5.813710357	5.729470714
ATR	6.674210357	6.688160357	6.725438571	6.733945	6.865555714	6.806295357	6.507058571	6.758074107	6.654101429	6.745031429	6.917831429	6.581698571	6.914228571	6.886909643	6.845631429	6.888093929	7.003398571	7.052981429	6.922086429	6.6473175	6.909098929	7.014328214	6.914388929	6.7345125	6.705509643	6.879137857	6.893671071	6.97499
ATRAID	7.720009643	7.548436429	7.639347143	7.593046429	7.79823	7.845077143	7.939964643	7.545616429	7.747618214	7.725387857	8.006521429	7.808846429	7.441758929	7.557340714	7.574899643	7.324482857	7.688916786	7.683576429	7.630364643	7.535728929	7.432224286	7.550095	7.621468571	7.586012857	7.676338571	7.7127975	7.7291775	7.696102143
ATRN	8.093181786	8.061666429	8.090009286	8.1130925	7.777193214	7.934566071	7.985718929	7.692558214	7.990467857	8.025339286	8.249158571	8.054070357	7.747846071	7.734863214	7.885532857	7.658127857	7.752128214	7.9950725	7.8744875	8.040471429	8.016146071	8.0839425	7.999503571	8.096301429	7.855920357	7.747618214	7.979856071	7.605765
ATRNL1	3.828112321	4.118406429	4.966772857	3.985996786	3.895320357	3.933996786	4.513227143	4.018586429	3.546905	3.791179286	5.521266786	4.169087857	4.73185	4.907402143	4.568471071	4.523000714	5.317930714	5.311460357	5.157078571	5.454041786	5.553996786	5.137318214	5.089453214	5.69759625	5.33814	4.418225714	4.925616071	4.707860893
ATRX	7.374526786	7.425568571	7.701458214	7.418126786	7.848656786	7.900769286	7.797965	7.590436071	7.525040714	7.771722857	7.9938	7.738345357	7.209356429	7.364817143	7.629709286	7.419031071	7.906598214	8.388607857	8.31108	7.7413425	7.885878929	8.084966786	7.968122857	7.635267143	7.448576071	7.598185	7.966912143	7.574101786
ATXN1	7.574620714	8.047371071	7.960275	7.9526225	7.592466786	7.842281786	7.694986429	7.515248214	7.47875	7.6597175	7.579565	7.446813929	7.1282875	7.400328571	7.780057143	7.398265	7.725996429	7.968122857	7.777788214	7.3785275	7.400718929	7.675147857	7.768876786	7.507195714	7.279306429	7.526408571	7.896477857	7.508728571
ATXN10	7.203875179	6.999589286	7.3671425	7.138596071	7.345983929	7.189178214	7.279306429	7.356102857	7.219233214	7.219721429	7.659988571	7.200202321	7.644856429	7.531227143	7.359943214	7.644670357	7.507915357	7.381196429	7.445233929	7.151074643	7.3263075	7.583748214	7.331200714	7.287052143	7.319230893	7.230020357	7.497905893	7.458757143
ATXN2	7.808206786	7.678406786	7.766666071	7.6331325	7.6033225	7.595057857	7.546990357	7.626821786	7.394226786	7.542031071	7.556640714	7.460669821	7.643383571	7.624940357	7.429922143	7.696102143	7.399827857	7.512088036	7.411988214	7.315440357	7.60841	7.430974286	7.548744643	7.529894286	7.553005	7.385215714	7.421997143	7.446047321
ATXN2L	8.418204286	8.423101786	8.455841786	8.303067857	8.145056071	7.7153375	7.780057143	7.803689643	7.773708929	7.795812857	7.943826786	7.700153214	8.516017857	8.602044286	8.638825357	8.374833929	7.910033571	7.960275	7.878703929	7.959126786	8.053218214	8.112173929	8.083292143	8.0859875	8.409606607	8.652941429	8.190915357	8.561505
ATXN3	4.056468571	5.252976429	4.844616786	4.852395357	4.719950714	5.287298929	4.593190714	3.900860357	3.892986429	4.887437857	4.18358125	4.209502143	4.008471786	4.622273214	4.298744643	4.913576786	4.212406786	5.107930714	5.142307143	4.234313214	5.115471429	4.583337143	4.682992143	3.803196071	4.165988571	4.429990357	4.899726071	4.514193929
ATXN3L	3.335386786	3.616756071	3.4485675	3.258150714	3.0444425	3.147416071	3.488725714	3.589538214	3.660782143	3.555832143	3.557814286	3.311289286	3.5144375	3.286539643	3.288175714	3.987774107	3.105223214	3.276142857	3.950615179	3.736513214	3.035648571	3.205079286	3.691254286	3.761522857	3.3042225	3.408931071	3.193666786	3.510132143
ATXN7	7.338065357	7.552056786	7.624940357	7.456940357	7.526941071	7.587173571	7.366860714	7.405692143	7.307775357	7.499259643	7.378256071	7.405175357	7.460019286	7.494344643	7.212353214	7.4554125	7.117276429	7.126005714	7.010398214	7.019861429	7.269297143	7.091703929	7.311688571	7.194933571	7.416337143	7.139717857	7.236986071	7.355015
ATXN7L2	5.553409643	5.4189875	5.345323571	5.330268571	5.197645714	5.438952143	5.136643571	5.253697857	5.511489643	5.320126786	5.385156786	5.247160714	5.574389643	5.430551071	5.537458929	5.342452857	5.362046786	5.220521071	5.33814	5.259165	5.1883925	5.374006429	5.172243571	5.528555	5.245713571	5.450396071	5.364060357	5.4977475
ATXN7L3	7.842281786	7.401633571	7.56548	7.696656429	7.526941071	7.289446786	7.323771607	7.618777857	7.748058929	7.270522857	7.329901071	7.383217857	7.5933175	7.710229643	7.599897857	7.183029286	7.426919643	7.547846786	7.469686429	8.053613571	7.542195893	7.586206429	7.5957875	7.665524286	7.609435	7.712112857	7.515482143	7.700788214
ATXN7L3B	7.806214643	7.593809286	7.667887857	7.673191429	7.608936429	7.607713571	7.825590714	7.212605	7.4128075	7.578371071	8.018498571	7.781674643	7.427093571	7.373051071	7.181150714	7.413334286	7.543527143	7.216958571	7.228470357	7.186492857	7.342439286	7.230216429	7.267369643	7.336938214	7.848656786	7.089426786	7.182161429	7.185491071
AUH	7.968396071	7.869603571	7.79823	7.991602857	7.8442575	8.157656071	7.9866125	8.066418214	8.079767143	8.051089286	7.697611429	8.001094643	7.221069643	6.945924643	7.00742875	7.400553571	7.666934643	7.684253929	7.613283214	7.833472321	7.918738571	7.482803214	7.287772857	7.344976429	7.768876786	7.111108214	7.669785357	7.354818929
AUNIP	4.796515357	4.23486375	4.193344286	4.645883214	4.196571429	4.141226071	3.700526071	4.215967857	4.016970893	4.263004643	4.458535	4.367511429	4.879444286	4.782754286	4.589951429	4.911512857	4.828154286	4.454416786	3.8795875	4.501750714	4.764493929	4.284539286	5.166495536	5.094015714	4.537812143	5.162574286	4.597622857	4.894482143
AUP1	8.600025	8.742325	8.673139286	8.6398525	8.513829286	8.428030714	8.757788571	8.495856786	8.369491071	8.328538214	8.415265714	8.310521071	8.406350714	8.607841786	8.597516786	8.568305	8.559648214	8.378076071	8.401200714	8.500905714	8.346854286	8.196247143	8.5142625	8.379962857	8.589157143	8.757788571	8.626265	8.824505
AURKA	6.362369286	5.625957857	5.744612143	6.358186429	6.334109286	6.051241429	5.251873929	6.519768929	5.2667975	6.291632857	6.4297525	6.273282143	6.466347857	6.7187375	6.461248214	6.607118929	6.333940357	6.161993214	6.531106071	6.494758929	6.736241429	6.606318929	6.373108214	6.507379643	6.190340357	6.898193214	6.187663929	7.0391525
AURKAIP1	7.8899	7.544929643	7.418363929	7.663014286	7.784021429	7.697135714	7.586206429	7.963387857	7.952049286	7.853494643	7.599449643	7.977645	8.015583214	7.931878929	7.673926071	7.869375357	7.973650357	7.558472143	7.715565	7.851803929	8.018498571	7.765944643	7.796048571	7.811524643	7.954480357	7.672419821	7.790514643	7.670018571
AURKB	7.177295357	7.219233214	6.496159286	7.092221429	7.214177857	6.996791786	6.2734625	7.0391525	6.629566071	7.057430357	7.517061071	7.028457143	7.869375357	7.725596071	7.332215714	7.6533775	7.218363214	6.84055	6.947280714	7.290901071	7.149703214	7.363085714	7.559421429	7.747846071	7.368718214	8.036786429	7.372297143	7.941908929
AURKC	5.412998929	5.5363	5.502313929	5.204799286	5.355601429	5.412422857	5.491542857	5.310373929	5.881948214	5.163417857	5.424048214	5.685236429	5.543439286	5.662842143	5.431109643	5.5373725	5.405400357	5.450396071	5.273090893	5.456472143	5.649582857	5.5836825	5.497472857	5.465565714	5.343335714	5.757447857	5.466049643	5.415025
AUTS2	5.9148075	5.951670357	5.892776429	5.971196429	5.492763929	5.572334643	5.5327575	4.98077	5.329409107	5.548360714	5.719786071	5.553512857	5.672553571	5.689366429	5.692042143	5.544545	5.509486786	5.419708214	5.406099643	5.535275357	5.613457143	5.423836786	5.573545714	5.714902857	5.663335357	5.569256071	5.659049286	5.506410714
AVEN	6.083847857	5.986964643	5.916677143	5.794361071	6.1005175	5.870679643	6.164844286	5.7968475	5.721210357	6.378456786	5.551822857	6.110697143	6.477898929	6.122355	6.324750357	6.1374975	6.410495	6.186060714	5.883150714	6.266541786	5.954444286	6.5323625	6.146476786	6.011719821	6.310419643	6.209385536	6.313802143	6.0416525
AVL9	8.545368571	8.689786786	8.693582857	8.649856429	8.822028929	8.98958	8.915993214	8.8231425	8.828630714	9.022863571	9.154192143	8.993325714	8.507393929	8.438007143	8.337907857	8.393912857	8.516956786	8.363408929	8.60020875	8.938888571	8.646369643	8.155360357	8.6690175	8.587971071	8.648587143	8.341187143	8.280486786	8.296236429
[truncated: 15,144 more rows]
