# Supplementary material for: Screening of characteristic genes in ulcerative colitis by integrating gene expression profiles
Source: BMC Gastroenterol. 2021 Oct 30;21:415. doi: 10.1186/s12876-021-01940-0 (PMC8556884; doi:10.1186/s12876-021-01940-0)
Supplement: Supplementary file 2 — Additional file 2. Screening of 2009 differentially expressed genes with significant consistencywith significant consistency using MetaDE package. [file 12876_2021_1940_MOESM2_ESM.xlsx]

## Sheet: MetaDE-test-sig
ID	p	FDR	Q	Qp	GSE65114-logFC	GSE36807-logFC	GSE59071-logFC	GSE37283-logFC
A1CF	1e-20	1.54e-19	1.434	0.697585	-0.104332	-0.229899	-0.208994	-0.271545
ABCB7	1e-20	1.54e-19	1.48978	0.684632	-0.0245406	-0.0533083	-0.0656901	-0.0648344
ACOT11	1e-20	1.54e-19	2.97646	0.395269	-0.0837825	-0.196284	-0.100688	-0.0771376
ACOT13	1e-20	1.54e-19	2.7895	0.425231	-0.0948125	-0.112577	-0.125132	-0.0785798
ACSS2	1e-20	1.54e-19	0.591175	0.89845	-0.0779299	-0.117986	-0.123134	-0.224731
ADD3	1e-20	1.54e-19	1.63119	0.652338	-0.0934588	-0.125604	-0.0963477	-0.0834916
ADH1C	1e-20	1.54e-19	0.624108	0.890892	-0.161496	-0.374277	-0.356872	-0.250631
ADHFE1	1e-20	1.54e-19	1.7675	0.622032	-0.13397	-0.0825191	-0.151884	-0.0818072
AIFM3	1e-20	1.54e-19	1.44609	0.694767	-0.168342	-0.259618	-0.16401	-0.452605
AMT	1e-20	1.54e-19	1.42269	0.700226	-0.0761255	-0.153563	-0.125583	-0.238439
ANKRD9	1e-20	1.54e-19	0.785826	0.852854	-0.0832715	-0.222607	-0.0894882	-0.398928
ARHGAP44	1e-20	1.54e-19	1.43609	0.697096	-0.165497	-0.144324	-0.216472	-0.192119
ARRB1	1e-20	1.54e-19	1.85715	0.602578	-0.0816724	-0.112677	-0.072803	-0.108093
ASTE1	1e-20	1.54e-19	2.29382	0.513705	-0.0774702	-0.0974163	-0.154564	-0.135693
ATE1	1e-20	1.54e-19	2.37609	0.498102	-0.0636563	-0.0713846	-0.0637789	-0.0540035
ATP9A	1e-20	1.54e-19	2.50163	0.474996	-0.138556	-0.127319	-0.120764	-0.164802
ATPAF1	1e-20	1.54e-19	2.06914	0.558181	-0.0775327	-0.178835	-0.126687	-0.242338
B4GAT1	1e-20	1.54e-19	2.54462	0.467281	-0.0383124	-0.0336655	-0.056241	-0.158337
BCS1L	1e-20	1.54e-19	1.57066	0.666062	-0.0521921	-0.0344524	-0.0655263	-0.0837269
BEST2	1e-20	1.54e-19	1.56451	0.667463	-0.148244	-0.44961	-0.282844	-0.450037
BICDL2	1e-20	1.54e-19	1.57981	0.663977	-0.0483284	-0.103892	-0.071869	-0.273205
BMP2K	1e-20	1.54e-19	1.76103	0.623452	-0.0484203	-0.0943292	-0.0785578	-0.155632
BSDC1	1e-20	1.54e-19	2.70061	0.440123	-0.0468765	-0.0317048	-0.0366658	-0.0964254
C19orf33	1e-20	1.54e-19	1.46355	0.690708	-0.0684013	-0.110393	-0.0593172	-0.166676
C5orf30	1e-20	1.54e-19	1.14378	0.766517	-0.0949705	-0.135599	-0.143766	-0.070028
C6orf136	1e-20	1.54e-19	2.31717	0.50924	-0.0541381	-0.15367	-0.13355	-0.203197
CA1	1e-20	1.54e-19	2.18623	0.534665	-0.289185	-0.331303	-0.351148	-0.0886098
CA2	1e-20	1.54e-19	1.38366	0.70937	-0.0748454	-0.230343	-0.184193	-0.112049
CA4	1e-20	1.54e-19	0.764214	0.858006	-0.151341	-0.210584	-0.19314	-0.20202
CAAP1	1e-20	1.54e-19	2.81101	0.421691	-0.0687343	-0.0576821	-0.0857512	-0.0456335
CACFD1	1e-20	1.54e-19	1.72684	0.630983	-0.0838217	-0.0511778	-0.0670961	-0.182149
CAMK2N1	1e-20	1.54e-19	2.57584	0.461741	-0.127151	-0.343332	-0.114579	-0.253604
CASP6	1e-20	1.54e-19	1.21133	0.750288	-0.0590817	-0.0468539	-0.117125	-0.113571
CCDC93	1e-20	1.54e-19	2.04419	0.563286	-0.057938	-0.030239	-0.0623639	-0.09384
CD177	1e-20	1.54e-19	0.807707	0.847623	-0.175627	-0.285367	-0.273247	-0.418114
CENPV	1e-20	1.54e-19	1.64424	0.649402	-0.0546963	-0.0962126	-0.12723	-0.180928
CES2	1e-20	1.54e-19	0.805499	0.848151	-0.0975539	-0.169819	-0.129564	-0.210499
CES3	1e-20	1.54e-19	1.84782	0.604584	-0.148258	-0.107406	-0.168371	-0.190601
CHCHD10	1e-20	1.54e-19	2.08577	0.554797	-0.0662771	-0.0858398	-0.0641326	-0.190637
CHP2	1e-20	1.54e-19	1.15715	0.763298	-0.301655	-0.40563	-0.375767	-0.428451
CHPT1	1e-20	1.54e-19	1.40781	0.703704	-0.120469	-0.176534	-0.128045	-0.148305
CHST13	1e-20	1.54e-19	1.56097	0.668272	-0.0347403	-0.189804	-0.0420764	-0.221582
CKB	1e-20	1.54e-19	2.55264	0.465853	-0.28193	-0.383372	-0.199615	-0.306019
CMAS	1e-20	1.54e-19	2.43274	0.487568	-0.0460333	-0.038753	-0.0795432	-0.159215
CMBL	1e-20	1.54e-19	0.513831	0.915842	-0.126664	-0.151185	-0.168163	-0.119767
CNNM4	1e-20	1.54e-19	1.9818	0.576192	-0.106157	-0.122286	-0.122533	-0.226742
COA5	1e-20	1.54e-19	2.81319	0.421333	-0.0552095	-0.0957754	-0.0725457	-0.0318067
COX4I1	1e-20	1.54e-19	0.508295	0.917065	-0.029769	-0.0757565	-0.0382618	-0.11788
COX5A	1e-20	1.54e-19	0.728263	0.866537	-0.0393529	-0.118011	-0.0462167	-0.12007
COX5B	1e-20	1.54e-19	1.32732	0.722656	-0.0653839	-0.0714789	-0.0816984	-0.0594999
COX6A1	1e-20	1.54e-19	0.494671	0.920061	-0.120057	-0.0364814	-0.0483804	-0.0599421
CPNE2	1e-20	1.54e-19	0.707941	0.871335	-0.110929	-0.104505	-0.0938449	-0.205775
CPNE3	1e-20	1.54e-19	1.59874	0.659676	-0.0334897	-0.0627842	-0.0571566	-0.0566014
CS	1e-20	1.54e-19	2.17181	0.537523	-0.0313809	-0.0452822	-0.0495909	-0.129237
CSDE1	1e-20	1.54e-19	2.634	0.451559	-0.0249784	-0.0139562	-0.0188108	-0.0381122
CTSA	1e-20	1.54e-19	1.3622	0.714419	-0.0589392	-0.0870697	-0.0844474	-0.147157
CWH43	1e-20	1.54e-19	0.103769	0.991381	-0.264066	-0.507459	-0.435811	-0.311757
CYP4V2	1e-20	1.54e-19	2.5699	0.462791	-0.126831	-0.0977204	-0.0879476	-0.184746
DACT2	1e-20	1.54e-19	0.510326	0.916617	-0.0844607	-0.0616544	-0.0601992	-0.1599
DAGLA	1e-20	1.54e-19	2.30248	0.512047	-0.0661057	-0.0724286	-0.115664	-0.0967283
DERA	1e-20	1.54e-19	2.68119	0.443434	-0.0861732	-0.121529	-0.0932067	-0.139695
DHRS11	1e-20	1.54e-19	0.714176	0.869865	-0.13153	-0.297869	-0.0731849	-0.456433
DHX32	1e-20	1.54e-19	2.25235	0.521711	-0.0648676	-0.0816477	-0.07154	-0.0615327
DMAP1	1e-20	1.54e-19	2.21482	0.529035	-0.0296249	-0.0587935	-0.0483136	-0.0754125
DTX4	1e-20	1.54e-19	0.715176	0.869629	-0.0965273	-0.0895109	-0.107142	-0.265704
EDN1	1e-20	1.54e-19	0.855621	0.836122	-0.156176	-0.214049	-0.170982	-0.307207
EFNA4	1e-20	1.54e-19	1.4589	0.691788	-0.0710827	-0.110884	-0.0810423	-0.250594
ENTPD5	1e-20	1.54e-19	0.931612	0.817793	-0.193053	-0.311851	-0.275482	-0.290688
EPC2	1e-20	1.54e-19	1.19579	0.754015	-0.0406219	-0.0359952	-0.0462572	-0.0628888
EPHX2	1e-20	1.54e-19	0.0790851	0.994223	-0.163218	-0.286193	-0.247995	-0.236362
ERMP1	1e-20	1.54e-19	2.02455	0.567327	-0.0796277	-0.135119	-0.0748377	-0.132633
ETHE1	1e-20	1.54e-19	0.214401	0.975232	-0.0690232	-0.0969293	-0.0928641	-0.128949
EXD2	1e-20	1.54e-19	1.94478	0.583946	-0.0721519	-0.0774425	-0.0472946	-0.107872
FAAH	1e-20	1.54e-19	2.14716	0.542432	-0.0729828	-0.125356	-0.103815	-0.277254
FAM110C	1e-20	1.54e-19	2.56971	0.462825	-0.141633	-0.189433	-0.0428164	-0.154804
FAM219B	1e-20	1.54e-19	1.58464	0.662879	-0.0754754	-0.0851434	-0.0890996	-0.206058
FAM234A	1e-20	1.54e-19	2.56386	0.46386	-0.0561371	-0.040646	-0.0501561	-0.157949
FBXO34	1e-20	1.54e-19	2.84065	0.416853	-0.060575	-0.0782182	-0.0961984	-0.0360674
FCGRT	1e-20	1.54e-19	1.61273	0.656507	-0.111857	-0.13334	-0.091245	-0.161812
FKTN	1e-20	1.54e-19	0.153157	0.984771	-0.0698101	-0.0996187	-0.0895589	-0.0668323
FOXD2	1e-20	1.54e-19	1.70374	0.636102	-0.0933234	-0.253778	-0.0521573	-0.134396
FRAT2	1e-20	1.54e-19	1.79064	0.616974	-0.0528053	-0.101752	-0.0480628	-0.190872
FUCA1	1e-20	1.54e-19	1.74448	0.627091	-0.0304094	-0.060165	-0.108051	-0.0973882
FXYD3	1e-20	1.54e-19	1.37592	0.711189	-0.105004	-0.234376	-0.106701	-0.235327
GAL3ST1	1e-20	1.54e-19	0.696154	0.874108	-0.0944774	-0.251394	-0.113697	-0.180555
GJB1	1e-20	1.54e-19	1.97653	0.577292	-0.0883482	-0.101768	-0.107731	-0.0971398
GPD1L	1e-20	1.54e-19	0.958824	0.811214	-0.0755636	-0.127052	-0.176159	-0.153838
GRB7	1e-20	1.54e-19	1.01827	0.796832	-0.0726321	-0.124103	-0.0920275	-0.129833
GRHL2	1e-20	1.54e-19	2.27938	0.516483	-0.0965275	-0.130366	-0.100533	-0.199564
GSTM4	1e-20	1.54e-19	0.631884	0.889096	-0.0429422	-0.126682	-0.121346	-0.122129
GUCA2A	1e-20	1.54e-19	0.458841	0.927836	-0.199629	-0.420612	-0.360488	-0.364336
GUCY2C	1e-20	1.54e-19	2.0774	0.556499	-0.0850321	-0.142194	-0.128262	-0.167108
GXYLT2	1e-20	1.54e-19	1.31607	0.725321	-0.151076	-0.288868	-0.287584	-0.32704
H1F0	1e-20	1.54e-19	0.778085	0.854701	-0.053188	-0.0684678	-0.0563831	-0.131122
HARS2	1e-20	1.54e-19	1.16523	0.761355	-0.0643968	-0.0509176	-0.0557294	-0.0960988
HCN3	1e-20	1.54e-19	1.32154	0.724026	-0.063994	-0.0379655	-0.0750941	-0.165631
HDHD3	1e-20	1.54e-19	1.86257	0.601414	-0.0594976	-0.0649526	-0.103156	-0.169174
HEPACAM2	1e-20	1.54e-19	2.89593	0.40795	-0.169357	-0.317341	-0.301884	-0.179943
HMGCL	1e-20	1.54e-19	1.70321	0.63622	-0.0436754	-0.0937844	-0.105436	-0.126167
HNF1B	1e-20	1.54e-19	1.81697	0.61125	-0.0907421	-0.121915	-0.142445	-0.234191
HOOK1	1e-20	1.54e-19	1.59995	0.659402	-0.0876883	-0.161544	-0.164362	-0.224723
HOOK2	1e-20	1.54e-19	2.75928	0.430248	-0.0464806	-0.0627136	-0.095777	-0.15168
HOXA5	1e-20	1.54e-19	2.17504	0.536882	-0.214791	-0.193857	-0.170724	-0.301476
HOXA7	1e-20	1.54e-19	0.631934	0.889085	-0.136642	-0.136889	-0.14672	-0.188697
HOXB5	1e-20	1.54e-19	1.78518	0.618166	-0.239189	-0.1196	-0.184032	-0.222877
HRCT1	1e-20	1.54e-19	2.92431	0.403442	-0.126843	-0.129285	-0.144258	-0.481075
HRK	1e-20	1.54e-19	1.32255	0.723786	-0.144556	-0.085441	-0.0382587	-0.110107
HSD17B11	1e-20	1.54e-19	2.10783	0.55033	-0.0716968	-0.12318	-0.126029	-0.0699937
IHH	1e-20	1.54e-19	0.445177	0.93076	-0.122946	-0.164509	-0.138072	-0.151366
IMMT	1e-20	1.54e-19	1.61984	0.654901	-0.0480506	-0.0526861	-0.0564623	-0.0445545
IMPA2	1e-20	1.54e-19	1.75011	0.625851	-0.0737901	-0.166225	-0.130807	-0.204507
ISX	1e-20	1.54e-19	0.180863	0.980618	-0.138626	-0.326854	-0.190753	-0.407524
ITPKA	1e-20	1.54e-19	0.914172	0.822007	-0.0905638	-0.207829	-0.122827	-0.224538
IYD	1e-20	1.54e-19	2.66389	0.446398	-0.116874	-0.195976	-0.178567	-0.143362
KBTBD11	1e-20	1.54e-19	0.484718	0.922236	-0.0844919	-0.109406	-0.054209	-0.140969
KCNJ2	1e-20	1.54e-19	1.11185	0.774214	-0.140409	-0.223459	-0.125941	-0.21024
KCNK5	1e-20	1.54e-19	1.74621	0.62671	-0.102512	-0.146699	-0.154119	-0.230611
KIAA1211L	1e-20	1.54e-19	1.63467	0.651554	-0.030667	-0.0615906	-0.0572369	-0.0854427
KIF12	1e-20	1.54e-19	1.71198	0.634275	-0.0827272	-0.0460163	-0.0453823	-0.0516292
KLHL8	1e-20	1.54e-19	0.996184	0.802175	-0.0919745	-0.151276	-0.152695	-0.173437
KLK1	1e-20	1.54e-19	0.414079	0.937319	-0.0791293	-0.229054	-0.134035	-0.159339
KTN1	1e-20	1.54e-19	0.624317	0.890844	-0.103415	-0.0938045	-0.0838159	-0.100258
LAMTOR4	1e-20	1.54e-19	2.69778	0.440605	-0.0865613	-0.123093	-0.100954	-0.126005
LCMT1	1e-20	1.54e-19	2.68517	0.442753	-0.0681171	-0.0863025	-0.0998125	-0.165091
LDHD	1e-20	1.54e-19	1.89321	0.594865	-0.157783	-0.199862	-0.171893	-0.164778
LGALS2	1e-20	1.54e-19	1.71789	0.632963	-0.188118	-0.256945	-0.158172	-0.265372
LGALS8	1e-20	1.54e-19	0.841612	0.83949	-0.0487006	-0.0512534	-0.0406532	-0.0981826
LRRC19	1e-20	1.54e-19	1.4564	0.692369	-0.166237	-0.255844	-0.303715	-0.20485
LRRC37B	1e-20	1.54e-19	1.93486	0.586037	-0.105336	-0.0381808	-0.0698624	-0.071585
LRRC75A	1e-20	1.54e-19	0.926048	0.819138	-0.091196	-0.153975	-0.13177	-0.218315
LRRC75B	1e-20	1.54e-19	1.99342	0.573773	-0.0321962	-0.0495907	-0.0711254	-0.0797135
LRRN2	1e-20	1.54e-19	0.73961	0.86385	-0.222288	-0.215382	-0.185754	-0.255388
MAB21L3	1e-20	1.54e-19	0.68985	0.875589	-0.155386	-0.29545	-0.244486	-0.193621
MAOA	1e-20	1.54e-19	2.87372	0.411507	-0.116649	-0.236006	-0.208537	-0.0678917
MAP1LC3A	1e-20	1.54e-19	0.692602	0.874943	-0.0711109	-0.0786155	-0.0757483	-0.197222
MAP3K21	1e-20	1.54e-19	1.17081	0.760014	-0.0958467	-0.163649	-0.0875437	-0.187827
MARVELD2	1e-20	1.54e-19	2.76427	0.429415	-0.0821553	-0.176733	-0.131953	-0.347243
MARVELD3	1e-20	1.54e-19	2.64817	0.449107	-0.107669	-0.129533	-0.146212	-0.254822
MB	1e-20	1.54e-19	1.72711	0.630924	-0.0947363	-0.169929	-0.166783	-0.162359
MBNL3	1e-20	1.54e-19	2.27198	0.51791	-0.0421307	-0.0908379	-0.0924284	-0.110957
MCCC1	1e-20	1.54e-19	0.87705	0.830962	-0.0447846	-0.0931844	-0.0929966	-0.0669031
MEP1A	1e-20	1.54e-19	1.69679	0.637647	-0.116972	-0.241874	-0.259281	-0.162075
MGLL	1e-20	1.54e-19	2.16668	0.538542	-0.0811516	-0.0581005	-0.0830734	-0.160375
MIEF2	1e-20	1.54e-19	1.57713	0.664586	-0.0674641	-0.0621419	-0.0386943	-0.0530504
MKNK2	1e-20	1.54e-19	2.92391	0.403506	-0.0665507	-0.080489	-0.0397917	-0.1552
MLLT10	1e-20	1.54e-19	0.544731	0.90896	-0.026929	-0.0942435	-0.0557399	-0.149032
MLLT3	1e-20	1.54e-19	1.56403	0.667573	-0.0610116	-0.203788	-0.065046	-0.152696
MMEL1	1e-20	1.54e-19	2.6828	0.443157	-0.041574	-0.0965392	-0.0429038	-0.253812
MPND	1e-20	1.54e-19	1.03474	0.792846	-0.0778036	-0.122796	-0.128178	-0.259806
MPST	1e-20	1.54e-19	1.83492	0.607365	-0.0863311	-0.0887908	-0.0828596	-0.242326
MRPL41	1e-20	1.54e-19	1.11026	0.774597	-0.0569279	-0.0498728	-0.0494302	-0.155517
MRPS9	1e-20	1.54e-19	2.44937	0.484511	-0.0327843	-0.0422062	-0.0848997	-0.0867807
MS4A12	1e-20	1.54e-19	2.10825	0.550246	-0.228158	-0.336231	-0.314084	-0.251005
MT1F	1e-20	1.54e-19	2.39978	0.493675	-0.164386	-0.221945	-0.216433	-0.329762
MT1G	1e-20	1.54e-19	0.791231	0.851563	-0.294266	-0.164526	-0.203636	-0.280091
MT-ATP6	1e-20	1.54e-19	0.272581	0.9651	-0.0153164	-0.0125247	-0.0290739	-0.0236532
MTMR11	1e-20	1.54e-19	2.80496	0.422684	-0.148007	-0.191781	-0.185439	-0.233655
MUTYH	1e-20	1.54e-19	1.68712	0.6398	-0.0404436	-0.0590949	-0.0564483	-0.195922
MXI1	1e-20	1.54e-19	0.851516	0.83711	-0.0969818	-0.0993842	-0.120393	-0.10965
MYH7B	1e-20	1.54e-19	2.54339	0.467501	-0.0600858	-0.0916932	-0.0398853	-0.1599
MYL5	1e-20	1.54e-19	2.6861	0.442595	-0.0654551	-0.053786	-0.0534937	-0.0934016
MYLIP	1e-20	1.54e-19	2.27032	0.518231	-0.0997249	-0.121266	-0.124311	-0.204838
MYO1A	1e-20	1.54e-19	2.85238	0.41495	-0.105008	-0.144982	-0.160081	-0.185033
NDUFB9	1e-20	1.54e-19	1.37462	0.711495	-0.0606504	-0.040381	-0.0868259	-0.0636456
NDUFS2	1e-20	1.54e-19	2.43856	0.486497	-0.0468803	-0.0342205	-0.0544026	-0.0486005
NDUFV1	1e-20	1.54e-19	1.80386	0.614096	-0.0430898	-0.0651847	-0.0590399	-0.131486
NET1	1e-20	1.54e-19	1.2335	0.744982	-0.0438165	-0.0972508	-0.0612699	-0.111755
NEXMIF	1e-20	1.54e-19	1.82357	0.609819	-0.129766	-0.181295	-0.0748196	-0.126746
NFE2L1	1e-20	1.54e-19	2.51558	0.472483	-0.022507	-0.0389494	-0.0373014	-0.0851781
NHEJ1	1e-20	1.54e-19	1.73712	0.628714	-0.118809	-0.23755	-0.165085	-0.243424
NIPAL1	1e-20	1.54e-19	1.70041	0.636843	-0.122664	-0.173749	-0.185749	-0.166236
NIPSNAP2	1e-20	1.54e-19	2.59391	0.458559	-0.0776628	-0.0895498	-0.103864	-0.0478351
NIT1	1e-20	1.54e-19	1.38831	0.708276	-0.0466144	-0.0966118	-0.0651333	-0.072026
NMUR1	1e-20	1.54e-19	0.912512	0.822407	-0.0467139	-0.0485962	-0.0473922	-0.118629
NR3C2	1e-20	1.54e-19	1.96556	0.579585	-0.083467	-0.163904	-0.118591	-0.163219
NRIP1	1e-20	1.54e-19	1.25574	0.739668	-0.0716139	-0.0956933	-0.0977632	-0.175539
NUAK2	1e-20	1.54e-19	1.04644	0.790016	-0.102008	-0.14774	-0.124246	-0.248824
NUDT16L1	1e-20	1.54e-19	0.518051	0.914908	-0.0513078	-0.0624383	-0.0368291	-0.0881939
NVL	1e-20	1.54e-19	1.35261	0.716679	-0.076518	-0.132105	-0.0946591	-0.191869
OPN3	1e-20	1.54e-19	2.54997	0.466328	-0.152516	-0.156544	-0.145394	-0.241148
OVOL2	1e-20	1.54e-19	1.86554	0.600778	-0.0998457	-0.153377	-0.118445	-0.262547
PANK1	1e-20	1.54e-19	2.07444	0.557102	-0.110755	-0.20034	-0.137215	-0.113509
PAPSS2	1e-20	1.54e-19	2.75205	0.431454	-0.0605407	-0.0816644	-0.0975163	-0.131052
PAQR8	1e-20	1.54e-19	2.51818	0.472014	-0.131073	-0.101619	-0.109839	-0.192121
PCDH20	1e-20	1.54e-19	0.957956	0.811424	-0.157432	-0.305969	-0.239845	-0.203756
PCK1	1e-20	1.54e-19	0.888154	0.828285	-0.316321	-0.721018	-0.459003	-0.364645
PDCD4	1e-20	1.54e-19	1.69522	0.637996	-0.192388	-0.222441	-0.182032	-0.16689
PDE4C	1e-20	1.54e-19	0.972519	0.807901	-0.0613102	-0.156264	-0.0585928	-0.261408
PDHA1	1e-20	1.54e-19	1.28575	0.732519	-0.074228	-0.0931944	-0.112969	-0.145279
PGAP2	1e-20	1.54e-19	0.116327	0.989809	-0.0532832	-0.0540545	-0.0799984	-0.0759403
PGAP3	1e-20	1.54e-19	2.12208	0.547458	-0.0894849	-0.115227	-0.140058	-0.175407
PIGV	1e-20	1.54e-19	2.31242	0.510146	-0.0391823	-0.0946003	-0.0495796	-0.0988275
PIGZ	1e-20	1.54e-19	0.209184	0.976093	-0.193489	-0.272788	-0.266403	-0.406698
PIP5K1B	1e-20	1.54e-19	1.64754	0.648659	-0.0660945	-0.082258	-0.139883	-0.0880528
PLEKHG3	1e-20	1.54e-19	0.167368	0.982677	-0.0517513	-0.0774146	-0.0687663	-0.227822
PLEKHG6	1e-20	1.54e-19	1.94514	0.58387	-0.0771405	-0.177479	-0.178922	-0.25325
POMT1	1e-20	1.54e-19	2.7476	0.432198	-0.0761386	-0.110673	-0.0336502	-0.158046
PPFIBP2	1e-20	1.54e-19	0.305611	0.95897	-0.0481632	-0.0825135	-0.0849947	-0.19095
PPIG	1e-20	1.54e-19	2.64334	0.449942	-0.0454391	-0.10298	-0.0381177	-0.0624268
PPP1R13B	1e-20	1.54e-19	2.46866	0.480982	-0.0564794	-0.0750108	-0.0575823	-0.250401
PRAG1	1e-20	1.54e-19	0.813052	0.846343	-0.0823132	-0.1445	-0.0977698	-0.204211
PRR15	1e-20	1.54e-19	0.803935	0.848526	-0.109342	-0.194492	-0.16616	-0.265363
PRR26	1e-20	1.54e-19	2.17717	0.536459	-0.0804555	-0.213125	-0.0964408	-0.171154
PSKH1	1e-20	1.54e-19	1.98491	0.575545	-0.0823833	-0.0639488	-0.070304	-0.187328
PTER	1e-20	1.54e-19	0.0725051	0.994919	-0.0433531	-0.0767552	-0.0796547	-0.0856576
PTGDR	1e-20	1.54e-19	2.45347	0.483759	-0.276214	-0.37895	-0.218387	-0.65254
PTPRF	1e-20	1.54e-19	1.69327	0.63843	-0.0965296	-0.170123	-0.11222	-0.366518
PTTG1IP	1e-20	1.54e-19	2.60964	0.455801	-0.0431569	-0.0442546	-0.0329473	-0.0450287
PURA	1e-20	1.54e-19	2.13475	0.544914	-0.0489811	-0.0421449	-0.0400299	-0.11886
PXMP2	1e-20	1.54e-19	0.506879	0.917378	-0.0730437	-0.209222	-0.146087	-0.258478
QARS	1e-20	1.54e-19	2.53697	0.468647	-0.0349825	-0.0468448	-0.0389966	-0.0665949
RAB11FIP1	1e-20	1.54e-19	1.87111	0.599584	-0.102437	-0.110111	-0.119784	-0.123502
RAPGEFL1	1e-20	1.54e-19	0.703019	0.872494	-0.0984561	-0.175223	-0.195867	-0.31875
RASSF6	1e-20	1.54e-19	1.5581	0.668928	-0.0927944	-0.177107	-0.0817737	-0.0908984
RBM17	1e-20	1.54e-19	2.1451	0.542842	-0.0189706	-0.0869324	-0.0371047	-0.0907515
RCCD1	1e-20	1.54e-19	1.82995	0.60844	-0.0605266	-0.0254546	-0.0667545	-0.0910275
RETREG2	1e-20	1.54e-19	1.5566	0.66927	-0.0755775	-0.131541	-0.0659663	-0.192473
RGP1	1e-20	1.54e-19	2.6578	0.447446	-0.0462132	-0.0621808	-0.0338668	-0.17762
RILP	1e-20	1.54e-19	1.75091	0.625676	-0.0761268	-0.060052	-0.067042	-0.0999917
RIMKLA	1e-20	1.54e-19	0.153561	0.984713	-0.154922	-0.133718	-0.121017	-0.140136
RNF128	1e-20	1.54e-19	2.47124	0.48051	-0.116283	-0.144634	-0.154421	-0.106621
RNF138	1e-20	1.54e-19	0.117875	0.989609	-0.0659416	-0.110574	-0.0794417	-0.0886429
RNF5	1e-20	1.54e-19	0.499253	0.919056	-0.0668395	-0.0822182	-0.123342	-0.0954041
ROGDI	1e-20	1.54e-19	1.49092	0.684367	-0.040357	-0.0937102	-0.0752365	-0.109744
RPL10L	1e-20	1.54e-19	2.9771	0.395169	-0.317642	-0.0772212	-0.119385	-0.0670748
RPL8	1e-20	1.54e-19	2.23736	0.524628	-0.0194346	-0.0254354	-0.0206985	-0.0231324
RSBN1	1e-20	1.54e-19	2.90711	0.40617	-0.0588121	-0.125618	-0.0727046	-0.258295
SCAP	1e-20	1.54e-19	0.97146	0.808157	-0.0400736	-0.0522326	-0.0595632	-0.166442
SDF2	1e-20	1.54e-19	2.14142	0.543578	-0.0380142	-0.0184377	-0.0430566	-0.0472838
SELENBP1	1e-20	1.54e-19	0.280702	0.963616	-0.185246	-0.249589	-0.211322	-0.30631
SGK2	1e-20	1.54e-19	1.6672	0.64425	-0.155751	-0.478322	-0.276763	-0.369544
SH2B1	1e-20	1.54e-19	1.89455	0.594578	-0.0516187	-0.0620925	-0.0584123	-0.0930432
SH2D6	1e-20	1.54e-19	0.666115	0.881144	-0.0436528	-0.101797	-0.0526146	-0.15328
SH3BGRL2	1e-20	1.54e-19	0.917828	0.821124	-0.0705039	-0.201497	-0.125825	-0.133503
SLC22A18AS	1e-20	1.54e-19	1.94345	0.584226	-0.153849	-0.0972387	-0.179756	-0.179762
SLC25A23	1e-20	1.54e-19	1.679	0.641612	-0.112706	-0.121026	-0.155309	-0.131877
SLC25A6	1e-20	1.54e-19	0.935866	0.816765	-0.0740063	-0.0516316	-0.0350604	-0.0459103
SLC26A2	1e-20	1.54e-19	1.34292	0.718968	-0.416072	-0.610222	-0.510981	-0.450122
SLC26A6	1e-20	1.54e-19	1.62962	0.652692	-0.0716272	-0.112264	-0.0778137	-0.29715
SLC35E2B	1e-20	1.54e-19	2.60209	0.457124	-0.1007	-0.0395604	-0.031583	-0.103223
SLC44A1	1e-20	1.54e-19	1.26504	0.737451	-0.0621826	-0.153451	-0.109852	-0.212836
SLC44A3	1e-20	1.54e-19	2.89955	0.407373	-0.104619	-0.137008	-0.103824	-0.191087
SLC9A2	1e-20	1.54e-19	0.872523	0.832053	-0.12548	-0.348211	-0.232418	-0.360021
SLCO4C1	1e-20	1.54e-19	0.638184	0.887638	-0.246941	-0.177843	-0.256741	-0.0750908
SMAD7	1e-20	1.54e-19	2.26249	0.519744	-0.0437001	-0.121027	-0.0862691	-0.0916393
SOWAHA	1e-20	1.54e-19	1.13283	0.769155	-0.111598	-0.245255	-0.0755219	-0.263934
SPATA20	1e-20	1.54e-19	1.5116	0.679595	-0.0596237	-0.0980346	-0.0808603	-0.18997
SPECC1L	1e-20	1.54e-19	0.160997	0.983626	-0.0651634	-0.0824812	-0.0916977	-0.151134
SPPL2A	1e-20	1.54e-19	2.11191	0.549506	-0.0601649	-0.127644	-0.089216	-0.180223
SPR	1e-20	1.54e-19	1.87785	0.598141	-0.0924517	-0.082386	-0.0996956	-0.148615
SRI	1e-20	1.54e-19	2.09212	0.553509	-0.0668105	-0.243845	-0.123555	-0.179995
SSBP3	1e-20	1.54e-19	2.47326	0.480143	-0.14619	-0.0735128	-0.039914	-0.09696
TCTN3	1e-20	1.54e-19	1.50066	0.682118	-0.0424823	-0.0345632	-0.0421885	-0.0697686
TMEM129	1e-20	1.54e-19	0.899625	0.825518	-0.043207	-0.104382	-0.06776	-0.177867
TMEM18	1e-20	1.54e-19	0.742602	0.863141	-0.0594071	-0.0773896	-0.0388762	-0.128721
TMEM184C	1e-20	1.54e-19	2.36598	0.499998	-0.0592909	-0.0590078	-0.059441	-0.094877
TMEM87B	1e-20	1.54e-19	1.17047	0.760095	-0.0635459	-0.0563569	-0.0738661	-0.126588
TMEM98	1e-20	1.54e-19	2.06373	0.559285	-0.0709547	-0.179981	-0.101072	-0.175216
TOM1L1	1e-20	1.54e-19	2.88262	0.410078	-0.0473026	-0.0923597	-0.161816	-0.0516388
TRAK2	1e-20	1.54e-19	2.50723	0.473986	-0.041572	-0.189005	-0.0984521	-0.192467
TRAPPC6A	1e-20	1.54e-19	2.00964	0.570409	-0.0580598	-0.0956045	-0.0704566	-0.131919
TRPM4	1e-20	1.54e-19	2.75488	0.430981	-0.140035	-0.142247	-0.109505	-0.288867
TSHZ1	1e-20	1.54e-19	0.970345	0.808427	-0.0997562	-0.185798	-0.10993	-0.208116
TSPAN15	1e-20	1.54e-19	0.412807	0.937584	-0.0318229	-0.0967893	-0.0533957	-0.110912
TST	1e-20	1.54e-19	0.73799	0.864234	-0.0782549	-0.0921861	-0.10911	-0.158397
TTPA	1e-20	1.54e-19	0.262595	0.966903	-0.205313	-0.200723	-0.190502	-0.120605
TYSND1	1e-20	1.54e-19	2.369	0.499431	-0.0308182	-0.141022	-0.048665	-0.12093
UCK2	1e-20	1.54e-19	2.52045	0.471607	-0.0877255	-0.0983369	-0.0335185	-0.23266
UNC5B	1e-20	1.54e-19	1.03398	0.793031	-0.0625762	-0.127953	-0.0911605	-0.126637
USH1C	1e-20	1.54e-19	2.67498	0.444497	-0.0658285	-0.0880078	-0.0960084	-0.30787
USP9X	1e-20	1.54e-19	0.358864	0.948603	-0.0466358	-0.0922488	-0.0212777	-0.0899095
VPS37B	1e-20	1.54e-19	1.9373	0.585521	-0.0817364	-0.0850764	-0.045401	-0.199279
XK	1e-20	1.54e-19	1.25766	0.739211	-0.0660879	-0.164555	-0.151229	-0.171438
XYLT1	1e-20	1.54e-19	1.05545	0.787838	-0.0578545	-0.0578599	-0.0380921	-0.0553446
ZBTB34	1e-20	1.54e-19	0.917605	0.821177	-0.0440899	-0.0675616	-0.0476502	-0.0837197
ZDHHC13	1e-20	1.54e-19	2.7765	0.427383	-0.0378033	-0.112997	-0.0743675	-0.059217
ZFP3	1e-20	1.54e-19	0.253967	0.96844	-0.113261	-0.16495	-0.170035	-0.226671
ZNF252P-AS1	1e-20	1.54e-19	2.34031	0.504843	-0.0985983	-0.0732135	-0.0334662	-0.131448
ZNF623	1e-20	1.54e-19	1.99861	0.572695	-0.0482902	-0.0736641	-0.060501	-0.0770961
ZNF629	1e-20	1.54e-19	1.5185	0.678008	-0.0447818	-0.0699785	-0.0482114	-0.1373
ZNF706	1e-20	1.54e-19	1.38141	0.709899	-0.0491772	-0.0719378	-0.064647	-0.0607649
ZNF823	1e-20	1.54e-19	1.56012	0.668466	-0.0489306	-0.110443	-0.112876	-0.152161
ZSWIM5	1e-20	1.54e-19	0.906596	0.823836	-0.0773691	-0.162924	-0.121801	-0.133078
ZSWIM6	1e-20	1.54e-19	0.982789	0.805416	-0.0397183	-0.0738193	-0.0379175	-0.0668966
ALDH9A1	6.12e-07	8.88e-06	2.87963	0.410558	-0.0204108	-0.0336011	-0.0415511	-0.0545935
BCAT2	6.12e-07	8.88e-06	1.85143	0.603807	-0.0729335	-0.0381537	-0.110536	-0.0663169
C9orf152	6.12e-07	8.88e-06	1.25711	0.739343	-0.0754802	-0.165674	-0.117079	-0.241992
DTWD2	6.12e-07	8.88e-06	2.62418	0.453265	-0.0230964	-0.0633523	-0.0729833	-0.104816
FAM83G	6.12e-07	8.88e-06	1.17724	0.758467	-0.0609581	-0.0484878	-0.062164	-0.175045
GOLM1	6.12e-07	8.88e-06	0.741549	0.86339	-0.0548757	-0.0877095	-0.0473607	-0.111845
KLF3-AS1	6.12e-07	8.88e-06	0.812537	0.846466	-0.0799678	-0.124727	-0.0584265	-0.117701
LCN12	6.12e-07	8.88e-06	2.48994	0.477112	-0.0316674	-0.0358146	-0.0435263	-0.108906
LCN15	6.12e-07	8.88e-06	2.65473	0.447975	-0.0302962	-0.0813523	-0.0638536	-0.124691
SLC13A2	6.12e-07	8.88e-06	1.49029	0.684514	-0.237936	-0.0820629	-0.19997	-0.0670937
SPSB3	6.12e-07	8.88e-06	2.11497	0.54889	-0.0572046	-0.0462942	-0.0332461	-0.0620356
ANO7	1.22e-06	1.65e-05	0.119016	0.989462	-0.0890807	-0.0812693	-0.0943246	-0.157656
CSNK1G3	1.22e-06	1.65e-05	2.706	0.439209	-0.0532091	-0.0282876	-0.0366988	-0.126842
DSP	1.22e-06	1.65e-05	2.28833	0.51476	-0.0608126	-0.0933053	-0.0771303	-0.113643
FGF9	1.22e-06	1.65e-05	2.522	0.471328	-0.100558	-0.127535	-0.133411	-0.168839
FHIT	1.22e-06	1.65e-05	2.90763	0.406088	-0.0702173	-0.110856	-0.0808538	-0.0195315
GGT6	1.22e-06	1.65e-05	0.817136	0.845364	-0.0530904	-0.146181	-0.0826828	-0.311538
HTD2	1.22e-06	1.65e-05	2.07584	0.556816	-0.0267294	-0.0884063	-0.0444608	-0.0942056
KIAA1147	1.22e-06	1.65e-05	2.35561	0.501951	-0.0569852	-0.133883	-0.042845	-0.172773
LLGL2	1.22e-06	1.65e-05	0.101594	0.991645	-0.063183	-0.130479	-0.0861347	-0.258907
LRRC3B	1.22e-06	1.65e-05	2.48672	0.477695	-0.124825	-0.123562	-0.0366959	-0.224616
MCUR1	1.22e-06	1.65e-05	2.9592	0.397959	-0.0368378	-0.088126	-0.0550896	-0.0233407
PEX1	1.22e-06	1.65e-05	2.09713	0.552494	-0.0259969	-0.0502944	-0.0650982	-0.0902678
PTPRK	1.22e-06	1.65e-05	2.87305	0.411616	-0.0474903	-0.0698569	-0.0285606	-0.0524192
PYGB	1.22e-06	1.65e-05	0.535559	0.911013	-0.0523306	-0.0825899	-0.0505991	-0.12903
STAP2	1.22e-06	1.65e-05	2.47351	0.480097	-0.0428261	-0.159084	-0.148528	-0.312093
STX19	1.22e-06	1.65e-05	2.94297	0.400502	-0.114322	-0.0929802	-0.168117	-0.0762563
TMEM184A	1.22e-06	1.65e-05	1.83899	0.606486	-0.0844574	-0.102451	-0.065856	-0.157134
TMEM38A	1.22e-06	1.65e-05	1.67075	0.643457	-0.0456072	-0.0941764	-0.0702255	-0.150132
TUFT1	1.22e-06	1.65e-05	0.742588	0.863144	-0.0695847	-0.138876	-0.0886348	-0.0856795
VAMP8	1.22e-06	1.65e-05	0.562241	0.905019	-0.0267052	-0.034041	-0.0501624	-0.0631342
VAPB	1.22e-06	1.65e-05	1.71187	0.634298	-0.0215881	-0.0437922	-0.0356703	-0.129781
CCDC153	1.84e-06	2.28e-05	2.6258	0.452985	-0.0532145	-0.0316208	-0.0492013	-0.0630202
CDH17	1.84e-06	2.28e-05	2.72825	0.435447	-0.0560181	-0.0875887	-0.0912788	-0.0784553
CDHR5	1.84e-06	2.28e-05	0.728878	0.866391	-0.0737163	-0.127386	-0.127657	-0.2074
COX6B2	1.84e-06	2.28e-05	1.18364	0.75693	-0.140425	-0.0552873	-0.0783705	-0.150173
DHX16	1.84e-06	2.28e-05	1.00244	0.800662	-0.0217957	-0.0188955	-0.0300713	-0.0962471
FABP1	1.84e-06	2.28e-05	2.04969	0.562158	-0.0712715	-0.125527	-0.194044	-0.0605243
FAM57B	1.84e-06	2.28e-05	0.639887	0.887244	-0.0535662	-0.0540342	-0.0381614	-0.0600955
GGH	1.84e-06	2.28e-05	1.13724	0.768093	-0.0565494	-0.115638	-0.10454	-0.12159
GLRA2	1.84e-06	2.28e-05	1.19895	0.753255	-0.403455	-0.0499735	-0.268741	-0.0591567
IFITM10	1.84e-06	2.28e-05	0.766566	0.857446	-0.052079	-0.0657985	-0.056207	-0.0644811
KANK4	1.84e-06	2.28e-05	2.68804	0.442264	-0.0636359	-0.276846	-0.0238615	-0.126222
LRP12	1.84e-06	2.28e-05	2.18493	0.534922	-0.0644015	-0.0420403	-0.134155	-0.0982698
LRP4	1.84e-06	2.28e-05	0.369621	0.946444	-0.0947455	-0.139461	-0.119362	-0.269158
LUZP2	1.84e-06	2.28e-05	2.97392	0.395664	-0.146753	-0.0289801	-0.0570727	-0.163148
MAVS	1.84e-06	2.28e-05	2.68814	0.442247	-0.0493021	-0.102081	-0.059862	-0.0557796
MRPS22	1.84e-06	2.28e-05	2.25336	0.521516	-0.0263893	-0.0313757	-0.0582932	-0.0488492
NEK8	1.84e-06	2.28e-05	2.53713	0.468618	-0.0350679	-0.0403232	-0.0210439	-0.0211631
SAYSD1	1.84e-06	2.28e-05	2.56079	0.464406	-0.0536358	-0.0339394	-0.0471217	-0.0563328
SIAE	1.84e-06	2.28e-05	2.86777	0.412465	-0.0687383	-0.0317912	-0.0839767	-0.0827448
STARD7	1.84e-06	2.28e-05	1.54208	0.672593	-0.0176765	-0.0647783	-0.147814	-0.131195
TBC1D22A	1.84e-06	2.28e-05	1.08404	0.780928	-0.0379107	-0.0611673	-0.0199561	-0.111562
TMEM51	1.84e-06	2.28e-05	1.2345	0.744743	-0.0352421	-0.0327226	-0.0543499	-0.12354
TTC13	1.84e-06	2.28e-05	1.2731	0.73553	-0.0527944	-0.0376414	-0.0429605	-0.0827286
UBE4A	1.84e-06	2.28e-05	1.82147	0.610273	-0.0160654	-0.0231014	-0.0220783	-0.0160112
VILL	1.84e-06	2.28e-05	0.850881	0.837262	-0.035342	-0.0919344	-0.086267	-0.214244
ZNF432	1.84e-06	2.28e-05	2.06778	0.558459	-0.057285	-0.0639916	-0.0694433	-0.0440224
ZNF442	1.84e-06	2.28e-05	2.70044	0.440152	-0.045147	-0.0247202	-0.0677362	-0.0931634
CLDND2	2.45e-06	2.95e-05	0.75426	0.860373	-0.0461093	-0.0722998	-0.0404585	-0.110615
DCTPP1	2.45e-06	2.95e-05	2.78521	0.425941	-0.0276511	-0.0483794	-0.055218	-0.146533
MED9	2.45e-06	2.95e-05	1.02487	0.795235	-0.0362224	-0.0539698	-0.0361591	-0.110623
PIGS	2.45e-06	2.95e-05	2.43437	0.487268	-0.0257187	-0.0292741	-0.0577454	-0.107484
PQLC1	2.45e-06	2.95e-05	2.42044	0.489841	-0.0483067	-0.0530601	-0.0355716	-0.139903
SLC26A3	2.45e-06	2.95e-05	0.633155	0.888802	-0.0653638	-0.19877	-0.192456	-0.0825001
SLC35D1	2.45e-06	2.95e-05	1.81393	0.611909	-0.0549477	-0.0505305	-0.102872	-0.104136
SPIB	2.45e-06	2.95e-05	2.19791	0.53236	-0.0743745	-0.182464	-0.0692995	-0.284645
SUMF1	2.45e-06	2.95e-05	1.58418	0.662983	-0.0341937	-0.0761642	-0.0456346	-0.0660089
TMEM31	2.45e-06	2.95e-05	2.38877	0.495728	-0.10124	-0.0293708	-0.0552617	-0.0429733
ZNF440	2.45e-06	2.95e-05	2.41545	0.490765	-0.0264414	-0.0579209	-0.108257	-0.188672
ZNF461	2.45e-06	2.95e-05	1.77439	0.620523	-0.117443	-0.0508414	-0.0641875	-0.0422515
ZNF75A	2.45e-06	2.95e-05	1.56064	0.668346	-0.0456667	-0.0525183	-0.0663472	-0.0528724
ARRDC4	3.06e-06	3.55e-05	2.09078	0.553781	-0.0817857	-0.0802966	-0.104982	-0.0503899
CBLC	3.06e-06	3.55e-05	1.39986	0.705567	-0.06361	-0.077507	-0.089991	-0.154085
CDX2	3.06e-06	3.55e-05	1.15911	0.762826	-0.0623576	-0.111639	-0.102521	-0.291966
CGN	3.06e-06	3.55e-05	2.98785	0.393502	-0.0490909	-0.0897157	-0.134776	-0.274365
CIB2	3.06e-06	3.55e-05	0.849959	0.837484	-0.0607547	-0.0958412	-0.0760183	-0.119029
LGALS3	3.06e-06	3.55e-05	1.57465	0.665152	-0.0401538	-0.0326908	-0.0644437	-0.0255709
RAB11B	3.06e-06	3.55e-05	2.64191	0.450189	-0.0151213	-0.0479641	-0.0258858	-0.12873
SPRED2	3.06e-06	3.55e-05	0.989799	0.80372	-0.0586683	-0.0941137	-0.0593844	-0.0563263
ZNF468	3.06e-06	3.55e-05	1.00505	0.800029	-0.040014	-0.0667776	-0.0801679	-0.0602612
C9orf24	3.67e-06	4.19e-05	0.994907	0.802484	-0.0533175	-0.196347	-0.049565	-0.104353
CCDC58	3.67e-06	4.19e-05	0.715654	0.869516	-0.0495752	-0.147359	-0.0693892	-0.0831775
CYB561D1	3.67e-06	4.19e-05	0.39159	0.941974	-0.0520532	-0.0399605	-0.0348989	-0.148931
STAG2	3.67e-06	4.19e-05	2.95986	0.397856	-0.0418697	-0.0323897	-0.0290482	-0.016272
AGO1	4.28e-06	4.56e-05	2.46226	0.48215	-0.0284056	-0.0696373	-0.0465193	-0.0405601
AK9	4.28e-06	4.56e-05	2.938	0.401283	-0.0547446	-0.0357554	-0.0649895	-0.0208926
BTC	4.28e-06	4.56e-05	0.721531	0.868128	-0.0551089	-0.0602393	-0.0392705	-0.167326
CAPN9	4.28e-06	4.56e-05	1.94815	0.583237	-0.0860858	-0.228772	-0.195995	-0.115676
CEBPA	4.28e-06	4.56e-05	1.63986	0.650387	-0.0491736	-0.0534338	-0.0514149	-0.262031
DEPTOR	4.28e-06	4.56e-05	2.22217	0.527595	-0.0815767	-0.123873	-0.122426	-0.0458511
DMTN	4.28e-06	4.56e-05	0.872733	0.832002	-0.0432877	-0.0839398	-0.0654749	-0.084447
DUSP23	4.28e-06	4.56e-05	2.54912	0.466479	-0.0459395	-0.0196809	-0.027115	-0.0956681
GNPAT	4.28e-06	4.56e-05	2.56735	0.463242	-0.0325614	-0.0325597	-0.0378723	-0.00725866
KBTBD3	4.28e-06	4.56e-05	1.78789	0.617575	-0.0780442	-0.0599599	-0.0803951	-0.0464847
LNX1	4.28e-06	4.56e-05	0.551124	0.907524	-0.0444067	-0.129166	-0.086061	-0.150121
MAPK9	4.28e-06	4.56e-05	1.00403	0.800276	-0.0237382	-0.0400195	-0.0574383	-0.0643717
MECOM	4.28e-06	4.56e-05	0.725484	0.867194	-0.0426598	-0.131434	-0.0534927	-0.139172
NCOA6	4.28e-06	4.56e-05	2.29032	0.514378	-0.0665535	-0.0156243	-0.0378534	-0.0296846
NOXRED1	4.28e-06	4.56e-05	0.574028	0.902352	-0.0615735	-0.0312562	-0.0488356	-0.113306
PNPLA2	4.28e-06	4.56e-05	1.2461	0.74197	-0.0344186	-0.0758869	-0.035041	-0.182198
PPP2CB	4.28e-06	4.56e-05	2.10267	0.551372	-0.0222082	-0.117725	-0.0455095	-0.0943772
PROM2	4.28e-06	4.56e-05	0.278142	0.964086	-0.0760561	-0.0602464	-0.0734144	-0.110169
SNX33	4.28e-06	4.56e-05	0.603244	0.895689	-0.0477687	-0.0372981	-0.0477091	-0.0945491
TMEM164	4.28e-06	4.56e-05	1.137	0.76815	-0.0461524	-0.0490709	-0.0571158	-0.0663641
TTC6	4.28e-06	4.56e-05	2.71611	0.437497	-0.0739102	-0.0585533	-0.0874051	-0.0114056
TTLL6	4.28e-06	4.56e-05	0.990243	0.803613	-0.0979816	-0.144992	-0.0894883	-0.290578
VPS52	4.28e-06	4.56e-05	1.26785	0.736782	-0.0344665	-0.0120832	-0.0236223	-0.0740042
XYLB	4.28e-06	4.56e-05	2.83144	0.418351	-0.0428085	-0.0259406	-0.113459	-0.0883528
ZFP62	4.28e-06	4.56e-05	1.95411	0.581985	-0.0592776	-0.0539167	-0.0545832	-0.0465523
ZNF256	4.28e-06	4.56e-05	0.837812	0.840403	-0.0708444	-0.077158	-0.0738867	-0.0756884
ZSCAN25	4.28e-06	4.56e-05	2.81821	0.420511	-0.0459948	-0.0432047	-0.0180662	-0.0713884
ASAP2	4.9e-06	5.18e-05	2.43608	0.486953	-0.0298344	-0.069935	-0.0702208	-0.0312116
OPLAH	4.9e-06	5.18e-05	2.05514	0.561041	-0.0247469	-0.111673	-0.071351	-0.106679
ABHD17C	5.51e-06	5.74e-05	2.34006	0.504891	-0.0353288	-0.0744022	-0.0537844	-0.0423268
CERS6	5.51e-06	5.74e-05	2.08544	0.554864	-0.0421332	-0.213444	-0.0605819	-0.0627584
POLR3B	5.51e-06	5.74e-05	2.01344	0.569623	-0.0428808	-0.0290301	-0.0537375	-0.0288313
PRDM4	5.51e-06	5.74e-05	1.87924	0.597845	-0.0160339	-0.0354319	-0.0401009	-0.0435015
SKP1	5.51e-06	5.74e-05	1.9039	0.592589	-0.0332024	-0.109976	-0.0399275	-0.0312015
CA7	6.12e-06	6.32e-05	2.08038	0.555893	-0.0822604	-0.199801	-0.235648	-0.24152
NCOA2	6.12e-06	6.32e-05	0.653501	0.884083	-0.020267	-0.125559	-0.0279177	-0.131524
RPUSD2	6.12e-06	6.32e-05	2.48965	0.477165	-0.0428564	-0.0167525	-0.0653907	-0.0620533
PRRG2	7.96e-06	8.11e-05	2.1352	0.544825	-0.0496458	-0.0813715	-0.0387775	-0.199536
RETNLB	7.96e-06	8.11e-05	2.44944	0.484499	-0.197812	-0.340313	-0.13904	-0.378342
DHRS12	8.57e-06	8.59e-05	2.64628	0.449434	-0.0615669	-0.0208152	-0.0387884	-0.0726151
GPA33	8.57e-06	8.59e-05	0.237348	0.971346	-0.0431058	-0.102045	-0.0982867	-0.108356
LRRN3	8.57e-06	8.59e-05	1.28508	0.732679	-0.0983583	-0.209616	-0.0691629	-0.0909182
SH3GLB2	8.57e-06	8.59e-05	1.36714	0.713255	-0.018669	-0.0553099	-0.0388298	-0.131445
TMEM63B	8.57e-06	8.59e-05	1.55795	0.668962	-0.0581068	-0.0343561	-0.0640878	-0.057858
UQCRQ	8.57e-06	8.59e-05	1.76926	0.621648	-0.0251248	-0.0245846	-0.0483042	-0.0227434
ZNF138	8.57e-06	8.59e-05	1.67853	0.641718	-0.0654551	-0.109358	-0.0674356	-0.0841608
FSIP1	1.04e-05	0.000101311	2.79493	0.424335	-0.031479	-0.139784	-0.0426768	-0.053468
GALNTL5	1.04e-05	0.000101311	2.81833	0.420491	-0.0976079	-0.0147794	-0.0400358	-0.0737987
GIGYF1	1.04e-05	0.000101311	2.71181	0.438225	-0.0350534	-0.0445959	-0.0290795	-0.241517
GUCD1	1.04e-05	0.000101311	2.13328	0.54521	-0.0188629	-0.0284099	-0.0487868	-0.103898
HOXA-AS2	1.04e-05	0.000101311	1.03966	0.791657	-0.0473571	-0.0668334	-0.0561871	-0.134334
MAMDC4	1.04e-05	0.000101311	0.423313	0.935386	-0.0529805	-0.0713784	-0.0479317	-0.111282
TRPM5	1.04e-05	0.000101311	2.5918	0.45893	-0.0424097	-0.0325746	-0.0676793	-0.047177
UQCRFS1	1.04e-05	0.000101311	2.57847	0.461276	-0.0524826	-0.0267743	-0.0734154	-0.00930235
PACRG	1.1e-05	0.000106635	1.74436	0.627117	-0.0323575	-0.0658765	-0.0787069	-0.0560504
PLA2G6	1.16e-05	0.000112028	2.02718	0.566785	-0.0330833	-0.0628984	-0.0483994	-0.0251942
LFNG	1.22e-05	0.000116347	1.87044	0.599727	-0.0847573	-0.0590731	-0.0629647	-0.0383545
OPTN	1.22e-05	0.000116347	1.76672	0.622204	-0.04935	-0.0557254	-0.0417641	-0.028194
RIMS4	1.22e-05	0.000116347	1.49038	0.684492	-0.0324365	-0.0946925	-0.0328269	-0.144812
WSB2	1.22e-05	0.000116347	1.71137	0.634409	-0.021074	-0.0152824	-0.0395401	-0.0391875
ERN2	1.47e-05	0.00013809	2.70549	0.439296	-0.0415193	-0.0887025	-0.0482762	-0.147937
XIAP	1.47e-05	0.00013809	1.64297	0.649685	-0.0485546	-0.0774518	-0.0273523	-0.194863
ZNRF1	1.47e-05	0.00013809	1.47764	0.68744	-0.0400174	-0.0268554	-0.0397356	-0.119387
BMP1	1.78e-05	0.000164679	1.00902	0.799069	-0.0390364	-0.0572497	-0.043863	-0.066591
HNF4A	1.78e-05	0.000164679	2.90621	0.406313	-0.120261	-0.0463446	-0.11583	-0.0345043
TIGD5	1.78e-05	0.000164679	1.80768	0.613266	-0.0255313	-0.0592558	-0.0221192	-0.104538
ADGRA1	1.84e-05	0.000167973	2.43085	0.487917	-0.044205	-0.0206571	-0.037297	-0.0676596
CACNB2	1.84e-05	0.000167973	2.72786	0.435514	-0.0367742	-0.0682644	-0.0880203	-0.0199698
CACUL1	1.84e-05	0.000167973	1.24065	0.743271	-0.0178876	-0.0594721	-0.0341281	-0.0459823
ESRP2	1.84e-05	0.000167973	1.38462	0.709143	-0.043927	-0.092961	-0.075071	-0.231934
IBSP	1.84e-05	0.000167973	2.75124	0.43159	-0.033259	-0.0338658	-0.0471305	-0.0730742
TRIOBP	1.84e-05	0.000167973	2.47369	0.480065	-0.047188	-0.0708993	-0.0304796	-0.0142072
ZG16	1.84e-05	0.000167973	1.39095	0.707657	-0.0722213	-0.200807	-0.253837	-0.111765
STYK1	1.9e-05	0.000173184	0.840023	0.839872	-0.0622602	-0.164832	-0.0958204	-0.0890447
GTF2A2	2.02e-05	0.000183742	1.97744	0.577103	-0.0290605	-0.0596908	-0.0690245	-0.0569601
NUPL2	2.39e-05	0.000214876	2.01653	0.568984	-0.0278467	-0.0137014	-0.046935	-0.121554
C10orf99	2.45e-05	0.000219539	0.829214	0.842467	-0.0722949	-0.150353	-0.105228	-0.276384
FAM161B	2.45e-05	0.000219539	0.790753	0.851678	-0.0443938	-0.142571	-0.0427411	-0.0862604
NPY4R	2.45e-05	0.000219539	1.1152	0.773405	-0.177424	-0.061076	-0.196124	-0.0632091
ZNF514	2.75e-05	0.000242718	1.96027	0.580694	-0.0841267	-0.0455088	-0.0596631	-0.0458092
LTN1	2.88e-05	0.000251606	0.163673	0.983229	-0.0262646	-0.0336996	-0.0327018	-0.102361
PIGU	2.88e-05	0.000251606	2.16669	0.538539	-0.0320287	-0.0305239	-0.0726201	-0.0751181
STAG1	2.88e-05	0.000251606	2.97074	0.396159	-0.0522021	-0.0207173	-0.046199	-0.0660073
TINAGL1	2.88e-05	0.000251606	1.54615	0.671661	-0.0273247	-0.066661	-0.0426024	-0.0813497
WNT11	2.88e-05	0.000251606	2.34664	0.503646	-0.0385107	-0.0302207	-0.0568172	-0.041963
ZNF611	2.88e-05	0.000251606	1.08529	0.780626	-0.0379655	-0.0782547	-0.0487917	-0.0550982
ALKAL2	2.94e-05	0.000256273	2.71995	0.436847	-0.0696321	-0.192343	-0.0249685	-0.104136
COQ8A	3.06e-05	0.00026178	0.759599	0.859104	-0.0290995	-0.0324824	-0.0568415	-0.11465
CTAG2	3.06e-05	0.00026178	2.21263	0.529465	-0.0500858	-0.116555	-0.0232943	-0.145388
LIPH	3.06e-05	0.00026178	0.086033	0.993459	-0.0307103	-0.106696	-0.0965751	-0.154437
MESP2	3.06e-05	0.00026178	1.73259	0.629714	-0.0487328	-0.0157009	-0.0499063	-0.0568561
METAP1D	3.06e-05	0.00026178	2.40372	0.492943	-0.0605902	-0.0822748	-0.0473747	-0.0177692
SMG5	3.06e-05	0.00026178	2.58012	0.460985	-0.023197	-0.0172318	-0.0331164	-0.161785
WNK2	3.06e-05	0.00026178	1.14476	0.76628	-0.0743857	-0.0440491	-0.0624827	-0.0966035
ASXL3	3.31e-05	0.000280665	2.39872	0.493872	-0.120071	-0.0594501	-0.0371824	-0.0176397
KRBA2	3.31e-05	0.000280665	1.71848	0.632832	-0.0343021	-0.0716756	-0.0356141	-0.0811668
PPP1R14D	3.37e-05	0.000285418	1.07921	0.782096	-0.0594698	-0.0795605	-0.0794059	-0.251517
FABP2	3.43e-05	0.000287474	2.42265	0.489433	-0.078967	-0.0509672	-0.203296	-0.0592986
HCG9	3.43e-05	0.000287474	2.64243	0.4501	-0.0285928	-0.0293651	-0.0606432	-0.0639544
MUL1	3.43e-05	0.000287474	0.222605	0.97386	-0.0231255	-0.040112	-0.0442292	-0.0472092
TMEM125	3.43e-05	0.000287474	1.59402	0.660746	-0.0689985	-0.0813597	-0.0435073	-0.192443
TBC1D10A	3.55e-05	0.000296827	2.60897	0.455919	-0.00983832	-0.0266185	-0.0344019	-0.0974929
KHDRBS2	3.61e-05	0.00030102	1.08269	0.781255	-0.126178	-0.0470192	-0.0483908	-0.0741761
CHCHD7	3.67e-05	0.000303951	2.9982	0.391902	-0.0509916	-0.078532	-0.036162	-0.0669531
SLC22A8	3.67e-05	0.000303951	2.00264	0.571858	-0.048478	-0.0277725	-0.0459186	-0.15028
ARMC10	3.73e-05	0.000308548	2.65735	0.447524	-0.0509358	-0.0269701	-0.0216916	-0.0519962
ASPDH	3.92e-05	0.000323069	1.49555	0.683298	-0.069083	-0.0295804	-0.0227628	-0.176547
HHAT	4.35e-05	0.000355178	1.3721	0.712087	-0.0312865	-0.068281	-0.0354811	-0.101879
SMCHD1	4.35e-05	0.000355178	2.76444	0.429387	-0.0270863	-0.0122602	-0.052958	-0.147125
LRP5	4.77e-05	0.000385566	2.76153	0.429871	-0.0342562	-0.0684155	-0.0476271	-0.237259
CDK10	4.9e-05	0.000394867	1.78198	0.618864	-0.0529069	-0.0256361	-0.0335703	-0.148336
OR2H1	5.08e-05	0.000409069	0.309754	0.958184	-0.0608965	-0.0495459	-0.0284677	-0.0519404
RABEP2	5.14e-05	0.000412979	2.15868	0.540134	-0.0210092	-0.0260701	-0.0333997	-0.111421
LCE1B	5.2e-05	0.000417485	2.9129	0.40525	-0.161081	-0.0718803	-0.0291866	-0.0757369
SAMM50	5.63e-05	0.000448562	0.327845	0.954709	-0.0208178	-0.0384654	-0.0380165	-0.0642572
UNG	5.63e-05	0.000448562	2.18309	0.535286	-0.0155653	-0.0506839	-0.0745752	-0.080867
MYO5B	5.69e-05	0.000453216	0.511489	0.91636	-0.0220699	-0.14202	-0.0750571	-0.190748
ARSE	6.43e-05	0.000502874	1.68432	0.640425	-0.107507	-0.172885	-0.0655366	-0.162836
SMIM2	6.43e-05	0.000502874	1.75434	0.624922	-0.0531875	-0.0318607	-0.0498472	-0.103898
C10orf82	6.67e-05	0.000520038	0.898398	0.825814	-0.022327	-0.0572977	-0.0376505	-0.0650306
DECR1	6.73e-05	0.00052381	2.41691	0.490495	-0.0301286	-0.0360451	-0.0533381	-0.0237402
AOC1	6.92e-05	0.000535038	0.396718	0.94092	-0.0471683	-0.123972	-0.0781996	-0.214982
EXOC3	7.1e-05	0.000545882	1.69038	0.639074	-0.0302542	-0.072054	-0.0149253	-0.194892
RNF185	7.28e-05	0.000558685	2.31863	0.50896	-0.0138714	-0.0317776	-0.0556516	-0.0752263
SLC10A1	7.28e-05	0.000558685	1.89037	0.59547	-0.0441468	-0.0363899	-0.0423591	-0.0372165
LGALS4	7.35e-05	0.000562324	0.0908086	0.992917	-0.0215935	-0.0756441	-0.0706482	-0.0967796
ZNF619	7.41e-05	0.000565421	2.36234	0.500684	-0.0387577	-0.0148665	-0.0812194	-0.043872
HES2	7.65e-05	0.000582751	2.73094	0.434995	-0.0706621	-0.066563	-0.0467319	-0.0085182
BAG1	7.77e-05	0.000590698	2.95818	0.398119	-0.044482	-0.190055	-0.0451618	-0.0696687
KIAA0556	7.96e-05	0.000602968	1.42376	0.699975	-0.0145196	-0.0485149	-0.0397073	-0.075137
ELP3	8.02e-05	0.000606762	1.72758	0.63082	-0.0131297	-0.0399493	-0.0351055	-0.12098
STK39	8.26e-05	0.000620975	1.23704	0.744135	-0.0138478	-0.0399426	-0.0573579	-0.0439035
SURF6	8.26e-05	0.000620975	2.43703	0.486779	-0.0105213	-0.0626996	-0.0468954	-0.0739307
UNC5D	8.51e-05	0.000636447	2.20484	0.530996	-0.10144	-0.172484	-0.0132546	-0.111357
GPRC5C	8.69e-05	0.000648106	2.2953	0.513423	-0.0790535	-0.0963785	-0.0696285	-0.0088235
TADA2B	8.69e-05	0.000648106	2.21457	0.529085	-0.0324471	-0.00451242	-0.0326478	-0.0406245
GAB2	8.75e-05	0.000652075	1.58755	0.662215	-0.0356906	-0.0507987	-0.0438239	-0.0595295
TIMMDC1	8.81e-05	0.000655738	0.193199	0.97868	-0.0321344	-0.0170157	-0.0232218	-0.0178805
CLRN3	9e-05	0.000666364	0.510933	0.916483	-0.0314821	-0.0928262	-0.115433	-0.074805
KRT40	9e-05	0.000666364	0.995876	0.80225	-0.0963153	-0.0615536	-0.0219886	-0.0443895
TEFM	9e-05	0.000666364	2.69249	0.441506	-0.0468085	-0.052728	-0.0533604	-0.0234388
SERBP1	9.06e-05	0.000669986	1.70549	0.635714	-0.0136822	-0.0859568	-0.03776	-0.0281476
COMMD6	9.3e-05	0.000684068	2.98907	0.393313	-0.0604088	-0.011305	-0.0358891	-0.0290046
TAB1	9.3e-05	0.000684068	2.83521	0.417736	-0.0609615	-0.028279	-0.0272083	-0.0306009
KRTAP5-AS1	9.43e-05	0.000691203	1.55275	0.670151	-0.0257859	-0.0709857	-0.0876528	-0.0478608
BCAS1	9.92e-05	0.000724184	0.287674	0.96233	-0.0385764	-0.154129	-0.0943944	-0.107087
ABCA8	0.000102222	0.000742883	2.75469	0.431013	-0.12249	-0.0142303	-0.120962	-0.0982078
BAIAP2L2	0.000105282	0.000762749	0.96799	0.808997	-0.0280225	-0.0627927	-0.0797703	-0.10395
CTSD	0.000107119	0.000773652	0.741046	0.86351	-0.0272386	-0.0392589	-0.0248116	-0.114894
TIMM21	0.000110179	0.000794702	2.05729	0.560601	-0.0181094	-0.0763722	-0.0613883	-0.0491664
NIPBL	0.000117525	0.000840999	2.23206	0.525662	-0.024919	-0.0861248	-0.0123083	-0.126022
FHDC1	0.000119973	0.000856643	1.98384	0.575768	-0.0253105	-0.0981531	-0.0961853	-0.0909045
PM20D2	0.000126706	0.000901175	0.338298	0.952672	-0.0485687	-0.0546099	-0.0572389	-0.158719
IGSF8	0.000127318	0.000904741	2.50028	0.475241	-0.0217558	-0.0847416	-0.0358211	-0.133911
HINT1	0.000129767	0.000918544	0.848735	0.837778	-0.0273676	-0.0321893	-0.136307	-0.0218091
NOS1AP	0.000135888	0.000957309	0.677903	0.878389	-0.0579769	-0.061391	-0.0323678	-0.071583
PARD6B	0.000140173	0.00098537	1.57563	0.664928	-0.05629	-0.0773171	-0.0425851	-0.234106
TMEM8B	0.000140785	0.000987548	1.39327	0.707112	-0.0433341	-0.040165	-0.056245	-0.020549
ZNF226	0.000144457	0.00101244	0.241679	0.970596	-0.0594652	-0.0330519	-0.0364853	-0.109499
SSH3	0.000145069	0.00101586	2.30021	0.512481	-0.0150067	-0.0553337	-0.044946	-0.142819
CCDC90B	0.000147518	0.0010308	0.769878	0.856657	-0.0555491	-0.0607118	-0.0265489	-0.0331193
PROM1	0.000157924	0.00109601	1.46222	0.691018	-0.097381	-0.0463445	-0.105168	-0.0692708
ZZZ3	0.000157924	0.00109601	1.34286	0.718981	-0.023994	-0.0317245	-0.023902	-0.0252994
LGALS9	0.000162208	0.00112241	1.74229	0.627572	-0.0752246	-0.0293873	-0.0450869	-0.163968
CLN3	0.000168942	0.00116113	1.18832	0.755808	-0.0387857	-0.0432103	-0.034273	-0.118253
STPG2	0.000172614	0.00118289	2.85949	0.413801	-0.0605971	-0.0203504	-0.0474312	-0.0367972
GRIA3	0.000176287	0.00120553	2.21222	0.529545	-0.115606	-0.0850123	-0.0488963	-0.00333551
MATK	0.000176287	0.00120553	0.665478	0.881292	-0.0242688	-0.0181351	-0.0337394	-0.0887178
AGPAT5	0.000176899	0.0012087	2.64362	0.449893	-0.00887698	-0.0347879	-0.0614976	-0.0541577
ESRP1	0.000177511	0.00121187	1.74828	0.626254	-0.0398452	-0.134442	-0.0909917	-0.026149
SH3KBP1	0.000178123	0.00121554	1.89524	0.594431	-0.0271347	-0.0606132	-0.0165129	-0.08655
MRPS16	0.000179347	0.00122134	2.87929	0.410613	-0.00614251	-0.0326119	-0.0354689	-0.0592298
TEX264	0.000179347	0.00122134	0.777611	0.854814	-0.0174741	-0.0370065	-0.0293908	-0.159153
FGF17	0.000180572	0.00122865	1.81559	0.611548	-0.0490234	-0.0307107	-0.0238357	-0.0904736
KRTAP5-9	0.00018302	0.00124273	1.77018	0.621445	-0.0437464	-0.0177782	-0.0418728	-0.097094
EPN1	0.000187305	0.00126761	2.97575	0.39538	-0.0933724	-0.0335834	-0.0297658	-0.0379024
CBARP	0.000202608	0.00135934	2.13207	0.545452	-0.0416561	-0.0514093	-0.0259077	-0.0285886
PREPL	0.000205056	0.00137351	1.68225	0.640888	-0.0177654	-0.0530834	-0.0329762	-0.0379185
ISM2	0.000205668	0.00137423	1.40919	0.703382	-0.0451858	-0.0340582	-0.0259055	-0.0191013
SLC29A2	0.000205668	0.00137423	1.65842	0.646218	-0.0274827	-0.0402448	-0.0421338	-0.111916
THAP8	0.00020628	0.00137607	2.11645	0.548592	-0.0416313	-0.0278723	-0.0214121	-0.0847804
RBL2	0.000208117	0.00138493	1.94012	0.584927	-0.0355658	-0.0521823	-0.0289381	-0.00616892
PSPN	0.000216074	0.00143089	1.9115	0.590976	-0.106374	-0.0593874	-0.0190785	-0.062617
SIRT3	0.000219747	0.00145285	1.5398	0.673115	-0.0347403	-0.0502634	-0.0169861	-0.0691232
ARHGDIG	0.000221583	0.00146145	1.08618	0.780411	-0.0617737	-0.0332	-0.0198538	-0.0818779
KLHDC3	0.000222807	0.00146715	2.5106	0.473378	-0.0074281	-0.0462624	-0.038813	-0.0581286
HMX1	0.000224031	0.00147284	1.38064	0.71008	-0.0241917	-0.0320073	-0.0189278	-0.162134
C1orf52	0.000225868	0.00148372	1.01273	0.798172	-0.0253744	-0.0407812	-0.0294414	-0.0529431
ZNF324	0.000241782	0.00157811	2.69644	0.440833	-0.0260164	-0.00896194	-0.0424727	-0.108874
ADIPOR2	0.000243007	0.00158357	1.77033	0.621412	-0.0111962	-0.0365416	-0.0456687	-0.051024
TOX3	0.000260146	0.0016825	0.481401	0.922958	-0.0252051	-0.103704	-0.0722929	-0.0894319
NUTM2F	0.000263206	0.00169893	1.04904	0.789388	-0.0448947	-0.0188835	-0.0377558	-0.0522542
KIAA1324L	0.000265655	0.00171001	0.266797	0.966147	-0.0764331	-0.142081	-0.119454	-0.098066
CDX1	0.000284018	0.00181605	2.29144	0.514163	-0.0277115	-0.0888339	-0.0312997	-0.174869
VAPA	0.000287078	0.00183346	0.886839	0.828603	-0.0105901	-0.0310823	-0.0283672	-0.0728893
ZNF232	0.000288915	0.00184303	0.527133	0.912891	-0.0355664	-0.0223459	-0.0551449	-0.0623944
AKR7A3	0.000290139	0.00184939	1.81165	0.612404	-0.0713109	-0.0420637	-0.0453154	-0.0684544
TCTA	0.000303605	0.0019195	1.21543	0.749307	-0.0294393	-0.020746	-0.0303375	-0.0918056
ZBTB22	0.00030483	0.00192575	1.68069	0.641236	-0.0219458	-0.0484667	-0.0285155	-0.0591015
IVL	0.000305442	0.00192888	1.98783	0.574936	-0.046469	-0.034209	-0.0348571	-0.116049
AASDH	0.000306666	0.00193362	1.48982	0.684622	-0.0267754	-0.119799	-0.0463723	-0.0437452
ASIC3	0.000306666	0.00193362	2.06576	0.558872	-0.0206405	-0.0305833	-0.0352739	-0.083386
MYL10	0.000320744	0.00201461	2.86988	0.412126	-0.0864523	-0.0391583	-0.033688	-7.1e-05
DSG2	0.000321969	0.00202152	1.85943	0.60209	-0.037512	-0.0790137	-0.0747514	-0.0478855
PRSS16	0.000332986	0.00207713	0.437588	0.932373	-0.037385	-0.0469502	-0.0449454	-0.122563
ZNF683	0.000334211	0.00208317	2.61908	0.454154	-0.0314202	-0.0392584	-0.0397085	-0.00423433
KCTD18	0.000348289	0.00216185	1.33417	0.721034	-0.0280293	-0.0168155	-0.032294	-0.105011
KIF22	0.000348289	0.00216185	1.88278	0.597088	-0.0221593	-0.0882414	-0.0412483	-0.0356174
IL20RA	0.000349513	0.00216863	2.60871	0.455964	-0.0817286	-0.139466	-0.0420294	-0.162001
ZNF827	0.000353798	0.00219355	2.67858	0.44388	-0.0404758	-0.0273305	-0.0295293	-0.129208
ABL1	0.000360531	0.00222853	2.33027	0.506746	-0.0157507	-0.00926876	-0.0438999	-0.0561422
CHMP2B	0.000362368	0.00223734	0.026935	0.998834	-0.0323038	-0.040083	-0.0445495	-0.0401871
MROH1	0.000372773	0.00229638	2.2914	0.514171	-0.0193643	-0.0100702	-0.0377775	-0.157159
PRY2	0.000385628	0.0023711	0.941841	0.815321	-0.055729	-0.0324702	-0.0251419	-0.0719006
NR2E3	0.0003893	0.00239098	2.05011	0.562071	-0.0288757	-0.0239729	-0.0404585	-0.0315374
UBTD2	0.000391749	0.00240511	2.35736	0.501621	-0.0204333	-0.00912963	-0.0433315	-0.0374064
TSPYL6	0.000394197	0.00241651	2.87941	0.410594	-0.0418612	-0.0577555	-0.0207478	-0.124354
SCGB2A1	0.000411948	0.00250745	2.27251	0.517809	-0.153938	-0.310888	-0.0457953	-0.197658
TMPRSS4	0.000417457	0.00253532	0.0207513	0.99921	-0.0369109	-0.0948176	-0.0762431	-0.103274
PEX11B	0.000456632	0.00274265	2.65846	0.447333	-0.0214125	-0.0134713	-0.040452	-0.0033819
FAM210A	0.000474995	0.00284145	1.15776	0.763153	-0.0214457	-0.0518231	-0.0532616	-0.107585
PHF14	0.000477444	0.00285296	1.64827	0.648495	-0.026881	-0.0184965	-0.0335606	-0.117719
CRYBG1	0.000486013	0.00289781	2.53788	0.468485	-0.0466673	-0.00439367	-0.0370856	-0.0931681
HMGB4	0.000498868	0.00296579	0.984768	0.804938	-0.0824084	-0.055309	-0.0222241	-0.0233737
RHBG	0.00050254	0.0029822	1.31822	0.724812	-0.022795	-0.0367363	-0.0341706	-0.0574741
FBXO9	0.000528861	0.00311239	0.790394	0.851763	-0.02861	-0.0323935	-0.0722422	-0.0218888
CELA2A	0.000532534	0.00312837	0.870344	0.832578	-0.0254076	-0.0362856	-0.0299876	-0.0746451
TRIM17	0.000532534	0.00312837	1.12937	0.76999	-0.0569966	-0.0212547	-0.0187178	-0.0439473
IRX1	0.000533758	0.00313218	2.41346	0.491135	-0.0213665	-0.0416838	-0.0406125	-0.0290517
CRY2	0.000538655	0.00315525	1.90232	0.592926	-0.0296785	-0.0459536	-0.0149685	-0.0727867
EPB41L4A-AS1	0.000547224	0.00319286	1.83709	0.606896	-0.033284	-0.0997197	-0.0281833	-0.0677738
ST14	0.000547224	0.00319286	1.16742	0.760829	-0.028142	-0.0859726	-0.0484402	-0.208186
AKR1C2	0.000548448	0.00319886	2.8151	0.421021	-0.117091	-0.0519944	-0.107797	-0.000970081
METTL27	0.000550897	0.00320627	1.97038	0.578578	-0.0923336	-0.0210442	-0.0439008	-0.0562647
POLE	0.000550897	0.00320627	2.45974	0.48261	-0.0105502	-0.0432214	-0.0417122	-0.102676
SOX8	0.000550897	0.00320627	0.386558	0.943005	-0.0420218	-0.102292	-0.0226348	-0.0917372
RNPEP	0.000554569	0.0032242	1.40364	0.704683	-0.0252003	-0.0159466	-0.0352772	-0.113342
CFAP100	0.000566199	0.00328014	2.04037	0.564069	-0.0141062	-0.0589431	-0.0374255	-0.0959372
FTCD	0.000584563	0.00337217	2.13734	0.544395	-0.0291476	-0.0134033	-0.0389719	-0.0304348
FBXL14	0.000585787	0.00337804	0.136685	0.987098	-0.0366507	-0.0533676	-0.039858	-0.0479984
GJB2	0.000599865	0.00344464	1.89387	0.594724	-0.0368762	-0.0300382	-0.0576494	-0.0484432
PPCS	0.000607823	0.00348543	1.79933	0.615081	-0.0153364	-0.0186444	-0.0425419	-0.0141075
DGCR8	0.000610883	0.0034944	0.925818	0.819193	-0.0154279	-0.0370346	-0.0246625	-0.0667267
WDR72	0.000620677	0.00353557	0.468837	0.925682	-0.087014	-0.0348618	-0.0629899	-0.0570695
C12orf56	0.000624962	0.00355873	1.6549	0.647007	-0.0563607	-0.0880606	-0.0451792	-0.142772
PPM1L	0.000628634	0.00357466	1.53382	0.674487	-0.0640194	-0.0320376	-0.0799532	-0.0183044
FUT6	0.000629246	0.0035769	1.21167	0.750208	-0.0632917	-0.0752853	-0.029298	-0.133304
LMAN2L	0.000632919	0.00359652	1.89969	0.593484	-0.0152472	-0.0434127	-0.0311049	-0.0845019
ESPN	0.000637816	0.00362183	2.44177	0.485907	-0.0129327	-0.0404688	-0.040749	-0.121589
MCPH1-AS1	0.000676991	0.00381774	2.05488	0.561094	-0.0869925	-0.010949	-0.054781	-0.0209009
KIAA1614	0.000698415	0.00391962	1.89914	0.593603	-0.0300762	-0.0137979	-0.0365607	-0.0475102
NRBP2	0.000714942	0.004	0.60962	0.894227	-0.0279941	-0.0295941	-0.0265209	-0.109843
ARNT	0.000730244	0.00407306	0.747314	0.862023	-0.0159162	-0.0622181	-0.0152628	-0.13607
ST8SIA5	0.000736365	0.0041002	1.3535	0.716471	-0.035673	-0.0172066	-0.0363009	-0.0357294
IFNW1	0.000741262	0.00412045	1.2909	0.731294	-0.0701402	-0.0459552	-0.0486044	-0.0295196
ZNF552	0.000742486	0.00412445	2.6507	0.44867	-0.0670474	-0.0359027	-0.0818478	-0.00388816
CKM	0.000755341	0.00418305	1.73722	0.62869	-0.0155223	-0.0379842	-0.0444342	-0.0398699
ILVBL	0.000756565	0.00418699	2.66707	0.445852	-0.0143203	-0.0192497	-0.0519145	-0.113758
ETV2	0.000762686	0.00421231	2.14593	0.542676	-0.022156	-0.0246661	-0.0235918	-0.136622
TPD52L3	0.000769419	0.00424662	0.356384	0.949097	-0.110063	-0.028912	-0.0324614	-0.0505189
PIK3C2B	0.000774928	0.00426981	1.09592	0.778058	-0.0234075	-0.0210409	-0.0227467	-0.100414
CASKIN1	0.000800637	0.00439221	1.56531	0.66728	-0.0324376	-0.0550957	-0.0252711	-0.0193517
SHQ1	0.000819	0.00447941	1.32335	0.723596	-0.00802161	-0.0296586	-0.0273833	-0.0369645
LYPLAL1	0.000820224	0.00448461	2.51406	0.472756	-0.0759438	-0.0188733	-0.0535908	-0.045064
SPATA2	0.000827569	0.00451721	1.62126	0.654579	-0.0282302	-0.0490925	-0.0683583	-0.034789
EVPL	0.000845933	0.00460513	0.430153	0.933945	-0.0183505	-0.0592378	-0.0347788	-0.0544697
ADAM32	0.000867968	0.00470627	2.19477	0.53298	-0.0200509	-0.0691325	-0.0878277	-0.0973114
RAB5C	0.000878374	0.0047548	2.45375	0.483708	-0.0128545	-0.0196873	-0.0266175	-0.0324735
HIF1AN	0.000883271	0.00477815	2.87532	0.411251	-0.0456846	-0.00361987	-0.0351882	-0.0436946
SLURP1	0.000883271	0.00477815	0.839743	0.839939	-0.0277033	-0.0239477	-0.0259862	-0.0372953
KCNK7	0.000883883	0.00477987	1.70263	0.636348	-0.048763	-0.0071082	-0.026386	-0.0521117
GATD1	0.000896125	0.00483487	1.81158	0.612419	-0.0157886	-0.0379995	-0.0178585	-0.10856
HDHD5-AS1	0.000921834	0.00493609	1.42804	0.698975	-0.0319483	-0.0245486	-0.0291345	-0.0963223
MAGEA2B	0.000921834	0.00493609	2.6057	0.456492	-0.0656574	-0.00333638	-0.0242958	-0.114829
HSD17B1	0.000943258	0.00503101	0.841087	0.839616	-0.0504917	-0.0236092	-0.0198488	-0.0647393
SRSF8	0.000945706	0.00504078	1.24791	0.741538	-0.0332761	-0.0287011	-0.0213819	-0.0319473
USP6	0.000967742	0.00514481	1.11227	0.774113	-0.0496837	-0.0585749	-0.0183357	-0.0875741
ARHGAP36	0.000969578	0.00515122	1.03789	0.792085	-0.0161623	-0.0560489	-0.0374644	-0.0523529
GSTO2	0.000981208	0.00520104	2.26078	0.520077	-0.0354178	-0.0728837	-0.042636	-0.00901501
NTRK2	0.00098182	0.00520104	1.95598	0.581593	-0.0604259	-0.045024	-0.184962	-0.0914825
MYBPH	0.000995899	0.00525517	1.91232	0.590802	-0.0691099	-0.00980186	-0.0347396	-0.0475095
BPESC1	0.00100447	0.00529526	0.258451	0.967644	-0.0451206	-0.0390887	-0.026064	-0.070896
PLEKHA7	0.00102406	0.00537893	0.720401	0.868395	-0.0293915	-0.0286153	-0.0660519	-0.102145
ZNF425	0.00103018	0.00539423	2.79894	0.423675	-0.026671	-0.0117069	-0.0390714	-0.0494894
TAF4	0.00105099	0.00546641	1.07485	0.783148	-0.0201115	-0.0283825	-0.0192231	-0.0342631
TMEM246	0.00107609	0.00557918	0.94542	0.814455	-0.0315156	-0.16365	-0.0368343	-0.0822556
UPK2	0.00107792	0.00558516	2.68406	0.442943	-0.0435246	-0.00632058	-0.0336863	-0.0221171
KDM1B	0.00108159	0.00560241	2.0718	0.55764	-0.0124649	-0.0273704	-0.0536657	-0.108113
FBXL17	0.00110424	0.00569984	1.41288	0.702519	-0.0233114	-0.0503903	-0.0250032	-0.00596066
LIN7B	0.00112322	0.0057923	1.86065	0.601827	-0.0127863	-0.0517903	-0.0302583	-0.022356
RBFOX1	0.00113362	0.00583859	2.12282	0.547311	-0.0574683	-0.0962161	-0.0173855	-0.0623058
RBM34	0.00115749	0.00595216	2.4369	0.486802	-0.0400287	-0.0131031	-0.0196097	-0.103651
SRC	0.00116423	0.0059849	1.0684	0.784708	-0.0434947	-0.0254642	-0.0189763	-0.0750621
CLDN7	0.00120646	0.00616901	0.167951	0.982589	-0.0258043	-0.0498715	-0.0598744	-0.0953435
CYP1B1-AS1	0.00123584	0.00629364	1.42828	0.698918	-0.0910723	-0.0305665	-0.0220744	-0.0822189
HTT	0.00127869	0.00647953	2.99029	0.393125	-0.012319	-0.0420158	-0.0068309	-0.0806757
FAM149A	0.00130991	0.00661719	0.475992	0.924133	-0.0244827	-0.0900487	-0.0662998	-0.099826
C3orf22	0.00131603	0.00664606	2.25895	0.520431	-0.0215891	-0.013013	-0.0312762	-0.0751849
RXFP3	0.00131909	0.00665946	0.996847	0.802015	-0.0371795	-0.0242431	-0.0230332	-0.132354
ENDOG	0.00133317	0.00671807	2.90616	0.406321	-0.0105364	-0.0363725	-0.0244091	-0.132912
NR1D2	0.00136684	0.00686232	0.601897	0.895998	-0.0272888	-0.130645	-0.0451763	-0.132377
KIAA2012	0.00139989	0.00699602	2.72261	0.436398	-0.0457955	-0.000884897	-0.0500656	-0.0469113
TEKT2	0.00140662	0.00701679	1.01647	0.797267	-0.0401943	-0.0234228	-0.038866	-0.0187253
ALDH2	0.0014207	0.00707622	2.47018	0.480704	-0.0575328	-0.00241918	-0.0348758	-0.0487705
ZBED3	0.00142927	0.0071124	0.647811	0.885405	-0.0398687	-0.0545001	-0.0177054	-0.0724095
TMEM59L	0.00145069	0.00720146	2.2737	0.517579	-0.0479896	-0.00898853	-0.0209854	-0.078138
IMPACT	0.00145253	0.00720838	2.4817	0.478607	-0.0337076	-0.0249431	-0.038406	-0.00525923
C16orf91	0.0014562	0.00722222	1.03754	0.79217	-0.0299442	-0.00788049	-0.0172446	-0.0741106
MARK2	0.00146171	0.00724295	2.74165	0.433195	-0.00900199	-0.0299242	-0.0416297	-0.107871
AIRE	0.00146539	0.00725674	2.79559	0.424226	-0.0451461	-0.000592599	-0.0250378	-0.104806
CLDN3	0.00148558	0.00733454	2.22703	0.526644	-0.0214117	-0.115553	-0.031605	-0.220502
SLC6A8	0.00148742	0.00734139	2.45466	0.48354	-0.0455265	-0.0476495	-0.0242465	-0.26396
SWSAP1	0.00150456	0.00740808	2.27863	0.516627	-0.0222402	-0.014914	-0.0169136	-0.149415
ABHD11	0.00153149	0.00751351	2.1695	0.537981	-0.0307359	-0.0206282	-0.0592696	-0.0314544
LINC00909	0.00158046	0.00771437	1.16459	0.761509	-0.0428385	-0.0221424	-0.0414917	-0.00636176
MALL	0.00164473	0.00798752	0.575794	0.901951	-0.0343951	-0.0274485	-0.0429271	-0.102618
RASEF	0.00165697	0.00803741	2.14292	0.543278	-0.0564514	-0.014476	-0.0887327	-0.0552445
CTDP1	0.0016631	0.00805753	0.509332	0.916837	-0.0220384	-0.0158603	-0.0168073	-0.0449251
TLCD1	0.00166799	0.00807647	0.218368	0.974571	-0.0325896	-0.0290087	-0.0358495	-0.0820626
MFF	0.0016833	0.00814573	1.314	0.725811	-0.0180411	-0.021018	-0.0246553	-0.0780666
THAP9	0.00174206	0.0083928	2.34174	0.504572	-0.0411486	-0.0453695	-0.0482524	-0.000123142
WDR11	0.00176532	0.00848735	1.88035	0.597607	-0.0183531	-0.0193204	-0.0279206	-0.132139
CHRM5	0.00180817	0.00863743	2.94088	0.400831	-0.0178963	-0.0281461	-0.0401753	-0.0835715
PRKG1	0.00186203	0.00884302	1.72634	0.631095	-0.0217777	-0.0786627	-0.0399987	-0.015903
GTF3C2	0.00188652	0.0089437	1.51086	0.679767	-0.0222738	-0.0644304	-0.0253326	-0.00272847
DMRT2	0.0018908	0.00895882	2.35589	0.501899	-0.0112914	-0.0468529	-0.0429357	-0.081924
CCDC84	0.00192202	0.00908302	2.93945	0.401056	-0.0526171	-0.0275092	-0.0191505	-0.0847855
ZNF563	0.00193548	0.00914401	1.93284	0.586463	-0.101719	-0.0569407	-0.0516281	-0.00206094
ODF3L2	0.00198139	0.00931511	2.73431	0.434428	-0.0377083	-0.0318701	-0.0122163	-0.170434
SWT1	0.00203281	0.00951303	2.07833	0.556309	-0.0218991	-0.0324539	-0.0391938	-0.122489
DDRGK1	0.00204015	0.00954467	2.72383	0.436193	-0.00764432	-0.0472759	-0.014726	-0.0747667
MFSD13A	0.00213197	0.00988649	2.20746	0.530481	-0.0351066	-0.0218869	-0.0357978	-0.0169678
PDZD11	0.00216502	0.0100255	2.64381	0.44986	-0.0112588	-0.0186319	-0.0375522	-0.00647202
TMEM221	0.00218706	0.0101132	2.57678	0.461576	-0.0245794	-0.0546861	-0.0211682	-0.0135541
HOXB9	0.0022042	0.0101838	0.699384	0.873349	-0.0717477	-0.0834483	-0.0495077	-0.0331054
DNAH6	0.00221093	0.0102063	0.00711202	0.999841	-0.0652614	-0.0439028	-0.0399762	-0.025684
C6	0.00221216	0.010209	1.28386	0.732969	-0.0259153	-0.0698149	-0.0263949	-0.117832
OCLM	0.00221828	0.0102257	0.0452393	0.997475	-0.0646052	-0.0383949	-0.0415379	-0.0633625
LEMD2	0.00222379	0.0102425	1.29712	0.729817	-0.0188785	-0.018003	-0.01598	-0.0755371
ZCCHC4	0.00223603	0.0102872	2.1153	0.548824	-0.0265161	-0.00646348	-0.0454836	-0.0438505
SPICE1	0.00226602	0.0103901	2.32423	0.507895	-0.0396253	-0.00954248	-0.0253258	-0.158116
CCDC78	0.00228194	0.0104484	2.16186	0.5395	-0.032499	-0.0193069	-0.0176036	-0.0988778
COG7	0.00230703	0.0105103	2.65991	0.447084	-0.00777684	-0.0418396	-0.0268802	-0.122899
IMPA1	0.00230948	0.0105127	2.96998	0.396278	-0.0659431	-0.0164771	-0.0495946	-0.00265959
WDR31	0.00230887	0.0105127	0.894912	0.826655	-0.036082	-0.0233499	-0.0321931	-0.0195917
ZNF423	0.00230948	0.0105127	2.17805	0.536285	-0.00700789	-0.061978	-0.049619	-0.0708045
EIF3H	0.0023254	0.0105791	1.33359	0.721172	-0.00823129	-0.109425	-0.0206942	-0.0545746
DLEC1	0.00240742	0.0108676	1.6769	0.642083	-0.0237561	-0.0252991	-0.0339004	-0.00715812
TMEM54	0.0024166	0.0109061	1.41671	0.701623	-0.0261551	-0.0400831	-0.0338438	-0.156828
SERPINA7	0.0024319	0.010963	0.159781	0.983805	-0.0422427	-0.0499666	-0.0352114	-0.0325359
PTPRH	0.00247475	0.0111439	1.41537	0.701936	-0.038564	-0.0160711	-0.0845542	-0.0976315
TTLL10	0.00253106	0.0113568	2.54933	0.466441	-0.0204568	-0.0360965	-0.0179734	-0.103188
EXTL1	0.00253596	0.0113725	1.18176	0.757383	-0.0415122	-0.0203062	-0.0202472	-0.108939
C15orf61	0.00260085	0.0116061	2.63664	0.451102	-0.00840628	-0.0455782	-0.0373892	-0.0569764
GPX5	0.00262043	0.0116776	2.44102	0.486045	-0.030158	-0.0432559	-0.0383547	-0.0148049
CRB3	0.00273673	0.0120805	0.886644	0.82865	-0.051673	-0.0231593	-0.0315383	-0.0428883
ALK	0.00276428	0.0121692	2.00208	0.571974	-0.0328379	-0.0757225	-0.0134058	-0.0413204
MFRP	0.00278937	0.0122599	0.619704	0.891907	-0.0219351	-0.0151038	-0.0213537	-0.0597053
RABL6	0.00293567	0.0127757	0.1255	0.988611	-0.0301908	-0.0425584	-0.0199488	-0.0935581
MYEF2	0.00303911	0.0131593	1.15079	0.764829	-0.0611256	-0.015801	-0.0437929	-0.0399845
RNF112	0.00320193	0.0137658	2.58431	0.460247	-0.0056302	-0.0280548	-0.0271148	-0.165624
SEMA3B	0.00328212	0.0140587	2.59308	0.458704	-0.022724	-0.0200606	-0.0793068	-0.0479941
GATM	0.00328396	0.0140629	2.93433	0.401861	-0.0628427	-0.00879212	-0.0878849	-0.00166384
NRAP	0.00328824	0.0140776	0.601054	0.896191	-0.0257728	-0.030707	-0.0294558	-0.103027
MBLAC1	0.00331885	0.0141863	1.49327	0.683825	-0.0125286	-0.0205283	-0.0306996	-0.104536
DCTN5	0.00334884	0.0142958	2.56912	0.462929	-0.0254539	-0.0373914	-0.00892642	-0.0438786
CLIC5	0.00338863	0.0144204	1.66577	0.64457	-0.0158963	-0.0485603	-0.0742308	-0.135441
ACTN2	0.00343637	0.0145932	1.54956	0.670881	-0.038297	-0.0388679	-0.0254145	-0.00415159
SMPD3	0.00348167	0.0147358	2.95747	0.398229	-0.00184772	-0.088497	-0.0810098	-0.105418
CYSRT1	0.00352145	0.0148772	2.90136	0.407085	-0.00600917	-0.0363023	-0.0188423	-0.189013
LINC00311	0.00353064	0.0149044	2.60816	0.456061	-0.0220234	-0.0351107	-0.0168169	-0.168562
XAGE1A	0.00363102	0.0152494	2.1028	0.551346	-0.0341333	-0.0509064	-0.00801519	-0.0777033
MAST4	0.00363592	0.0152621	1.14436	0.766377	-0.0324885	-0.0251715	-0.0174174	-0.0754386
LEKR1	0.00365673	0.0153297	0.655973	0.883507	-0.0538884	-0.0629488	-0.0241086	-0.0151466
RMI1	0.00367938	0.015397	2.27795	0.516758	-0.00421756	-0.0230461	-0.0711017	-0.0422328
C2orf83	0.00369284	0.0154376	1.45852	0.691876	-0.0771873	-0.0358196	-0.0214403	-0.007182
SMCR5	0.00370141	0.0154615	2.05958	0.560132	-0.0543458	-0.0811751	-0.0112691	-0.0678078
EPS8L3	0.00370509	0.015469	1.1877	0.755956	-0.0318798	-0.0765517	-0.0369386	-0.207993
MOBP	0.00375161	0.0156392	2.30341	0.511867	-0.0245773	-0.0177361	-0.0383809	-0.020535
GIPC1	0.0037663	0.0156844	2.99829	0.391889	-0.0225597	-0.0715842	-0.0216962	-0.116464
TADA1	0.00378833	0.0157561	1.38892	0.708133	-0.0085473	-0.0238	-0.0308327	-0.036877
SLC38A11	0.00383853	0.0159486	2.38723	0.496017	-0.0379658	-0.0534015	-0.0938035	-0.0589565
LIPF	0.00389423	0.016139	2.01482	0.569337	-0.0396291	-0.00212311	-0.0265807	-0.180635
L3MBTL3	0.00399094	0.0164688	2.79009	0.425133	-0.000966493	-0.0810317	-0.0478112	-0.0673221
ZBED9	0.00408888	0.0167924	2.33944	0.505007	-0.0310109	-0.141415	-0.0239575	-0.0603894
C1orf50	0.00421803	0.0172491	1.69445	0.638168	-0.0148574	-0.0118792	-0.024831	-0.121491
RNF139	0.00426639	0.0174206	1.07417	0.783312	-0.0295584	-0.0123718	-0.02461	-0.00316168
PPM1E	0.00429332	0.0175087	1.02355	0.795554	-0.0691022	-0.0222945	-0.0428391	-0.0195289
SORT1	0.00440411	0.0179025	2.55355	0.465692	-0.0106649	-0.0391472	-0.0570161	-0.0166174
SPON1	0.00446043	0.0180893	1.57212	0.665729	-0.055489	-0.144026	-0.0390518	-0.0213901
AGXT	0.00455041	0.018401	2.23994	0.524123	-0.0158128	-0.0087788	-0.0313396	-0.0671005
CALML3	0.00462325	0.0186448	0.349457	0.950474	-0.0316626	-0.018114	-0.0210167	-0.11638
ZNF213	0.00472057	0.018981	2.28816	0.514793	-0.00597351	-0.0233106	-0.0330154	-0.0714314
LSR	0.00477077	0.0191452	2.969	0.396429	-0.0186442	-0.0912732	-0.013137	-0.156013
ENPP6	0.00477627	0.0191603	0.219266	0.974421	-0.0536793	-0.0785631	-0.031113	-0.0507803
ZNF614	0.0048228	0.0193255	2.54267	0.467629	-0.0206137	-0.000691314	-0.04557	-0.0824283
HBQ1	0.00482524	0.0193306	2.89742	0.407713	-0.0586016	-0.0267556	-0.0146014	-0.035122
NKX1-2	0.00485034	0.0194002	1.48568	0.68558	-0.0205202	-0.00397216	-0.0308001	-0.085472
SLC2A13	0.00489074	0.0195236	1.93544	0.585914	-0.0257553	-0.000466932	-0.0552848	-0.0998003
RAB18	0.00490788	0.01958	0.318378	0.956536	-0.0167321	-0.0321695	-0.0307266	-0.057227
FRS3	0.00494522	0.0197004	0.763313	0.85822	-0.0116376	-0.0309444	-0.018884	-0.0436409
PLCH2	0.00495011	0.0197004	0.383113	0.943708	-0.0510878	-0.0208999	-0.0181817	-0.0435397
CPA1	0.00498868	0.0198152	1.59488	0.660551	-0.0423629	-0.0126427	-0.0284145	-0.0170172
C11orf87	0.00504621	0.0199855	2.17165	0.537555	-0.0116689	-0.0246962	-0.0188685	-0.0943448
LINC02218	0.00514231	0.0202972	2.05446	0.56118	-0.0298433	-0.0257025	-0.0535924	-0.0152495
CROCC	0.00514721	0.0203067	0.496763	0.919602	-0.0466784	-0.0233356	-0.0230991	-0.029092
DCHS2	0.00524637	0.0206232	1.52113	0.677402	-0.0201188	-0.0243463	-0.0479009	-0.0669445
CEP170B	0.00527514	0.0207014	1.35361	0.716443	-0.0295195	-0.0209307	-0.0220512	-0.154574
CHST5	0.00543062	0.0212198	1.76686	0.622173	-0.067415	-0.160297	-0.0409255	-0.0707433
SPSB2	0.0054649	0.0213306	1.37384	0.711678	-0.0381496	-0.0408015	-0.0178314	-0.00632376
GALNT9	0.00556345	0.0216456	0.486977	0.921743	-0.0251378	-0.0243339	-0.023614	-0.09644
RTKN	0.005561	0.0216456	0.294271	0.961102	-0.033599	-0.0461905	-0.0292392	-0.0217926
VPS11	0.0055812	0.0217044	2.68859	0.44217	-0.000683	-0.0125752	-0.0210419	-0.0581015
PIK3CB	0.00560568	0.021784	0.357087	0.948957	-0.0184794	-0.0669874	-0.0200944	-0.0737055
RYBP	0.00566322	0.0219658	1.39285	0.707211	-0.00413449	-0.022356	-0.0241824	-0.0455335
FTHL17	0.00570974	0.0221147	0.605581	0.895154	-0.0224207	-0.0267064	-0.0282803	-0.0444847
PTCH2	0.00575932	0.0222382	2.66416	0.446353	-0.0147379	-0.0113513	-0.0182929	-0.086853
BEND3	0.0058089	0.0223757	2.49271	0.47661	-0.0107762	-0.0663775	-0.040041	-0.0271348
CCDC114	0.00586827	0.0225576	0.931938	0.817714	-0.0155041	-0.0173788	-0.0318634	-0.0666902
DDC-AS1	0.00591051	0.0226501	1.92724	0.587644	-0.0377779	-0.0209531	-0.0157312	-0.131596
MCCC2	0.00591173	0.0226501	2.80895	0.422029	-0.0123682	-0.0241291	-0.0451718	-0.00750713
TOP2B	0.00594112	0.022752	2.7794	0.426902	-0.0347458	-0.0322661	-0.0134756	-0.00536016
SLC22A1	0.00600294	0.0229404	2.31104	0.510409	-0.0170371	-0.014405	-0.0282622	-0.0827507
CPNE6	0.006006	0.0229413	2.24148	0.523825	-0.0347931	-0.0223936	-0.00973882	-0.0678273
CDADC1	0.00602742	0.0230009	1.62839	0.652971	-0.0145175	-0.0166757	-0.0427999	-0.0669742
DNAJC4	0.00606048	0.0231008	2.47906	0.479086	-0.00302095	-0.0448436	-0.0233009	-0.11674
MYL7	0.0060972	0.0232029	2.18405	0.535097	-0.0123847	-0.00977241	-0.0255561	-0.0808174
HUNK	0.00616759	0.0234435	0.710476	0.870737	-0.0393647	-0.018745	-0.0441708	-0.0971248
MPHOSPH10	0.00620187	0.0235518	2.52114	0.471483	-0.0307225	-0.0201997	-0.00810689	-0.0397329
FYB2	0.00622452	0.0236104	1.94258	0.58441	-0.047378	-0.00869194	-0.0624617	-0.0664353
SCGB1C2	0.00630593	0.023897	1.89881	0.593673	-0.0474417	-0.0194224	-0.00909664	-0.10946
SELENOW	0.00639958	0.0241981	1.01569	0.797455	-0.0434555	-0.0285864	-0.0178638	-0.0154421
GLCE	0.00643203	0.0243016	1.74285	0.62745	-0.0391236	-0.0561502	-0.0233517	-0.00903067
LRFN2	0.00648589	0.0244711	2.86428	0.413027	-0.05272	-0.0091325	-0.0156293	-0.079829
HOGA1	0.00657893	0.0247479	1.85001	0.604113	-0.0286289	-0.0659068	-0.0203548	-0.00214141
TNK1	0.00658444	0.0247629	1.92674	0.58775	-0.00433929	-0.0497408	-0.0339356	-0.0854187
SLC7A4	0.00675277	0.0253086	0.777721	0.854788	-0.0382171	-0.0383953	-0.0204094	-0.0950574
WBP2NL	0.00678888	0.0254216	2.57451	0.461977	-0.0619739	-0.0122148	-0.0145478	-0.0902797
HSD17B8	0.00680908	0.0254612	2.03824	0.564507	-0.021322	-0.0469946	-0.0208746	-0.0682535
ABCF2	0.00691498	0.0257628	1.71693	0.633176	-0.0106797	-0.0225296	-0.0229612	-0.0824993
PRSS8	0.00691375	0.0257628	1.25888	0.73892	-0.0200919	-0.06999	-0.0403378	-0.205683
ADAP1	0.00731285	0.0270539	0.263811	0.966684	-0.0236876	-0.043877	-0.0336728	-0.110834
SBK1	0.00745669	0.0275051	2.14125	0.543614	-0.022322	-0.0137041	-0.0166151	-0.0802415
ENDOU	0.00751117	0.0276606	0.544391	0.909036	-0.0203635	-0.026929	-0.0178569	-0.0844555
FKBP6	0.00757116	0.0278393	1.04858	0.789498	-0.0232052	-0.00851782	-0.0498103	-0.0698018
NIPSNAP3B	0.00758646	0.0278665	1.42912	0.698722	-0.0710781	-0.00145528	-0.0439895	-0.0470494
ZNF568	0.00768868	0.0281447	2.62456	0.453199	-0.0913512	-0.0047914	-0.052778	-0.0104996
ICAM5	0.0077303	0.0282718	0.675221	0.879016	-0.0175539	-0.0148282	-0.0274112	-0.0433055
NPM2	0.00776397	0.0283695	0.165561	0.982948	-0.0206361	-0.032241	-0.0240375	-0.0563787
MDH1	0.00779274	0.0284555	1.48892	0.684829	-0.0112656	-0.0288834	-0.0339966	-0.0850571
GSR	0.00783436	0.0285756	0.828153	0.842722	-0.00663985	-0.0447512	-0.0309349	-0.05687
BTRC	0.00785456	0.0286237	1.59074	0.661491	-0.0268153	-0.0257777	-0.00936392	-0.0282662
CCDC191	0.007988	0.0290193	2.66954	0.445429	-0.0504804	-0.0126469	-0.0338402	-0.00502275
WFDC3	0.00806146	0.0292602	0.425496	0.934927	-0.0660071	-0.036009	-0.0249323	-0.0476798
C11orf21	0.0081343	0.0294787	2.57855	0.461263	-0.0302767	-0.0091981	-0.0170678	-0.144697
EQTN	0.00817225	0.0296031	1.51227	0.67944	-0.0668372	-0.00239466	-0.0446199	-0.0352135
ALOX12B	0.0082255	0.0297696	1.63626	0.651197	-0.0097119	-0.0575996	-0.0298013	-0.019868
STEAP2	0.0082708	0.0298938	2.68656	0.442516	-0.0852644	-0.0423994	-0.0185087	-0.00819829
SLC25A11	0.00831426	0.0300177	2.31914	0.508865	-0.00460046	-0.0136575	-0.031742	-0.0853579
NDUFA1	0.00846912	0.0305363	2.20889	0.5302	-0.0159842	-0.0312856	-0.0186255	-0.0193981
CLRN1	0.00868336	0.0311028	2.7326	0.434716	-0.0236869	-0.00141465	-0.0329673	-0.0965887
LARP7	0.00870845	0.0311586	2.3409	0.504731	-0.0553561	-0.00509979	-0.0392259	-0.021649
STPG3	0.00880945	0.0314532	2.78078	0.426674	-0.00752715	-0.0214423	-0.0336944	-0.0122338
PRM2	0.0088321	0.0315181	0.695425	0.87428	-0.0234	-0.0207106	-0.0169483	-0.0794352
C16orf78	0.0088474	0.031559	1.83068	0.608281	-0.0197872	-0.0534565	-0.013123	-0.0725287
GHRH	0.00900349	0.0320318	2.09961	0.551992	-0.0617877	-0.00783087	-0.0202501	-0.0464173
WNT1	0.00909959	0.0322893	1.24143	0.743087	-0.0246654	-0.00648495	-0.0227092	-0.0908515
RUSC1	0.00919141	0.0325585	1.96457	0.579793	-0.0276965	-0.0299246	-0.00831913	-0.115165
GORASP1	0.00926425	0.0327739	2.66634	0.445978	-0.0141135	-0.00768292	-0.0263846	-0.101305
GPER1	0.00932546	0.0329405	2.07114	0.557773	-0.0446294	-0.00998125	-0.0416826	-0.110166
KRTAP3-2	0.00933464	0.0329658	0.85043	0.837371	-0.0547442	-0.023878	-0.0109275	-0.0482433
HHIP	0.00940014	0.0331398	1.47384	0.688322	-0.0401785	-0.00563015	-0.0772964	-0.107415
RIN2	0.00956663	0.0336368	0.366634	0.947045	-0.0161364	-0.0137415	-0.022394	-0.0149557
SH2D4A	0.00966028	0.0339003	1.17611	0.75874	-0.0196493	-0.0423428	-0.0317822	-0.111628
MMP21	0.00970558	0.0340331	1.31728	0.725035	-0.0375597	-0.0102644	-0.0135937	-0.0891331
LAD1	0.00973557	0.0341163	1.65621	0.646712	-0.0090551	-0.0207401	-0.0477921	-0.166331
ZNF180	0.00987268	0.0345227	2.67625	0.444279	-0.0278863	-0.0133733	-0.0274335	-0.00182205
IGFN1	0.0103924	0.0359551	1.47294	0.688529	-0.00970153	-0.0467274	-0.0254049	-0.0897519
CLEC16A	0.0105252	0.0362917	0.927359	0.818821	-0.00724796	-0.0350659	-0.016847	-0.0322382
TAS2R41	0.010538	0.036313	0.583534	0.900191	-0.0290748	-0.0212389	-0.0230632	-0.105117
PABPC1L2B	0.0106421	0.036579	0.268582	0.965825	-0.0597948	-0.0240005	-0.0131338	-0.0409869
MYO7B	0.0106684	0.0366618	2.16079	0.539714	-0.0329558	-0.0148124	-0.0296475	-0.19158
ZNF707	0.0107125	0.03679	0.850103	0.837449	-0.0180463	-0.0119527	-0.0230798	-0.0601853
CLDN19	0.0108233	0.0371237	0.885503	0.828925	-0.0366341	-0.00623654	-0.0258328	-0.0519939
ZNF570	0.0108912	0.0373332	2.26991	0.518309	-0.0209959	-0.0217745	-0.0733477	-0.00613057
QRSL1	0.0109518	0.0375094	1.62289	0.654211	-0.00838395	-0.0226543	-0.0444509	-0.0717256
MIP	0.0110185	0.0376511	1.43681	0.69693	-0.0114021	-0.0255644	-0.0263595	-0.089613
AMBP	0.0110522	0.0377425	1.32664	0.722818	-0.0455659	-0.0388888	-0.0187485	-0.00294717
DGAT1	0.0112052	0.0381773	1.98222	0.576104	-0.0134876	-0.00360185	-0.0274506	-0.185821
RAB6A	0.0113552	0.0386157	2.55301	0.465786	-0.0183961	-0.00488433	-0.0108273	-0.0664849
TMEM176B	0.0117525	0.0396694	0.615078	0.892972	-0.0269029	-0.00602565	-0.0204139	-0.0453416
CHRNA4	0.0118302	0.0398659	1.31418	0.725769	-0.0107305	-0.0731273	-0.0145782	-0.0718251
COL26A1	0.011903	0.0400474	0.888927	0.828099	-0.0248303	-0.0239777	-0.0275608	-0.00382069
TSPO	0.0119502	0.0401522	2.15141	0.541581	-0.00921963	-0.00525507	-0.0333646	-0.0565342
TIMM13	0.0120267	0.0403739	1.78737	0.617688	-0.0110124	-0.00500066	-0.0301537	-0.0537155
GRIN3B	0.012083	0.0405172	0.459041	0.927793	-0.0264406	-0.0230844	-0.0205252	-0.0220209
GUSB	0.0121026	0.0405746	2.35473	0.502116	-0.00477871	-0.0191161	-0.0113351	-0.0558232
SLC37A4	0.0126284	0.0420098	0.9001	0.825404	-0.0217035	-0.0586843	-0.0386716	-0.00928382
JUP	0.0128041	0.0424472	1.76451	0.622689	-0.00403388	-0.0296889	-0.0362376	-0.143826
VWCE	0.0129363	0.0428328	1.08829	0.779903	-0.0237162	-0.0163887	-0.0248837	-0.00317372
ZNF713	0.0129387	0.0428328	2.3056	0.511449	-0.00857141	-0.0538153	-0.0513877	-0.0156046
CCDC27	0.0133219	0.0439056	1.38034	0.710149	-0.0069769	-0.0146747	-0.0218073	-0.0486298
EZH1	0.0134547	0.0442808	2.06394	0.559243	-0.0049649	-0.0194693	-0.0260467	-0.0638853
LUZP1	0.0135625	0.0445367	0.834079	0.8413	-0.0268261	-0.0135948	-0.0194779	-0.032751
MLANA	0.013942	0.0455267	0.77984	0.854283	-0.0364181	-0.00938897	-0.0283226	-0.0296006
PLA2G1B	0.013953	0.0455354	2.39196	0.495133	-0.0531042	-0.00105525	-0.0190213	-0.0187064
VSTM2L	0.014357	0.0465747	1.59942	0.659522	-0.011093	-0.0529683	-0.011374	-0.0817548
FCGBP	0.0146337	0.0473125	1.80166	0.614574	-0.0473175	-0.076807	-0.0203479	-0.127173
RNF212	0.0147848	0.0476975	2.45004	0.484388	-0.0377518	-0.00136088	-0.0406103	-0.00462568
MTUS2-AS1	0.0148791	0.0479542	2.86865	0.412323	-0.0235053	-0.00466383	-0.0161155	-0.174802
RAB25	0.0149287	0.0480951	1.60751	0.657688	-0.0330476	-0.0568131	-0.0192191	-0.155514
CBX7	0.0149703	0.0481875	2.14367	0.54313	-0.0271125	-0.0781441	-0.018142	-0.0080146
ABCD4	0.0152513	0.0489028	0.907219	0.823685	-0.0155765	-0.0144302	-0.0228925	-0.0706015
FBXL16	0.0154551	0.0494594	2.48554	0.47791	-0.00489127	-0.00615028	-0.0263006	-0.0705087
PCDH1	0.0156222	0.0499354	0.974647	0.807386	-0.0332891	-0.00869572	-0.0201675	-0.037051
EYS	0.0156357	0.0499687	1.12198	0.771772	-0.0210024	-0.0183668	-0.097199	-0.0423621
2019-09-06	1e-20	1.54e-19	2.33358	0.506118	0.106661	0.122901	0.159605	0.182362
ABI3	1e-20	1.54e-19	1.16722	0.760876	0.0835114	0.0464587	0.0874349	0.0748732
ACKR1	1e-20	1.54e-19	0.334216	0.95347	0.0835038	0.247121	0.185632	0.299788
ACPP	1e-20	1.54e-19	0.328127	0.954655	0.142062	0.240987	0.157584	0.244728
ACVR1	1e-20	1.54e-19	1.03161	0.793604	0.0841301	0.0780346	0.102572	0.189026
ADA	1e-20	1.54e-19	1.46696	0.689917	0.110641	0.167776	0.115567	0.297398
ADGRE3	1e-20	1.54e-19	2.48224	0.47851	0.173413	0.143218	0.196963	0.136008
ADM	1e-20	1.54e-19	1.27151	0.73591	0.179065	0.146052	0.165757	0.207918
AEN	1e-20	1.54e-19	2.09287	0.553356	0.0485679	0.0661593	0.066919	0.148533
AGPAT4	1e-20	1.54e-19	0.656231	0.883447	0.18312	0.227015	0.215373	0.255295
AIM2	1e-20	1.54e-19	1.01086	0.798624	0.265981	0.28625	0.284402	0.663479
ALPK2	1e-20	1.54e-19	0.208942	0.976133	0.118371	0.181884	0.150412	0.248785
ANKRD29	1e-20	1.54e-19	1.67946	0.64151	0.13743	0.18295	0.0855926	0.161715
ANP32E	1e-20	1.54e-19	2.1218	0.547515	0.0625214	0.22651	0.109218	0.212454
ANXA1	1e-20	1.54e-19	0.74317	0.863006	0.13867	0.193397	0.262798	0.286629
APBA2	1e-20	1.54e-19	2.29285	0.513893	0.206969	0.150427	0.116661	0.0768345
APBB1IP	1e-20	1.54e-19	0.588047	0.899163	0.139832	0.0641442	0.185279	0.0830482
APH1B	1e-20	1.54e-19	1.95262	0.582299	0.0662434	0.0946948	0.112046	0.201682
APIP	1e-20	1.54e-19	0.780506	0.854124	0.0988847	0.128316	0.065846	0.193417
AREG	1e-20	1.54e-19	2.65623	0.447716	0.296306	0.215608	0.288228	0.549112
ARHGAP15	1e-20	1.54e-19	1.38242	0.70966	0.128468	0.0683661	0.230415	0.13542
ARHGDIB	1e-20	1.54e-19	2.10121	0.551667	0.1702	0.0974034	0.212814	0.200671
ARHGEF6	1e-20	1.54e-19	2.02211	0.567831	0.12217	0.0876088	0.189952	0.228608
ARNTL2	1e-20	1.54e-19	1.48817	0.685003	0.365031	0.433959	0.308381	0.419841
ART3	1e-20	1.54e-19	1.14214	0.766911	0.183569	0.419139	0.269564	0.185459
ATF3	1e-20	1.54e-19	1.44658	0.694654	0.227854	0.097923	0.129211	0.13162
ATG101	1e-20	1.54e-19	0.812966	0.846363	0.057887	0.0612401	0.0381504	0.0999706
ATP10D	1e-20	1.54e-19	2.61016	0.455711	0.0934089	0.133488	0.115347	0.497557
ATP2C1	1e-20	1.54e-19	2.94371	0.400385	0.035751	0.17212	0.0881813	0.164109
BACE2	1e-20	1.54e-19	1.97043	0.578566	0.161348	0.527951	0.188889	0.391098
BASP1	1e-20	1.54e-19	0.0162916	0.99945	0.101472	0.169634	0.125287	0.206332
BATF	1e-20	1.54e-19	2.71953	0.436919	0.0877123	0.128704	0.0933296	0.341287
BCL2A1	1e-20	1.54e-19	2.51655	0.472308	0.297032	0.431348	0.270627	0.929137
BCL2L1	1e-20	1.54e-19	1.38572	0.708884	0.0477105	0.0870807	0.0621641	0.0773841
BCL6	1e-20	1.54e-19	2.7683	0.428746	0.167836	0.161697	0.238999	0.307467
BICD1	1e-20	1.54e-19	0.113598	0.990157	0.0802634	0.305176	0.0823195	0.104322
BIRC3	1e-20	1.54e-19	1.75839	0.624031	0.139861	0.24669	0.253117	0.312672
BLVRA	1e-20	1.54e-19	2.63296	0.45174	0.118938	0.179605	0.12797	0.106034
BST2	1e-20	1.54e-19	1.96095	0.580552	0.196707	0.176251	0.22404	0.101016
BTK	1e-20	1.54e-19	0.669661	0.880316	0.162964	0.115475	0.221793	0.0954489
BTN3A3	1e-20	1.54e-19	2.67952	0.443719	0.135497	0.210755	0.147327	0.271074
BYSL	1e-20	1.54e-19	2.2281	0.526435	0.0722117	0.0569074	0.071978	0.0575824
C11orf96	1e-20	1.54e-19	0.48667	0.92181	0.0910534	0.165873	0.0937551	0.186626
C19orf66	1e-20	1.54e-19	1.8277	0.608925	0.0943847	0.0771895	0.0613958	0.0920394
C4BPA	1e-20	1.54e-19	1.10176	0.776648	0.305708	0.498423	0.417008	0.571415
CALHM5	1e-20	1.54e-19	2.53954	0.468187	0.175535	0.0479179	0.162702	0.11636
CALHM6	1e-20	1.54e-19	2.36976	0.499288	0.200477	0.290674	0.0713919	0.259125
CALU	1e-20	1.54e-19	2.66997	0.445355	0.143786	0.153212	0.200502	0.576611
CARD6	1e-20	1.54e-19	1.56303	0.667802	0.297189	0.388465	0.364821	0.397669
CASP4	1e-20	1.54e-19	1.86738	0.600383	0.0914573	0.177307	0.184969	0.192305
CCDC102B	1e-20	1.54e-19	0.568688	0.903562	0.121803	0.184426	0.134601	0.165766
CCDC3	1e-20	1.54e-19	1.81062	0.612627	0.0814368	0.11798	0.252376	0.298267
CCDC69	1e-20	1.54e-19	1.25585	0.739643	0.18054	0.197152	0.276546	0.206503
CCDC88A	1e-20	1.54e-19	2.19687	0.532565	0.127096	0.0955255	0.199271	0.0959379
CCL24	1e-20	1.54e-19	2.52323	0.471108	0.335945	0.210737	0.225817	0.562574
CCR6	1e-20	1.54e-19	0.214867	0.975154	0.140079	0.264753	0.16199	0.274917
CCR7	1e-20	1.54e-19	1.29588	0.730112	0.171109	0.27817	0.169433	0.465174
CCT3	1e-20	1.54e-19	2.35216	0.502603	0.0452123	0.0564247	0.0356003	0.0327665
CCT7	1e-20	1.54e-19	1.50333	0.681501	0.0408263	0.0255819	0.0338644	0.0411563
CD180	1e-20	1.54e-19	1.23175	0.745399	0.120468	0.148853	0.353654	0.318131
CD27	1e-20	1.54e-19	2.03281	0.565624	0.188777	0.133037	0.212517	0.202947
CD274	1e-20	1.54e-19	0.700467	0.873094	0.15801	0.0880537	0.387319	0.081032
CD37	1e-20	1.54e-19	1.80774	0.613253	0.133968	0.110158	0.210791	0.247186
CD38	1e-20	1.54e-19	0.0957712	0.99234	0.212927	0.341707	0.305583	0.394629
CD53	1e-20	1.54e-19	1.58999	0.661662	0.131095	0.176335	0.227468	0.235031
CD72	1e-20	1.54e-19	0.620162	0.891802	0.175988	0.319563	0.145662	0.218403
CD79A	1e-20	1.54e-19	1.92975	0.587114	0.158416	0.15102	0.305728	0.124843
CDR2L	1e-20	1.54e-19	0.690761	0.875375	0.0425883	0.207187	0.0572135	0.114373
CEP19	1e-20	1.54e-19	2.12848	0.546173	0.151738	0.150093	0.149456	0.068165
CFAP36	1e-20	1.54e-19	1.61256	0.656545	0.0971011	0.0696365	0.0885154	0.212586
CFI	1e-20	1.54e-19	0.67311	0.87951	0.310611	0.58296	0.432106	0.555725
CFP	1e-20	1.54e-19	1.74877	0.626145	0.170469	0.150105	0.0809032	0.104518
CHI3L2	1e-20	1.54e-19	0.0231868	0.999067	0.213139	0.396392	0.30426	0.399302
CHID1	1e-20	1.54e-19	1.44095	0.695964	0.0496624	0.131717	0.0299336	0.150272
CHRDL2	1e-20	1.54e-19	1.82951	0.608535	0.132771	0.443207	0.150963	0.144078
CHST2	1e-20	1.54e-19	0.619619	0.891927	0.201404	0.175272	0.342573	0.266289
CLEC2B	1e-20	1.54e-19	0.792264	0.851317	0.115975	0.129037	0.145619	0.24067
CLIC2	1e-20	1.54e-19	1.46525	0.690314	0.10345	0.0936144	0.219719	0.232138
CMTM7	1e-20	1.54e-19	1.78341	0.618553	0.140765	0.108804	0.128446	0.166717
CNPY3	1e-20	1.54e-19	2.63378	0.451598	0.0545601	0.0635441	0.0667556	0.309415
COL15A1	1e-20	1.54e-19	1.1711	0.759944	0.113017	0.188055	0.261942	0.118946
COL1A2	1e-20	1.54e-19	0.186087	0.979803	0.179808	0.251708	0.260076	0.267682
COL3A1	1e-20	1.54e-19	0.476155	0.924098	0.129524	0.0798684	0.205007	0.0603409
COL4A1	1e-20	1.54e-19	1.23734	0.744064	0.234217	0.281095	0.275874	0.32123
COL4A2	1e-20	1.54e-19	2.69748	0.440655	0.172055	0.200875	0.203583	0.197955
COL5A2	1e-20	1.54e-19	2.37343	0.498599	0.265188	0.214788	0.209287	0.217958
COL6A3	1e-20	1.54e-19	2.83311	0.418078	0.280052	0.216219	0.326552	0.16613
COPA	1e-20	1.54e-19	0.900479	0.825312	0.0254747	0.103092	0.0195514	0.090393
COPE	1e-20	1.54e-19	1.95776	0.581221	0.10693	0.0541408	0.0335409	0.0616223
COQ10A	1e-20	1.54e-19	1.68881	0.639424	0.0820332	0.0638777	0.0480587	0.211043
CPNE5	1e-20	1.54e-19	1.01554	0.797492	0.0741435	0.173984	0.0727101	0.290068
CPSF2	1e-20	1.54e-19	1.58915	0.661853	0.044952	0.0853829	0.0449958	0.184645
CPXM1	1e-20	1.54e-19	0.671278	0.879938	0.247229	0.384421	0.168789	0.207065
CREB3L2	1e-20	1.54e-19	2.52898	0.470077	0.178787	0.164402	0.175625	0.351107
CRLF3	1e-20	1.54e-19	1.05908	0.78696	0.0396987	0.0510109	0.0620675	0.151312
CSF2RA	1e-20	1.54e-19	0.873605	0.831792	0.0886389	0.131402	0.162985	0.356809
CSF2RB	1e-20	1.54e-19	0.181674	0.980492	0.10904	0.205312	0.226768	0.268065
CSF3R	1e-20	1.54e-19	1.38133	0.709916	0.270806	0.290748	0.332879	0.281261
CSGALNACT1	1e-20	1.54e-19	1.77896	0.619523	0.181907	0.268821	0.239949	0.36347
CSGALNACT2	1e-20	1.54e-19	1.75159	0.625525	0.142911	0.0815535	0.191934	0.12629
CSRNP1	1e-20	1.54e-19	1.47968	0.686968	0.18034	0.102863	0.147687	0.358042
CSRP2	1e-20	1.54e-19	2.1602	0.539831	0.141241	0.197191	0.0690042	0.484217
CST7	1e-20	1.54e-19	0.228225	0.972909	0.135247	0.205635	0.137661	0.272497
CTHRC1	1e-20	1.54e-19	2.85446	0.414614	0.189462	0.496795	0.0846889	0.699725
CTLA4	1e-20	1.54e-19	1.89616	0.594235	0.40061	0.488851	0.230274	0.051614
CTSH	1e-20	1.54e-19	1.85604	0.602818	0.153977	0.132984	0.201993	0.109218
CTSK	1e-20	1.54e-19	0.499679	0.918962	0.190219	0.21503	0.278453	0.281326
CX3CL1	1e-20	1.54e-19	1.5248	0.676558	0.0606054	0.0684688	0.101848	0.124583
CXCL1	1e-20	1.54e-19	1.76127	0.623399	0.334436	0.66668	0.449213	0.612163
CXCL10	1e-20	1.54e-19	2.0394	0.56427	0.339067	0.600552	0.462391	0.394997
CXCL13	1e-20	1.54e-19	0.16121	0.983594	0.530762	0.379046	0.385041	0.42141
CXCL16	1e-20	1.54e-19	2.34271	0.504389	0.125461	0.111041	0.103007	0.270896
CXCL8	1e-20	1.54e-19	0.538901	0.910266	0.759685	0.624799	0.457361	1.01925
CXCL9	1e-20	1.54e-19	0.887088	0.828543	0.475593	0.577722	0.381209	0.60264
CXCR6	1e-20	1.54e-19	1.6681	0.644048	0.120828	0.0866763	0.0743926	0.107829
CYB5R2	1e-20	1.54e-19	2.68953	0.442009	0.0893505	0.146961	0.12705	0.055364
CYB5R3	1e-20	1.54e-19	2.27716	0.51691	0.0654021	0.0480277	0.055093	0.205572
CYBB	1e-20	1.54e-19	0.969306	0.808678	0.101916	0.166735	0.142989	0.311821
CYP7B1	1e-20	1.54e-19	0.0745829	0.994702	0.201557	0.153359	0.191023	0.104806
CYTH4	1e-20	1.54e-19	1.50478	0.681168	0.0838635	0.0673538	0.212961	0.0795986
CYTOR	1e-20	1.54e-19	2.71251	0.438105	0.292223	0.322907	0.164655	0.283394
CYYR1	1e-20	1.54e-19	0.331183	0.954061	0.0933361	0.284319	0.276075	0.270939
DARS	1e-20	1.54e-19	1.62904	0.652823	0.0488256	0.0612724	0.0366121	0.108006
DCHS1	1e-20	1.54e-19	0.680145	0.877864	0.125344	0.0783391	0.0932552	0.0876742
DCPS	1e-20	1.54e-19	2.19744	0.532452	0.1181	0.110646	0.104536	0.190559
DEFB4A	1e-20	1.54e-19	0.788462	0.852225	0.209676	0.626865	0.292658	0.358064
DEGS1	1e-20	1.54e-19	2.19842	0.532261	0.113242	0.107943	0.127407	0.376402
DENND3	1e-20	1.54e-19	2.16069	0.539733	0.0888221	0.172577	0.104031	0.16408
DESI1	1e-20	1.54e-19	2.0123	0.569857	0.0799411	0.0340537	0.0459096	0.230059
DMBT1	1e-20	1.54e-19	1.75547	0.624674	0.402741	0.544041	0.301678	0.449465
DNAH5	1e-20	1.54e-19	2.81153	0.421605	0.0607011	0.133005	0.0496803	0.159179
DNAJB11	1e-20	1.54e-19	1.86584	0.600712	0.0938732	0.132576	0.100169	0.0933409
DNMT1	1e-20	1.54e-19	1.5289	0.675616	0.0924371	0.0895654	0.069974	0.104715
DOC2B	1e-20	1.54e-19	1.03603	0.792534	0.266465	0.374422	0.328644	0.341217
DOCK8	1e-20	1.54e-19	0.289532	0.961985	0.107428	0.0941858	0.19293	0.158212
DOK2	1e-20	1.54e-19	0.854609	0.836365	0.0846794	0.0957909	0.058573	0.132859
DRAM1	1e-20	1.54e-19	0.305452	0.959	0.235323	0.279672	0.299727	0.228636
DSG3	1e-20	1.54e-19	1.94515	0.583868	0.50966	0.363742	0.383244	0.0849045
DUOX2	1e-20	1.54e-19	0.468421	0.925772	0.519893	0.546808	0.525274	0.689356
DUOXA2	1e-20	1.54e-19	1.01738	0.797045	0.662246	0.554127	0.59031	0.424209
DUSP22	1e-20	1.54e-19	2.39243	0.495045	0.0247282	0.0711389	0.0774554	0.108141
E2F5	1e-20	1.54e-19	0.758231	0.859429	0.140549	0.0804232	0.118421	0.221902
EDEM1	1e-20	1.54e-19	2.02571	0.567087	0.095779	0.0780768	0.0962119	0.0642646
EDNRA	1e-20	1.54e-19	0.996023	0.802214	0.148009	0.292863	0.359753	0.155341
EFEMP2	1e-20	1.54e-19	2.65993	0.447079	0.0981988	0.0926702	0.128728	0.0999884
EGR3	1e-20	1.54e-19	0.621023	0.891603	0.0790543	0.287258	0.16844	0.445884
EHD3	1e-20	1.54e-19	2.17071	0.537741	0.274803	0.251118	0.171218	0.11354
ELMO1	1e-20	1.54e-19	0.515856	0.915394	0.145674	0.180928	0.161266	0.254622
EMC7	1e-20	1.54e-19	1.12521	0.770992	0.0482073	0.0218963	0.0329506	0.0509891
EOMES	1e-20	1.54e-19	0.730121	0.866097	0.136238	0.271247	0.060126	0.238594
EPHA2	1e-20	1.54e-19	1.68776	0.639658	0.171958	0.237954	0.197972	0.174247
EPHX3	1e-20	1.54e-19	2.4467	0.485	0.0529455	0.0706301	0.108182	0.0406943
ERO1B	1e-20	1.54e-19	1.73796	0.628528	0.0942692	0.24446	0.183734	0.077197
ESAM	1e-20	1.54e-19	2.72839	0.435425	0.116797	0.139601	0.110142	0.0837004
ETS1	1e-20	1.54e-19	2.30348	0.511855	0.0719326	0.0706318	0.16062	0.118975
ETV7	1e-20	1.54e-19	1.76051	0.623565	0.137108	0.240114	0.118326	0.0929974
EVI2B	1e-20	1.54e-19	2.62184	0.453674	0.149707	0.0852055	0.214535	0.212966
FAIM2	1e-20	1.54e-19	1.41679	0.701603	0.122535	0.244145	0.17797	0.151773
FAM167B	1e-20	1.54e-19	2.64876	0.449006	0.0950997	0.208616	0.0955788	0.0897938
FAM214B	1e-20	1.54e-19	2.84065	0.416852	0.0844118	0.109725	0.0860194	0.0878044
FAM78A	1e-20	1.54e-19	0.240366	0.970824	0.0888607	0.109171	0.103198	0.103582
FAP	1e-20	1.54e-19	0.271824	0.965237	0.29687	0.370885	0.326165	0.429548
FBXW7	1e-20	1.54e-19	0.997138	0.801944	0.0961125	0.101922	0.134991	0.0595747
FCGR1B	1e-20	1.54e-19	1.89747	0.593957	0.190279	0.579538	0.278467	0.447532
FCN3	1e-20	1.54e-19	1.86394	0.601122	0.13908	0.230666	0.214563	0.103327
FCRL5	1e-20	1.54e-19	0.0145656	0.999535	0.21322	0.484936	0.345534	0.0885946
FFAR2	1e-20	1.54e-19	1.83381	0.607605	0.116617	0.312348	0.312079	0.314288
FHL3	1e-20	1.54e-19	0.572806	0.902629	0.088668	0.0548736	0.08845	0.0659193
FKBP14	1e-20	1.54e-19	2.63917	0.450664	0.14607	0.155039	0.0998904	0.0896552
FOXQ1	1e-20	1.54e-19	1.59424	0.660697	0.146605	0.379361	0.0742794	0.543945
FPR2	1e-20	1.54e-19	1.25792	0.739149	0.35169	0.363533	0.421416	0.380241
FSCN1	1e-20	1.54e-19	1.87849	0.598005	0.0679237	0.313542	0.105546	0.115472
FSTL3	1e-20	1.54e-19	0.644714	0.886124	0.0756094	0.0924936	0.0667828	0.14531
FUT8	1e-20	1.54e-19	1.37065	0.712428	0.107638	0.191552	0.204173	0.521394
GABRP	1e-20	1.54e-19	1.67899	0.641615	0.132761	0.420149	0.272292	0.206274
GBP2	1e-20	1.54e-19	1.36257	0.714332	0.0521916	0.250605	0.143085	0.136887
GBP4	1e-20	1.54e-19	1.34627	0.718175	0.177431	0.319506	0.381807	0.123879
GBP5	1e-20	1.54e-19	1.18474	0.756667	0.318108	0.500766	0.369922	0.209945
GFPT2	1e-20	1.54e-19	2.92869	0.402751	0.187785	0.193902	0.230919	0.268346
GIMAP2	1e-20	1.54e-19	0.504308	0.917944	0.157034	0.152908	0.129421	0.238967
GIMAP6	1e-20	1.54e-19	1.21519	0.749364	0.0959759	0.143051	0.133458	0.26692
GIMAP7	1e-20	1.54e-19	1.25964	0.738739	0.21283	0.125648	0.154161	0.110601
GINS3	1e-20	1.54e-19	1.93781	0.585415	0.0785711	0.127791	0.0538216	0.118346
GJA1	1e-20	1.54e-19	1.00549	0.799924	0.189791	0.158604	0.336464	0.180835
GJA4	1e-20	1.54e-19	0.278092	0.964095	0.0690008	0.161666	0.0853745	0.163939
GLIPR1	1e-20	1.54e-19	2.10015	0.551882	0.0886937	0.157863	0.249849	0.404023
GMFG	1e-20	1.54e-19	0.509588	0.91678	0.123068	0.128368	0.21104	0.133254
GMPR	1e-20	1.54e-19	1.47682	0.687631	0.16411	0.117755	0.162146	0.0826138
GMPS	1e-20	1.54e-19	1.65524	0.646931	0.0344147	0.0342478	0.0363099	0.162962
GNB4	1e-20	1.54e-19	0.870547	0.832529	0.102274	0.103879	0.172401	0.148648
GNL2	1e-20	1.54e-19	2.20374	0.531213	0.0465801	0.0499813	0.0631755	0.0651834
GPR155	1e-20	1.54e-19	1.19279	0.754735	0.0870838	0.124509	0.134086	0.116019
GPR183	1e-20	1.54e-19	2.37407	0.498479	0.192735	0.142244	0.315901	0.373126
GPR65	1e-20	1.54e-19	1.14254	0.766815	0.149643	0.208599	0.216876	0.284448
GRAMD2A	1e-20	1.54e-19	2.84495	0.416154	0.148209	0.293842	0.143152	0.0584118
GRK2	1e-20	1.54e-19	2.08732	0.554483	0.0430891	0.0338297	0.0362421	0.0904202
GTSE1	1e-20	1.54e-19	2.03191	0.565809	0.125299	0.126994	0.0553992	0.110479
GZMB	1e-20	1.54e-19	2.01407	0.569492	0.273013	0.60344	0.151111	0.489023
HBEGF	1e-20	1.54e-19	1.92537	0.58804	0.236414	0.117776	0.185127	0.0717554
HCAR2	1e-20	1.54e-19	2.25763	0.520686	0.519762	0.783898	0.290021	0.818264
HCST	1e-20	1.54e-19	1.19941	0.753145	0.0537006	0.0885225	0.101612	0.191627
HDAC7	1e-20	1.54e-19	2.49542	0.47612	0.0385103	0.0644188	0.0901899	0.0534787
HEG1	1e-20	1.54e-19	2.12055	0.547767	0.163741	0.17815	0.299696	0.274065
HELLS	1e-20	1.54e-19	1.29402	0.730554	0.0887407	0.0710883	0.0957994	0.219106
HIF1A	1e-20	1.54e-19	0.580671	0.900843	0.103981	0.125292	0.157505	0.129064
HIVEP2	1e-20	1.54e-19	1.6689	0.643871	0.107159	0.126532	0.142271	0.0890665
HLA-B	1e-20	1.54e-19	2.35036	0.502941	0.128836	0.0308543	0.0180468	0.0362064
HLA-DMB	1e-20	1.54e-19	1.36418	0.713952	0.0786837	0.123364	0.154648	0.104263
HOMER1	1e-20	1.54e-19	2.8451	0.416129	0.180829	0.168305	0.181377	0.22771
HRH2	1e-20	1.54e-19	2.84599	0.415985	0.099505	0.119681	0.134097	0.0519083
HSH2D	1e-20	1.54e-19	0.502168	0.918415	0.0996184	0.115408	0.0997812	0.116966
HSPA13	1e-20	1.54e-19	1.43633	0.69704	0.104183	0.142362	0.145449	0.255837
HYAL1	1e-20	1.54e-19	2.73521	0.434277	0.204317	0.359169	0.0901959	0.27349
IBTK	1e-20	1.54e-19	1.24898	0.741282	0.0504502	0.062206	0.0463177	0.077097
ICAM1	1e-20	1.54e-19	1.8385	0.606592	0.237984	0.101543	0.317378	0.133178
ICAM2	1e-20	1.54e-19	2.73634	0.434087	0.14682	0.125902	0.189206	0.241787
ICOS	1e-20	1.54e-19	2.14683	0.542496	0.498757	0.22923	0.30802	0.145869
IDO1	1e-20	1.54e-19	0.224735	0.973501	0.475733	0.505789	0.777291	0.75052
IFI30	1e-20	1.54e-19	0.926052	0.819137	0.117897	0.133273	0.163038	0.102906
IFI44	1e-20	1.54e-19	1.75499	0.624777	0.123866	0.155704	0.291754	0.143666
IFI44L	1e-20	1.54e-19	0.117668	0.989636	0.238288	0.341709	0.285918	0.269206
IGFLR1	1e-20	1.54e-19	0.722224	0.867965	0.134396	0.0959645	0.0951244	0.173701
IL15RA	1e-20	1.54e-19	1.18339	0.756992	0.142637	0.147787	0.0878373	0.264915
IL1A	1e-20	1.54e-19	0.679034	0.878124	0.35221	0.190133	0.467413	0.231738
IL1B	1e-20	1.54e-19	1.65224	0.647605	0.438851	0.337389	0.595334	0.932056
IL27RA	1e-20	1.54e-19	2.67063	0.445242	0.099213	0.0754853	0.108975	0.0881675
IL33	1e-20	1.54e-19	0.668889	0.880496	0.242845	0.378932	0.380146	0.494661
INSC	1e-20	1.54e-19	0.315443	0.957098	0.117431	0.387491	0.21654	0.29817
IRAK1	1e-20	1.54e-19	0.599776	0.896484	0.0752843	0.106054	0.0314551	0.179697
IRF9	1e-20	1.54e-19	1.91451	0.590338	0.0845501	0.114333	0.103882	0.0898251
ITGA2	1e-20	1.54e-19	1.31173	0.726349	0.0573874	0.0997095	0.178573	0.0701067
ITGAV	1e-20	1.54e-19	1.44618	0.694745	0.0398604	0.0900046	0.0720878	0.129365
ITK	1e-20	1.54e-19	0.735812	0.86475	0.240938	0.211993	0.167509	0.225211
ITPRIP	1e-20	1.54e-19	2.40865	0.492026	0.232369	0.134754	0.108509	0.20228
JAK2	1e-20	1.54e-19	0.334735	0.953369	0.0894552	0.210638	0.149739	0.254747
KATNAL1	1e-20	1.54e-19	1.343	0.718949	0.0974453	0.110765	0.128611	0.0982589
KCNJ15	1e-20	1.54e-19	1.38536	0.708969	0.16353	0.0649058	0.322103	0.0787297
KDELC1	1e-20	1.54e-19	0.480972	0.923051	0.138269	0.140802	0.117385	0.089859
KIAA0895	1e-20	1.54e-19	0.94097	0.815531	0.156777	0.308721	0.122641	0.137735
KIAA0930	1e-20	1.54e-19	1.41291	0.702511	0.087598	0.0441547	0.0593054	0.08823
KIF14	1e-20	1.54e-19	2.73136	0.434924	0.155888	0.231137	0.104869	0.108289
KIF21B	1e-20	1.54e-19	0.801335	0.849148	0.0646066	0.111281	0.0560758	0.142589
KLK12	1e-20	1.54e-19	1.32743	0.72263	0.0919867	0.142958	0.0538811	0.133157
KMO	1e-20	1.54e-19	2.7882	0.425447	0.21722	0.0603877	0.240377	0.135066
LAG3	1e-20	1.54e-19	2.91037	0.405651	0.0524029	0.342176	0.0535367	0.0710516
LAMA4	1e-20	1.54e-19	1.7605	0.623569	0.0778884	0.0553929	0.200779	0.0871894
LAMP3	1e-20	1.54e-19	0.0514538	0.996943	0.223333	0.352075	0.536358	0.459781
LAMP5	1e-20	1.54e-19	2.27578	0.517178	0.116614	0.255829	0.0890454	0.172812
LAPTM5	1e-20	1.54e-19	2.49248	0.476651	0.127871	0.0984707	0.188926	0.175774
LAX1	1e-20	1.54e-19	0.627044	0.890214	0.321618	0.292813	0.327615	0.449045
LAYN	1e-20	1.54e-19	0.839273	0.840052	0.0817895	0.167618	0.120466	0.331987
LCP1	1e-20	1.54e-19	1.33341	0.721215	0.107977	0.147836	0.19587	0.331355
LCP2	1e-20	1.54e-19	1.21358	0.749748	0.145131	0.115869	0.217986	0.205068
LDLR	1e-20	1.54e-19	0.962627	0.810294	0.128367	0.109129	0.112466	0.243625
LDLRAD3	1e-20	1.54e-19	0.256515	0.967988	0.130511	0.28801	0.124641	0.248856
LGALS1	1e-20	1.54e-19	2.86635	0.412694	0.15268	0.0690351	0.128083	0.0822479
LILRA6	1e-20	1.54e-19	1.1119	0.774203	0.221264	0.0780942	0.172147	0.0655956
LILRB1	1e-20	1.54e-19	0.304626	0.959156	0.190775	0.0896999	0.163549	0.236885
LILRB2	1e-20	1.54e-19	0.828504	0.842638	0.118171	0.508566	0.211863	0.264382
LILRB4	1e-20	1.54e-19	0.516876	0.915168	0.0851168	0.246588	0.163537	0.183185
LINC00888	1e-20	1.54e-19	1.74782	0.626355	0.0604852	0.171092	0.105573	0.095726
LIPG	1e-20	1.54e-19	1.96252	0.580222	0.157876	0.45044	0.197154	0.390083
LOXL1	1e-20	1.54e-19	0.217966	0.974638	0.0859232	0.207599	0.0773728	0.174936
LPGAT1	1e-20	1.54e-19	1.45912	0.691737	0.0954174	0.239247	0.144983	0.349425
LRRC32	1e-20	1.54e-19	0.920721	0.820425	0.144632	0.154962	0.131249	0.141932
LRRC70	1e-20	1.54e-19	0.480544	0.923144	0.0832835	0.110319	0.107717	0.282781
LRRK2	1e-20	1.54e-19	1.52984	0.6754	0.241716	0.249497	0.317766	0.336459
LST1	1e-20	1.54e-19	1.97479	0.577656	0.100556	0.125297	0.0698499	0.328493
LTBP2	1e-20	1.54e-19	1.55002	0.670774	0.107763	0.106904	0.122364	0.294833
LUM	1e-20	1.54e-19	1.69076	0.638989	0.0899632	0.140124	0.222785	0.323345
LYSMD2	1e-20	1.54e-19	0.0551187	0.996615	0.0727829	0.0949269	0.0473458	0.084538
MAD2L2	1e-20	1.54e-19	2.51174	0.473173	0.119689	0.131322	0.0892432	0.306904
MADCAM1	1e-20	1.54e-19	2.43491	0.487169	0.194728	0.169402	0.0639418	0.121158
MAL	1e-20	1.54e-19	0.29157	0.961606	0.0930572	0.10911	0.0672565	0.130699
MAP2K3	1e-20	1.54e-19	1.52315	0.676938	0.0645825	0.15674	0.080124	0.135679
MAP3K12	1e-20	1.54e-19	0.679916	0.877917	0.0918202	0.113063	0.0899935	0.089452
MAP3K3	1e-20	1.54e-19	1.7704	0.621398	0.114132	0.044121	0.0761999	0.0779292
MAP3K8	1e-20	1.54e-19	1.43669	0.696957	0.111541	0.369714	0.0980078	0.269469
MAP4K4	1e-20	1.54e-19	2.70184	0.439914	0.0828469	0.0781267	0.134922	0.113539
MAPKAPK2	1e-20	1.54e-19	0.796225	0.85037	0.0727917	0.153225	0.0982135	0.243127
MCL1	1e-20	1.54e-19	1.0138	0.797914	0.0809494	0.103958	0.0452018	0.34346
MCUB	1e-20	1.54e-19	1.8889	0.595782	0.138021	0.172564	0.206396	0.502702
MDFIC	1e-20	1.54e-19	0.280392	0.963673	0.0714979	0.153084	0.0663252	0.177845
MFSD12	1e-20	1.54e-19	1.47489	0.688077	0.137737	0.0850197	0.0815658	0.108298
MID2	1e-20	1.54e-19	1.96712	0.579259	0.0919121	0.0494753	0.130416	0.0708922
MIR155HG	1e-20	1.54e-19	0.340062	0.952326	0.14021	0.403416	0.268563	0.283713
MLKL	1e-20	1.54e-19	0.997112	0.801951	0.14019	0.171659	0.19371	0.145392
MMP10	1e-20	1.54e-19	1.12809	0.770298	0.498782	0.925559	0.440808	0.594663
MMP12	1e-20	1.54e-19	1.89588	0.594296	0.198364	0.330934	0.459879	0.439465
MMP3	1e-20	1.54e-19	0.216334	0.97491	0.704587	0.922338	0.798856	0.656155
MMP7	1e-20	1.54e-19	2.84192	0.416646	0.68557	0.486574	0.697844	0.306208
MMP9	1e-20	1.54e-19	1.11358	0.773797	0.242275	0.319228	0.33375	0.322942
MNDA	1e-20	1.54e-19	1.28529	0.732629	0.160869	0.332816	0.331049	0.687174
MTHFD1L	1e-20	1.54e-19	2.78104	0.42663	0.120294	0.0524388	0.0877805	0.156304
MYEOV	1e-20	1.54e-19	2.75556	0.430867	0.12174	0.29693	0.172441	0.264125
MZB1	1e-20	1.54e-19	0.392394	0.941809	0.183732	0.262236	0.24702	0.287115
NAP1L5	1e-20	1.54e-19	1.21662	0.749022	0.0991834	0.236205	0.0633421	0.295102
NBN	1e-20	1.54e-19	0.730779	0.865942	0.0537589	0.131804	0.0613501	0.277793
NCF2	1e-20	1.54e-19	2.52912	0.470052	0.209567	0.330322	0.290973	0.637689
NCF4	1e-20	1.54e-19	0.76774	0.857167	0.109108	0.133402	0.168518	0.17254
NDEL1	1e-20	1.54e-19	2.47808	0.479266	0.0257898	0.0287031	0.0548178	0.0391437
NLRC5	1e-20	1.54e-19	1.37961	0.71032	0.113019	0.205056	0.101802	0.138273
NME5	1e-20	1.54e-19	1.75503	0.624769	0.10342	0.108077	0.139795	0.143538
NOP10	1e-20	1.54e-19	2.72824	0.435449	0.0342712	0.019631	0.0537243	0.0294203
NRROS	1e-20	1.54e-19	2.7953	0.424274	0.131061	0.155554	0.0825353	0.0938913
NRXN3	1e-20	1.54e-19	2.41359	0.49111	0.0915018	0.0685848	0.0897392	0.141293
NUAK1	1e-20	1.54e-19	1.14577	0.766039	0.080173	0.0736245	0.0892487	0.240463
NUP210	1e-20	1.54e-19	2.26984	0.518323	0.118743	0.102922	0.123958	0.056319
NUP98	1e-20	1.54e-19	0.142506	0.986289	0.0392749	0.103646	0.0430934	0.285579
NXPE3	1e-20	1.54e-19	2.30317	0.511914	0.266032	0.363784	0.237722	0.137238
NXT1	1e-20	1.54e-19	2.0703	0.557945	0.0986951	0.0372703	0.0296201	0.135886
ODC1	1e-20	1.54e-19	1.80547	0.613746	0.0966853	0.0755077	0.132396	0.15537
OLFML2B	1e-20	1.54e-19	1.09851	0.777434	0.196786	0.331554	0.228271	0.118698
OSBPL3	1e-20	1.54e-19	1.38712	0.708556	0.132222	0.142737	0.160303	0.154482
P2RY10	1e-20	1.54e-19	1.88669	0.596254	0.172906	0.179567	0.218385	0.169318
PAK2	1e-20	1.54e-19	1.69287	0.638521	0.0416876	0.0646903	0.0389375	0.136812
PANX1	1e-20	1.54e-19	2.15684	0.540499	0.109467	0.19638	0.137573	0.12218
PCBP1	1e-20	1.54e-19	2.8132	0.421331	0.037859	0.0304482	0.0163614	0.11941
PCDH17	1e-20	1.54e-19	1.7307	0.63013	0.0961785	0.373037	0.189306	0.262377
PCED1B	1e-20	1.54e-19	0.261651	0.967072	0.12315	0.176825	0.109278	0.147048
PCOLCE	1e-20	1.54e-19	2.7922	0.424786	0.11979	0.145455	0.228636	0.0991059
PCSK1	1e-20	1.54e-19	1.24579	0.742045	0.220484	0.407906	0.389452	0.506486
PDGFRL	1e-20	1.54e-19	0.422447	0.935567	0.0954115	0.132615	0.0674463	0.168142
PDIA6	1e-20	1.54e-19	0.678565	0.878234	0.0606736	0.0630473	0.0615176	0.137492
PDPN	1e-20	1.54e-19	2.08451	0.555054	0.257729	0.521962	0.231144	0.328324
PEA15	1e-20	1.54e-19	1.12214	0.771733	0.0775061	0.129046	0.141106	0.205079
PEAR1	1e-20	1.54e-19	2.0037	0.57164	0.0835077	0.0798429	0.098547	0.133591
PECAM1	1e-20	1.54e-19	2.19072	0.533779	0.222826	0.483485	0.314334	0.284526
PF4	1e-20	1.54e-19	2.8487	0.415546	0.0563883	0.158168	0.0703774	0.420113
PFKFB3	1e-20	1.54e-19	1.94304	0.584313	0.181265	0.252886	0.291274	0.171913
PGM3	1e-20	1.54e-19	1.66103	0.645632	0.064304	0.139681	0.132942	0.297632
PHF19	1e-20	1.54e-19	2.01909	0.568455	0.0649508	0.164948	0.0517798	0.10293
PHF23	1e-20	1.54e-19	2.389	0.495686	0.0600323	0.0165396	0.0426177	0.099577
PHTF1	1e-20	1.54e-19	0.252978	0.968615	0.0989277	0.222741	0.107636	0.215197
PIK3R5	1e-20	1.54e-19	1.03816	0.792018	0.159359	0.0587916	0.116828	0.0860054
PIM2	1e-20	1.54e-19	2.27569	0.517194	0.208907	0.199461	0.341554	0.194748
PIM3	1e-20	1.54e-19	1.84574	0.605033	0.0555149	0.132939	0.103193	0.0917344
PJA1	1e-20	1.54e-19	1.57329	0.66546	0.126519	0.0356385	0.0440412	0.151069
PLA2G2A	1e-20	1.54e-19	1.03118	0.793707	0.157684	0.187708	0.172845	0.0947203
PLAU	1e-20	1.54e-19	1.75638	0.624472	0.161621	0.406844	0.323852	0.696769
PLEK	1e-20	1.54e-19	1.85104	0.603891	0.213288	0.288316	0.531411	0.169669
PLEKHG1	1e-20	1.54e-19	0.345698	0.951217	0.0749188	0.143252	0.110112	0.285259
PLEKHM2	1e-20	1.54e-19	2.07037	0.557931	0.0527222	0.0604359	0.0522159	0.0512671
PLEKHO2	1e-20	1.54e-19	1.85291	0.60349	0.115544	0.132162	0.0934767	0.100044
PLOD1	1e-20	1.54e-19	2.66331	0.446498	0.0739318	0.131073	0.117272	0.0740078
PNOC	1e-20	1.54e-19	0.42211	0.935638	0.0838131	0.210889	0.112926	0.133928
PPP1R18	1e-20	1.54e-19	2.74897	0.43197	0.103223	0.185517	0.128341	0.353151
PPP4R1	1e-20	1.54e-19	0.696426	0.874044	0.0615158	0.0474734	0.0899593	0.0677597
PRAF2	1e-20	1.54e-19	1.21413	0.749618	0.140273	0.145813	0.130755	0.304439
PRDM1	1e-20	1.54e-19	0.514087	0.915786	0.201924	0.129387	0.256679	0.392941
PRKAR2B	1e-20	1.54e-19	1.89561	0.594352	0.102578	0.109205	0.105889	0.216125
PROK2	1e-20	1.54e-19	1.60447	0.658376	0.208221	0.793154	0.237336	0.609453
PRR16	1e-20	1.54e-19	2.14923	0.542018	0.170129	0.402168	0.160202	0.0970644
PTAFR	1e-20	1.54e-19	0.440865	0.931677	0.154604	0.088973	0.163904	0.153454
PTGDS	1e-20	1.54e-19	2.55499	0.465435	0.196613	0.204784	0.100157	0.317548
PTGES	1e-20	1.54e-19	2.2298	0.526102	0.188623	0.211136	0.121836	0.1389
PXDN	1e-20	1.54e-19	1.32635	0.722886	0.155218	0.264733	0.253883	0.180842
QSOX2	1e-20	1.54e-19	2.39247	0.495037	0.0873404	0.0544608	0.0727619	0.115679
RAB8B	1e-20	1.54e-19	2.38958	0.495576	0.1444	0.11956	0.183791	0.559467
RAMP3	1e-20	1.54e-19	1.32273	0.723742	0.0937225	0.212428	0.0993456	0.121696
RAPGEF4	1e-20	1.54e-19	0.0526127	0.996841	0.100478	0.205722	0.138548	0.160748
RASGRP1	1e-20	1.54e-19	1.86063	0.601831	0.159086	0.173254	0.200743	0.187242
RASL12	1e-20	1.54e-19	2.07221	0.557554	0.0940051	0.124946	0.0427576	0.161379
RASSF5	1e-20	1.54e-19	1.95804	0.58116	0.113066	0.172437	0.193717	0.178352
RECQL	1e-20	1.54e-19	1.46421	0.690554	0.0935273	0.113192	0.150674	0.34432
REG1A	1e-20	1.54e-19	2.71913	0.436986	0.707479	1.15247	0.698895	0.964251
REG1B	1e-20	1.54e-19	0.821008	0.844436	0.261881	1.2151	0.753084	0.795214
RFTN1	1e-20	1.54e-19	1.16104	0.762362	0.0812453	0.143924	0.184119	0.237689
RGS5	1e-20	1.54e-19	0.81029	0.847004	0.109653	0.271303	0.33638	0.649845
RHBDF2	1e-20	1.54e-19	1.09618	0.777996	0.206316	0.160969	0.122414	0.199267
RILPL2	1e-20	1.54e-19	1.49124	0.684293	0.158233	0.182383	0.166379	0.29389
RIPOR2	1e-20	1.54e-19	0.841693	0.839471	0.284884	0.238398	0.278676	0.388552
RLIM	1e-20	1.54e-19	0.760435	0.858905	0.0387637	0.128082	0.0714189	0.157874
RNF166	1e-20	1.54e-19	1.31083	0.726562	0.0438253	0.189301	0.0308061	0.119874
RNF24	1e-20	1.54e-19	0.864106	0.83408	0.0930697	0.177303	0.118706	0.171105
RNH1	1e-20	1.54e-19	2.77368	0.427852	0.0668978	0.0523594	0.0375526	0.0363885
ROBO1	1e-20	1.54e-19	0.627021	0.89022	0.140858	0.233701	0.258954	0.223344
RPN1	1e-20	1.54e-19	2.96783	0.396612	0.0373627	0.0715212	0.0491936	0.0374003
RRM2	1e-20	1.54e-19	2.86248	0.413317	0.206098	0.13302	0.189269	0.190391
RTP4	1e-20	1.54e-19	1.15304	0.764288	0.0570955	0.0961682	0.0891188	0.299053
SACS	1e-20	1.54e-19	0.627242	0.890169	0.152207	0.215229	0.214106	0.348717
SELE	1e-20	1.54e-19	0.960374	0.810839	0.294592	0.47677	0.508074	0.57794
SELL	1e-20	1.54e-19	0.92233	0.820036	0.280722	0.379292	0.377954	0.659725
SELP	1e-20	1.54e-19	2.86373	0.413117	0.303442	0.444387	0.474459	0.336184
SERPINB7	1e-20	1.54e-19	1.10217	0.776551	0.179463	0.757351	0.622923	0.604327
SF3B2	1e-20	1.54e-19	0.0698539	0.995191	0.0300888	0.0691353	0.0222754	0.114174
SGIP1	1e-20	1.54e-19	1.8568	0.602653	0.232076	0.212463	0.20731	0.220475
SH2B2	1e-20	1.54e-19	0.984567	0.804986	0.0627605	0.149065	0.0705943	0.11917
SHE	1e-20	1.54e-19	2.73332	0.434595	0.0808943	0.10021	0.0721414	0.0509722
SIRPA	1e-20	1.54e-19	1.67289	0.642977	0.125123	0.115987	0.0806603	0.273735
SLAMF6	1e-20	1.54e-19	0.461828	0.927194	0.242418	0.16923	0.272156	0.310451
SLAMF7	1e-20	1.54e-19	0.600791	0.896251	0.119551	0.116833	0.260995	0.302999
SLC16A14	1e-20	1.54e-19	1.09697	0.777804	0.095058	0.240719	0.131427	0.480345
SLC16A2	1e-20	1.54e-19	1.91119	0.591043	0.1176	0.113222	0.0908996	0.0589688
SLC2A14	1e-20	1.54e-19	2.7188	0.437042	0.0748897	0.295294	0.188402	0.427334
SLC38A2	1e-20	1.54e-19	2.37378	0.498535	0.051893	0.0363633	0.0707834	0.22154
SLC38A5	1e-20	1.54e-19	1.78737	0.617686	0.215854	0.27153	0.16539	0.255102
SLC39A13	1e-20	1.54e-19	2.84219	0.416602	0.0334805	0.0858982	0.0534248	0.0946778
SLC39A6	1e-20	1.54e-19	1.66678	0.644346	0.0825882	0.0818477	0.123567	0.300263
SLC41A1	1e-20	1.54e-19	2.35881	0.501349	0.090699	0.137567	0.183	0.170695
SLFN11	1e-20	1.54e-19	1.19075	0.755223	0.123646	0.246809	0.312317	0.20509
SMARCA1	1e-20	1.54e-19	2.16242	0.539388	0.141519	0.136625	0.168399	0.355256
SNAI1	1e-20	1.54e-19	1.42341	0.700057	0.0755702	0.0765256	0.123324	0.0819818
SNX10	1e-20	1.54e-19	1.69771	0.637442	0.262075	0.215943	0.208646	0.591675
SOCS1	1e-20	1.54e-19	0.818563	0.845022	0.222559	0.211244	0.173037	0.100774
SPCS3	1e-20	1.54e-19	2.95018	0.39937	0.0806271	0.146712	0.147193	0.281649
SPI1	1e-20	1.54e-19	0.882318	0.829693	0.0822696	0.0717748	0.111368	0.0504675
SPNS2	1e-20	1.54e-19	2.08821	0.554302	0.205154	0.238724	0.153052	0.246814
SPP1	1e-20	1.54e-19	2.28608	0.515193	0.259147	0.456952	0.387371	0.803336
SRD5A3	1e-20	1.54e-19	1.46718	0.689865	0.10437	0.445045	0.142386	0.0792976
SRP72	1e-20	1.54e-19	2.39948	0.493731	0.0527899	0.0756967	0.0468411	0.107957
SRPRA	1e-20	1.54e-19	2.43451	0.487244	0.0590358	0.0774497	0.065768	0.0798405
SSR2	1e-20	1.54e-19	1.86041	0.601879	0.0486324	0.0282259	0.0365843	0.03449
SSR3	1e-20	1.54e-19	2.95726	0.398262	0.0419512	0.133789	0.0881801	0.121532
ST3GAL1	1e-20	1.54e-19	1.42542	0.699587	0.183114	0.148651	0.290665	0.204769
ST7	1e-20	1.54e-19	0.496272	0.91971	0.0943905	0.0903785	0.0565494	0.18885
STAT1	1e-20	1.54e-19	1.7842	0.618378	0.117005	0.219213	0.155967	0.125102
STAT4	1e-20	1.54e-19	0.466442	0.9262	0.134037	0.129453	0.133892	0.40316
STAT5A	1e-20	1.54e-19	0.294692	0.961024	0.0971741	0.0993299	0.101875	0.154618
STX11	1e-20	1.54e-19	2.28119	0.516134	0.158228	0.174511	0.232043	0.127596
SULF1	1e-20	1.54e-19	1.29415	0.730524	0.13524	0.0917145	0.209103	0.0598208
SULF2	1e-20	1.54e-19	2.01959	0.56835	0.0739092	0.0471941	0.0496408	0.151765
SYTL1	1e-20	1.54e-19	0.17523	0.981485	0.0561152	0.162589	0.0479513	0.220098
SYTL3	1e-20	1.54e-19	2.32212	0.508296	0.157506	0.0822533	0.139017	0.207372
TBCEL	1e-20	1.54e-19	2.07108	0.557785	0.12548	0.137218	0.0795592	0.238257
TBXAS1	1e-20	1.54e-19	2.51096	0.473313	0.177053	0.184575	0.184647	0.364176
TCN1	1e-20	1.54e-19	0.764843	0.857856	0.53233	0.941897	0.636374	0.476242
TFF1	1e-20	1.54e-19	1.35442	0.716252	0.208845	0.105987	0.202487	0.147305
TGFBI	1e-20	1.54e-19	0.578466	0.901344	0.119296	0.140294	0.223459	0.118699
THSD7A	1e-20	1.54e-19	2.60471	0.456665	0.137617	0.0747627	0.150718	0.156698
TINF2	1e-20	1.54e-19	1.60869	0.657421	0.0338876	0.0346083	0.0443831	0.0939735
TM4SF18	1e-20	1.54e-19	1.56869	0.66651	0.122135	0.182465	0.302568	0.131942
TMEM131L	1e-20	1.54e-19	2.54242	0.467674	0.116184	0.116883	0.164883	0.341127
TMEM154	1e-20	1.54e-19	2.36471	0.500237	0.120248	0.101538	0.221838	0.327068
TMEM156	1e-20	1.54e-19	1.948	0.583269	0.272244	0.185808	0.281824	0.0899767
TMEM158	1e-20	1.54e-19	2.10473	0.550955	0.185829	0.292972	0.0423373	0.295847
TMEM185B	1e-20	1.54e-19	0.612639	0.893533	0.0597419	0.105336	0.0594142	0.220454
TMEM206	1e-20	1.54e-19	2.14815	0.542234	0.0876907	0.0407985	0.0819105	0.041923
TMEM71	1e-20	1.54e-19	1.39299	0.707178	0.186577	0.139932	0.247317	0.29625
TNFAIP6	1e-20	1.54e-19	0.11034	0.990568	0.342052	0.435139	0.482744	0.46395
TNFRSF10B	1e-20	1.54e-19	0.934151	0.81718	0.0633654	0.132176	0.122751	0.249023
TNFRSF11B	1e-20	1.54e-19	0.315791	0.957032	0.146266	0.375731	0.234087	0.191972
TNFRSF9	1e-20	1.54e-19	0.682796	0.877243	0.213819	0.144124	0.245075	0.0801864
TPK1	1e-20	1.54e-19	2.23492	0.525103	0.114551	0.268736	0.186238	0.418942
TRAM2	1e-20	1.54e-19	2.20458	0.531046	0.0894555	0.105354	0.077345	0.0817033
TRPA1	1e-20	1.54e-19	0.965726	0.809544	0.115585	0.0456409	0.16908	0.128291
TUBB	1e-20	1.54e-19	1.81401	0.611891	0.0565935	0.0470582	0.0565686	0.049283
TYMP	1e-20	1.54e-19	1.0946	0.778378	0.0468213	0.195465	0.0939655	0.166519
TYROBP	1e-20	1.54e-19	0.821705	0.844269	0.121199	0.0778298	0.0965489	0.110653
UBE2L6	1e-20	1.54e-19	1.36723	0.713233	0.250018	0.208911	0.134021	0.235441
VASN	1e-20	1.54e-19	2.77109	0.428281	0.0710252	0.159482	0.0685702	0.170047
VAV1	1e-20	1.54e-19	0.479251	0.923426	0.0931325	0.104031	0.111993	0.153211
VCAN	1e-20	1.54e-19	0.802071	0.848972	0.104209	0.104935	0.248304	0.196069
VKORC1	1e-20	1.54e-19	0.622299	0.891309	0.073374	0.0487017	0.0486413	0.0747747
VNN2	1e-20	1.54e-19	0.0519455	0.9969	0.250638	0.253347	0.486826	0.345117
WARS	1e-20	1.54e-19	0.0374802	0.998092	0.173905	0.290572	0.279122	0.24695
WASF1	1e-20	1.54e-19	0.933054	0.817445	0.130774	0.145685	0.100458	0.13
WDFY4	1e-20	1.54e-19	2.84301	0.416469	0.121453	0.0459987	0.186296	0.150058
WNT5A	1e-20	1.54e-19	0.437607	0.932369	0.12525	0.319841	0.346375	0.337813
ZNF267	1e-20	1.54e-19	1.63171	0.652222	0.0570687	0.108836	0.0954955	0.250162
ZNF521	1e-20	1.54e-19	0.0328242	0.998434	0.0970828	0.29514	0.157111	0.126446
ACKR3	6.12e-07	8.88e-06	1.98316	0.57591	0.190929	0.087621	0.0940985	0.190915
ADAMTS2	6.12e-07	8.88e-06	2.85749	0.414123	0.199428	0.144064	0.125983	0.0750284
AP1S3	6.12e-07	8.88e-06	1.30763	0.727323	0.136977	0.103131	0.129309	0.117549
C1orf54	6.12e-07	8.88e-06	2.81212	0.421508	0.0949425	0.134421	0.0583881	0.212412
CCL19	6.12e-07	8.88e-06	0.895183	0.82659	0.20534	0.192117	0.243988	0.320083
CCL22	6.12e-07	8.88e-06	0.595606	0.897438	0.122247	0.150722	0.139315	0.210857
CD3D	6.12e-07	8.88e-06	1.38553	0.70893	0.154794	0.120935	0.121767	0.0761858
CERCAM	6.12e-07	8.88e-06	2.66899	0.445523	0.0774937	0.0951508	0.112558	0.0413086
CMTM3	6.12e-07	8.88e-06	1.54584	0.671731	0.0789191	0.0449242	0.108177	0.141564
ECD	6.12e-07	8.88e-06	1.17743	0.758423	0.0270612	0.0241703	0.025028	0.1021
FAM20A	6.12e-07	8.88e-06	2.28786	0.514851	0.132553	0.211893	0.205899	0.0513369
FLT3LG	6.12e-07	8.88e-06	0.659133	0.882772	0.0888288	0.10203	0.0312739	0.0662763
GPR176	6.12e-07	8.88e-06	0.760484	0.858893	0.101674	0.123559	0.124104	0.0623954
HCK	6.12e-07	8.88e-06	1.2495	0.741158	0.091155	0.117798	0.110317	0.2858
HS3ST3A1	6.12e-07	8.88e-06	2.13866	0.544131	0.0701606	0.191057	0.0660616	0.034803
HTR1D	6.12e-07	8.88e-06	2.58681	0.459806	0.378446	0.0909833	0.184785	0.0474661
IFT20	6.12e-07	8.88e-06	1.9971	0.573009	0.0353636	0.0402504	0.0381008	0.0817578
NPTX2	6.12e-07	8.88e-06	1.28407	0.732919	0.0990924	0.422492	0.0777975	0.232898
PKD2	6.12e-07	8.88e-06	0.755163	0.860159	0.0788473	0.0673298	0.079099	0.1155
PROCR	6.12e-07	8.88e-06	2.11861	0.548156	0.0784086	0.0745067	0.0921161	0.0795431
RELT	6.12e-07	8.88e-06	2.78151	0.426553	0.0665435	0.0700296	0.0743831	0.021643
SIPA1	6.12e-07	8.88e-06	0.781243	0.853948	0.0801547	0.0499328	0.0578876	0.121413
SLCO3A1	6.12e-07	8.88e-06	2.38087	0.497206	0.059079	0.0992774	0.130947	0.0710972
STAT5B	6.12e-07	8.88e-06	2.4639	0.48185	0.0216117	0.0752283	0.0675018	0.174563
TLR6	6.12e-07	8.88e-06	1.07277	0.783652	0.118931	0.0577139	0.200881	0.0597518
ZDBF2	6.12e-07	8.88e-06	1.14123	0.767131	0.111563	0.067675	0.169393	0.152001
BATF3	1.22e-06	1.65e-05	1.49587	0.683224	0.0708692	0.173608	0.0390237	0.152369
CBL	1.22e-06	1.65e-05	1.59323	0.660927	0.0294653	0.0421403	0.0729455	0.133578
CD1B	1.22e-06	1.65e-05	1.39129	0.707577	0.147458	0.12378	0.104532	0.12161
CNTNAP1	1.22e-06	1.65e-05	1.28227	0.733347	0.134251	0.0447038	0.0706872	0.0730304
DENND1C	1.22e-06	1.65e-05	0.211775	0.975666	0.110724	0.149664	0.0748899	0.114039
DLGAP1-AS1	1.22e-06	1.65e-05	2.36011	0.501104	0.0604297	0.0407317	0.0995031	0.10197
ELL	1.22e-06	1.65e-05	1.6937	0.638335	0.0945474	0.084987	0.0434712	0.0518932
FCHSD2	1.22e-06	1.65e-05	0.931546	0.817809	0.0977274	0.118672	0.0926055	0.0508122
FERMT3	1.22e-06	1.65e-05	0.160706	0.983669	0.0766969	0.0800536	0.0991814	0.126537
HCLS1	1.22e-06	1.65e-05	2.16016	0.539838	0.152876	0.185209	0.0707836	0.176893
IFNG	1.22e-06	1.65e-05	1.96509	0.579684	0.223573	0.342365	0.222438	0.0439818
IPCEF1	1.22e-06	1.65e-05	2.55193	0.46598	0.154976	0.0984266	0.0570406	0.228115
KIF3A	1.22e-06	1.65e-05	1.10606	0.775611	0.132448	0.106554	0.0715455	0.0982274
LAIR1	1.22e-06	1.65e-05	0.190524	0.979104	0.0692171	0.0696689	0.0946441	0.178064
LSM10	1.22e-06	1.65e-05	1.95813	0.581143	0.0614172	0.0891397	0.0367444	0.0758674
MME	1.22e-06	1.65e-05	1.61772	0.655379	0.193458	0.377338	0.31642	0.251189
NUF2	1.22e-06	1.65e-05	2.48519	0.477974	0.102387	0.131126	0.0829851	0.273862
PCDH12	1.22e-06	1.65e-05	0.607011	0.894825	0.0711092	0.0583812	0.0701903	0.0577479
PCSK9	1.22e-06	1.65e-05	2.64817	0.449106	0.055421	0.2678	0.0405563	0.195948
PIK3AP1	1.22e-06	1.65e-05	1.91877	0.589436	0.105103	0.152389	0.103948	0.0774157
PYHIN1	1.22e-06	1.65e-05	1.21246	0.750018	0.129871	0.0656045	0.143255	0.18087
RTRAF	1.22e-06	1.65e-05	1.30132	0.72882	0.0460999	0.0215561	0.0281438	0.0232469
SASH3	1.22e-06	1.65e-05	1.32854	0.722368	0.086512	0.164886	0.107516	0.0920667
SEL1L3	1.22e-06	1.65e-05	1.9254	0.588034	0.0521399	0.153749	0.0462218	0.038345
TCAF2	1.22e-06	1.65e-05	2.1472	0.542423	0.0720228	0.0443044	0.0636523	0.0350431
TMEM163	1.22e-06	1.65e-05	1.19356	0.754549	0.0528232	0.48279	0.197922	0.223969
USP35	1.22e-06	1.65e-05	0.451691	0.929369	0.0310683	0.0362585	0.0444732	0.0685084
ADCY4	1.84e-06	2.28e-05	2.65575	0.4478	0.075988	0.0677147	0.0546151	0.101186
ARL13B	1.84e-06	2.28e-05	1.67531	0.642436	0.0799079	0.0499948	0.0776419	0.284046
CALHM2	1.84e-06	2.28e-05	0.264024	0.966646	0.0692194	0.107604	0.0543528	0.177156
CASP10	1.84e-06	2.28e-05	1.42296	0.700161	0.0594007	0.0399347	0.116998	0.0499364
DNAJC3	1.84e-06	2.28e-05	1.63006	0.652592	0.043601	0.0930231	0.0556206	0.310187
EGFL6	1.84e-06	2.28e-05	1.02306	0.795673	0.166038	0.52867	0.174347	0.282975
EMILIN1	1.84e-06	2.28e-05	2.6355	0.4513	0.0813241	0.0863619	0.0644199	0.0291774
FOXN2	1.84e-06	2.28e-05	2.54624	0.466992	0.0375572	0.0456851	0.0647461	0.102545
GAS7	1.84e-06	2.28e-05	0.711734	0.870441	0.101536	0.103049	0.0612576	0.100571
GTF2IRD1	1.84e-06	2.28e-05	0.777963	0.85473	0.0720603	0.0443299	0.0488767	0.107526
ISLR	1.84e-06	2.28e-05	2.64413	0.449805	0.0932185	0.109107	0.137453	0.0799144
LIN52	1.84e-06	2.28e-05	0.844455	0.838807	0.0622639	0.0809335	0.0358284	0.0727436
NLRP1	1.84e-06	2.28e-05	2.92391	0.403506	0.137568	0.085434	0.109052	0.0246433
P2RY13	1.84e-06	2.28e-05	0.701306	0.872897	0.127659	0.16862	0.195124	0.351782
PRF1	1.84e-06	2.28e-05	1.41214	0.702692	0.195901	0.128951	0.0869112	0.0587136
PSMA4	1.84e-06	2.28e-05	2.99859	0.391843	0.0477101	0.0361634	0.0247658	0.0491857
PTPN7	1.84e-06	2.28e-05	1.21212	0.750098	0.0863705	0.0740805	0.110718	0.0521941
RFC4	1.84e-06	2.28e-05	0.806226	0.847977	0.0689894	0.0587343	0.088932	0.058894
RGS16	1.84e-06	2.28e-05	0.199964	0.977595	0.072218	0.16791	0.101231	0.176076
S100A4	1.84e-06	2.28e-05	2.90939	0.405807	0.181865	0.0412337	0.116384	0.0770515
SERPINB3	1.84e-06	2.28e-05	0.990195	0.803625	0.554888	0.762153	0.768328	0.526382
SOD1	1.84e-06	2.28e-05	2.65945	0.447163	0.0329163	0.0508416	0.0573851	0.0205974
SPHK1	1.84e-06	2.28e-05	1.13638	0.768299	0.0468048	0.177758	0.126963	0.160927
SUCO	1.84e-06	2.28e-05	0.780056	0.854231	0.0289037	0.0555228	0.0457885	0.0564901
TIGIT	1.84e-06	2.28e-05	1.12259	0.771624	0.0929465	0.217973	0.119546	0.200173
TMEM132A	1.84e-06	2.28e-05	0.539397	0.910155	0.0531458	0.0864922	0.0617161	0.128596
TNFSF13B	1.84e-06	2.28e-05	1.69935	0.637079	0.058472	0.14378	0.173367	0.182735
TNFSF15	1.84e-06	2.28e-05	2.37311	0.498661	0.0988265	0.194368	0.109884	0.040396
UBE2J1	1.84e-06	2.28e-05	1.51284	0.679309	0.0207112	0.0882815	0.0572541	0.133897
WWC2	1.84e-06	2.28e-05	0.48221	0.922782	0.0904756	0.134046	0.118625	0.166012
AZGP1	2.45e-06	2.95e-05	2.36959	0.499321	0.121974	0.159562	0.16712	0.0874427
BICC1	2.45e-06	2.95e-05	1.48729	0.685208	0.150947	0.0618987	0.204559	0.0412947
C6orf223	2.45e-06	2.95e-05	2.48562	0.477896	0.0957888	0.147825	0.0787612	0.0248151
DKK3	2.45e-06	2.95e-05	0.219475	0.974386	0.0522469	0.146796	0.0860107	0.137131
KLK10	2.45e-06	2.95e-05	0.394215	0.941435	0.119718	0.10894	0.268984	0.101188
SERPINB4	2.45e-06	2.95e-05	1.45942	0.691667	0.710628	0.849563	0.514142	0.187828
SNTB1	2.45e-06	2.95e-05	1.77911	0.619492	0.050205	0.079309	0.0473991	0.0241508
TMEM88	2.45e-06	2.95e-05	2.5468	0.466893	0.0595534	0.0254225	0.072566	0.0728347
ALPK3	3.06e-06	3.55e-05	1.70057	0.636808	0.088636	0.0386456	0.072767	0.0618399
CMKLR1	3.06e-06	3.55e-05	1.22682	0.74658	0.113359	0.0670998	0.12896	0.0953012
EAF1	3.06e-06	3.55e-05	2.79049	0.425068	0.0313592	0.0552144	0.0138828	0.111482
GMDS	3.06e-06	3.55e-05	2.25927	0.520368	0.0554681	0.125201	0.0559221	0.0493778
IGDCC4	3.06e-06	3.55e-05	2.21499	0.529002	0.168487	0.187135	0.0541071	0.135351
IL12RB2	3.06e-06	3.55e-05	1.42751	0.6991	0.227333	0.106561	0.0708104	0.082736
KCNE4	3.06e-06	3.55e-05	1.55648	0.669297	0.0889786	0.071378	0.102233	0.0614769
LAMC2	3.06e-06	3.55e-05	2.09298	0.553334	0.133646	0.219572	0.0990193	0.142473
MAGED4B	3.06e-06	3.55e-05	2.93156	0.402299	0.0342307	0.0575487	0.0933027	0.0774407
MAGT1	3.06e-06	3.55e-05	2.14635	0.542593	0.0557346	0.0730714	0.0373534	0.0753945
MRGPRF	3.06e-06	3.55e-05	1.73129	0.630001	0.0580695	0.115147	0.111548	0.148631
NMU	3.06e-06	3.55e-05	2.60579	0.456475	0.105176	0.0804877	0.0665592	0.200489
NOD2	3.06e-06	3.55e-05	1.41039	0.703102	0.0615223	0.204412	0.0925657	0.161893
PTGFR	3.06e-06	3.55e-05	1.1202	0.7722	0.0930783	0.184177	0.173963	0.129314
STS	3.06e-06	3.55e-05	2.25906	0.520409	0.0431725	0.180343	0.177237	0.0827159
TBC1D19	3.06e-06	3.55e-05	2.89457	0.408167	0.0570584	0.123491	0.0359195	0.299851
TMEM64	3.06e-06	3.55e-05	2.94948	0.39948	0.0389787	0.10135	0.0607117	0.0694739
TOX2	3.06e-06	3.55e-05	1.64359	0.649548	0.0413786	0.156726	0.0525501	0.0826969
WDFY2	3.06e-06	3.55e-05	2.07279	0.557437	0.0353352	0.0413164	0.0495952	0.0364928
ADAMTS3	3.67e-06	4.19e-05	0.697975	0.87368	0.087537	0.111363	0.0732117	0.0956301
CD8A	3.67e-06	4.19e-05	2.29299	0.513866	0.109142	0.140062	0.0647591	0.155179
CWF19L1	3.67e-06	4.19e-05	0.569993	0.903266	0.212302	0.053571	0.0544003	0.138589
FGD2	3.67e-06	4.19e-05	2.36844	0.499537	0.122202	0.208561	0.096229	0.0244604
GAB3	3.67e-06	4.19e-05	2.05581	0.560904	0.116255	0.0877729	0.0691873	0.0469787
SAMHD1	3.67e-06	4.19e-05	0.143028	0.986215	0.0530417	0.148898	0.101317	0.19921
ADA2	4.28e-06	4.56e-05	2.01747	0.568788	0.100168	0.0983023	0.179608	0.0388459
ADPGK	4.28e-06	4.56e-05	0.202189	0.977235	0.0346508	0.0421626	0.0509994	0.105821
BMP7	4.28e-06	4.56e-05	2.02443	0.567351	0.0282916	0.134094	0.113162	0.0435864
CD300A	4.28e-06	4.56e-05	2.18661	0.53459	0.0935478	0.0773306	0.0797998	0.381801
CEP85L	4.28e-06	4.56e-05	2.81715	0.420684	0.118575	0.0350025	0.156456	0.0186411
CNTRL	4.28e-06	4.56e-05	1.64728	0.648717	0.0522149	0.0369918	0.088705	0.227671
DUSP2	4.28e-06	4.56e-05	1.55966	0.66857	0.0504633	0.12345	0.0441212	0.277697
EGFLAM	4.28e-06	4.56e-05	1.0344	0.79293	0.0667071	0.0531027	0.115942	0.0467378
GLT8D2	4.28e-06	4.56e-05	1.5017	0.681878	0.0609166	0.0498369	0.214476	0.167762
HK3	4.28e-06	4.56e-05	2.63634	0.451155	0.0828378	0.112782	0.0665357	0.0958611
IFFO1	4.28e-06	4.56e-05	0.3363	0.953063	0.0809562	0.0788423	0.0453669	0.0894323
KLRG1	4.28e-06	4.56e-05	0.761756	0.858591	0.114166	0.106425	0.119448	0.0957546
LCK	4.28e-06	4.56e-05	1.52839	0.675735	0.0716397	0.137608	0.0709688	0.0830291
LINC00839	4.28e-06	4.56e-05	0.964098	0.809938	0.0622853	0.0483768	0.0434745	0.159246
LRG1	4.28e-06	4.56e-05	2.2818	0.516016	0.0429229	0.130136	0.103536	0.112905
LTF	4.28e-06	4.56e-05	0.713135	0.87011	0.177291	0.234534	0.175117	0.512323
NABP1	4.28e-06	4.56e-05	0.321284	0.955977	0.0525058	0.171137	0.11601	0.141197
NRSN2	4.28e-06	4.56e-05	1.27537	0.734989	0.105608	0.0407351	0.0440295	0.13411
NUS1	4.28e-06	4.56e-05	1.50922	0.680145	0.0210124	0.116001	0.0276991	0.0638667
PLXDC1	4.28e-06	4.56e-05	0.239142	0.971036	0.068265	0.112777	0.102667	0.162582
PMAIP1	4.28e-06	4.56e-05	1.77624	0.620118	0.0669871	0.16782	0.139773	0.0891698
PPM1M	4.28e-06	4.56e-05	0.753784	0.860486	0.0496354	0.0691132	0.0497821	0.113282
PPP1R16B	4.28e-06	4.56e-05	0.675047	0.879057	0.101612	0.193804	0.109705	0.121785
PRUNE2	4.28e-06	4.56e-05	2.18296	0.535312	0.0783181	0.109466	0.0934105	0.440669
RGL1	4.28e-06	4.56e-05	2.54034	0.468044	0.0986164	0.0402637	0.0688478	0.0736162
RGS19	4.28e-06	4.56e-05	1.55816	0.668913	0.0507699	0.133242	0.0406449	0.126363
SLC38A10	4.28e-06	4.56e-05	1.93614	0.585767	0.0243982	0.0516441	0.0381709	0.0350669
SPCS1	4.28e-06	4.56e-05	1.77957	0.61939	0.0315528	0.038243	0.0231676	0.0362937
TRAF3IP3	4.28e-06	4.56e-05	0.847633	0.838043	0.0609482	0.194622	0.151475	0.058354
UCP2	4.28e-06	4.56e-05	2.57755	0.461439	0.0674309	0.077119	0.130865	0.0394078
ZNF319	4.28e-06	4.56e-05	2.40233	0.493202	0.0887838	0.0492685	0.0344611	0.055895
ARHGAP9	4.9e-06	5.18e-05	2.00453	0.571466	0.040241	0.246718	0.1168	0.0777959
FAM72D	4.9e-06	5.18e-05	2.17881	0.536135	0.153853	0.187685	0.153336	0.287658
MYO1G	4.9e-06	5.18e-05	0.156369	0.984305	0.117668	0.110814	0.109103	0.13989
ACP5	5.51e-06	5.74e-05	0.0509099	0.996991	0.0922523	0.0931328	0.0973442	0.112808
NSD1	5.51e-06	5.74e-05	2.22051	0.527921	0.0109527	0.0666174	0.0310925	0.047331
RASSF9	5.51e-06	5.74e-05	2.07625	0.556732	0.114756	0.0698651	0.0588399	0.0311913
RWDD2A	5.51e-06	5.74e-05	1.87871	0.597959	0.0603258	0.0564477	0.0803729	0.156403
SERPINH1	5.51e-06	5.74e-05	1.16541	0.761311	0.0531491	0.0869903	0.0922267	0.0510315
TFPI2	5.51e-06	5.74e-05	0.0596402	0.996195	0.144738	0.244082	0.290863	0.344589
PDE7A	6.12e-06	6.32e-05	2.50145	0.47503	0.0444094	0.062102	0.128379	0.172032
RAD51C	6.12e-06	6.32e-05	1.74109	0.627838	0.123469	0.03736	0.08527	0.0697822
RECK	6.12e-06	6.32e-05	2.51724	0.472184	0.0836684	0.020229	0.0752089	0.0789954
MRPL55	6.73e-06	6.9e-05	0.833834	0.841358	0.0292325	0.053066	0.028186	0.0657915
THEMIS	6.73e-06	6.9e-05	1.39897	0.705777	0.181199	0.151953	0.0920853	0.0661017
UBALD1	6.73e-06	6.9e-05	1.13527	0.768568	0.0333135	0.0741902	0.0243066	0.0527092
PLA2G7	7.96e-06	8.11e-05	0.56141	0.905207	0.0850218	0.155901	0.181299	0.205187
RCAN3	7.96e-06	8.11e-05	0.306223	0.958854	0.0327125	0.0659291	0.0399115	0.0838387
C1QB	8.57e-06	8.59e-05	2.95139	0.399181	0.123012	0.0848113	0.0830729	0.0731134
EMCN	8.57e-06	8.59e-05	2.27664	0.517011	0.0938306	0.0428572	0.198328	0.335526
IL16	8.57e-06	8.59e-05	0.329869	0.954316	0.067558	0.033013	0.0686993	0.0508812
SYK	8.57e-06	8.59e-05	0.365847	0.947204	0.0351147	0.0361738	0.0326002	0.0635727
TNFAIP1	8.57e-06	8.59e-05	1.79881	0.615194	0.0371736	0.0217209	0.0495024	0.0457392
ANKRD44	9.79e-06	9.81e-05	2.87573	0.411184	0.103199	0.10604	0.139857	0.0117002
BTLA	1.04e-05	0.000101311	0.706154	0.871756	0.158545	0.182921	0.168315	0.107037
C16orf54	1.04e-05	0.000101311	0.578388	0.901362	0.0467937	0.147189	0.0754339	0.166324
DOLK	1.04e-05	0.000101311	1.70428	0.635983	0.0504867	0.053059	0.0184119	0.0907982
NKG7	1.04e-05	0.000101311	1.28885	0.731782	0.0922421	0.294847	0.0619045	0.152386
NOX4	1.04e-05	0.000101311	1.98056	0.57645	0.103486	0.239036	0.11999	0.0424536
PHF21A	1.04e-05	0.000101311	2.44756	0.484844	0.0620393	0.05978	0.0821041	0.0417581
PLEKHB1	1.04e-05	0.000101311	2.35309	0.502427	0.0555147	0.178859	0.0446643	0.213404
PPT1	1.04e-05	0.000101311	1.17997	0.757812	0.0416935	0.0342637	0.0938025	0.059141
PSMB4	1.04e-05	0.000101311	2.98105	0.394556	0.0521511	0.0208147	0.0250627	0.0149092
TSHR	1.04e-05	0.000101311	1.07958	0.782006	0.0957353	0.0438881	0.0811896	0.101218
CD3G	1.1e-05	0.000106635	0.719318	0.868651	0.116445	0.115582	0.130091	0.0758747
CEP97	1.1e-05	0.000106635	2.60002	0.457485	0.0511471	0.0691508	0.0907263	0.0133443
RNGTT	1.1e-05	0.000106635	2.76111	0.429943	0.0577723	0.0740682	0.036782	0.0510365
TRPC4	1.1e-05	0.000106635	1.25107	0.740784	0.0935541	0.0900728	0.104115	0.0549863
MS4A1	1.16e-05	0.000112028	0.586571	0.8995	0.291788	0.224941	0.307627	0.316166
BANK1	1.22e-05	0.000116347	0.636004	0.888143	0.199191	0.257147	0.302278	0.160248
HPSE	1.22e-05	0.000116347	0.0448008	0.997512	0.047508	0.0589801	0.08292	0.0992943
LPXN	1.22e-05	0.000116347	0.545881	0.908702	0.0775737	0.119166	0.0748363	0.110464
NTMT1	1.22e-05	0.000116347	2.63622	0.451176	0.0684016	0.0375337	0.0397978	0.0147442
RPGRIP1L	1.22e-05	0.000116347	1.08285	0.781215	0.0983308	0.103288	0.0624435	0.0923525
SLC35C1	1.22e-05	0.000116347	0.78354	0.8534	0.0263023	0.050495	0.046815	0.162292
YIPF1	1.22e-05	0.000116347	1.90299	0.592783	0.0373715	0.0245078	0.0274623	0.0236324
ANGPTL4	1.47e-05	0.00013809	2.73835	0.43375	0.0525277	0.0991652	0.206811	0.0196591
GLT1D1	1.47e-05	0.00013809	1.58063	0.663789	0.0886966	0.0584291	0.249826	0.0419324
PPP1R15A	1.47e-05	0.00013809	1.70402	0.63604	0.0671563	0.0316892	0.0812667	0.278539
XRN1	1.47e-05	0.00013809	0.697089	0.873888	0.247404	0.070127	0.0490218	0.107481
HDX	1.78e-05	0.000164679	0.105956	0.991113	0.0811252	0.0603905	0.0506307	0.0644655
PNMA1	1.78e-05	0.000164679	0.244425	0.970118	0.0592645	0.0520946	0.0535094	0.0672781
SKAP1	1.78e-05	0.000164679	0.592536	0.898139	0.102624	0.0603121	0.0852897	0.115338
CCR8	1.84e-05	0.000167973	2.09756	0.552407	0.0745353	0.0375076	0.0777039	0.0232864
CLCC1	1.84e-05	0.000167973	1.48146	0.686557	0.0297202	0.0947907	0.028964	0.0644033
HRASLS5	1.84e-05	0.000167973	2.50562	0.474276	0.0778628	0.0299941	0.0444767	0.0346986
IL26	1.84e-05	0.000167973	1.82161	0.610244	0.211399	0.123536	0.0796169	0.0267722
KLK6	1.84e-05	0.000167973	1.20315	0.752249	0.0939414	0.307996	0.325284	0.113463
NEDD4	1.84e-05	0.000167973	0.715593	0.86953	0.0872096	0.0826103	0.12506	0.079192
SMARCA5	1.84e-05	0.000167973	2.2531	0.521566	0.0112956	0.0195429	0.0314804	0.0950649
RILPL1	2.02e-05	0.000183742	2.14494	0.542876	0.0202396	0.0392554	0.0694584	0.140008
MIIP	2.2e-05	0.000199667	0.734724	0.865008	0.0507871	0.0469806	0.0303502	0.0326824
CRTAM	2.26e-05	0.000204759	0.366531	0.947066	0.151624	0.274899	0.0750741	0.155569
MET	2.26e-05	0.000204759	2.17523	0.536843	0.0204547	0.0616104	0.0810053	0.291305
RASGRP2	2.39e-05	0.000214876	2.75052	0.43171	0.0902137	0.149538	0.0376967	0.21241
STAP1	2.39e-05	0.000214876	1.51757	0.67822	0.193198	0.0817092	0.259368	0.26193
IL22	2.45e-05	0.000219539	1.87778	0.598158	0.255098	0.0913701	0.123712	0.0620946
GBGT1	2.51e-05	0.000223921	2.04464	0.563194	0.0676485	0.0511994	0.0460745	0.0335287
PAMR1	2.57e-05	0.000227766	2.57949	0.461096	0.095641	0.0240989	0.106775	0.0604283
ST6GALNAC5	2.57e-05	0.000227766	2.15932	0.540005	0.111425	0.246377	0.0845469	0.0174688
PKMYT1	2.69e-05	0.000237966	1.35571	0.715948	0.064476	0.0587435	0.0408531	0.0299269
TXNDC15	2.75e-05	0.000242718	1.45183	0.693431	0.0762295	0.0304942	0.054643	0.0465598
HOXB2	2.88e-05	0.000251606	0.899165	0.825629	0.0707976	0.0854954	0.0644675	0.179571
RAB11FIP5	2.88e-05	0.000251606	2.10734	0.55043	0.0410924	0.020667	0.0254802	0.136465
HJURP	2.94e-05	0.000256273	2.25782	0.52065	0.0673984	0.100146	0.0387935	0.101954
AIF1	3.06e-05	0.00026178	0.424916	0.935049	0.0844082	0.0525956	0.0886979	0.0836142
GRAP	3.06e-05	0.00026178	1.91383	0.590483	0.128371	0.0382157	0.0972897	0.0293588
KIAA1551	3.06e-05	0.00026178	0.681646	0.877512	0.0437235	0.0915305	0.0766575	0.200153
LPAR3	3.06e-05	0.00026178	0.478723	0.92354	0.094097	0.15406	0.0704453	0.0962786
PLAT	3.06e-05	0.00026178	1.0628	0.78606	0.027035	0.0580593	0.11666	0.0707809
PPM1H	3.06e-05	0.00026178	2.89899	0.407463	0.0543704	0.0213993	0.0349752	0.123062
PPP3CC	3.06e-05	0.00026178	2.32499	0.507751	0.0741314	0.152648	0.0385384	0.179864
SLC24A3	3.06e-05	0.00026178	1.66503	0.644737	0.095767	0.0301702	0.0658652	0.100025
SMO	3.06e-05	0.00026178	1.91596	0.590032	0.100234	0.0268041	0.0301137	0.0770545
XDH	3.06e-05	0.00026178	0.395329	0.941206	0.0771318	0.150614	0.115814	0.1358
DNAJC5B	3.18e-05	0.000271399	1.43349	0.697703	0.147525	0.0433346	0.0746153	0.196735
GALNT17	3.31e-05	0.000280665	0.566561	0.904043	0.0691662	0.0328533	0.0350297	0.0538132
RIC1	3.37e-05	0.000285418	2.35498	0.50207	0.0386814	0.117096	0.0370735	0.121006
ACSS3	3.43e-05	0.000287474	2.5166	0.472298	0.151376	0.0592728	0.0674743	0.13009
CXCL12	3.43e-05	0.000287474	1.19895	0.753256	0.0745924	0.0788399	0.107244	0.03999
MICU3	3.43e-05	0.000287474	2.43412	0.487315	0.168488	0.0639427	0.0740242	0.0630382
SH2D2A	3.43e-05	0.000287474	1.73802	0.628514	0.0929872	0.161627	0.0446626	0.0264681
SIRPD	3.43e-05	0.000287474	2.99739	0.392028	0.0906631	0.0388021	0.0575485	0.0163967
TLR1	3.43e-05	0.000287474	0.622118	0.891351	0.0756677	0.224742	0.15999	0.195252
MFAP2	3.49e-05	0.000292158	0.767548	0.857212	0.0870544	0.15714	0.0546597	0.205979
ITGA8	3.61e-05	0.00030102	0.910445	0.822906	0.0552027	0.0726318	0.157502	0.0371375
CLASP1	3.67e-05	0.000303951	2.16261	0.53935	0.0127892	0.0418151	0.0367336	0.0664116
DBNDD1	3.67e-05	0.000303951	0.706885	0.871583	0.0368177	0.0585465	0.0292024	0.0406894
DIO2	3.67e-05	0.000303951	1.65342	0.647338	0.101827	0.0422598	0.160612	0.0470675
PRKCQ	3.67e-05	0.000303951	2.32408	0.507923	0.141756	0.0679765	0.0556306	0.0377576
CD99L2	3.92e-05	0.000323069	1.8507	0.603965	0.0618803	0.0443967	0.0342788	0.0522164
PPP1R13L	3.98e-05	0.000327952	0.891714	0.827427	0.0373243	0.072217	0.0284824	0.138758
COPS7A	4.35e-05	0.000355178	2.5764	0.461643	0.0318794	0.0446341	0.0181646	0.069968
DCSTAMP	4.35e-05	0.000355178	0.644599	0.886151	0.093471	0.0890612	0.057858	0.0890706
MCM5	4.35e-05	0.000355178	1.37066	0.712428	0.0739751	0.0846876	0.0441964	0.0451084
PHACTR1	4.35e-05	0.000355178	0.525731	0.913203	0.0471763	0.148788	0.0634379	0.170364
SLC43A1	4.35e-05	0.000355178	2.7114	0.438294	0.0409239	0.0102536	0.0545296	0.0858655
FCMR	4.41e-05	0.00035982	1.3308	0.721832	0.15775	0.0512777	0.154221	0.088389
HLX	4.41e-05	0.00035982	0.534004	0.91136	0.0546199	0.0869305	0.0505263	0.0329892
DDX55	4.47e-05	0.000364635	2.25419	0.521354	0.0360584	0.0617555	0.0293772	0.160029
FGD3	4.53e-05	0.000368526	1.5285	0.675709	0.0909769	0.0951731	0.07823	0.0210651
PDK1	4.53e-05	0.000368526	2.15213	0.541438	0.0673504	0.0403557	0.0972445	0.273534
MIS12	4.59e-05	0.000372393	2.59495	0.458376	0.0234023	0.0568208	0.040305	0.130262
BNIP3L	4.71e-05	0.000381	1.54685	0.671501	0.0383244	0.0267593	0.0395752	0.0757256
FES	4.71e-05	0.000381	2.79239	0.424754	0.0466994	0.110211	0.0285029	0.139483
GLT8D1	5.02e-05	0.000404339	1.49665	0.683043	0.0587732	0.0375955	0.0289966	0.0160295
CCDC86	5.63e-05	0.000448562	1.91774	0.589655	0.0211469	0.0682543	0.0316687	0.183503
SNX18	5.63e-05	0.000448562	1.79789	0.615395	0.0729539	0.0430521	0.0294436	0.0301037
SH2B3	5.94e-05	0.000471331	1.43366	0.697663	0.0327699	0.0336355	0.0574408	0.0818218
TIFA	6e-05	0.000475728	2.63321	0.451698	0.0554038	0.0346564	0.15305	0.0321462
FLT3	6.18e-05	0.000487923	2.14331	0.5432	0.184277	0.0276065	0.0565094	0.0805981
FDCSP	6.43e-05	0.000502874	1.5305	0.675248	0.212539	0.280762	0.334602	0.41154
YBX3	6.43e-05	0.000502874	2.37109	0.499039	0.050164	0.0277946	0.0489237	0.0482686
AMPH	6.55e-05	0.000511228	1.0341	0.793002	0.0595489	0.0965702	0.0462919	0.148023
UBR1	6.55e-05	0.000511228	2.78596	0.425816	0.0201071	0.0521162	0.0196875	0.342208
ADCYAP1	6.79e-05	0.000527316	1.6485	0.648445	0.108404	0.0944765	0.0453999	0.0542853
CMTM2	6.79e-05	0.000527316	1.83377	0.607614	0.0280564	0.200521	0.0436968	0.270613
ZCCHC24	6.79e-05	0.000527316	2.50148	0.475024	0.0463383	0.0850511	0.0422793	0.00757026
CLEC2D	6.92e-05	0.000535038	1.54142	0.672744	0.0560874	0.307861	0.156795	0.168883
CD1C	7.04e-05	0.000542453	1.72621	0.631122	0.0922861	0.0450691	0.125234	0.183461
NCOA3	7.04e-05	0.000542453	2.34619	0.503731	0.0215449	0.0337126	0.0502635	0.309606
CD300C	7.1e-05	0.000545882	1.35344	0.716483	0.0291925	0.0825213	0.052413	0.117766
TLR10	7.35e-05	0.000562324	0.988598	0.804011	0.0882224	0.114646	0.217765	0.216959
NMUR2	7.41e-05	0.000565421	2.50262	0.474818	0.298008	0.0386994	0.338696	0.0347333
ERCC4	7.59e-05	0.000578898	1.09434	0.77844	0.0440183	0.135108	0.0333363	0.11246
CTSL	7.65e-05	0.000582751	2.64125	0.450304	0.0647521	0.0781639	0.0757713	0.182865
FAM163A	7.65e-05	0.000582751	1.35119	0.717015	0.0444662	0.0344478	0.0556917	0.0594526
HBD	7.77e-05	0.000590698	1.42224	0.700331	0.0833157	0.125657	0.0391398	0.127927
ARCN1	7.9e-05	0.000599164	1.31483	0.725614	0.0145708	0.012856	0.0275296	0.0226246
CLEC5A	7.96e-05	0.000602968	1.83734	0.606843	0.116416	0.221388	0.133213	0.0510641
CD52	8.02e-05	0.000606762	0.60594	0.895071	0.0634177	0.0818814	0.125823	0.178155
CDC123	8.26e-05	0.000620975	0.420268	0.936024	0.027348	0.0186342	0.0237314	0.0369932
CPXM2	8.26e-05	0.000620975	1.12534	0.770962	0.105651	0.0380114	0.0717437	0.0741918
UTP11	8.26e-05	0.000620975	1.32227	0.723852	0.0513285	0.0307662	0.0374087	0.0913747
RB1	8.32e-05	0.000624713	2.21586	0.528831	0.0431434	0.014246	0.0403265	0.174566
ANXA2R	8.51e-05	0.000636447	0.602317	0.895902	0.0357706	0.0667469	0.0753734	0.100099
PTGS1	8.51e-05	0.000636447	2.73967	0.433528	0.0626807	0.0210597	0.113836	0.17354
CXCL5	8.69e-05	0.000648106	1.45259	0.693255	0.13213	0.681004	0.203277	0.223178
CENPA	8.94e-05	0.000663938	2.42095	0.489747	0.0883281	0.0468644	0.0349425	0.037524
DPEP2	9.24e-05	0.000681716	2.85403	0.414683	0.0766339	0.0365356	0.0313212	0.175789
GNPNAT1	9.37e-05	0.00068795	1.51763	0.678208	0.066321	0.0549254	0.0400418	0.0719681
SH2D1A	9.37e-05	0.00068795	2.20659	0.530652	0.197818	0.117573	0.13402	0.0216347
SEL1L	9.43e-05	0.000691203	0.968479	0.808879	0.042829	0.11956	0.030327	0.105538
INHBB	9.49e-05	0.000694133	2.14516	0.54283	0.073857	0.102463	0.020048	0.0886917
PPP2R5C	9.49e-05	0.000694133	1.55276	0.670149	0.0527762	0.0848209	0.0258392	0.0261567
OLFML1	0.000100998	0.000736278	2.52764	0.470317	0.109339	0.0182682	0.126092	0.14409
ZNF331	0.00010161	0.00074041	1.71311	0.634023	0.107273	0.0251162	0.0464333	0.150784
FZD10	0.000102222	0.000742883	1.74995	0.625886	0.0570816	0.217466	0.023805	0.187742
NAGLU	0.000102222	0.000742883	2.70595	0.439217	0.0259526	0.0697444	0.0233919	0.0207898
GLIS2	0.000108955	0.000786219	1.72205	0.632042	0.0276706	0.0894094	0.0435161	0.0394595
SNHG15	0.000108955	0.000786219	2.93996	0.400975	0.0638225	0.0331163	0.0869823	0.0249897
TSPAN2	0.000116913	0.000838087	1.78708	0.617751	0.13266	0.0614319	0.0745829	0.184752
GABRA4	0.000118749	0.000849387	2.37849	0.497652	0.0884536	0.0189091	0.0324649	0.0705789
PSAP	0.000127318	0.000904741	2.32242	0.50824	0.0126651	0.0332784	0.0157457	0.0758227
NUDT11	0.000129767	0.000918544	1.28706	0.732207	0.0828557	0.0574268	0.0437133	0.220765
SEMA3G	0.000129767	0.000918544	2.68376	0.442994	0.0486101	0.163846	0.0168154	0.144807
FPR3	0.000130991	0.000925606	2.79715	0.423969	0.0940008	0.0510155	0.106109	0.218087
MAN1C1	0.000137724	0.00096941	0.998281	0.801668	0.0784397	0.05776	0.026717	0.0745137
ACY3	0.000138948	0.000977185	1.17719	0.758479	0.0634127	0.0906396	0.0513918	0.0472317
RAB33A	0.000140785	0.000987548	1.89407	0.59468	0.0712811	0.11374	0.0317836	0.134456
CP	0.000145069	0.00101586	1.9616	0.580414	0.168485	0.0248115	0.180378	0.0357208
PDCD2L	0.000147518	0.0010308	1.15568	0.763652	0.0351216	0.054385	0.0335576	0.0894591
SRP54	0.000153639	0.00107128	1.7783	0.619668	0.0404633	0.0203984	0.0389971	0.121812
FCRLA	0.0001567	0.00108982	0.398272	0.940599	0.0720442	0.248913	0.159595	0.128197
KCNK6	0.0001567	0.00108982	1.95175	0.582482	0.023224	0.0935769	0.0396043	0.0116845
SIRPB2	0.000157924	0.00109601	2.68924	0.44206	0.132579	0.0903989	0.0609889	0.0295614
CSF1R	0.000160984	0.00111582	2.79537	0.424263	0.103953	0.0879546	0.0753192	0.00423646
SCRN1	0.000162208	0.00112241	1.33992	0.719677	0.0616182	0.0277949	0.0877953	0.107943
CD19	0.000168942	0.00116113	0.356399	0.949095	0.0738009	0.227834	0.102796	0.112084
SLC25A37	0.000168942	0.00116113	2.37579	0.498156	0.0309945	0.0277499	0.116266	0.150941
SAT1	0.000178735	0.00121819	1.04566	0.790207	0.0172888	0.0424122	0.0391208	0.0824582
CCR2	0.000180572	0.00122865	1.11305	0.773926	0.0920819	0.0805607	0.146789	0.126351
HMMR	0.000181184	0.00123231	2.46177	0.482239	0.121473	0.0762439	0.0799436	0.0681063
CDS2	0.000182408	0.00123909	0.887983	0.828327	0.029868	0.0670229	0.0204935	0.0427363
ACP2	0.000186081	0.00126037	1.72916	0.63047	0.0229818	0.0821646	0.0244623	0.038447
ZNF438	0.000189141	0.00127897	1.93418	0.58618	0.0415271	0.0483115	0.0697572	0.132219
TMCO3	0.000189753	0.00128258	1.2205	0.748091	0.0243551	0.0965394	0.038199	0.084908
MFAP4	0.000198935	0.00133855	2.86405	0.413064	0.0789481	0.00349016	0.136128	0.1285
LBP	0.000205056	0.00137351	2.37389	0.498514	0.136723	0.0954786	0.104874	0.00865011
PELI1	0.000205056	0.00137351	1.3474	0.717908	0.0191794	0.0367492	0.0461301	0.126047
LCA5	0.000208117	0.00138493	0.572218	0.902762	0.108353	0.0428277	0.0527297	0.095905
FKBP15	0.000208729	0.00138787	2.60314	0.45694	0.039762	0.0210187	0.0225957	0.00980439
MTOR	0.000213013	0.00141348	0.792092	0.851358	0.0116363	0.02931	0.0202849	0.0418363
TDRD9	0.000224031	0.00147284	1.85979	0.60201	0.150372	0.0553797	0.0518451	0.0752995
CD247	0.000232601	0.00152488	0.704169	0.872223	0.0857162	0.142532	0.0397737	0.158766
CYTL1	0.000240558	0.00157137	0.635956	0.888154	0.0507249	0.128576	0.0411028	0.112326
SPIRE1	0.000243007	0.00158357	0.430073	0.933962	0.115657	0.0588626	0.058881	0.127342
AKNA	0.000243619	0.00158503	0.974064	0.807527	0.0609401	0.0383723	0.0453893	0.0477818
SMARCD1	0.000247291	0.00160572	1.17964	0.757892	0.0200815	0.0174625	0.0186178	0.0604427
FAM69A	0.00026137	0.00168841	2.81162	0.421591	0.086451	0.0210219	0.0398457	0.102263
P4HA3	0.000265043	0.00170674	0.380613	0.944218	0.073324	0.0347903	0.0535753	0.0984036
CLDN18	0.000270552	0.0017381	0.814107	0.84609	0.150561	0.108865	0.106076	0.120436
ATP11C	0.000277285	0.00177856	0.9716	0.808123	0.0276835	0.0868178	0.0376471	0.0335576
CLOCK	0.000277897	0.00178179	2.71219	0.438159	0.0320775	0.00770298	0.0454444	0.0673076
MBD4	0.000281569	0.00180251	0.309003	0.958327	0.0181557	0.0915481	0.0325197	0.107921
ESPL1	0.000282794	0.00180964	0.0644341	0.995733	0.0532732	0.0797546	0.0391906	0.0637924
CEP120	0.00028463	0.00181925	0.691442	0.875215	0.0395536	0.0492456	0.0381245	0.0968999
ARHGDIA	0.000295036	0.00187622	2.96028	0.397791	0.0465691	0.0784706	0.00818128	0.0813105
CPS1	0.000301769	0.00190863	2.80995	0.421865	0.332632	0.325127	0.101909	0.284195
MEOX2	0.000312787	0.00196766	2.77238	0.428067	0.153861	0.00724804	0.0623389	0.103115
CD3E	0.000318908	0.00200539	0.6006	0.896295	0.101087	0.0859843	0.0898157	0.0432355
IL24	0.000322581	0.00202459	0.0486056	0.997191	0.227307	0.197601	0.233504	0.0858619
ARHGAP11A	0.000326865	0.00204755	2.83404	0.417926	0.117902	0.0730864	0.0934471	0.00367223
OSM	0.000326865	0.00204755	0.691347	0.875237	0.0859605	0.0976476	0.236623	0.133746
TMEM160	0.000329314	0.00206051	2.24672	0.522804	0.0508873	0.0506982	0.0106934	0.0423641
IL6	0.000331762	0.00207266	1.16758	0.76079	0.0641546	0.207582	0.363563	0.313464
CCDC189	0.000334823	0.00208619	0.215299	0.975083	0.0501534	0.0718093	0.0252213	0.0752435
MAP3K1	0.00033972	0.00211429	2.10568	0.550765	0.0348402	0.0268111	0.0488856	0.169331
MIR503HG	0.000344617	0.00214231	2.19266	0.533396	0.0577215	0.076197	0.0289129	0.157461
OSTF1	0.000353798	0.00219355	2.50027	0.475243	0.0212152	0.00459089	0.0347322	0.0919877
SIGLEC9	0.000360531	0.00222853	2.47191	0.48039	0.115706	0.0751135	0.081531	0.00180276
SLC52A2	0.000372773	0.00229638	2.39765	0.494073	0.0125398	0.0848434	0.0285617	0.0824879
PLA2G2D	0.000394197	0.00241651	0.125468	0.988615	0.13289	0.109703	0.0822098	0.0914624
ZNF215	0.000399094	0.00244195	1.84946	0.604232	0.0905616	0.0306578	0.142136	0.0183643
FCRL2	0.000399706	0.00244478	0.916234	0.821508	0.0669767	0.0333672	0.143686	0.161083
MRFAP1	0.000405215	0.00247199	0.89825	0.82585	0.017396	0.0181525	0.0183311	0.00898214
PPFIBP1	0.000410724	0.00250186	1.03483	0.792824	0.0383511	0.046237	0.0489689	0.108482
PIFO	0.000413785	0.00251675	2.83389	0.417952	0.1669	0.0187489	0.0335564	0.0788551
STK33	0.000416845	0.00253254	2.20099	0.531753	0.0417908	0.0295873	0.0733049	0.0235908
CCDC88B	0.000427863	0.00258985	1.83124	0.60816	0.0226263	0.0606991	0.0315811	0.0570263
TUBB1	0.000437045	0.00264053	1.66558	0.644614	0.111334	0.0395437	0.0449724	0.0095944
AMIGO2	0.00044439	0.00267403	2.5418	0.467784	0.0737386	0.0115569	0.0504126	0.158876
BRMS1L	0.000451123	0.00271255	2.24605	0.522935	0.067659	0.106857	0.0238435	0.0887518
TFEC	0.00047622	0.00284669	0.495922	0.919786	0.100518	0.0731703	0.126587	0.0533193
RHEBL1	0.000480504	0.0028702	2.66215	0.446698	0.0448965	0.0673417	0.030923	0.0795521
ARHGAP28	0.000481729	0.00287541	0.753981	0.860439	0.0489079	0.0681846	0.118646	0.0354054
CDK17	0.000489074	0.00291393	2.14164	0.543534	0.0300785	0.0135211	0.05926	0.157247
DNM3	0.000494583	0.00294568	2.02927	0.566354	0.068215	0.148595	0.0210872	0.0559937
FAM126A	0.000497643	0.00296283	1.6838	0.640542	0.0364756	0.0428484	0.194808	0.0918469
FAM111B	0.00050254	0.0029822	1.29468	0.730397	0.0744947	0.0552573	0.0749467	0.0207597
DDX10	0.000504989	0.00299455	2.8149	0.421053	0.0423476	0.0325112	0.0253702	0.134621
PRR14	0.000511722	0.00303008	2.507	0.474028	0.0378101	0.0652125	0.0188692	0.00111727
POU2F2	0.00052274	0.00308415	2.50303	0.474743	0.053568	0.229884	0.0580743	0.000160854
POLR3D	0.000530697	0.00311983	0.825967	0.843246	0.063322	0.0234537	0.0194348	0.0378033
PREX2	0.000539879	0.00315903	1.0398	0.791624	0.0284755	0.0314447	0.106671	0.062746
SMARCD3	0.000553957	0.00322293	1.5454	0.671833	0.0568815	0.0407284	0.0185719	0.0858117
KIAA1024	0.000559466	0.0032492	1.57738	0.664528	0.0878599	0.0449838	0.0210348	0.116832
GRK6	0.000561303	0.00325755	2.76266	0.429684	0.0123023	0.0300277	0.0383009	0.0887849
WWC3	0.000579666	0.00334866	0.359224	0.948531	0.0330861	0.0580232	0.0294138	0.10601
ABCG5	0.000580278	0.00334982	2.51734	0.472165	0.103375	0.275548	0.0248236	0.0711591
CDK5R1	0.000586399	0.00337919	1.89117	0.5953	0.0501411	0.140726	0.0159852	0.123736
GDPD5	0.00061578	0.00351625	0.126906	0.988424	0.0355988	0.0343769	0.0242249	0.069712
MPHOSPH9	0.000616392	0.00351729	1.19885	0.753279	0.0313203	0.0528505	0.0271861	0.212364
USP38	0.000618841	0.0035288	2.01642	0.569005	0.0187759	0.0575492	0.0170709	0.15078
DOK1	0.000626798	0.00356546	0.99782	0.801779	0.0399327	0.0162859	0.0227012	0.025868
TCEAL7	0.000634143	0.00360223	1.86242	0.601446	0.0698039	0.0216162	0.0412069	0.177923
CYFIP2	0.00063904	0.00362752	2.53639	0.468751	0.0519786	0.0212315	0.0601337	0.176969
FYB1	0.000642101	0.00363983	1.02254	0.795799	0.0325821	0.0881372	0.140388	0.114355
OLR1	0.000662912	0.00374741	0.0324241	0.998462	0.110852	0.11013	0.159687	0.236512
C11orf80	0.000675155	0.0038087	2.29327	0.513812	0.0411043	0.10116	0.0257437	0.0402701
ITIH5	0.000688621	0.00387797	2.35585	0.501905	0.04125	0.0118175	0.0729294	0.0821601
CABYR	0.00070576	0.00395812	2.71895	0.437017	0.0599285	0.0195709	0.0210536	0.129381
IL21	0.000714942	0.004	1.24509	0.74221	0.184971	0.0621218	0.0429645	0.0420083
NRIP3	0.000716166	0.00400411	1.28023	0.733834	0.051025	0.0520912	0.0658154	0.0171421
CSPG4	0.000723511	0.00403826	0.0592428	0.996232	0.0320479	0.0471287	0.0537067	0.139841
NACC2	0.000736977	0.00410222	2.12314	0.547245	0.0141126	0.0955418	0.0226123	0.0333392
BOK	0.000747995	0.00414941	1.56884	0.666476	0.0263494	0.106858	0.0289526	0.013063
PDCD11	0.00076391	0.00421764	0.873688	0.831772	0.0342568	0.0370279	0.0228126	0.0293244
ACTB	0.000774928	0.00426981	1.51919	0.677849	0.0321051	0.0282799	0.0101022	0.00494848
CRMP1	0.000785334	0.00431986	2.95753	0.39822	0.0407526	0.0633449	0.0240322	0.0948479
GAPT	0.000790843	0.00434578	2.49528	0.476144	0.0578799	0.232298	0.107257	0.408579
SGO1	0.000791455	0.00434768	1.9286	0.587357	0.106525	0.0403712	0.0521026	0.0623904
BVES	0.000803697	0.00440604	2.70124	0.440016	0.107402	0.00889176	0.0898916	0.0828469
GORASP2	0.000830018	0.00452906	2.71978	0.436876	0.0258144	0.0327366	0.00948515	0.068187
SMC2	0.000837363	0.00456609	1.89702	0.594053	0.064336	0.0308173	0.0327517	0.165517
ANKRD55	0.00085389	0.00463763	0.763345	0.858213	0.0901965	0.106083	0.0219138	0.0351676
ZFAT	0.000874089	0.00473789	1.95592	0.581605	0.0637976	0.0305592	0.0547253	0.0160876
LIMD2	0.000876538	0.00474801	1.34928	0.717466	0.0310094	0.0281952	0.0418512	0.0579641
TBX2	0.000885107	0.00478333	1.73889	0.628322	0.0362118	0.0339838	0.040867	0.0110319
KLK7	0.000889392	0.00480172	0.92253	0.819988	0.107521	0.101391	0.156109	0.0178915
TBC1D1	0.00089735	0.00483988	2.42525	0.488951	0.0320899	0.21857	0.0366685	0.00811144
PTX3	0.000904695	0.00487146	0.151887	0.984955	0.0854934	0.172987	0.115382	0.267505
NOVA2	0.000905307	0.00487154	2.63913	0.45067	0.0515802	0.0620068	0.0195323	0.00839976
LY86	0.000913876	0.00490634	1.02228	0.795861	0.0981167	0.0429469	0.0903823	0.108587
TNFRSF17	0.000916937	0.00491631	2.53762	0.468531	0.110705	0.0515724	0.209776	0.00577648
C4orf46	0.000945094	0.00503916	2.70032	0.440172	0.0380827	0.0399149	0.0131576	0.12544
FAM46B	0.000949379	0.00505706	2.33872	0.505143	0.0811969	0.0235135	0.0240294	0.104465
EXOSC4	0.000974475	0.00517219	1.91928	0.589328	0.0569527	0.0191119	0.01751	0.048852
RNF114	0.000978148	0.00519	1.77523	0.620341	0.0170298	0.00622986	0.02235	0.022673
GZF1	0.00098182	0.00520104	2.71839	0.437112	0.0657328	0.0150561	0.0277682	0.0139558
IMP4	0.000987329	0.00522853	0.6751	0.879044	0.0280417	0.0426524	0.0170416	0.0317616
IFNE	0.00100141	0.00528083	2.21132	0.529722	0.16505	0.0322711	0.0590896	0.000595272
NUP62CL	0.00102161	0.00537001	0.825968	0.843246	0.0533575	0.0538349	0.0438256	0.0688913
TMPRSS13	0.00102467	0.00537893	1.52428	0.676677	0.0447104	0.0117616	0.0450041	0.0267932
GPR82	0.00103018	0.00539423	1.90689	0.591955	0.16884	0.0958872	0.0492864	0.110953
FNDC1	0.00103324	0.00540506	1.23158	0.745441	0.079514	0.228981	0.101367	0.0314895
RELL2	0.00103446	0.00540627	1.86411	0.601084	0.0291223	0.0545531	0.018706	0.102687
RINT1	0.00103385	0.00540627	2.07785	0.556406	0.0212245	0.0572558	0.0243879	0.0683744
TCTEX1D1	0.00104119	0.00543798	0.640825	0.887026	0.0777542	0.025961	0.0366738	0.0980185
ARSG	0.00104181	0.00543916	1.53156	0.675006	0.0541176	0.0208117	0.055851	0.0528308
ODAM	0.00104242	0.00543916	2.86558	0.412817	0.201924	0.0632581	0.0418057	0.0656381
SELENOS	0.00104426	0.00543977	0.35919	0.948538	0.0308103	0.0157083	0.0317115	0.0248014
FCRL3	0.0010467	0.0054476	0.668391	0.880612	0.0948053	0.0903069	0.177544	0.0622502
WTIP	0.00106078	0.00551559	1.54472	0.671987	0.0374666	0.0386941	0.0137539	0.124254
WNT2	0.00106568	0.0055305	0.290322	0.961838	0.0498594	0.104417	0.0956342	0.0586595
DEK	0.00107119	0.00555556	1.5439	0.672176	0.0176209	0.0185425	0.0122099	0.0359992
TCF7	0.00108221	0.0056038	2.95377	0.398808	0.0419585	0.0381733	0.049105	0.0106631
RAMP1	0.00109935	0.00567815	0.645154	0.886022	0.0305803	0.104098	0.0227498	0.138918
CNOT3	0.00112873	0.00581887	0.992991	0.802948	0.0354656	0.0744216	0.012221	0.0776678
ETNK2	0.00113301	0.00583728	0.331971	0.953908	0.0241963	0.0255268	0.0376838	0.0654873
RASGRP4	0.0011832	0.00606717	0.368316	0.946707	0.0352535	0.0310117	0.0812114	0.0707043
LCAT	0.00122911	0.00626912	2.01869	0.568537	0.0642783	0.0358104	0.0386261	0.0156368
ACSL3	0.00123584	0.00629364	0.0218435	0.999147	0.0293058	0.0298425	0.0344013	0.0890828
FBXL19	0.00123707	0.00629595	2.13528	0.544808	0.0595763	0.00444665	0.017003	0.0671624
TM4SF4	0.00125237	0.00636986	0.482212	0.922782	0.197837	0.173575	0.138212	0.265227
DMWD	0.0012536	0.0063741	1.98384	0.575767	0.0219123	0.0285051	0.0272769	0.0189711
SDAD1	0.00127012	0.0064481	0.9942	0.802655	0.0119872	0.0498505	0.0266513	0.0643321
KCTD11	0.00127074	0.00644921	0.69648	0.874032	0.0307067	0.0516963	0.0336191	0.0316018
ARHGAP26	0.00132338	0.00667902	0.694781	0.874431	0.0167649	0.0356085	0.0240926	0.106414
INHBA	0.00132521	0.00668623	2.79437	0.424427	0.0143032	0.0686599	0.274091	0.0295026
HOXA11	0.0013295	0.00670164	0.288521	0.962173	0.0648862	0.0543143	0.0375513	0.0578451
PLCXD1	0.00133562	0.00672834	2.82052	0.420133	0.0566309	0.0106696	0.0639442	0.00823473
ZCCHC6	0.00133684	0.00673035	1.90719	0.591892	0.00515943	0.0370871	0.0380396	0.133658
COA1	0.00133868	0.00673545	0.882413	0.82967	0.0178467	0.0624307	0.0205894	0.0778579
PHLDA3	0.00138275	0.00692945	1.29576	0.73014	0.126475	0.0694424	0.0159633	0.0947868
ARRDC2	0.00139989	0.00699602	1.60311	0.658686	0.0454288	0.0575721	0.0222439	0.00968039
PQLC3	0.00140601	0.00701588	2.07739	0.5565	0.0325408	0.0146099	0.0204336	0.132191
IFI27	0.00145498	0.00721834	1.89353	0.594797	0.0147503	0.0511222	0.0530174	0.0696081
GCNA	0.00146539	0.00725674	0.247234	0.969626	0.0605344	0.126879	0.0409636	0.100778
NLRC3	0.00147212	0.00728347	0.23611	0.97156	0.0444832	0.140994	0.0325102	0.077684
DSEL	0.00147518	0.00728757	0.0118748	0.999657	0.0644586	0.0345405	0.103024	0.0642526
COL7A1	0.00149538	0.00736731	2.91287	0.405255	0.0678791	0.00558529	0.088249	0.0124387
SH3BP2	0.00149538	0.00736731	2.83971	0.417005	0.0168487	0.0754118	0.0232473	0.054646
HSCB	0.0015064	0.00741488	1.90074	0.593261	0.0390792	0.0189562	0.0219628	0.00645972
ADGRF1	0.00152904	0.00750827	0.209573	0.976029	0.0553699	0.04949	0.190283	0.205126
RIOX2	0.001567	0.00766467	1.40618	0.704087	0.0275948	0.0998494	0.0221006	0.0428532
L3MBTL4	0.00157924	0.0077107	2.11528	0.548828	0.0207614	0.0756046	0.0254498	0.040605
LRRC34	0.00158781	0.00774791	2.79316	0.424628	0.18924	0.025484	0.0320239	0.0259061
IFNL2	0.00160005	0.00780066	0.68636	0.876407	0.0809425	0.0445696	0.0274542	0.0332827
TFF2	0.00163065	0.00793329	2.29317	0.51383	0.0131994	0.183463	0.11121	0.155695
IDO2	0.00166004	0.00804748	2.97131	0.39607	0.0693377	0.00984689	0.0934356	0.0336216
TLR5	0.0016631	0.00805753	2.26339	0.519571	0.0840801	0.0188938	0.052409	0.0557796
BUD31	0.00169064	0.00817402	1.52648	0.676172	0.0268732	0.00645847	0.0290706	0.00637126
WDR45	0.00169064	0.00817402	1.97443	0.577731	0.0177312	0.0447479	0.0166061	0.0879468
SELENOH	0.00172002	0.00829643	1.55466	0.669713	0.0420622	0.0474972	0.0270239	0.0538439
AAAS	0.00180633	0.0086337	0.228201	0.972913	0.025198	0.0232187	0.0255442	0.0467991
KCTD14	0.00180817	0.00863743	1.97927	0.576721	0.0295479	0.0653666	0.0793799	0.00550179
FRMD8	0.00182163	0.00869413	2.46731	0.481228	0.0510431	0.0323198	0.0159167	0.0419823
LYST	0.00184612	0.00878788	1.63337	0.651847	0.0411585	0.0502059	0.0801264	0.052791
TTC39C	0.00185407	0.00881292	1.01862	0.796747	0.0582422	0.0801503	0.0130182	0.0595777
SUPT3H	0.0019061	0.00902347	1.03173	0.793576	0.041444	0.0541695	0.0313494	0.10153
TFAP2A-AS1	0.00194956	0.00918662	0.569218	0.903442	0.0361296	0.0559493	0.0545358	0.0469893
MAP3K14	0.00195997	0.00922501	0.733624	0.865268	0.0344191	0.0222605	0.0282278	0.090234
GLMN	0.00201751	0.00946039	2.02428	0.567384	0.0556309	0.0332732	0.0224637	0.0957339
STK4	0.00206525	0.00963174	1.29047	0.731398	0.030418	0.0240082	0.0450651	0.0329097
HLA-DOA	0.00213258	0.00988649	2.10573	0.550754	0.0571615	0.0277076	0.108958	0.013835
ALAS2	0.00222562	0.010248	1.30424	0.728126	0.155553	0.0247375	0.0276022	0.0791368
NAA15	0.00226113	0.0103793	2.41864	0.490175	0.022895	0.0152218	0.0221294	0.0909186
MGAM	0.00226602	0.0103901	0.0413194	0.997794	0.120878	0.373805	0.162783	0.119413
HLA-DQA1	0.00227337	0.010418	0.951584	0.812965	0.0743329	0.239439	0.149563	0.207061
TBX15	0.00228194	0.0104484	0.546264	0.908616	0.0662371	0.0222211	0.0341503	0.040776
AK7	0.00228683	0.0104679	2.59861	0.457734	0.105592	0.0478772	0.0476527	0.0259133
ROBO2	0.00229969	0.0104944	2.42272	0.489418	0.0605369	0.0186569	0.0558698	0.00953524
COX4I2	0.00232784	0.0105815	1.27261	0.735648	0.0236311	0.0408387	0.0345773	0.0273359
ESYT1	0.00237008	0.0107496	1.05467	0.788028	0.032771	0.00672484	0.0298886	0.0665324
ANXA10	0.00240558	0.0108651	0.338574	0.952618	0.0659919	0.0848822	0.20211	0.324144
DGKI	0.00240619	0.0108651	1.79292	0.616476	0.062485	0.00690915	0.0352623	0.0251644
FABP6	0.00244476	0.0110149	1.60298	0.658715	0.134293	0.42432	0.0585231	0.37576
HDGFL3	0.00255371	0.0114364	2.15081	0.541703	0.0699485	0.0041661	0.0668769	0.15779
JAML	0.00256473	0.0114763	1.79232	0.616607	0.0461283	0.0201242	0.111167	0.0200437
SNTG2	0.00258371	0.0115391	0.306989	0.958709	0.0462792	0.0284811	0.0345045	0.0523062
SYCP2L	0.00261492	0.0116658	2.6113	0.455512	0.132181	0.0473781	0.0144262	0.0363457
BPI	0.00264553	0.0117605	0.508419	0.917038	0.0733143	0.0303096	0.0304238	0.0263335
SLC25A52	0.00267062	0.011856	1.42418	0.699877	0.0415416	0.00765706	0.0386267	0.0772726
HSPA12A	0.00267185	0.0118582	2.53637	0.468753	0.0558674	0.0360859	0.015097	0.102031
DNAAF5	0.00268532	0.0119083	1.57859	0.664255	0.0211544	0.0356465	0.027145	0.0154069
SSB	0.00270613	0.011981	1.03785	0.792094	0.0199947	0.0329972	0.0169517	0.0452809
UBLCP1	0.00271225	0.0120016	1.07566	0.782954	0.0351752	0.0277389	0.0418915	0.113851
AADAC	0.00273306	0.0120735	0.608813	0.894412	0.235506	0.23547	0.0882981	0.157352
CLDN5	0.00274041	0.0120837	0.734696	0.865014	0.0331252	0.0324062	0.0287427	0.028539
FAM169A	0.00274041	0.0120837	1.09952	0.777189	0.0770712	0.0796056	0.0403027	0.0739731
SNHG1	0.00275693	0.0121402	2.62344	0.453394	0.209561	0.0422101	0.0509924	0.0453889
ICA1L	0.00279182	0.0122673	1.93689	0.585608	0.0562276	0.0482109	0.0182031	0.0210497
ARHGAP4	0.00284936	0.0124765	2.65855	0.447317	0.0212103	0.0757454	0.0268652	0.083814
GCSAM	0.00287997	0.0125762	0.368433	0.946683	0.0630536	0.087646	0.0788144	0.108402
CYB5R1	0.00301891	0.0130857	2.89025	0.408859	0.0362232	0.013598	0.0256192	0.000397932
KIAA1586	0.00315541	0.013598	0.122777	0.98897	0.0372488	0.0860811	0.0580973	0.0809474
C7orf26	0.00316582	0.0136285	0.747428	0.861996	0.0186536	0.0191412	0.0097885	0.0776924
FCER2	0.0032405	0.0139096	0.932343	0.817617	0.061872	0.0758836	0.0854338	0.049324
EIF2AK4	0.00336108	0.0143319	0.516485	0.915255	0.0366485	0.0716206	0.0292899	0.0133134
IFIT2	0.00338863	0.0144204	0.816025	0.84563	0.0671788	0.0654322	0.0778513	0.172255
LSS	0.00342046	0.0145369	2.90889	0.405887	0.0575805	0.0167513	0.0333168	0.0140904
EIF1	0.00344249	0.0146116	2.37369	0.498552	0.00627812	0.00157952	0.0135274	0.05734
RECQL4	0.00346514	0.014681	1.38007	0.710212	0.045272	0.0276578	0.0195846	0.00976474
BAIAP2L1	0.00347738	0.0147214	0.386316	0.943055	0.0176227	0.0990503	0.0478848	0.0616877
ERCC2	0.00348534	0.0147437	2.49343	0.476479	0.0496961	0.00570202	0.01646	0.0854929
FOLH1	0.0035643	0.0150116	0.327879	0.954703	0.131392	0.17666	0.190295	0.122061
MMP8	0.00363531	0.0152621	0.368273	0.946716	0.206177	0.0735768	0.113045	0.0329602
AGR2	0.00365551	0.0153297	1.70998	0.634718	0.060441	0.0503119	0.0530308	0.0405239
PSRC1	0.00367203	0.0153781	1.23511	0.744596	0.0581381	0.0635642	0.0124422	0.071158
ISG20L2	0.00369713	0.0154515	0.28059	0.963637	0.0142423	0.0292514	0.0218727	0.062485
GAP43	0.00373814	0.015587	1.128	0.770319	0.0414502	0.171932	0.0137639	0.0887881
HENMT1	0.00378833	0.0157561	1.72865	0.630582	0.0886186	0.02852	0.0195301	0.131151
RENBP	0.00384954	0.0159781	0.59782	0.896931	0.0379466	0.0193773	0.0189321	0.0498369
POLR3C	0.00394932	0.0163284	1.91255	0.590754	0.0247776	0.00580908	0.018773	0.067931
C2orf70	0.00396523	0.0163793	0.583133	0.900283	0.0354341	0.0712717	0.0183825	0.0586209
ZNF569	0.00398421	0.0164493	2.13285	0.545295	0.0822028	0.0540289	0.0315412	0.0108768
CLTCL1	0.00398972	0.0164679	1.81094	0.612556	0.0242058	0.00393403	0.0300859	0.0726816
LARS2	0.00405399	0.0166809	1.82641	0.609204	0.0480467	0.0352342	0.0238253	0.00327915
HILPDA	0.00406378	0.0167103	1.9619	0.580352	0.0376467	0.0214057	0.0286287	0.142061
KDSR	0.0041152	0.016892	1.65709	0.646515	0.0137648	0.0207852	0.0224337	0.231418
ADO	0.00422171	0.0172598	0.81836	0.845071	0.0154279	0.011074	0.0176894	0.0292029
FIBCD1	0.00439003	0.0178675	2.93377	0.40195	0.0574659	0.127073	0.00672993	0.0652927
SMIM30	0.00445186	0.0180606	2.14595	0.542672	0.0216027	0.0228237	0.0176881	0.0971886
DPP9	0.00455347	0.0184088	2.10793	0.55031	0.034615	0.0546963	0.00966351	0.0411002
CD7	0.00464467	0.0187173	1.37822	0.710648	0.0849037	0.0784653	0.0225839	0.00295515
SLC35G2	0.00472853	0.0190084	2.43007	0.488061	0.0138876	0.183464	0.0381808	0.0166788
GPLD1	0.00480076	0.0192419	1.48263	0.686285	0.0669496	0.029221	0.0190247	0.100036
RARRES1	0.00484973	0.0194002	0.835748	0.840899	0.0393323	0.0269393	0.0788925	0.0827287
TUBB2B	0.00494828	0.0197004	2.43152	0.487795	0.0020638	0.0977529	0.0246449	0.190712
HAL	0.00498072	0.0197981	1.78549	0.618099	0.0219964	0.0632695	0.0452996	0.0971459
WRAP73	0.00501377	0.0198762	1.20782	0.751129	0.0187346	0.0662753	0.0117547	0.0670696
POC1A	0.0050505	0.0199879	1.58859	0.661981	0.0516537	0.0750191	0.0177398	0.0438775
PATL2	0.0050658	0.0200387	1.53347	0.674568	0.0132998	0.132958	0.0320076	0.0832322
HNRNPCL1	0.00508906	0.0201113	0.785724	0.852878	0.0707637	0.0147662	0.0254151	0.0847573
MEF2D	0.00514721	0.0203067	0.726757	0.866893	0.0313927	0.0272064	0.0162147	0.0335471
GAS6-AS1	0.00520842	0.0205086	2.86822	0.412392	0.0809293	0.0049756	0.0546372	0.00412687
BTAF1	0.00523107	0.0205779	2.49088	0.476942	0.0086758	0.0297203	0.0280614	0.0805178
RNF216	0.00528616	0.0207347	1.45035	0.693776	0.0185099	0.0170876	0.0277153	0.0322252
CHL1	0.00541409	0.0211603	2.14351	0.54316	0.0350853	0.0200949	0.127393	0.00355982
PARP10	0.00549917	0.0214466	1.69095	0.638948	0.0630101	0.0445273	0.0127109	0.010455
LINC00525	0.00555365	0.0216281	1.89543	0.594391	0.0590531	0.175494	0.0168956	0.0620999
CCDC36	0.00569872	0.0220773	0.546844	0.908486	0.0808698	0.0319762	0.0220991	0.0541528
ANAPC5	0.00573422	0.0221991	1.1011	0.776809	0.013442	0.0120568	0.0794899	0.0785114
PHF12	0.00580584	0.0223756	2.34818	0.503355	0.0328657	0.0277395	0.0183336	0.00178633
RAB3GAP1	0.00581135	0.0223757	1.19149	0.755046	0.0136269	0.0140845	0.0176038	0.0465198
PDCD5	0.00585052	0.0224947	1.58204	0.66347	0.0185679	0.00700791	0.0179954	0.171085
ULK4	0.00590378	0.0226302	2.1527	0.541326	0.0422908	0.0105051	0.0521412	0.00381378
RNF113A	0.00596866	0.0228468	2.61646	0.454611	0.00675183	0.0335693	0.0201593	0.0288188
OLFML2A	0.00598396	0.0228893	1.69644	0.637725	0.0338059	0.0109441	0.0432515	0.0390653
PLXNA3	0.00600906	0.0229476	1.55465	0.669715	0.00717078	0.0520302	0.039847	0.0286411
MYRFL	0.00604395	0.0230486	0.162033	0.983472	0.0455421	0.163192	0.139878	0.0847022
UIMC1	0.00605313	0.0230782	0.982795	0.805415	0.0230135	0.0367089	0.0123655	0.0313245
B2M	0.00618902	0.0235085	0.156948	0.98422	0.00982502	0.0462938	0.0149004	0.102627
HIKESHI	0.00637449	0.0241279	1.50748	0.680545	0.0156284	0.0596672	0.0247819	0.0635099
RAET1E	0.00637571	0.0241279	0.882735	0.829592	0.0616633	0.0461663	0.0187645	0.0581673
CACNA2D3	0.00643692	0.0243145	2.41151	0.491495	0.0164566	0.0361754	0.0295799	0.195161
LVRN	0.00647548	0.0244375	2.87006	0.412097	0.148297	0.0302842	0.0100081	0.0907626
ACYP2	0.00652629	0.0245895	1.40073	0.705364	0.0324713	0.0448419	0.0124933	0.0871895
HMGN3	0.00654526	0.0246553	0.871188	0.832375	0.00978334	0.0145098	0.0474754	0.0279327
SOGA1	0.00656547	0.0247029	1.69088	0.638963	0.0363699	0.00688213	0.0227509	0.0164024
ZBTB21	0.00658995	0.0247779	1.35894	0.715187	0.0208262	0.00559366	0.0405107	0.0725991
CD70	0.00659729	0.0247998	0.536013	0.910911	0.0350952	0.0476573	0.0175968	0.0393707
KCNMB4	0.0066279	0.0248977	2.73878	0.433677	0.0779483	0.0407605	0.0210542	0.00617166
PNPLA3	0.00663647	0.0249241	1.34617	0.7182	0.148891	0.0468379	0.0286588	0.0253773
GMIP	0.00673992	0.025272	2.52645	0.470531	0.0510307	0.00391673	0.0282925	0.0126653
STC2	0.00675461	0.0253096	0.412672	0.937613	0.0626754	0.0271704	0.0600377	0.0629767
SGMS2	0.00679072	0.0254216	2.19774	0.532394	0.00591285	0.0458185	0.0473252	0.0302785
GPR141	0.00679317	0.025425	2.16907	0.538067	0.00528294	0.0343002	0.122079	0.0502465
CNR2	0.00680235	0.0254418	0.732067	0.865637	0.0716184	0.0133961	0.0522796	0.0496984
CDKL3	0.00682928	0.0255251	2.99209	0.392846	0.0926656	0.0305863	0.00700955	0.081981
C3orf80	0.00701536	0.0261071	2.00685	0.570986	0.0257802	0.11592	0.061826	0.0104685
SULT4A1	0.00703005	0.0261484	1.21495	0.749422	0.0744281	0.0305577	0.0166863	0.0344345
CENPL	0.00712432	0.0264583	1.53527	0.674153	0.0291751	0.101505	0.0195166	0.0993947
GNLY	0.00716839	0.0266038	1.52663	0.676139	0.0384296	0.136696	0.0961806	0.0289243
AICDA	0.0073863	0.0272824	0.703307	0.872426	0.0527196	0.140591	0.0962086	0.0521887
ENOX1	0.00741507	0.0273825	1.33349	0.721196	0.0381901	0.0704505	0.0305717	0.00218817
JDP2	0.00743405	0.0274339	2.69127	0.441713	0.00488708	0.0129316	0.0274453	0.108117
MIR99AHG	0.00756198	0.0278181	1.16376	0.761708	0.129647	0.0143094	0.0175121	0.0847093
TIMM17A	0.00765196	0.0280525	0.840545	0.839747	0.0363899	0.0509597	0.015626	0.037992
GGA2	0.00796841	0.0289611	0.669516	0.88035	0.0219574	0.0302773	0.0315035	0.0655245
FCRL1	0.00805044	0.0292267	2.1296	0.545948	0.0197006	0.144747	0.106762	0.00931608
MTF1	0.00846912	0.0305363	1.78471	0.618268	0.0319106	0.0416999	0.00710374	0.0665201
HP	0.00851992	0.0306789	1.86977	0.599872	0.167755	0.00393449	0.106873	0.0271286
TMCC2	0.00855359	0.0307594	1.86015	0.601934	0.0224719	0.063215	0.00881786	0.0419407
ELOVL3	0.00856461	0.0307787	1.12936	0.769992	0.0785297	0.0120602	0.0282561	0.0263551
IRF8	0.00869988	0.0311415	2.11742	0.548396	0.0270297	0.00204963	0.0546245	0.0273959
CENPP	0.00905429	0.0321705	0.204659	0.976834	0.0271784	0.0252048	0.0371409	0.0434703
FZR1	0.00905307	0.0321705	1.54199	0.672613	0.0140445	0.028802	0.0240752	0.00972612
RPL27A	0.00907755	0.0322321	2.79393	0.424501	0.122819	0.0546541	0.0126927	0.0205508
ARMCX1	0.00923548	0.0326863	2.61492	0.45488	0.0598412	0.000327615	0.0543146	0.0205332
ACTC1	0.00925445	0.0327464	0.471058	0.925202	0.113262	0.0437756	0.020981	0.16055
SERPINB2	0.00930097	0.0328896	0.303374	0.959393	0.146199	0.0587605	0.133846	0.16245
TXNDC11	0.00932179	0.0329405	1.8699	0.599843	0.0109256	0.0589727	0.0246895	0.0181323
PRSS2	0.00956785	0.0336368	0.622515	0.891259	0.127759	0.119607	0.0812913	0.0559473
NME8	0.00962355	0.033789	2.04837	0.562428	0.010477	0.0304958	0.0461146	0.0570709
C1GALT1	0.00962968	0.0338032	2.28417	0.51556	0.00527201	0.0145224	0.0493675	0.0944938
DCLK2	0.00982494	0.0343778	0.930614	0.818034	0.0438951	0.0107337	0.0331721	0.0768452
ALDH3B1	0.010079	0.0351087	0.282466	0.963292	0.0282276	0.0195709	0.0257233	0.0583016
SPN	0.0101922	0.0354319	1.07738	0.782537	0.0620658	0.00886235	0.0367074	0.0596405
FCRLB	0.010437	0.0360639	2.37333	0.498619	0.0167302	0.0679074	0.0106948	0.108407
CCDC102A	0.0105491	0.0363357	1.72081	0.632318	0.0260906	0.0898181	0.00586237	0.0725463
EIF2S1	0.0105852	0.0364293	1.35456	0.716221	0.0337184	0.0275119	0.030631	0.00315516
EID2B	0.0108006	0.0370615	0.493221	0.920378	0.0542865	0.0670013	0.0141629	0.0549596
RNASEH2C	0.0108557	0.0372271	2.95965	0.397888	0.0379607	0.051861	0.00472073	0.0316562
ABCA4	0.0110492	0.0377399	0.102986	0.991477	0.0209034	0.0319555	0.0153901	0.0417618
UTP4	0.0114954	0.0390031	0.553597	0.906968	0.0320972	0.0119173	0.0303898	0.0355844
DOCK10	0.011881	0.0399959	0.558311	0.905906	0.0227139	0.0647559	0.069406	0.0228575
NXF3	0.012345	0.0412853	1.45076	0.693681	0.0544992	0.0154003	0.0754667	0.213743
NAB1	0.0125555	0.0418356	2.29864	0.512781	0.0238307	0.0277936	0.0208914	0.262389
CEPT1	0.0126829	0.0421738	2.16198	0.539475	0.0186605	0.0382768	0.00623691	0.109609
INPP4B	0.0127251	0.0422627	2.03292	0.565603	0.0450415	0.044315	0.0137782	0.13304
ZCCHC2	0.0127324	0.0422785	1.77815	0.619701	0.0209788	0.0254805	0.0345227	0.00185744
CFAP69	0.0128885	0.0427099	1.1459	0.766007	0.012622	0.0432972	0.0714923	0.0806412
NR2E1	0.0130152	0.0430687	1.21312	0.74986	0.02522	0.00893814	0.0211391	0.0583085
FCRL4	0.0131573	0.043481	0.513127	0.915998	0.0772233	0.160857	0.0572504	0.0222373
LRP2BP	0.0132019	0.0436048	2.92218	0.40378	0.0165925	0.00247112	0.0331202	0.0474056
[truncated: 10 more rows]
