# Supplementary material for: Screening of characteristic genes in ulcerative colitis by integrating gene expression profiles
Source: BMC Gastroenterol. 2021 Oct 30;21:415. doi: 10.1186/s12876-021-01940-0 (PMC8556884; doi:10.1186/s12876-021-01940-0)
Supplement: Supplementary file 3 — Additional file 3. The genes in the nine significant stable modules, respectively. [file 12876_2021_1940_MOESM3_ESM.xlsx]

## Sheet: Sheet1
Gene	Module
ABCA12	black
ABCA13	black
ACPP	black
ACVR1	black
ADAM9	black
ADGRF1	black
ADGRG6	black
ADM	black
AGPAT4	black
AGPAT4-IT1	black
AGRN	black
AKIRIN2	black
ANGPTL4	black
ANKRD22	black
ANXA1	black
ANXA3	black
AP1S3	black
APOL1	black
APOL2	black
ARAP2	black
ARFGAP3	black
ARNTL2	black
ART3	black
ASPHD2	black
ASRGL1	black
ASS1	black
AZGP1	black
BACE2	black
BATF2	black
BHLHE40	black
BIRC3	black
BTN3A3	black
C1GALT1	black
C2	black
C4BPA	black
C4BPB	black
C6orf223	black
CARD16	black
CASP1	black
CASP10	black
CASP5	black
CATSPERB	black
CCL20	black
CCL24	black
CCP110	black
CD274	black
CD55	black
CDC25B	black
CDH3	black
CFB	black
CFI	black
CHAC1	black
CLDN1	black
CLDN2	black
COL28A1	black
CRELD2	black
CXCL1	black
CXCL10	black
CXCL17	black
CXCL2	black
CXCL3	black
CYB5R2	black
CYP4X1	black
DAPP1	black
DCSTAMP	black
DDIT4	black
DEFB4A	black
DMBT1	black
DNAJB11	black
DNAJC10	black
DOC2B	black
DPY19L1	black
DSG3	black
DUOX1	black
DUOX2	black
DUOXA2	black
DUSP4	black
DUSP6	black
EIF5A2	black
ENC1	black
ENKUR	black
ENTPD3	black
EPB41L2	black
EPHA2	black
EPHB1	black
ERI1	black
ERO1A	black
ERRFI1	black
ETV7	black
F3	black
FAM214B	black
FAM83A	black
FBXO16	black
FKBP2	black
FOXQ1	black
GABRP	black
GBP1	black
GBP2	black
GBP4	black
GMPR	black
GNA15	black
GOLT1B	black
GRAMD2A	black
GRHL1	black
GRHL3	black
GRINA	black
GTF2E2	black
HIF1A	black
HIST2H2BE	black
HPSE	black
IDO1	black
IFI35	black
IFIT3	black
IFNGR1	black
IL15	black
IL19	black
INSC	black
IRF1	black
IRF9	black
ISG20	black
ITGA2	black
JAK2	black
KCND3	black
KDELR3	black
KIAA0895	black
KRT6B	black
KYNU	black
LAMC2	black
LAP3	black
LCN2	black
LDLR	black
LIMCH1	black
LIPG	black
LPCAT1	black
LPGAT1	black
LPIN1	black
LRG1	black
LRP8	black
LYN	black
LYPD5	black
MCUB	black
ME1	black
MFSD2A	black
MLKL	black
MMP7	black
MROH6	black
MTCL1	black
MYEOV	black
MYO1B	black
NFE2L3	black
NFKBIZ	black
NOCT	black
NOS2	black
OARD1	black
OAS2	black
OAS3	black
OLFM4	black
OTUB2	black
P4HA1	black
PARP14	black
PARP9	black
PDIA4	black
PDZK1IP1	black
PFKP	black
PGC	black
PGLYRP3	black
PGM2L1	black
PGM3	black
PI3	black
PITPNC1	black
PLA2G16	black
PLAUR	black
PLEKHS1	black
PML	black
PNP	black
POLR3G	black
PPP4R4	black
PQLC2L	black
PRSS22	black
PSMB9	black
PSME2	black
QSOX1	black
RAB38	black
RARRES3	black
RASGEF1B	black
REG1A	black
REG1B	black
REG4	black
RHOD	black
RND1	black
RNF19B	black
RNF213	black
RTP4	black
S100A11	black
S100A6	black
S100P	black
SAMD9L	black
SBNO2	black
SCD	black
SDR16C5	black
SEC24D	black
SEMG1	black
SERPINA1	black
SERPINA3	black
SERPINB1	black
SERPINB3	black
SERPINB4	black
SERPINB5	black
SERPINB6	black
SERPINB7	black
SERPINB8	black
SESTD1	black
SGMS1	black
SKIL	black
SLC26A4	black
SLC28A3	black
SLC38A5	black
SLC4A11	black
SLC6A14	black
SLC6A20	black
SLC7A1	black
SLC7A11	black
SLCO4A1	black
SOD1	black
SP140L	black
SPINK4	black
SPNS2	black
SRD5A3	black
STARD4	black
STAT1	black
STOM	black
STRIP2	black
STS	black
TACSTD2	black
TAP2	black
TCN1	black
TFF1	black
TFF2	black
TGM2	black
TIPARP	black
TM4SF1	black
TMEM163	black
TMEM173	black
TMEM92	black
TMPRSS3	black
TNIP3	black
TNS4	black
TPK1	black
TRERF1	black
TRIM21	black
TRIM40	black
TTC9	black
TUBB2A	black
TXNRD1	black
UBE2L6	black
UNC13D	black
USP18	black
VNN1	black
VSIG1	black
WARS	black
WDR44	black
WDR66	black
WFDC12	black
XAF1	black
ZBP1	black
ZC3H12A	black
A1CF	blue
ABCC3	blue
ABCD3	blue
ABHD11	blue
ABHD3	blue
ABRACL	blue
ABTB2	blue
ACAA2	blue
ADAP1	blue
AGPAT2	blue
AGR3	blue
AHCYL2	blue
AKR1B10	blue
AKR1C2	blue
AKR1C3	blue
ANG	blue
ANKS4B	blue
ANO9	blue
AOC1	blue
AP1AR	blue
AP1M2	blue
APOBR	blue
ARFGEF3	blue
ARHGAP32	blue
ARHGEF38	blue
ARL14	blue
ARRDC4	blue
ARSE	blue
ATOH1	blue
ATP10B	blue
ATP2C2	blue
ATP7B	blue
ATP8B1	blue
ATP9A	blue
B3GALT1	blue
B3GALT5	blue
B3GNT3	blue
B3GNT6	blue
B4GALNT3	blue
B4GALT4	blue
BAIAP2L2	blue
BARX2	blue
BCAS1	blue
BCKDHB	blue
BCL2L15	blue
BCO1	blue
BICDL2	blue
BPNT1	blue
BSPRY	blue
BTNL3	blue
BTNL8	blue
C10orf99	blue
C15orf48	blue
C3orf52	blue
C4orf19	blue
C5orf30	blue
C5orf63	blue
C6orf132	blue
C9orf152	blue
CA4	blue
CALML4	blue
CAMK2D	blue
CANT1	blue
CAPN5	blue
CASP6	blue
CASP7	blue
CASZ1	blue
CBLC	blue
CCDC125	blue
CCL28	blue
CD24	blue
CDH1	blue
CDH17	blue
CDHR2	blue
CDHR5	blue
CDS1	blue
CEACAM5	blue
CEACAM7	blue
CENPV	blue
CES3	blue
CFTR	blue
CGN	blue
CHMP2B	blue
CHMP4C	blue
CHST5	blue
CKMT1B	blue
CLCA1	blue
CLCA4	blue
CLDN3	blue
CLDN4	blue
CLDN7	blue
CLIC5	blue
CLRN3	blue
CMAS	blue
CMBL	blue
CMTM4	blue
CNNM4	blue
COL17A1	blue
CREB3L1	blue
CRYL1	blue
CXADR	blue
CYP2J2	blue
CYP3A5	blue
CYP51A1	blue
DDR1	blue
DHCR24	blue
DHRS3	blue
DHX32	blue
DLG3	blue
DOK4	blue
DOLPP1	blue
DOPEY2	blue
DQX1	blue
DSC2	blue
DSG2	blue
DSP	blue
EBP	blue
EFNA4	blue
EFNB2	blue
EGF	blue
EGFR	blue
EHF	blue
EHHADH	blue
ELOVL6	blue
ENPP3	blue
ENPP4	blue
EPCAM	blue
EPHB2	blue
EPS8L2	blue
EPS8L3	blue
ERBB3	blue
ERMP1	blue
ERN2	blue
ESRP1	blue
ESRP2	blue
ETHE1	blue
F2RL1	blue
FA2H	blue
FABP1	blue
FABP2	blue
FAM105A	blue
FAM135A	blue
FAM13A	blue
FAM3D	blue
FAM46A	blue
FAM83B	blue
FAM83F	blue
FAM83G	blue
FAR2	blue
FBP1	blue
FCGBP	blue
FFAR4	blue
FHDC1	blue
FNBP1L	blue
FOXA3	blue
FRK	blue
FRMD3	blue
FRRS1	blue
FUCA1	blue
FUT3	blue
FUT6	blue
FXYD3	blue
FZD5	blue
GALE	blue
GALM	blue
GALNT12	blue
GALNT3	blue
GALNT5	blue
GALNT7	blue
GDA	blue
GIPC2	blue
GK5	blue
GNE	blue
GPA33	blue
GPD1L	blue
GPD2	blue
GPR35	blue
GPR39	blue
GPT	blue
GPX2	blue
GRAMD2B	blue
GRHL2	blue
GRTP1	blue
GSKIP	blue
GUCY2C	blue
HADH	blue
HDHD3	blue
HEPH	blue
HHLA2	blue
HIGD1A	blue
HMGCR	blue
HNF4A	blue
HNF4G	blue
HOOK1	blue
HOXB9	blue
HPGD	blue
HTATIP2	blue
ICA1	blue
IFNLR1	blue
IGSF3	blue
IL17RE	blue
IL20RA	blue
IL22RA1	blue
IMPA1	blue
IPP	blue
IRF6	blue
ITLN1	blue
KIAA1217	blue
KIAA1522	blue
KIF16B	blue
KIF21A	blue
KLF4	blue
KLF5	blue
KRCC1	blue
KRT20	blue
KRTAP5-AS1	blue
LAD1	blue
LGALS4	blue
LGR4	blue
LIPH	blue
LLGL2	blue
LNX1	blue
LNX2	blue
LONRF3	blue
LRIG3	blue
LRP4	blue
LRP5	blue
LRRC1	blue
LRRC19	blue
LRRC66	blue
MAB21L3	blue
MAGI3	blue
MAL2	blue
MANSC1	blue
MAP7	blue
MARVELD2	blue
MARVELD3	blue
MBOAT2	blue
MEP1A	blue
MFSD9	blue
MGAT4A	blue
MGST2	blue
MID1	blue
MISP	blue
MLLT3	blue
MMP15	blue
MOGAT3	blue
MPC1	blue
MPP5	blue
MS4A12	blue
MUC12	blue
MUC13	blue
MUC2	blue
MUC20	blue
MUC3A	blue
MYB	blue
MYH14	blue
MYO1A	blue
MYO5B	blue
MYO5C	blue
MYO7B	blue
MYORG	blue
NANS	blue
NAPEPLD	blue
NAT1	blue
NAT2	blue
NDFIP2	blue
NDUFA1	blue
NEDD4L	blue
NEO1	blue
NET1	blue
NIPAL2	blue
NMNAT1	blue
NOSTRIN	blue
NOX1	blue
NR1I2	blue
NR3C2	blue
NXPE1	blue
NXPE4	blue
OCIAD2	blue
P2RY2	blue
PAFAH2	blue
PAQR8	blue
PARD3	blue
PARD6B	blue
PARM1	blue
PATJ	blue
PAWR	blue
PC	blue
PCBD1	blue
PCLO	blue
PDE9A	blue
PFKFB2	blue
PIGR	blue
PIP4K2C	blue
PIP5K1B	blue
PIWIL4	blue
PKP2	blue
PLA2G10	blue
PLA2G4F	blue
PLCB4	blue
PLCH1	blue
PLEKHA6	blue
PLEKHA7	blue
PLEKHH1	blue
PLGRKT	blue
PLPP6	blue
PLS1	blue
PLSCR4	blue
POF1B	blue
PPIC	blue
PPP1R14D	blue
PPP1R9A	blue
PROM1	blue
PRR15L	blue
PRRG4	blue
PRSS12	blue
PRSS8	blue
PTK6	blue
PTPN3	blue
PTPRD	blue
PTPRF	blue
PTPRH	blue
PTPRR	blue
PUDP	blue
PYROXD1	blue
RAB25	blue
RASEF	blue
RASL11A	blue
RASSF6	blue
RETREG1	blue
RHBDL2	blue
RHPN2	blue
RIOK3	blue
RIPK4	blue
RNF128	blue
RNF186	blue
RNF43	blue
S100A14	blue
SAMD12	blue
SCIN	blue
SCNN1A	blue
SCP2	blue
SDCBP2	blue
SELENOP	blue
SEMA3B	blue
SEMA3C	blue
SEMA4G	blue
SERINC2	blue
SH2D4A	blue
SH3BGRL2	blue
SH3RF1	blue
SH3RF2	blue
SHTN1	blue
SI	blue
SIAE	blue
SIDT1	blue
SLC12A2	blue
SLC17A5	blue
SLC22A18	blue
SLC25A24	blue
SLC26A3	blue
SLC27A2	blue
SLC2A13	blue
SLC35A3	blue
SLC35B3	blue
SLC35D1	blue
SLC35D2	blue
SLC41A2	blue
SLC44A3	blue
SLC44A4	blue
SLC46A3	blue
SLC52A3	blue
SMIM24	blue
SMPDL3A	blue
SOCS6	blue
SOWAHC	blue
SPAG1	blue
SPDEF	blue
SPINK5	blue
SPINT1	blue
SPRY2	blue
ST14	blue
ST6GALNAC1	blue
STAP2	blue
STPG1	blue
STRADB	blue
STX19	blue
STXBP6	blue
STYK1	blue
SULT1B1	blue
TCEA3	blue
TCF7L2	blue
TDRD7	blue
TFCP2L1	blue
TFF3	blue
TINAG	blue
TJP3	blue
TLDC2	blue
TLR3	blue
TMC4	blue
TMC7	blue
TMEM106C	blue
TMEM159	blue
TMEM171	blue
TMEM184A	blue
TMEM30B	blue
TMEM45B	blue
TMEM51-AS1	blue
TMEM53	blue
TMEM54	blue
TMEM63B	blue
TMPRSS2	blue
TMPRSS4	blue
TNFRSF11A	blue
TOB1	blue
TOX3	blue
TP53I3	blue
TPMT	blue
TPSG1	blue
TRIM2	blue
TRIM68	blue
TSPAN1	blue
TSPAN12	blue
TSPAN6	blue
TSPAN8	blue
TST	blue
TTC22	blue
TTC39A	blue
TTC39B	blue
TUFT1	blue
UGDH	blue
UGT8	blue
UNC13B	blue
USH1C	blue
USP53	blue
VIL1	blue
VILL	blue
XK	blue
ZNF518A	blue
ZNF823	blue
A2M	brown
A4GALT	brown
AAED1	brown
ABCC9	brown
ABLIM3	brown
ACKR1	brown
ACKR3	brown
ADA	brown
ADAM12	brown
ADAMTS1	brown
ADAMTS12	brown
ADAMTS2	brown
ADAMTS3	brown
ADAMTS4	brown
ADAMTS5	brown
ADAMTS6	brown
ADGRA2	brown
ADGRF5	brown
ADGRL2	brown
ADGRL4	brown
AEBP1	brown
AKT3	brown
AMOTL1	brown
AMPH	brown
ANGPT2	brown
ANGPTL2	brown
ANO2	brown
ANTXR1	brown
AOX1	brown
APBA2	brown
APCDD1	brown
APLNR	brown
ARHGAP28	brown
ARHGAP29	brown
ARHGAP31	brown
ARID5B	brown
ARMCX2	brown
ASAP1	brown
ATP2B4	brown
ATP8B2	brown
AVPR1A	brown
AXL	brown
B3GALNT1	brown
BCL6B	brown
BGN	brown
BICC1	brown
BICD1	brown
BMP6	brown
BVES	brown
C16orf45	brown
C1R	brown
C1S	brown
C20orf194	brown
C3orf80	brown
C4B	brown
CACNA2D1	brown
CALCRL	brown
CALHM5	brown
CAMSAP2	brown
CAV1	brown
CAV2	brown
CAVIN1	brown
CAVIN3	brown
CCDC102B	brown
CCDC3	brown
CCDC88A	brown
CCL11	brown
CCL2	brown
CD109	brown
CD248	brown
CD34	brown
CD93	brown
CDH11	brown
CDH5	brown
CDH6	brown
CERCAM	brown
CFH	brown
CLEC14A	brown
CLEC1A	brown
CLIC4	brown
CLMP	brown
CLSTN3	brown
CMTM3	brown
CNTNAP1	brown
CNTNAP3	brown
COL12A1	brown
COL14A1	brown
COL15A1	brown
COL1A1	brown
COL1A2	brown
COL3A1	brown
COL4A1	brown
COL4A2	brown
COL5A1	brown
COL5A2	brown
COL6A1	brown
COL6A2	brown
COL6A3	brown
CPNE5	brown
CPXM1	brown
CRIP2	brown
CRISPLD1	brown
CRISPLD2	brown
CSF1	brown
CSGALNACT1	brown
CSGALNACT2	brown
CTHRC1	brown
CTSK	brown
CXorf36	brown
CYGB	brown
CYP7B1	brown
CYYR1	brown
DCHS1	brown
DDR2	brown
DEGS1	brown
DENND5A	brown
DKK3	brown
DNAJB5	brown
DNM1	brown
DPYSL2	brown
DPYSL3	brown
DSEL	brown
DUSP14	brown
DYRK3	brown
DZIP1	brown
EBF1	brown
EBF3	brown
ECM1	brown
ECM2	brown
EDNRA	brown
EDNRB	brown
EFEMP2	brown
EGFL6	brown
EGFLAM	brown
EHD2	brown
EHD3	brown
ELK3	brown
ELOVL2	brown
ELOVL4	brown
EMCN	brown
EML1	brown
EMP3	brown
ENG	brown
EOGT	brown
ERG	brown
ESAM	brown
FADS3	brown
FAM110B	brown
FAM171B	brown
FAM20A	brown
FAM20C	brown
FAP	brown
FAT4	brown
FBLN5	brown
FBN1	brown
FBN2	brown
FCN3	brown
FERMT2	brown
FGD5	brown
FGF7	brown
FHL5	brown
FIBIN	brown
FILIP1L	brown
FKBP10	brown
FLT1	brown
FNDC1	brown
FNDC4	brown
FRMD4A	brown
FRMD6	brown
FSCN1	brown
FSTL1	brown
FSTL3	brown
FZD4	brown
GALNT15	brown
GAS1	brown
GAS7	brown
GGT5	brown
GIMAP6	brown
GIMAP8	brown
GJA4	brown
GJA5	brown
GJC1	brown
GLT8D2	brown
GNB4	brown
GNG11	brown
GPR176	brown
GPR4	brown
GPRC5B	brown
GRK5	brown
GUCY1A2	brown
H19	brown
HECW2	brown
HEG1	brown
HEY2	brown
HOOK3	brown
HOXB2	brown
HTRA1	brown
HTRA3	brown
ICAM2	brown
IGFBP5	brown
IGFBP7	brown
IL1R1	brown
IL6ST	brown
INPP4A	brown
ISLR	brown
ITGA5	brown
ITPRIP	brown
JAM2	brown
JAM3	brown
JCAD	brown
KCND1	brown
KCNE4	brown
KCNJ8	brown
KDR	brown
KIRREL1	brown
KL	brown
KLF7	brown
KLHL5	brown
LAMA4	brown
LAMA5	brown
LAMB1	brown
LAMB2	brown
LAMC1	brown
LAMC3	brown
LARP6	brown
LAYN	brown
LDLRAD3	brown
LGALS1	brown
LHFPL6	brown
LMCD1	brown
LOX	brown
LOXL2	brown
LRRC32	brown
LUM	brown
LY6E	brown
MAGED4B	brown
MAP1B	brown
MAP3K12	brown
MAP3K20	brown
MAP3K3	brown
MASP1	brown
MCAM	brown
MCC	brown
MCTP1	brown
MEDAG	brown
MEOX1	brown
MEOX2	brown
MFAP2	brown
MFGE8	brown
MGP	brown
MLLT11	brown
MMP14	brown
MMP2	brown
MMRN2	brown
MPDZ	brown
MRAS	brown
MRGPRF	brown
MSC	brown
MSN	brown
MYCT1	brown
MYH10	brown
NHSL2	brown
NID1	brown
NID2	brown
NOS3	brown
NOTCH3	brown
NOX4	brown
NRN1	brown
NRP1	brown
NRP2	brown
NUAK1	brown
NXN	brown
OLFML2B	brown
P3H1	brown
P4HA3	brown
PABPC5	brown
PALMD	brown
PAPLN	brown
PAPPA	brown
PARVB	brown
PCBP3	brown
PCDH12	brown
PCDH17	brown
PCDH18	brown
PCNX1	brown
PCOLCE	brown
PDE1C	brown
PDGFRA	brown
PDGFRB	brown
PDPN	brown
PEAR1	brown
PECAM1	brown
PI15	brown
PKD2	brown
PLCB1	brown
PLEKHG2	brown
PLPP3	brown
PLPPR4	brown
PLTP	brown
PLVAP	brown
PLXDC1	brown
PLXND1	brown
PODXL	brown
PRAF2	brown
PREX2	brown
PRKD1	brown
PRNP	brown
PROCR	brown
PRR16	brown
PRRX1	brown
PTGFR	brown
PTK7	brown
PTP4A3	brown
PTPN14	brown
PTPRS	brown
PXDC1	brown
PXDN	brown
QKI	brown
RAB13	brown
RAB34	brown
RAI14	brown
RAMP2	brown
RAMP3	brown
RAPGEF4	brown
RASGRF2	brown
RASIP1	brown
RASSF8	brown
RBMS1	brown
RBMS3	brown
RDX	brown
RECK	brown
RFLNB	brown
RFTN2	brown
RGCC	brown
RGS5	brown
RHOJ	brown
RIPOR1	brown
ROBO1	brown
RPS6KA2	brown
RUNX2	brown
S1PR1	brown
SAMD4A	brown
SDC2	brown
SDK1	brown
SELENOM	brown
SELP	brown
SERPINF1	brown
SERPING1	brown
SERPINH1	brown
SGCE	brown
SGIP1	brown
SH2D3C	brown
SH3PXD2B	brown
SH3RF3	brown
SHC3	brown
SHC4	brown
SHROOM4	brown
SLC12A4	brown
SLC39A6	brown
SLC41A1	brown
SLC6A6	brown
SLCO3A1	brown
SLFN12	brown
SMARCA1	brown
SNAI2	brown
SNCA	brown
SNED1	brown
SORCS2	brown
SPARC	brown
SPARCL1	brown
SPP1	brown
SRGAP2	brown
SRGAP2B	brown
SRPX	brown
ST3GAL2	brown
STAB1	brown
STARD8	brown
STX2	brown
SULF1	brown
SVEP1	brown
SYDE1	brown
SYNE1	brown
SYT11	brown
TACR1	brown
TCF4	brown
TDO2	brown
TEK	brown
TFPI	brown
TGFB1I1	brown
TGFB2	brown
TGFB3	brown
TGFBR2	brown
THBS2	brown
THSD7A	brown
THY1	brown
TIE1	brown
TIMP2	brown
TIMP3	brown
TLL1	brown
TM4SF18	brown
TM6SF1	brown
TMEM119	brown
TMEM204	brown
TMEM255B	brown
TMTC1	brown
TNS2	brown
TPST1	brown
TRAM2	brown
TRPC4	brown
TRPC6	brown
TRPS1	brown
TRPV2	brown
TSHZ2	brown
TSHZ3	brown
TSPAN11	brown
TSPAN18	brown
TSPAN9	brown
TTC28	brown
TTC7B	brown
TUBA1A	brown
VASH1	brown
VASN	brown
VCAN	brown
VGLL3	brown
VIM	brown
VWF	brown
WISP1	brown
WNK3	brown
WWC2	brown
ZEB1	brown
ZNF366	brown
ZNF521	brown
ZNF532	brown
ABCE1	green
AK7	green
ALG6	green
ANAPC10	green
ANLN	green
ANP32E	green
APIP	green
ARG2	green
ARHGAP11A	green
ARL6	green
ASF1B	green
ASPM	green
ATAD2	green
ATAD5	green
AUNIP	green
AURKA	green
B4GALT6	green
BARD1	green
BLM	green
BORA	green
BRCA1	green
BRCA2	green
BRIP1	green
BRIX1	green
BRMS1L	green
BUB1	green
BUB1B	green
C18orf54	green
C1orf112	green
C2orf76	green
C5orf34	green
C6orf48	green
C8orf59	green
C9orf64	green
CA8	green
CAPN6	green
CCDC138	green
CCDC15	green
CCDC167	green
CCDC18	green
CCDC59	green
CCNA2	green
CCNB1	green
CCNB2	green
CCNE2	green
CDC20	green
CDC25A	green
CDC25C	green
CDC45	green
CDC6	green
CDC7	green
CDCA2	green
CDCA5	green
CDCA8	green
CDK1	green
CDK2	green
CDKN3	green
CENPE	green
CENPF	green
CENPH	green
CENPI	green
CENPK	green
CENPL	green
CENPN	green
CENPQ	green
CENPU	green
CENPW	green
CEP152	green
CEP41	green
CEP55	green
CEP57L1	green
CEP78	green
CEP83	green
CFAP36	green
CHAC2	green
CHAF1B	green
CHCHD7	green
CHEK1	green
CHEK2	green
CHRNA5	green
CIP2A	green
CIT	green
CKAP2	green
CKAP2L	green
CLSPN	green
CRY1	green
CYP39A1	green
DAD1	green
DBF4	green
DBR1	green
DCK	green
DCLRE1B	green
DCUN1D1	green
DDIAS	green
DDX10	green
DDX20	green
DEFA5	green
DEFA6	green
DEPDC1	green
DEPDC1B	green
DIAPH3	green
DLGAP5	green
DNA2	green
DNAL1	green
DNALI1	green
DSCC1	green
DTL	green
E2F8	green
ECT2	green
EEF2	green
EIF3A	green
EIF4A2	green
ELMOD2	green
ERCC6L	green
ESCO2	green
ETAA1	green
EXO1	green
EXOSC8	green
EXTL2	green
FAM111B	green
FAM169A	green
FAM57A	green
FAM72D	green
FAM83D	green
FANCB	green
FANCD2	green
FANCI	green
FANCM	green
FASTKD2	green
FBXO4	green
FBXO5	green
FIGNL1	green
FOXM1	green
FZD3	green
G2E3	green
GAS5	green
GCLM	green
GINS1	green
GINS2	green
GINS3	green
GINS4	green
GLMN	green
GNPNAT1	green
GPN3	green
GPT2	green
GRPR	green
GSTCD	green
HACD3	green
HAUS1	green
HAUS3	green
HAUS6	green
HELLS	green
HENMT1	green
HIST1H1B	green
HIST1H1D	green
HIST1H2AB	green
HIST1H2AE	green
HIST1H2AK	green
HIST1H2AL	green
HIST1H2BB	green
HIST1H2BC	green
HIST1H2BE	green
HIST1H2BF	green
HIST1H2BG	green
HIST1H2BI	green
HIST1H2BM	green
HIST1H3A	green
HIST1H3B	green
HIST1H3F	green
HIST1H3G	green
HIST1H3J	green
HIST1H4C	green
HIST1H4D	green
HIST1H4L	green
HJURP	green
HMGB2	green
HMMR	green
HPF1	green
HPRT1	green
HSPA4L	green
INO80C	green
IQGAP3	green
ITFG1	green
KHK	green
KIF11	green
KIF14	green
KIF15	green
KIF18A	green
KIF20A	green
KIF20B	green
KIF23	green
KIF2C	green
KIF4A	green
KIFC1	green
KNL1	green
KNSTRN	green
L1TD1	green
LDHB	green
LIN9	green
LMNB1	green
LPAR3	green
LRRC49	green
LRRC75A-AS1	green
LRRFIP1	green
LTV1	green
LYAR	green
MAD2L1	green
MAK16	green
MCM10	green
MCM6	green
MCM8	green
MED10	green
MELK	green
MIR17HG	green
MITD1	green
MKI67	green
MNAT1	green
MND1	green
MNS1	green
MORC4	green
MPHOSPH6	green
MREG	green
MRPS23	green
MSH2	green
MSH6	green
MTBP	green
MTERF3	green
MTFR2	green
MYBL2	green
MYEF2	green
N4BP2	green
NAA16	green
NCAPG	green
NCAPG2	green
NCAPH	green
NDC1	green
NDC80	green
NDUFAF1	green
NEIL3	green
NEK2	green
NEMP1	green
NFYB	green
NLRP2	green
NME5	green
NMU	green
NOC3L	green
NUF2	green
NUP37	green
NUSAP1	green
ODC1	green
OIP5	green
ORC1	green
ORC6	green
OXCT1	green
PAK1IP1	green
PARPBP	green
PBK	green
PCSK1	green
PFDN4	green
PHKA1	green
PIGK	green
PIGW	green
PIH1D2	green
PLEKHA3	green
PLK1	green
PLK4	green
PNO1	green
PNPT1	green
POC1A	green
POGLUT1	green
POLE2	green
POLQ	green
POLR1B	green
POP5	green
POT1	green
PPAT	green
PRIM1	green
PRIM2	green
PRMT3	green
PRR11	green
PRSS1	green
PRSS2	green
PRTFDC1	green
PSMA3	green
PTTG1	green
PUM3	green
PUS3	green
PUS7	green
PUS7L	green
RABGGTB	green
RAD51	green
RAD51AP1	green
RAD51C	green
RBBP8	green
RBM11	green
REG3A	green
RFC3	green
RFC4	green
RIBC2	green
RLN2	green
RPAP3	green
RPF2	green
RPGRIP1L	green
RPL17	green
RPL21	green
RPL39L	green
RPP40	green
RPS27A	green
RPS29	green
RRM2	green
RRP15	green
RRS1	green
RTKN2	green
SASS6	green
SCG5	green
SFR1	green
SGO1	green
SGO2	green
SHCBP1	green
SKA1	green
SKA2	green
SKA3	green
SLF1	green
SMC2	green
SMOC2	green
SNHG1	green
SNHG5	green
SNRPD1	green
SNRPE	green
SNRPF	green
SNX3	green
SPC24	green
SPC25	green
SPDL1	green
SSX2IP	green
STIL	green
SVBP	green
TACC3	green
TAF10	green
TAF13	green
TAF1A	green
TAF1B	green
TEX30	green
TEX9	green
TICRR	green
TIGAR	green
TIMM9	green
TK1	green
TMA16	green
TMEM237	green
TMEM267	green
TMEM67	green
TOP2A	green
TPX2	green
TRAPPC13	green
TRIM59	green
TRIP13	green
TRMT10A	green
TRNT1	green
TTC32	green
TTK	green
TXNDC9	green
TYMS	green
TYRP1	green
UBE2T	green
UCA1	green
ULBP3	green
ULK4	green
URB2	green
UTP15	green
VBP1	green
VRK1	green
WDHD1	green
WDR3	green
WDR47	green
WDR76	green
XRCC2	green
XRCC4	green
ZGRF1	green
ZNF146	green
ZNF300	green
ZNF431	green
ZNF75A	green
ZNHIT6	green
ZRANB3	green
ZWILCH	green
ACADSB	greenyellow
ACOT13	greenyellow
ACSM3	greenyellow
ADAL	greenyellow
ADH6	greenyellow
AFG1L	greenyellow
AGL	greenyellow
AKAP7	greenyellow
ALDH6A1	greenyellow
AP5M1	greenyellow
ARV1	greenyellow
BRCC3	greenyellow
C11orf1	greenyellow
C11orf71	greenyellow
CAAP1	greenyellow
CCDC112	greenyellow
CCDC58	greenyellow
CCNG1	greenyellow
CEP70	greenyellow
CHPT1	greenyellow
CISD1	greenyellow
COG2	greenyellow
DBT	greenyellow
DET1	greenyellow
DNAAF2	greenyellow
DNAJC19	greenyellow
DPH6	greenyellow
DPY19L4	greenyellow
DTWD2	greenyellow
ECI2	greenyellow
EFL1	greenyellow
EPB41L5	greenyellow
ERI2	greenyellow
ERLIN2	greenyellow
FASTKD1	greenyellow
FH	greenyellow
GAS2L3	greenyellow
GGH	greenyellow
GMNN	greenyellow
GOT1	greenyellow
GPAM	greenyellow
GPR160	greenyellow
HINT3	greenyellow
HSDL2	greenyellow
ICK	greenyellow
IFT74	greenyellow
IL17RB	greenyellow
KAT14	greenyellow
KCNRG	greenyellow
KIAA1107	greenyellow
KITLG	greenyellow
KLHL8	greenyellow
LIAS	greenyellow
LIN7C	greenyellow
LMBRD2	greenyellow
LYRM7	greenyellow
MBNL3	greenyellow
MCCC1	greenyellow
MEST	greenyellow
MINPP1	greenyellow
MKKS	greenyellow
MPV17L	greenyellow
MRPL15	greenyellow
MRPL35	greenyellow
MRPS33	greenyellow
MRPS36	greenyellow
MTIF2	greenyellow
MTX2	greenyellow
MUT	greenyellow
NDUFA2	greenyellow
NDUFAB1	greenyellow
NIPSNAP2	greenyellow
NIPSNAP3A	greenyellow
NUBPL	greenyellow
NUDT12	greenyellow
PCCA	greenyellow
PDHA1	greenyellow
PDP2	greenyellow
PIGN	greenyellow
PIGU	greenyellow
PPIL6	greenyellow
PRKACB	greenyellow
RAB4A	greenyellow
RCHY1	greenyellow
RIDA	greenyellow
SDHC	greenyellow
SDR42E1	greenyellow
SLC25A4	greenyellow
SLC35F2	greenyellow
SMIM8	greenyellow
SNX4	greenyellow
SNX7	greenyellow
SUCLG1	greenyellow
SUCLG2	greenyellow
SYDE2	greenyellow
THG1L	greenyellow
TIMM8A	greenyellow
TMEM254	greenyellow
TMEM68	greenyellow
TSGA10	greenyellow
UNG	greenyellow
USP45	greenyellow
VPS50	greenyellow
ZFYVE9	greenyellow
ZNF468	greenyellow
2019-09-02	grey
AADAC	grey
ABCA1	grey
ABCA6	grey
ABCA8	grey
ABCA9	grey
ABCB11	grey
ABCB4	grey
ABCC4	grey
ABCC5	grey
ABCF1	grey
ABCG1	grey
ABCG5	grey
ABHD12B	grey
ABHD17B	grey
ABL2	grey
ABLIM2	grey
ACAA1	grey
ACADM	grey
ACAT2	grey
ACOT4	grey
ACOXL	grey
ACP5	grey
ACSM2A	grey
ACSS3	grey
ACTA2	grey
ACTR3C	grey
ADAM23	grey
ADAM32	grey
ADAMDEC1	grey
ADAMTS14	grey
ADAMTS15	grey
ADAMTSL1	grey
ADAP2	grey
ADARB1	grey
ADCY3	grey
ADCY4	grey
ADGRB3	grey
ADGRF4	grey
ADGRG2	grey
ADH4	grey
ADHFE1	grey
ADIRF	grey
ADORA2B	grey
AFAP1-AS1	grey
AFF3	grey
AGBL2	grey
AGMAT	grey
AGT	grey
AGTPBP1	grey
AHI1	grey
AHNAK2	grey
AHSA1	grey
AICDA	grey
AJAP1	grey
AK1	grey
AKAP12	grey
AKR1E2	grey
AKTIP	grey
ALAS2	grey
ALDH1A1	grey
ALDH1B1	grey
ALDH1L1	grey
ALDOC	grey
ALG13	grey
ALPK3	grey
ALPP	grey
ALS2CL	grey
ALS2CR12	grey
AMIGO2	grey
AMN1	grey
AMOT	grey
AMPD1	grey
AMY2B	grey
ANAPC5	grey
ANGPT1	grey
ANKAR	grey
ANKRD18B	grey
ANKRD26	grey
ANKRD29	grey
ANKRD30B	grey
ANKRD36	grey
ANKRD36C	grey
ANKRD45	grey
ANO1	grey
ANO5	grey
ANO6	grey
ANOS1	grey
ANPEP	grey
ANXA10	grey
ANXA13	grey
AOAH	grey
AOC3	grey
AP4S1	grey
APBB3	grey
APH1B	grey
APOB	grey
APOBEC3C	grey
APOBEC3F	grey
APOC1	grey
APOL4	grey
APOLD1	grey
APOOL	grey
AQP1	grey
AQP3	grey
AQP4-AS1	grey
AQP5	grey
AREG	grey
ARF1	grey
ARF3	grey
ARG1	grey
ARGLU1	grey
ARHGAP10	grey
ARHGAP11B	grey
ARHGAP4	grey
ARHGAP6	grey
ARHGEF26	grey
ARHGEF28	grey
ARHGEF3	grey
ARID5A	grey
ARL11	grey
ARL13B	grey
ARMCX1	grey
ARMCX3	grey
ARMCX4	grey
ARNTL	grey
ARRDC3	grey
ARSB	grey
ARSJ	grey
ARSK	grey
ASCC1	grey
ASPA	grey
ASPN	grey
ATF3	grey
ATF7IP2	grey
ATG16L2	grey
ATG4C	grey
ATL1	grey
ATP12A	grey
ATP1B3	grey
ATP6V0B	grey
ATP6V0D2	grey
ATP8B4	grey
ATRX	grey
AVPR1B	grey
B3GALT2	grey
B3GNT7	grey
BACH2	grey
BAG2	grey
BAMBI	grey
BANK1	grey
BBOF1	grey
BBS10	grey
BBS2	grey
BBS9	grey
BCL11A	grey
BCL2L10	grey
BDH2	grey
BDKRB2	grey
BEX5	grey
BHLHE41	grey
BLK	grey
BLNK	grey
BMP2	grey
BMP4	grey
BMP5	grey
BMP7	grey
BMP8B	grey
BMX	grey
BNC2	grey
BNIP2	grey
BOC	grey
BPGM	grey
BPIFB1	grey
BRINP2	grey
BRINP3	grey
BST1	grey
BTBD11	grey
BTBD8	grey
BTG2	grey
BTLA	grey
BTN3A1	grey
BTN3A2	grey
C11orf86	grey
C11orf96	grey
C12orf42	grey
C12orf56	grey
C14orf28	grey
C15orf61	grey
C17orf78	grey
C1D	grey
C1orf54	grey
C1QA	grey
C1QB	grey
C1QC	grey
C1QTNF1	grey
C1QTNF9	grey
C20orf203	grey
C21orf62-AS1	grey
C21orf91	grey
C3AR1	grey
C3orf14	grey
C3orf67	grey
C4orf33	grey
C4orf36	grey
C5	grey
C6orf163	grey
C6orf203	grey
C8orf33	grey
C8orf37	grey
C9orf72	grey
C9orf85	grey
CA5B	grey
CACHD1	grey
CACNA1A	grey
CACNA2D2	grey
CADPS	grey
CALB1	grey
CALHM6	grey
CAMK4	grey
CANX	grey
CAPN11	grey
CAPNS1	grey
CAPRIN2	grey
CAPS2	grey
CAPZA1	grey
CARD18	grey
CARD6	grey
CBR4	grey
CBWD1	grey
CBX3	grey
CBX6	grey
CCBE1	grey
CCDC110	grey
CCDC122	grey
CCDC127	grey
CCDC129	grey
CCDC14	grey
CCDC141	grey
CCDC144A	grey
CCDC146	grey
CCDC148-AS1	grey
CCDC170	grey
CCDC196	grey
CCDC51	grey
CCDC60	grey
CCDC66	grey
CCDC80	grey
CCDC84	grey
CCL13	grey
CCL19	grey
CCL21	grey
CCL23	grey
CCL5	grey
CCL7	grey
CCL8	grey
CCNL1	grey
CCNL2	grey
CCR10	grey
CCR3	grey
CCR8	grey
CCRL2	grey
CD14	grey
CD160	grey
CD163	grey
CD163L1	grey
CD19	grey
CD1A	grey
CD1B	grey
CD1C	grey
CD1E	grey
CD200	grey
CD200R1	grey
CD209	grey
CD22	grey
CD244	grey
CD37	grey
CD3E	grey
CD3G	grey
CD4	grey
CD40LG	grey
CD72	grey
CD74	grey
CD79B	grey
CD82	grey
CD8A	grey
CD8B	grey
CD96	grey
CDCA7	grey
CDH19	grey
CDH2	grey
CDK15	grey
CDK3	grey
CDKL2	grey
CDR1	grey
CELA3A	grey
CELSR1	grey
CEP112	grey
CEP126	grey
CEP135	grey
CEP290	grey
CEP97	grey
CETP	grey
CFAP126	grey
CFAP44	grey
CFAP54	grey
CFAP69	grey
CFD	grey
CFHR2	grey
CFHR3	grey
CFL2	grey
CGNL1	grey
CH25H	grey
CHD4	grey
CHGA	grey
CHGB	grey
CHIT1	grey
CHL1	grey
CHRDL2	grey
CHRFAM7A	grey
CHRNA1	grey
CHST3	grey
CHST6	grey
CHST9	grey
CHSY3	grey
CITED2	grey
CLC	grey
CLCA2	grey
CLCN4	grey
CLDN10	grey
CLDN18	grey
CLDN6	grey
CLECL1	grey
CLGN	grey
CLHC1	grey
CLIC6	grey
CLIP2	grey
CLK1	grey
CLK4	grey
CLN5	grey
CMA1	grey
CMKLR1	grey
CMPK2	grey
CNPPD1	grey
CNR1	grey
CNR2	grey
CNTLN	grey
CNTN4	grey
COA7	grey
COG5	grey
COL10A1	grey
COL11A2	grey
COL19A1	grey
COL24A1	grey
COL6A5	grey
COL6A6	grey
COLEC12	grey
COQ8B	grey
COX19	grey
COX7B	grey
CP	grey
CPA2	grey
CPA3	grey
CPB1	grey
CPNE4	grey
CPNE8	grey
CPQ	grey
CPS1	grey
[truncated: 3,339 more rows]
