# Supplementary material for: Screening of characteristic genes in ulcerative colitis by integrating gene expression profiles
Source: BMC Gastroenterol. 2021 Oct 30;21:415. doi: 10.1186/s12876-021-01940-0 (PMC8556884; doi:10.1186/s12876-021-01940-0)
Supplement: Supplementary file 4 — Additional file 4. Significantly enriched genetic information in stable modules. [file 12876_2021_1940_MOESM4_ESM.xlsx]

## Sheet: common-enriched-infor
ID	color	p	FDR	Q	Qp	GSE65114-logFC	GSE36807-logFC	GSE59071-logFC	GSE37283-logFC
ACPP	black	1e-20	1.54e-19	0.328127	0.954655	0.142062	0.240987	0.157584	0.244728
ACVR1	black	1e-20	1.54e-19	1.03161	0.793604	0.0841301	0.0780346	0.102572	0.189026
ADGRF1	black	0.00152904	0.00750827	0.209573	0.976029	0.0553699	0.04949	0.190283	0.205126
ADM	black	1e-20	1.54e-19	1.27151	0.73591	0.179065	0.146052	0.165757	0.207918
AGPAT4	black	1e-20	1.54e-19	0.656231	0.883447	0.18312	0.227015	0.215373	0.255295
ANGPTL4	black	1.47e-05	0.00013809	2.73835	0.43375	0.0525277	0.0991652	0.206811	0.0196591
ANXA1	black	1e-20	1.54e-19	0.74317	0.863006	0.13867	0.193397	0.262798	0.286629
AP1S3	black	6.12e-07	8.88e-06	1.30763	0.727323	0.136977	0.103131	0.129309	0.117549
ARNTL2	black	1e-20	1.54e-19	1.48817	0.685003	0.365031	0.433959	0.308381	0.419841
ART3	black	1e-20	1.54e-19	1.14214	0.766911	0.183569	0.419139	0.269564	0.185459
AZGP1	black	2.45e-06	2.95e-05	2.36959	0.499321	0.121974	0.159562	0.16712	0.0874427
BACE2	black	1e-20	1.54e-19	1.97043	0.578566	0.161348	0.527951	0.188889	0.391098
BIRC3	black	1e-20	1.54e-19	1.75839	0.624031	0.139861	0.24669	0.253117	0.312672
BTN3A3	black	1e-20	1.54e-19	2.67952	0.443719	0.135497	0.210755	0.147327	0.271074
C1GALT1	black	0.00962968	0.0338032	2.28417	0.51556	0.00527201	0.0145224	0.0493675	0.0944938
C4BPA	black	1e-20	1.54e-19	1.10176	0.776648	0.305708	0.498423	0.417008	0.571415
C6orf223	black	2.45e-06	2.95e-05	2.48562	0.477896	0.0957888	0.147825	0.0787612	0.0248151
CASP10	black	1.84e-06	2.28e-05	1.42296	0.700161	0.0594007	0.0399347	0.116998	0.0499364
CCL24	black	1e-20	1.54e-19	2.52323	0.471108	0.335945	0.210737	0.225817	0.562574
CD274	black	1e-20	1.54e-19	0.700467	0.873094	0.15801	0.0880537	0.387319	0.081032
CFI	black	1e-20	1.54e-19	0.67311	0.87951	0.310611	0.58296	0.432106	0.555725
CXCL1	black	1e-20	1.54e-19	1.76127	0.623399	0.334436	0.66668	0.449213	0.612163
CXCL10	black	1e-20	1.54e-19	2.0394	0.56427	0.339067	0.600552	0.462391	0.394997
CYB5R2	black	1e-20	1.54e-19	2.68953	0.442009	0.0893505	0.146961	0.12705	0.055364
DCSTAMP	black	4.35e-05	0.000355178	0.644599	0.886151	0.093471	0.0890612	0.057858	0.0890706
DEFB4A	black	1e-20	1.54e-19	0.788462	0.852225	0.209676	0.626865	0.292658	0.358064
DMBT1	black	1e-20	1.54e-19	1.75547	0.624674	0.402741	0.544041	0.301678	0.449465
DNAJB11	black	1e-20	1.54e-19	1.86584	0.600712	0.0938732	0.132576	0.100169	0.0933409
DOC2B	black	1e-20	1.54e-19	1.03603	0.792534	0.266465	0.374422	0.328644	0.341217
DSG3	black	1e-20	1.54e-19	1.94515	0.583868	0.50966	0.363742	0.383244	0.0849045
DUOX2	black	1e-20	1.54e-19	0.468421	0.925772	0.519893	0.546808	0.525274	0.689356
DUOXA2	black	1e-20	1.54e-19	1.01738	0.797045	0.662246	0.554127	0.59031	0.424209
EPHA2	black	1e-20	1.54e-19	1.68776	0.639658	0.171958	0.237954	0.197972	0.174247
ETV7	black	1e-20	1.54e-19	1.76051	0.623565	0.137108	0.240114	0.118326	0.0929974
FAM214B	black	1e-20	1.54e-19	2.84065	0.416852	0.0844118	0.109725	0.0860194	0.0878044
FOXQ1	black	1e-20	1.54e-19	1.59424	0.660697	0.146605	0.379361	0.0742794	0.543945
GABRP	black	1e-20	1.54e-19	1.67899	0.641615	0.132761	0.420149	0.272292	0.206274
GBP2	black	1e-20	1.54e-19	1.36257	0.714332	0.0521916	0.250605	0.143085	0.136887
GBP4	black	1e-20	1.54e-19	1.34627	0.718175	0.177431	0.319506	0.381807	0.123879
GMPR	black	1e-20	1.54e-19	1.47682	0.687631	0.16411	0.117755	0.162146	0.0826138
GRAMD2A	black	1e-20	1.54e-19	2.84495	0.416154	0.148209	0.293842	0.143152	0.0584118
HIF1A	black	1e-20	1.54e-19	0.580671	0.900843	0.103981	0.125292	0.157505	0.129064
HPSE	black	1.22e-05	0.000116347	0.0448008	0.997512	0.047508	0.0589801	0.08292	0.0992943
IDO1	black	1e-20	1.54e-19	0.224735	0.973501	0.475733	0.505789	0.777291	0.75052
INSC	black	1e-20	1.54e-19	0.315443	0.957098	0.117431	0.387491	0.21654	0.29817
IRF9	black	1e-20	1.54e-19	1.91451	0.590338	0.0845501	0.114333	0.103882	0.0898251
ITGA2	black	1e-20	1.54e-19	1.31173	0.726349	0.0573874	0.0997095	0.178573	0.0701067
JAK2	black	1e-20	1.54e-19	0.334735	0.953369	0.0894552	0.210638	0.149739	0.254747
KIAA0895	black	1e-20	1.54e-19	0.94097	0.815531	0.156777	0.308721	0.122641	0.137735
LAMC2	black	3.06e-06	3.55e-05	2.09298	0.553334	0.133646	0.219572	0.0990193	0.142473
LDLR	black	1e-20	1.54e-19	0.962627	0.810294	0.128367	0.109129	0.112466	0.243625
LIPG	black	1e-20	1.54e-19	1.96252	0.580222	0.157876	0.45044	0.197154	0.390083
LPGAT1	black	1e-20	1.54e-19	1.45912	0.691737	0.0954174	0.239247	0.144983	0.349425
LRG1	black	4.28e-06	4.56e-05	2.2818	0.516016	0.0429229	0.130136	0.103536	0.112905
MCUB	black	1e-20	1.54e-19	1.8889	0.595782	0.138021	0.172564	0.206396	0.502702
MLKL	black	1e-20	1.54e-19	0.997112	0.801951	0.14019	0.171659	0.19371	0.145392
MMP7	black	1e-20	1.54e-19	2.84192	0.416646	0.68557	0.486574	0.697844	0.306208
MYEOV	black	1e-20	1.54e-19	2.75556	0.430867	0.12174	0.29693	0.172441	0.264125
PGM3	black	1e-20	1.54e-19	1.66103	0.645632	0.064304	0.139681	0.132942	0.297632
REG1A	black	1e-20	1.54e-19	2.71913	0.436986	0.707479	1.15247	0.698895	0.964251
REG1B	black	1e-20	1.54e-19	0.821008	0.844436	0.261881	1.2151	0.753084	0.795214
RTP4	black	1e-20	1.54e-19	1.15304	0.764288	0.0570955	0.0961682	0.0891188	0.299053
SERPINB3	black	1.84e-06	2.28e-05	0.990195	0.803625	0.554888	0.762153	0.768328	0.526382
SERPINB4	black	2.45e-06	2.95e-05	1.45942	0.691667	0.710628	0.849563	0.514142	0.187828
SERPINB7	black	1e-20	1.54e-19	1.10217	0.776551	0.179463	0.757351	0.622923	0.604327
SLC38A5	black	1e-20	1.54e-19	1.78737	0.617686	0.215854	0.27153	0.16539	0.255102
SOD1	black	1.84e-06	2.28e-05	2.65945	0.447163	0.0329163	0.0508416	0.0573851	0.0205974
SPNS2	black	1e-20	1.54e-19	2.08821	0.554302	0.205154	0.238724	0.153052	0.246814
SRD5A3	black	1e-20	1.54e-19	1.46718	0.689865	0.10437	0.445045	0.142386	0.0792976
STAT1	black	1e-20	1.54e-19	1.7842	0.618378	0.117005	0.219213	0.155967	0.125102
STS	black	3.06e-06	3.55e-05	2.25906	0.520409	0.0431725	0.180343	0.177237	0.0827159
TCN1	black	1e-20	1.54e-19	0.764843	0.857856	0.53233	0.941897	0.636374	0.476242
TFF1	black	1e-20	1.54e-19	1.35442	0.716252	0.208845	0.105987	0.202487	0.147305
TFF2	black	0.00163065	0.00793329	2.29317	0.51383	0.0131994	0.183463	0.11121	0.155695
TMEM163	black	1.22e-06	1.65e-05	1.19356	0.754549	0.0528232	0.48279	0.197922	0.223969
TPK1	black	1e-20	1.54e-19	2.23492	0.525103	0.114551	0.268736	0.186238	0.418942
UBE2L6	black	1e-20	1.54e-19	1.36723	0.713233	0.250018	0.208911	0.134021	0.235441
WARS	black	1e-20	1.54e-19	0.0374802	0.998092	0.173905	0.290572	0.279122	0.24695
A1CF	blue	1e-20	1.54e-19	1.434	0.697585	-0.104332	-0.229899	-0.208994	-0.271545
ABHD11	blue	0.00153149	0.00751351	2.1695	0.537981	-0.0307359	-0.0206282	-0.0592696	-0.0314544
ADAP1	blue	0.00731285	0.0270539	0.263811	0.966684	-0.0236876	-0.043877	-0.0336728	-0.110834
AKR1C2	blue	0.000548448	0.00319886	2.8151	0.421021	-0.117091	-0.0519944	-0.107797	-0.000970081
AOC1	blue	6.92e-05	0.000535038	0.396718	0.94092	-0.0471683	-0.123972	-0.0781996	-0.214982
ARRDC4	blue	3.06e-06	3.55e-05	2.09078	0.553781	-0.0817857	-0.0802966	-0.104982	-0.0503899
ARSE	blue	6.43e-05	0.000502874	1.68432	0.640425	-0.107507	-0.172885	-0.0655366	-0.162836
ATP9A	blue	1e-20	1.54e-19	2.50163	0.474996	-0.138556	-0.127319	-0.120764	-0.164802
BAIAP2L2	blue	0.000105282	0.000762749	0.96799	0.808997	-0.0280225	-0.0627927	-0.0797703	-0.10395
BCAS1	blue	9.92e-05	0.000724184	0.287674	0.96233	-0.0385764	-0.154129	-0.0943944	-0.107087
BICDL2	blue	1e-20	1.54e-19	1.57981	0.663977	-0.0483284	-0.103892	-0.071869	-0.273205
C10orf99	blue	2.45e-05	0.000219539	0.829214	0.842467	-0.0722949	-0.150353	-0.105228	-0.276384
C5orf30	blue	1e-20	1.54e-19	1.14378	0.766517	-0.0949705	-0.135599	-0.143766	-0.070028
C9orf152	blue	6.12e-07	8.88e-06	1.25711	0.739343	-0.0754802	-0.165674	-0.117079	-0.241992
CA4	blue	1e-20	1.54e-19	0.764214	0.858006	-0.151341	-0.210584	-0.19314	-0.20202
CASP6	blue	1e-20	1.54e-19	1.21133	0.750288	-0.0590817	-0.0468539	-0.117125	-0.113571
CBLC	blue	3.06e-06	3.55e-05	1.39986	0.705567	-0.06361	-0.077507	-0.089991	-0.154085
CDH17	blue	1.84e-06	2.28e-05	2.72825	0.435447	-0.0560181	-0.0875887	-0.0912788	-0.0784553
CDHR5	blue	1.84e-06	2.28e-05	0.728878	0.866391	-0.0737163	-0.127386	-0.127657	-0.2074
CENPV	blue	1e-20	1.54e-19	1.64424	0.649402	-0.0546963	-0.0962126	-0.12723	-0.180928
CES3	blue	1e-20	1.54e-19	1.84782	0.604584	-0.148258	-0.107406	-0.168371	-0.190601
CGN	blue	3.06e-06	3.55e-05	2.98785	0.393502	-0.0490909	-0.0897157	-0.134776	-0.274365
CHMP2B	blue	0.000362368	0.00223734	0.026935	0.998834	-0.0323038	-0.040083	-0.0445495	-0.0401871
CHST5	blue	0.00543062	0.0212198	1.76686	0.622173	-0.067415	-0.160297	-0.0409255	-0.0707433
CLDN3	blue	0.00148558	0.00733454	2.22703	0.526644	-0.0214117	-0.115553	-0.031605	-0.220502
CLDN7	blue	0.00120646	0.00616901	0.167951	0.982589	-0.0258043	-0.0498715	-0.0598744	-0.0953435
CLIC5	blue	0.00338863	0.0144204	1.66577	0.64457	-0.0158963	-0.0485603	-0.0742308	-0.135441
CLRN3	blue	9e-05	0.000666364	0.510933	0.916483	-0.0314821	-0.0928262	-0.115433	-0.074805
CMAS	blue	1e-20	1.54e-19	2.43274	0.487568	-0.0460333	-0.038753	-0.0795432	-0.159215
CMBL	blue	1e-20	1.54e-19	0.513831	0.915842	-0.126664	-0.151185	-0.168163	-0.119767
CNNM4	blue	1e-20	1.54e-19	1.9818	0.576192	-0.106157	-0.122286	-0.122533	-0.226742
DHX32	blue	1e-20	1.54e-19	2.25235	0.521711	-0.0648676	-0.0816477	-0.07154	-0.0615327
DSG2	blue	0.000321969	0.00202152	1.85943	0.60209	-0.037512	-0.0790137	-0.0747514	-0.0478855
DSP	blue	1.22e-06	1.65e-05	2.28833	0.51476	-0.0608126	-0.0933053	-0.0771303	-0.113643
EFNA4	blue	1e-20	1.54e-19	1.4589	0.691788	-0.0710827	-0.110884	-0.0810423	-0.250594
EPS8L3	blue	0.00370509	0.015469	1.1877	0.755956	-0.0318798	-0.0765517	-0.0369386	-0.207993
ERMP1	blue	1e-20	1.54e-19	2.02455	0.567327	-0.0796277	-0.135119	-0.0748377	-0.132633
ERN2	blue	1.47e-05	0.00013809	2.70549	0.439296	-0.0415193	-0.0887025	-0.0482762	-0.147937
ESRP1	blue	0.000177511	0.00121187	1.74828	0.626254	-0.0398452	-0.134442	-0.0909917	-0.026149
ESRP2	blue	1.84e-05	0.000167973	1.38462	0.709143	-0.043927	-0.092961	-0.075071	-0.231934
ETHE1	blue	1e-20	1.54e-19	0.214401	0.975232	-0.0690232	-0.0969293	-0.0928641	-0.128949
FABP1	blue	1.84e-06	2.28e-05	2.04969	0.562158	-0.0712715	-0.125527	-0.194044	-0.0605243
FABP2	blue	3.43e-05	0.000287474	2.42265	0.489433	-0.078967	-0.0509672	-0.203296	-0.0592986
FAM83G	blue	6.12e-07	8.88e-06	1.17724	0.758467	-0.0609581	-0.0484878	-0.062164	-0.175045
FCGBP	blue	0.0146337	0.0473125	1.80166	0.614574	-0.0473175	-0.076807	-0.0203479	-0.127173
FHDC1	blue	0.000119973	0.000856643	1.98384	0.575768	-0.0253105	-0.0981531	-0.0961853	-0.0909045
FUCA1	blue	1e-20	1.54e-19	1.74448	0.627091	-0.0304094	-0.060165	-0.108051	-0.0973882
FUT6	blue	0.000629246	0.0035769	1.21167	0.750208	-0.0632917	-0.0752853	-0.029298	-0.133304
FXYD3	blue	1e-20	1.54e-19	1.37592	0.711189	-0.105004	-0.234376	-0.106701	-0.235327
GPA33	blue	8.57e-06	8.59e-05	0.237348	0.971346	-0.0431058	-0.102045	-0.0982867	-0.108356
GPD1L	blue	1e-20	1.54e-19	0.958824	0.811214	-0.0755636	-0.127052	-0.176159	-0.153838
GRHL2	blue	1e-20	1.54e-19	2.27938	0.516483	-0.0965275	-0.130366	-0.100533	-0.199564
GUCY2C	blue	1e-20	1.54e-19	2.0774	0.556499	-0.0850321	-0.142194	-0.128262	-0.167108
HDHD3	blue	1e-20	1.54e-19	1.86257	0.601414	-0.0594976	-0.0649526	-0.103156	-0.169174
HNF4A	blue	1.78e-05	0.000164679	2.90621	0.406313	-0.120261	-0.0463446	-0.11583	-0.0345043
HOOK1	blue	1e-20	1.54e-19	1.59995	0.659402	-0.0876883	-0.161544	-0.164362	-0.224723
HOXB9	blue	0.0022042	0.0101838	0.699384	0.873349	-0.0717477	-0.0834483	-0.0495077	-0.0331054
IL20RA	blue	0.000349513	0.00216863	2.60871	0.455964	-0.0817286	-0.139466	-0.0420294	-0.162001
IMPA1	blue	0.00230948	0.0105127	2.96998	0.396278	-0.0659431	-0.0164771	-0.0495946	-0.00265959
KRTAP5-AS1	blue	9.43e-05	0.000691203	1.55275	0.670151	-0.0257859	-0.0709857	-0.0876528	-0.0478608
LAD1	blue	0.00973557	0.0341163	1.65621	0.646712	-0.0090551	-0.0207401	-0.0477921	-0.166331
LGALS4	blue	7.35e-05	0.000562324	0.0908086	0.992917	-0.0215935	-0.0756441	-0.0706482	-0.0967796
LIPH	blue	3.06e-05	0.00026178	0.086033	0.993459	-0.0307103	-0.106696	-0.0965751	-0.154437
LLGL2	blue	1.22e-06	1.65e-05	0.101594	0.991645	-0.063183	-0.130479	-0.0861347	-0.258907
LNX1	blue	4.28e-06	4.56e-05	0.551124	0.907524	-0.0444067	-0.129166	-0.086061	-0.150121
LRP4	blue	1.84e-06	2.28e-05	0.369621	0.946444	-0.0947455	-0.139461	-0.119362	-0.269158
LRP5	blue	4.77e-05	0.000385566	2.76153	0.429871	-0.0342562	-0.0684155	-0.0476271	-0.237259
LRRC19	blue	1e-20	1.54e-19	1.4564	0.692369	-0.166237	-0.255844	-0.303715	-0.20485
MAB21L3	blue	1e-20	1.54e-19	0.68985	0.875589	-0.155386	-0.29545	-0.244486	-0.193621
MARVELD2	blue	1e-20	1.54e-19	2.76427	0.429415	-0.0821553	-0.176733	-0.131953	-0.347243
MARVELD3	blue	1e-20	1.54e-19	2.64817	0.449107	-0.107669	-0.129533	-0.146212	-0.254822
MEP1A	blue	1e-20	1.54e-19	1.69679	0.637647	-0.116972	-0.241874	-0.259281	-0.162075
MLLT3	blue	1e-20	1.54e-19	1.56403	0.667573	-0.0610116	-0.203788	-0.065046	-0.152696
MS4A12	blue	1e-20	1.54e-19	2.10825	0.550246	-0.228158	-0.336231	-0.314084	-0.251005
MYO1A	blue	1e-20	1.54e-19	2.85238	0.41495	-0.105008	-0.144982	-0.160081	-0.185033
MYO5B	blue	5.69e-05	0.000453216	0.511489	0.91636	-0.0220699	-0.14202	-0.0750571	-0.190748
MYO7B	blue	0.0106684	0.0366618	2.16079	0.539714	-0.0329558	-0.0148124	-0.0296475	-0.19158
NDUFA1	blue	0.00846912	0.0305363	2.20889	0.5302	-0.0159842	-0.0312856	-0.0186255	-0.0193981
NET1	blue	1e-20	1.54e-19	1.2335	0.744982	-0.0438165	-0.0972508	-0.0612699	-0.111755
NR3C2	blue	1e-20	1.54e-19	1.96556	0.579585	-0.083467	-0.163904	-0.118591	-0.163219
PAQR8	blue	1e-20	1.54e-19	2.51818	0.472014	-0.131073	-0.101619	-0.109839	-0.192121
PARD6B	blue	0.000140173	0.00098537	1.57563	0.664928	-0.05629	-0.0773171	-0.0425851	-0.234106
PIP5K1B	blue	1e-20	1.54e-19	1.64754	0.648659	-0.0660945	-0.082258	-0.139883	-0.0880528
PLEKHA7	blue	0.00102406	0.00537893	0.720401	0.868395	-0.0293915	-0.0286153	-0.0660519	-0.102145
PPP1R14D	blue	3.37e-05	0.000285418	1.07921	0.782096	-0.0594698	-0.0795605	-0.0794059	-0.251517
PROM1	blue	0.000157924	0.00109601	1.46222	0.691018	-0.097381	-0.0463445	-0.105168	-0.0692708
PRSS8	blue	0.00691375	0.0257628	1.25888	0.73892	-0.0200919	-0.06999	-0.0403378	-0.205683
PTPRF	blue	1e-20	1.54e-19	1.69327	0.63843	-0.0965296	-0.170123	-0.11222	-0.366518
PTPRH	blue	0.00247475	0.0111439	1.41537	0.701936	-0.038564	-0.0160711	-0.0845542	-0.0976315
RAB25	blue	0.0149287	0.0480951	1.60751	0.657688	-0.0330476	-0.0568131	-0.0192191	-0.155514
RASEF	blue	0.00165697	0.00803741	2.14292	0.543278	-0.0564514	-0.014476	-0.0887327	-0.0552445
RASSF6	blue	1e-20	1.54e-19	1.5581	0.668928	-0.0927944	-0.177107	-0.0817737	-0.0908984
RNF128	blue	1e-20	1.54e-19	2.47124	0.48051	-0.116283	-0.144634	-0.154421	-0.106621
SEMA3B	blue	0.00328212	0.0140587	2.59308	0.458704	-0.022724	-0.0200606	-0.0793068	-0.0479941
SH2D4A	blue	0.00966028	0.0339003	1.17611	0.75874	-0.0196493	-0.0423428	-0.0317822	-0.111628
SH3BGRL2	blue	1e-20	1.54e-19	0.917828	0.821124	-0.0705039	-0.201497	-0.125825	-0.133503
SIAE	blue	1.84e-06	2.28e-05	2.86777	0.412465	-0.0687383	-0.0317912	-0.0839767	-0.0827448
SLC26A3	blue	2.45e-06	2.95e-05	0.633155	0.888802	-0.0653638	-0.19877	-0.192456	-0.0825001
SLC2A13	blue	0.00489074	0.0195236	1.93544	0.585914	-0.0257553	-0.000466932	-0.0552848	-0.0998003
SLC35D1	blue	2.45e-06	2.95e-05	1.81393	0.611909	-0.0549477	-0.0505305	-0.102872	-0.104136
SLC44A3	blue	1e-20	1.54e-19	2.89955	0.407373	-0.104619	-0.137008	-0.103824	-0.191087
ST14	blue	0.000547224	0.00319286	1.16742	0.760829	-0.028142	-0.0859726	-0.0484402	-0.208186
STAP2	blue	1.22e-06	1.65e-05	2.47351	0.480097	-0.0428261	-0.159084	-0.148528	-0.312093
STX19	blue	1.22e-06	1.65e-05	2.94297	0.400502	-0.114322	-0.0929802	-0.168117	-0.0762563
STYK1	blue	1.9e-05	0.000173184	0.840023	0.839872	-0.0622602	-0.164832	-0.0958204	-0.0890447
TMEM184A	blue	1.22e-06	1.65e-05	1.83899	0.606486	-0.0844574	-0.102451	-0.065856	-0.157134
TMEM54	blue	0.0024166	0.0109061	1.41671	0.701623	-0.0261551	-0.0400831	-0.0338438	-0.156828
TMEM63B	blue	8.57e-06	8.59e-05	1.55795	0.668962	-0.0581068	-0.0343561	-0.0640878	-0.057858
TMPRSS4	blue	0.000417457	0.00253532	0.0207513	0.99921	-0.0369109	-0.0948176	-0.0762431	-0.103274
TOX3	blue	0.000260146	0.0016825	0.481401	0.922958	-0.0252051	-0.103704	-0.0722929	-0.0894319
TST	blue	1e-20	1.54e-19	0.73799	0.864234	-0.0782549	-0.0921861	-0.10911	-0.158397
TUFT1	blue	1.22e-06	1.65e-05	0.742588	0.863144	-0.0695847	-0.138876	-0.0886348	-0.0856795
USH1C	blue	1e-20	1.54e-19	2.67498	0.444497	-0.0658285	-0.0880078	-0.0960084	-0.30787
VILL	blue	1.84e-06	2.28e-05	0.850881	0.837262	-0.035342	-0.0919344	-0.086267	-0.214244
XK	blue	1e-20	1.54e-19	1.25766	0.739211	-0.0660879	-0.164555	-0.151229	-0.171438
ZNF823	blue	1e-20	1.54e-19	1.56012	0.668466	-0.0489306	-0.110443	-0.112876	-0.152161
ACKR1	brown	1e-20	1.54e-19	0.334216	0.95347	0.0835038	0.247121	0.185632	0.299788
ACKR3	brown	6.12e-07	8.88e-06	1.98316	0.57591	0.190929	0.087621	0.0940985	0.190915
ADA	brown	1e-20	1.54e-19	1.46696	0.689917	0.110641	0.167776	0.115567	0.297398
ADAMTS2	brown	6.12e-07	8.88e-06	2.85749	0.414123	0.199428	0.144064	0.125983	0.0750284
ADAMTS3	brown	3.67e-06	4.19e-05	0.697975	0.87368	0.087537	0.111363	0.0732117	0.0956301
AMPH	brown	6.55e-05	0.000511228	1.0341	0.793002	0.0595489	0.0965702	0.0462919	0.148023
APBA2	brown	1e-20	1.54e-19	2.29285	0.513893	0.206969	0.150427	0.116661	0.0768345
ARHGAP28	brown	0.000481729	0.00287541	0.753981	0.860439	0.0489079	0.0681846	0.118646	0.0354054
BICC1	brown	2.45e-06	2.95e-05	1.48729	0.685208	0.150947	0.0618987	0.204559	0.0412947
BICD1	brown	1e-20	1.54e-19	0.113598	0.990157	0.0802634	0.305176	0.0823195	0.104322
BVES	brown	0.000803697	0.00440604	2.70124	0.440016	0.107402	0.00889176	0.0898916	0.0828469
C3orf80	brown	0.00701536	0.0261071	2.00685	0.570986	0.0257802	0.11592	0.061826	0.0104685
CALHM5	brown	1e-20	1.54e-19	2.53954	0.468187	0.175535	0.0479179	0.162702	0.11636
CCDC102B	brown	1e-20	1.54e-19	0.568688	0.903562	0.121803	0.184426	0.134601	0.165766
CCDC3	brown	1e-20	1.54e-19	1.81062	0.612627	0.0814368	0.11798	0.252376	0.298267
CCDC88A	brown	1e-20	1.54e-19	2.19687	0.532565	0.127096	0.0955255	0.199271	0.0959379
CERCAM	brown	6.12e-07	8.88e-06	2.66899	0.445523	0.0774937	0.0951508	0.112558	0.0413086
CMTM3	brown	6.12e-07	8.88e-06	1.54584	0.671731	0.0789191	0.0449242	0.108177	0.141564
CNTNAP1	brown	1.22e-06	1.65e-05	1.28227	0.733347	0.134251	0.0447038	0.0706872	0.0730304
COL15A1	brown	1e-20	1.54e-19	1.1711	0.759944	0.113017	0.188055	0.261942	0.118946
COL1A2	brown	1e-20	1.54e-19	0.186087	0.979803	0.179808	0.251708	0.260076	0.267682
COL3A1	brown	1e-20	1.54e-19	0.476155	0.924098	0.129524	0.0798684	0.205007	0.0603409
COL4A1	brown	1e-20	1.54e-19	1.23734	0.744064	0.234217	0.281095	0.275874	0.32123
COL4A2	brown	1e-20	1.54e-19	2.69748	0.440655	0.172055	0.200875	0.203583	0.197955
COL5A2	brown	1e-20	1.54e-19	2.37343	0.498599	0.265188	0.214788	0.209287	0.217958
COL6A3	brown	1e-20	1.54e-19	2.83311	0.418078	0.280052	0.216219	0.326552	0.16613
CPNE5	brown	1e-20	1.54e-19	1.01554	0.797492	0.0741435	0.173984	0.0727101	0.290068
CPXM1	brown	1e-20	1.54e-19	0.671278	0.879938	0.247229	0.384421	0.168789	0.207065
CSGALNACT1	brown	1e-20	1.54e-19	1.77896	0.619523	0.181907	0.268821	0.239949	0.36347
CSGALNACT2	brown	1e-20	1.54e-19	1.75159	0.625525	0.142911	0.0815535	0.191934	0.12629
CTHRC1	brown	1e-20	1.54e-19	2.85446	0.414614	0.189462	0.496795	0.0846889	0.699725
CTSK	brown	1e-20	1.54e-19	0.499679	0.918962	0.190219	0.21503	0.278453	0.281326
CYP7B1	brown	1e-20	1.54e-19	0.0745829	0.994702	0.201557	0.153359	0.191023	0.104806
CYYR1	brown	1e-20	1.54e-19	0.331183	0.954061	0.0933361	0.284319	0.276075	0.270939
DCHS1	brown	1e-20	1.54e-19	0.680145	0.877864	0.125344	0.0783391	0.0932552	0.0876742
DEGS1	brown	1e-20	1.54e-19	2.19842	0.532261	0.113242	0.107943	0.127407	0.376402
DKK3	brown	2.45e-06	2.95e-05	0.219475	0.974386	0.0522469	0.146796	0.0860107	0.137131
DSEL	brown	0.00147518	0.00728757	0.0118748	0.999657	0.0644586	0.0345405	0.103024	0.0642526
EDNRA	brown	1e-20	1.54e-19	0.996023	0.802214	0.148009	0.292863	0.359753	0.155341
EFEMP2	brown	1e-20	1.54e-19	2.65993	0.447079	0.0981988	0.0926702	0.128728	0.0999884
EGFL6	brown	1.84e-06	2.28e-05	1.02306	0.795673	0.166038	0.52867	0.174347	0.282975
EGFLAM	brown	4.28e-06	4.56e-05	1.0344	0.79293	0.0667071	0.0531027	0.115942	0.0467378
EHD3	brown	1e-20	1.54e-19	2.17071	0.537741	0.274803	0.251118	0.171218	0.11354
EMCN	brown	8.57e-06	8.59e-05	2.27664	0.517011	0.0938306	0.0428572	0.198328	0.335526
ESAM	brown	1e-20	1.54e-19	2.72839	0.435425	0.116797	0.139601	0.110142	0.0837004
FAM20A	brown	6.12e-07	8.88e-06	2.28786	0.514851	0.132553	0.211893	0.205899	0.0513369
FAP	brown	1e-20	1.54e-19	0.271824	0.965237	0.29687	0.370885	0.326165	0.429548
FCN3	brown	1e-20	1.54e-19	1.86394	0.601122	0.13908	0.230666	0.214563	0.103327
FNDC1	brown	0.00103324	0.00540506	1.23158	0.745441	0.079514	0.228981	0.101367	0.0314895
FSCN1	brown	1e-20	1.54e-19	1.87849	0.598005	0.0679237	0.313542	0.105546	0.115472
FSTL3	brown	1e-20	1.54e-19	0.644714	0.886124	0.0756094	0.0924936	0.0667828	0.14531
GAS7	brown	1.84e-06	2.28e-05	0.711734	0.870441	0.101536	0.103049	0.0612576	0.100571
GIMAP6	brown	1e-20	1.54e-19	1.21519	0.749364	0.0959759	0.143051	0.133458	0.26692
GJA4	brown	1e-20	1.54e-19	0.278092	0.964095	0.0690008	0.161666	0.0853745	0.163939
GLT8D2	brown	4.28e-06	4.56e-05	1.5017	0.681878	0.0609166	0.0498369	0.214476	0.167762
GNB4	brown	1e-20	1.54e-19	0.870547	0.832529	0.102274	0.103879	0.172401	0.148648
GPR176	brown	6.12e-07	8.88e-06	0.760484	0.858893	0.101674	0.123559	0.124104	0.0623954
HEG1	brown	1e-20	1.54e-19	2.12055	0.547767	0.163741	0.17815	0.299696	0.274065
HOXB2	brown	2.88e-05	0.000251606	0.899165	0.825629	0.0707976	0.0854954	0.0644675	0.179571
ICAM2	brown	1e-20	1.54e-19	2.73634	0.434087	0.14682	0.125902	0.189206	0.241787
ISLR	brown	1.84e-06	2.28e-05	2.64413	0.449805	0.0932185	0.109107	0.137453	0.0799144
ITPRIP	brown	1e-20	1.54e-19	2.40865	0.492026	0.232369	0.134754	0.108509	0.20228
KCNE4	brown	3.06e-06	3.55e-05	1.55648	0.669297	0.0889786	0.071378	0.102233	0.0614769
LAMA4	brown	1e-20	1.54e-19	1.7605	0.623569	0.0778884	0.0553929	0.200779	0.0871894
LAYN	brown	1e-20	1.54e-19	0.839273	0.840052	0.0817895	0.167618	0.120466	0.331987
LDLRAD3	brown	1e-20	1.54e-19	0.256515	0.967988	0.130511	0.28801	0.124641	0.248856
LGALS1	brown	1e-20	1.54e-19	2.86635	0.412694	0.15268	0.0690351	0.128083	0.0822479
LRRC32	brown	1e-20	1.54e-19	0.920721	0.820425	0.144632	0.154962	0.131249	0.141932
LUM	brown	1e-20	1.54e-19	1.69076	0.638989	0.0899632	0.140124	0.222785	0.323345
MAGED4B	brown	3.06e-06	3.55e-05	2.93156	0.402299	0.0342307	0.0575487	0.0933027	0.0774407
MAP3K12	brown	1e-20	1.54e-19	0.679916	0.877917	0.0918202	0.113063	0.0899935	0.089452
MAP3K3	brown	1e-20	1.54e-19	1.7704	0.621398	0.114132	0.044121	0.0761999	0.0779292
MEOX2	brown	0.000312787	0.00196766	2.77238	0.428067	0.153861	0.00724804	0.0623389	0.103115
MFAP2	brown	3.49e-05	0.000292158	0.767548	0.857212	0.0870544	0.15714	0.0546597	0.205979
MRGPRF	brown	3.06e-06	3.55e-05	1.73129	0.630001	0.0580695	0.115147	0.111548	0.148631
NOX4	brown	1.04e-05	0.000101311	1.98056	0.57645	0.103486	0.239036	0.11999	0.0424536
NUAK1	brown	1e-20	1.54e-19	1.14577	0.766039	0.080173	0.0736245	0.0892487	0.240463
OLFML2B	brown	1e-20	1.54e-19	1.09851	0.777434	0.196786	0.331554	0.228271	0.118698
P4HA3	brown	0.000265043	0.00170674	0.380613	0.944218	0.073324	0.0347903	0.0535753	0.0984036
PCDH12	brown	1.22e-06	1.65e-05	0.607011	0.894825	0.0711092	0.0583812	0.0701903	0.0577479
PCDH17	brown	1e-20	1.54e-19	1.7307	0.63013	0.0961785	0.373037	0.189306	0.262377
PCOLCE	brown	1e-20	1.54e-19	2.7922	0.424786	0.11979	0.145455	0.228636	0.0991059
PDPN	brown	1e-20	1.54e-19	2.08451	0.555054	0.257729	0.521962	0.231144	0.328324
PEAR1	brown	1e-20	1.54e-19	2.0037	0.57164	0.0835077	0.0798429	0.098547	0.133591
PECAM1	brown	1e-20	1.54e-19	2.19072	0.533779	0.222826	0.483485	0.314334	0.284526
PKD2	brown	6.12e-07	8.88e-06	0.755163	0.860159	0.0788473	0.0673298	0.079099	0.1155
PLXDC1	brown	4.28e-06	4.56e-05	0.239142	0.971036	0.068265	0.112777	0.102667	0.162582
PRAF2	brown	1e-20	1.54e-19	1.21413	0.749618	0.140273	0.145813	0.130755	0.304439
PREX2	brown	0.000539879	0.00315903	1.0398	0.791624	0.0284755	0.0314447	0.106671	0.062746
PROCR	brown	6.12e-07	8.88e-06	2.11861	0.548156	0.0784086	0.0745067	0.0921161	0.0795431
PRR16	brown	1e-20	1.54e-19	2.14923	0.542018	0.170129	0.402168	0.160202	0.0970644
PTGFR	brown	3.06e-06	3.55e-05	1.1202	0.7722	0.0930783	0.184177	0.173963	0.129314
PXDN	brown	1e-20	1.54e-19	1.32635	0.722886	0.155218	0.264733	0.253883	0.180842
RAMP3	brown	1e-20	1.54e-19	1.32273	0.723742	0.0937225	0.212428	0.0993456	0.121696
RAPGEF4	brown	1e-20	1.54e-19	0.0526127	0.996841	0.100478	0.205722	0.138548	0.160748
RECK	brown	6.12e-06	6.32e-05	2.51724	0.472184	0.0836684	0.020229	0.0752089	0.0789954
RGS5	brown	1e-20	1.54e-19	0.81029	0.847004	0.109653	0.271303	0.33638	0.649845
ROBO1	brown	1e-20	1.54e-19	0.627021	0.89022	0.140858	0.233701	0.258954	0.223344
SELP	brown	1e-20	1.54e-19	2.86373	0.413117	0.303442	0.444387	0.474459	0.336184
SERPINH1	brown	5.51e-06	5.74e-05	1.16541	0.761311	0.0531491	0.0869903	0.0922267	0.0510315
SGIP1	brown	1e-20	1.54e-19	1.8568	0.602653	0.232076	0.212463	0.20731	0.220475
SLC39A6	brown	1e-20	1.54e-19	1.66678	0.644346	0.0825882	0.0818477	0.123567	0.300263
SLC41A1	brown	1e-20	1.54e-19	2.35881	0.501349	0.090699	0.137567	0.183	0.170695
SLCO3A1	brown	6.12e-07	8.88e-06	2.38087	0.497206	0.059079	0.0992774	0.130947	0.0710972
SMARCA1	brown	1e-20	1.54e-19	2.16242	0.539388	0.141519	0.136625	0.168399	0.355256
SPP1	brown	1e-20	1.54e-19	2.28608	0.515193	0.259147	0.456952	0.387371	0.803336
SULF1	brown	1e-20	1.54e-19	1.29415	0.730524	0.13524	0.0917145	0.209103	0.0598208
THSD7A	brown	1e-20	1.54e-19	2.60471	0.456665	0.137617	0.0747627	0.150718	0.156698
TM4SF18	brown	1e-20	1.54e-19	1.56869	0.66651	0.122135	0.182465	0.302568	0.131942
TRAM2	brown	1e-20	1.54e-19	2.20458	0.531046	0.0894555	0.105354	0.077345	0.0817033
TRPC4	brown	1.1e-05	0.000106635	1.25107	0.740784	0.0935541	0.0900728	0.104115	0.0549863
VASN	brown	1e-20	1.54e-19	2.77109	0.428281	0.0710252	0.159482	0.0685702	0.170047
VCAN	brown	1e-20	1.54e-19	0.802071	0.848972	0.104209	0.104935	0.248304	0.196069
WWC2	brown	1.84e-06	2.28e-05	0.48221	0.922782	0.0904756	0.134046	0.118625	0.166012
ZNF521	brown	1e-20	1.54e-19	0.0328242	0.998434	0.0970828	0.29514	0.157111	0.126446
ADGRE3	red	1e-20	1.54e-19	2.48224	0.47851	0.173413	0.143218	0.196963	0.136008
ARHGAP9	red	4.9e-06	5.18e-05	2.00453	0.571466	0.040241	0.246718	0.1168	0.0777959
BASP1	red	1e-20	1.54e-19	0.0162916	0.99945	0.101472	0.169634	0.125287	0.206332
BATF	red	1e-20	1.54e-19	2.71953	0.436919	0.0877123	0.128704	0.0933296	0.341287
BCL2A1	red	1e-20	1.54e-19	2.51655	0.472308	0.297032	0.431348	0.270627	0.929137
BCL6	red	1e-20	1.54e-19	2.7683	0.428746	0.167836	0.161697	0.238999	0.307467
CASP4	red	1e-20	1.54e-19	1.86738	0.600383	0.0914573	0.177307	0.184969	0.192305
CD300A	red	4.28e-06	4.56e-05	2.18661	0.53459	0.0935478	0.0773306	0.0797998	0.381801
CD300C	red	7.1e-05	0.000545882	1.35344	0.716483	0.0291925	0.0825213	0.052413	0.117766
CFP	red	1e-20	1.54e-19	1.74877	0.626145	0.170469	0.150105	0.0809032	0.104518
CLEC5A	red	7.96e-05	0.000602968	1.83734	0.606843	0.116416	0.221388	0.133213	0.0510641
COL7A1	red	0.00149538	0.00736731	2.91287	0.405255	0.0678791	0.00558529	0.088249	0.0124387
CSF2RA	red	1e-20	1.54e-19	0.873605	0.831792	0.0886389	0.131402	0.162985	0.356809
CSF2RB	red	1e-20	1.54e-19	0.181674	0.980492	0.10904	0.205312	0.226768	0.268065
CSF3R	red	1e-20	1.54e-19	1.38133	0.709916	0.270806	0.290748	0.332879	0.281261
CST7	red	1e-20	1.54e-19	0.228225	0.972909	0.135247	0.205635	0.137661	0.272497
CTSL	red	7.65e-05	0.000582751	2.64125	0.450304	0.0647521	0.0781639	0.0757713	0.182865
CXCL5	red	8.69e-05	0.000648106	1.45259	0.693255	0.13213	0.681004	0.203277	0.223178
CXCL8	red	1e-20	1.54e-19	0.538901	0.910266	0.759685	0.624799	0.457361	1.01925
CYTH4	red	1e-20	1.54e-19	1.50478	0.681168	0.0838635	0.0673538	0.212961	0.0795986
CYTOR	red	1e-20	1.54e-19	2.71251	0.438105	0.292223	0.322907	0.164655	0.283394
DENND3	red	1e-20	1.54e-19	2.16069	0.539733	0.0888221	0.172577	0.104031	0.16408
FCGR1B	red	1e-20	1.54e-19	1.89747	0.593957	0.190279	0.579538	0.278467	0.447532
FFAR2	red	1e-20	1.54e-19	1.83381	0.607605	0.116617	0.312348	0.312079	0.314288
FPR2	red	1e-20	1.54e-19	1.25792	0.739149	0.35169	0.363533	0.421416	0.380241
GBP5	red	1e-20	1.54e-19	1.18474	0.756667	0.318108	0.500766	0.369922	0.209945
GFPT2	red	1e-20	1.54e-19	2.92869	0.402751	0.187785	0.193902	0.230919	0.268346
GLT1D1	red	1.47e-05	0.00013809	1.58063	0.663789	0.0886966	0.0584291	0.249826	0.0419324
GPR141	red	0.00679317	0.025425	2.16907	0.538067	0.00528294	0.0343002	0.122079	0.0502465
GZMB	red	1e-20	1.54e-19	2.01407	0.569492	0.273013	0.60344	0.151111	0.489023
HAL	red	0.00498072	0.0197981	1.78549	0.618099	0.0219964	0.0632695	0.0452996	0.0971459
HCAR2	red	1e-20	1.54e-19	2.25763	0.520686	0.519762	0.783898	0.290021	0.818264
HCK	red	6.12e-07	8.88e-06	1.2495	0.741158	0.091155	0.117798	0.110317	0.2858
HIVEP2	red	1e-20	1.54e-19	1.6689	0.643871	0.107159	0.126532	0.142271	0.0890665
HK3	red	4.28e-06	4.56e-05	2.63634	0.451155	0.0828378	0.112782	0.0665357	0.0958611
HP	red	0.00851992	0.0306789	1.86977	0.599872	0.167755	0.00393449	0.106873	0.0271286
HRH2	red	1e-20	1.54e-19	2.84599	0.415985	0.099505	0.119681	0.134097	0.0519083
ICAM1	red	1e-20	1.54e-19	1.8385	0.606592	0.237984	0.101543	0.317378	0.133178
IL1A	red	1e-20	1.54e-19	0.679034	0.878124	0.35221	0.190133	0.467413	0.231738
IL1B	red	1e-20	1.54e-19	1.65224	0.647605	0.438851	0.337389	0.595334	0.932056
IL24	red	0.000322581	0.00202459	0.0486056	0.997191	0.227307	0.197601	0.233504	0.0858619
IL6	red	0.000331762	0.00207266	1.16758	0.76079	0.0641546	0.207582	0.363563	0.313464
INHBA	red	0.00132521	0.00668623	2.79437	0.424427	0.0143032	0.0686599	0.274091	0.0295026
JAML	red	0.00256473	0.0114763	1.79232	0.616607	0.0461283	0.0201242	0.111167	0.0200437
KCNJ15	red	1e-20	1.54e-19	1.38536	0.708969	0.16353	0.0649058	0.322103	0.0787297
LCP2	red	1e-20	1.54e-19	1.21358	0.749748	0.145131	0.115869	0.217986	0.205068
LILRA6	red	1e-20	1.54e-19	1.1119	0.774203	0.221264	0.0780942	0.172147	0.0655956
LILRB2	red	1e-20	1.54e-19	0.828504	0.842638	0.118171	0.508566	0.211863	0.264382
LRRK2	red	1e-20	1.54e-19	1.52984	0.6754	0.241716	0.249497	0.317766	0.336459
LST1	red	1e-20	1.54e-19	1.97479	0.577656	0.100556	0.125297	0.0698499	0.328493
LYST	red	0.00184612	0.00878788	1.63337	0.651847	0.0411585	0.0502059	0.0801264	0.052791
MAP3K8	red	1e-20	1.54e-19	1.43669	0.696957	0.111541	0.369714	0.0980078	0.269469
MAP4K4	red	1e-20	1.54e-19	2.70184	0.439914	0.0828469	0.0781267	0.134922	0.113539
MGAM	red	0.00226602	0.0103901	0.0413194	0.997794	0.120878	0.373805	0.162783	0.119413
MME	red	1.22e-06	1.65e-05	1.61772	0.655379	0.193458	0.377338	0.31642	0.251189
MMP10	red	1e-20	1.54e-19	1.12809	0.770298	0.498782	0.925559	0.440808	0.594663
MMP3	red	1e-20	1.54e-19	0.216334	0.97491	0.704587	0.922338	0.798856	0.656155
MMP8	red	0.00363531	0.0152621	0.368273	0.946716	0.206177	0.0735768	0.113045	0.0329602
MNDA	red	1e-20	1.54e-19	1.28529	0.732629	0.160869	0.332816	0.331049	0.687174
NABP1	red	4.28e-06	4.56e-05	0.321284	0.955977	0.0525058	0.171137	0.11601	0.141197
NCF2	red	1e-20	1.54e-19	2.52912	0.470052	0.209567	0.330322	0.290973	0.637689
NLRP1	red	1.84e-06	2.28e-05	2.92391	0.403506	0.137568	0.085434	0.109052	0.0246433
NME8	red	0.00962355	0.033789	2.04837	0.562428	0.010477	0.0304958	0.0461146	0.0570709
NOD2	red	3.06e-06	3.55e-05	1.41039	0.703102	0.0615223	0.204412	0.0925657	0.161893
OLR1	red	0.000662912	0.00374741	0.0324241	0.998462	0.110852	0.11013	0.159687	0.236512
OSM	red	0.000326865	0.00204755	0.691347	0.875237	0.0859605	0.0976476	0.236623	0.133746
PANX1	red	1e-20	1.54e-19	2.15684	0.540499	0.109467	0.19638	0.137573	0.12218
PFKFB3	red	1e-20	1.54e-19	1.94304	0.584313	0.181265	0.252886	0.291274	0.171913
PHACTR1	red	4.35e-05	0.000355178	0.525731	0.913203	0.0471763	0.148788	0.0634379	0.170364
PIK3R5	red	1e-20	1.54e-19	1.03816	0.792018	0.159359	0.0587916	0.116828	0.0860054
PLAU	red	1e-20	1.54e-19	1.75638	0.624472	0.161621	0.406844	0.323852	0.696769
PLEK	red	1e-20	1.54e-19	1.85104	0.603891	0.213288	0.288316	0.531411	0.169669
PLEKHO2	red	1e-20	1.54e-19	1.85291	0.60349	0.115544	0.132162	0.0934767	0.100044
PROK2	red	1e-20	1.54e-19	1.60447	0.658376	0.208221	0.793154	0.237336	0.609453
PTAFR	red	1e-20	1.54e-19	0.440865	0.931677	0.154604	0.088973	0.163904	0.153454
PTGES	red	1e-20	1.54e-19	2.2298	0.526102	0.188623	0.211136	0.121836	0.1389
PTX3	red	0.000904695	0.00487146	0.151887	0.984955	0.0854934	0.172987	0.115382	0.267505
RASGRP4	red	0.0011832	0.00606717	0.368316	0.946707	0.0352535	0.0310117	0.0812114	0.0707043
RGS16	red	1.84e-06	2.28e-05	0.199964	0.977595	0.072218	0.16791	0.101231	0.176076
RHBDF2	red	1e-20	1.54e-19	1.09618	0.777996	0.206316	0.160969	0.122414	0.199267
RNF24	red	1e-20	1.54e-19	0.864106	0.83408	0.0930697	0.177303	0.118706	0.171105
S100A4	red	1.84e-06	2.28e-05	2.90939	0.405807	0.181865	0.0412337	0.116384	0.0770515
SELE	red	1e-20	1.54e-19	0.960374	0.810839	0.294592	0.47677	0.508074	0.57794
SIGLEC9	red	0.000360531	0.00222853	2.47191	0.48039	0.115706	0.0751135	0.081531	0.00180276
SIRPA	red	1e-20	1.54e-19	1.67289	0.642977	0.125123	0.115987	0.0806603	0.273735
SIRPB2	red	0.000157924	0.00109601	2.68924	0.44206	0.132579	0.0903989	0.0609889	0.0295614
SIRPD	red	3.43e-05	0.000287474	2.99739	0.392028	0.0906631	0.0388021	0.0575485	0.0163967
SLC2A14	red	1e-20	1.54e-19	2.7188	0.437042	0.0748897	0.295294	0.188402	0.427334
SNAI1	red	1e-20	1.54e-19	1.42341	0.700057	0.0755702	0.0765256	0.123324	0.0819818
SPHK1	red	1.84e-06	2.28e-05	1.13638	0.768299	0.0468048	0.177758	0.126963	0.160927
SPI1	red	1e-20	1.54e-19	0.882318	0.829693	0.0822696	0.0717748	0.111368	0.0504675
STAT5A	red	1e-20	1.54e-19	0.294692	0.961024	0.0971741	0.0993299	0.101875	0.154618
SYTL3	red	1e-20	1.54e-19	2.32212	0.508296	0.157506	0.0822533	0.139017	0.207372
TMEM71	red	1e-20	1.54e-19	1.39299	0.707178	0.186577	0.139932	0.247317	0.29625
TNFAIP6	red	1e-20	1.54e-19	0.11034	0.990568	0.342052	0.435139	0.482744	0.46395
TNFRSF11B	red	1e-20	1.54e-19	0.315791	0.957032	0.146266	0.375731	0.234087	0.191972
TYMP	red	1e-20	1.54e-19	1.0946	0.778378	0.0468213	0.195465	0.0939655	0.166519
TYROBP	red	1e-20	1.54e-19	0.821705	0.844269	0.121199	0.0778298	0.0965489	0.110653
VNN2	red	1e-20	1.54e-19	0.0519455	0.9969	0.250638	0.253347	0.486826	0.345117
WNT5A	red	1e-20	1.54e-19	0.437607	0.932369	0.12525	0.319841	0.346375	0.337813
ACOT11	turquoise	1e-20	1.54e-19	2.97646	0.395269	-0.0837825	-0.196284	-0.100688	-0.0771376
ACSS2	turquoise	1e-20	1.54e-19	0.591175	0.89845	-0.0779299	-0.117986	-0.123134	-0.224731
ADD3	turquoise	1e-20	1.54e-19	1.63119	0.652338	-0.0934588	-0.125604	-0.0963477	-0.0834916
ADH1C	turquoise	1e-20	1.54e-19	0.624108	0.890892	-0.161496	-0.374277	-0.356872	-0.250631
AIFM3	turquoise	1e-20	1.54e-19	1.44609	0.694767	-0.168342	-0.259618	-0.16401	-0.452605
AMT	turquoise	1e-20	1.54e-19	1.42269	0.700226	-0.0761255	-0.153563	-0.125583	-0.238439
ANKRD9	turquoise	1e-20	1.54e-19	0.785826	0.852854	-0.0832715	-0.222607	-0.0894882	-0.398928
ANO7	turquoise	1.22e-06	1.65e-05	0.119016	0.989462	-0.0890807	-0.0812693	-0.0943246	-0.157656
ARHGAP44	turquoise	1e-20	1.54e-19	1.43609	0.697096	-0.165497	-0.144324	-0.216472	-0.192119
ASTE1	turquoise	1e-20	1.54e-19	2.29382	0.513705	-0.0774702	-0.0974163	-0.154564	-0.135693
ATPAF1	turquoise	1e-20	1.54e-19	2.06914	0.558181	-0.0775327	-0.178835	-0.126687	-0.242338
BAG1	turquoise	7.77e-05	0.000590698	2.95818	0.398119	-0.044482	-0.190055	-0.0451618	-0.0696687
BCAT2	turquoise	6.12e-07	8.88e-06	1.85143	0.603807	-0.0729335	-0.0381537	-0.110536	-0.0663169
BEST2	turquoise	1e-20	1.54e-19	1.56451	0.667463	-0.148244	-0.44961	-0.282844	-0.450037
C6orf136	turquoise	1e-20	1.54e-19	2.31717	0.50924	-0.0541381	-0.15367	-0.13355	-0.203197
CA1	turquoise	1e-20	1.54e-19	2.18623	0.534665	-0.289185	-0.331303	-0.351148	-0.0886098
CA2	turquoise	1e-20	1.54e-19	1.38366	0.70937	-0.0748454	-0.230343	-0.184193	-0.112049
CA7	turquoise	6.12e-06	6.32e-05	2.08038	0.555893	-0.0822604	-0.199801	-0.235648	-0.24152
CACFD1	turquoise	1e-20	1.54e-19	1.72684	0.630983	-0.0838217	-0.0511778	-0.0670961	-0.182149
CACNB2	turquoise	1.84e-05	0.000167973	2.72786	0.435514	-0.0367742	-0.0682644	-0.0880203	-0.0199698
CAMK2N1	turquoise	1e-20	1.54e-19	2.57584	0.461741	-0.127151	-0.343332	-0.114579	-0.253604
CAPN9	turquoise	4.28e-06	4.56e-05	1.94815	0.583237	-0.0860858	-0.228772	-0.195995	-0.115676
CD177	turquoise	1e-20	1.54e-19	0.807707	0.847623	-0.175627	-0.285367	-0.273247	-0.418114
CDX1	turquoise	0.000284018	0.00181605	2.29144	0.514163	-0.0277115	-0.0888339	-0.0312997	-0.174869
CDX2	turquoise	3.06e-06	3.55e-05	1.15911	0.762826	-0.0623576	-0.111639	-0.102521	-0.291966
CERS6	turquoise	5.51e-06	5.74e-05	2.08544	0.554864	-0.0421332	-0.213444	-0.0605819	-0.0627584
CES2	turquoise	1e-20	1.54e-19	0.805499	0.848151	-0.0975539	-0.169819	-0.129564	-0.210499
CHP2	turquoise	1e-20	1.54e-19	1.15715	0.763298	-0.301655	-0.40563	-0.375767	-0.428451
CIB2	turquoise	3.06e-06	3.55e-05	0.849959	0.837484	-0.0607547	-0.0958412	-0.0760183	-0.119029
CKB	turquoise	1e-20	1.54e-19	2.55264	0.465853	-0.28193	-0.383372	-0.199615	-0.306019
COQ8A	turquoise	3.06e-05	0.00026178	0.759599	0.859104	-0.0290995	-0.0324824	-0.0568415	-0.11465
COX6B2	turquoise	1.84e-06	2.28e-05	1.18364	0.75693	-0.140425	-0.0552873	-0.0783705	-0.150173
CPNE2	turquoise	1e-20	1.54e-19	0.707941	0.871335	-0.110929	-0.104505	-0.0938449	-0.205775
CWH43	turquoise	1e-20	1.54e-19	0.103769	0.991381	-0.264066	-0.507459	-0.435811	-0.311757
DAGLA	turquoise	1e-20	1.54e-19	2.30248	0.512047	-0.0661057	-0.0724286	-0.115664	-0.0967283
DEPTOR	turquoise	4.28e-06	4.56e-05	2.22217	0.527595	-0.0815767	-0.123873	-0.122426	-0.0458511
DERA	turquoise	1e-20	1.54e-19	2.68119	0.443434	-0.0861732	-0.121529	-0.0932067	-0.139695
DMTN	turquoise	4.28e-06	4.56e-05	0.872733	0.832002	-0.0432877	-0.0839398	-0.0654749	-0.084447
DTX4	turquoise	1e-20	1.54e-19	0.715176	0.869629	-0.0965273	-0.0895109	-0.107142	-0.265704
ENTPD5	turquoise	1e-20	1.54e-19	0.931612	0.817793	-0.193053	-0.311851	-0.275482	-0.290688
EPHX2	turquoise	1e-20	1.54e-19	0.0790851	0.994223	-0.163218	-0.286193	-0.247995	-0.236362
FAAH	turquoise	1e-20	1.54e-19	2.14716	0.542432	-0.0729828	-0.125356	-0.103815	-0.277254
FBXO34	turquoise	1e-20	1.54e-19	2.84065	0.416853	-0.060575	-0.0782182	-0.0961984	-0.0360674
FCGRT	turquoise	1e-20	1.54e-19	1.61273	0.656507	-0.111857	-0.13334	-0.091245	-0.161812
FGF9	turquoise	1.22e-06	1.65e-05	2.522	0.471328	-0.100558	-0.127535	-0.133411	-0.168839
FHIT	turquoise	1.22e-06	1.65e-05	2.90763	0.406088	-0.0702173	-0.110856	-0.0808538	-0.0195315
GAL3ST1	turquoise	1e-20	1.54e-19	0.696154	0.874108	-0.0944774	-0.251394	-0.113697	-0.180555
GGT6	turquoise	1.22e-06	1.65e-05	0.817136	0.845364	-0.0530904	-0.146181	-0.0826828	-0.311538
GIPC1	turquoise	0.0037663	0.0156844	2.99829	0.391889	-0.0225597	-0.0715842	-0.0216962	-0.116464
GJB1	turquoise	1e-20	1.54e-19	1.97653	0.577292	-0.0883482	-0.101768	-0.107731	-0.0971398
GLRA2	turquoise	1.84e-06	2.28e-05	1.19895	0.753255	-0.403455	-0.0499735	-0.268741	-0.0591567
GPRC5C	turquoise	8.69e-05	0.000648106	2.2953	0.513423	-0.0790535	-0.0963785	-0.0696285	-0.0088235
GRB7	turquoise	1e-20	1.54e-19	1.01827	0.796832	-0.0726321	-0.124103	-0.0920275	-0.129833
GUCA2A	turquoise	1e-20	1.54e-19	0.458841	0.927836	-0.199629	-0.420612	-0.360488	-0.364336
HEPACAM2	turquoise	1e-20	1.54e-19	2.89593	0.40795	-0.169357	-0.317341	-0.301884	-0.179943
HMGCL	turquoise	1e-20	1.54e-19	1.70321	0.63622	-0.0436754	-0.0937844	-0.105436	-0.126167
HNF1B	turquoise	1e-20	1.54e-19	1.81697	0.61125	-0.0907421	-0.121915	-0.142445	-0.234191
HOOK2	turquoise	1e-20	1.54e-19	2.75928	0.430248	-0.0464806	-0.0627136	-0.095777	-0.15168
HOXA5	turquoise	1e-20	1.54e-19	2.17504	0.536882	-0.214791	-0.193857	-0.170724	-0.301476
HOXA7	turquoise	1e-20	1.54e-19	0.631934	0.889085	-0.136642	-0.136889	-0.14672	-0.188697
HOXB5	turquoise	1e-20	1.54e-19	1.78518	0.618166	-0.239189	-0.1196	-0.184032	-0.222877
HRCT1	turquoise	1e-20	1.54e-19	2.92431	0.403442	-0.126843	-0.129285	-0.144258	-0.481075
HSD17B11	turquoise	1e-20	1.54e-19	2.10783	0.55033	-0.0716968	-0.12318	-0.126029	-0.0699937
HUNK	turquoise	0.00616759	0.0234435	0.710476	0.870737	-0.0393647	-0.018745	-0.0441708	-0.0971248
IHH	turquoise	1e-20	1.54e-19	0.445177	0.93076	-0.122946	-0.164509	-0.138072	-0.151366
IMPA2	turquoise	1e-20	1.54e-19	1.75011	0.625851	-0.0737901	-0.166225	-0.130807	-0.204507
ISX	turquoise	1e-20	1.54e-19	0.180863	0.980618	-0.138626	-0.326854	-0.190753	-0.407524
ITPKA	turquoise	1e-20	1.54e-19	0.914172	0.822007	-0.0905638	-0.207829	-0.122827	-0.224538
IYD	turquoise	1e-20	1.54e-19	2.66389	0.446398	-0.116874	-0.195976	-0.178567	-0.143362
KCNK5	turquoise	1e-20	1.54e-19	1.74621	0.62671	-0.102512	-0.146699	-0.154119	-0.230611
KLK1	turquoise	1e-20	1.54e-19	0.414079	0.937319	-0.0791293	-0.229054	-0.134035	-0.159339
LAMTOR4	turquoise	1e-20	1.54e-19	2.69778	0.440605	-0.0865613	-0.123093	-0.100954	-0.126005
LDHD	turquoise	1e-20	1.54e-19	1.89321	0.594865	-0.157783	-0.199862	-0.171893	-0.164778
LFNG	turquoise	1.22e-05	0.000116347	1.87044	0.599727	-0.0847573	-0.0590731	-0.0629647	-0.0383545
LGALS2	turquoise	1e-20	1.54e-19	1.71789	0.632963	-0.188118	-0.256945	-0.158172	-0.265372
LRRC75A	turquoise	1e-20	1.54e-19	0.926048	0.819138	-0.091196	-0.153975	-0.13177	-0.218315
LRRN2	turquoise	1e-20	1.54e-19	0.73961	0.86385	-0.222288	-0.215382	-0.185754	-0.255388
MAOA	turquoise	1e-20	1.54e-19	2.87372	0.411507	-0.116649	-0.236006	-0.208537	-0.0678917
MAP3K21	turquoise	1e-20	1.54e-19	1.17081	0.760014	-0.0958467	-0.163649	-0.0875437	-0.187827
MB	turquoise	1e-20	1.54e-19	1.72711	0.630924	-0.0947363	-0.169929	-0.166783	-0.162359
MECOM	turquoise	4.28e-06	4.56e-05	0.725484	0.867194	-0.0426598	-0.131434	-0.0534927	-0.139172
MPND	turquoise	1e-20	1.54e-19	1.03474	0.792846	-0.0778036	-0.122796	-0.128178	-0.259806
MTMR11	turquoise	1e-20	1.54e-19	2.80496	0.422684	-0.148007	-0.191781	-0.185439	-0.233655
MXI1	turquoise	1e-20	1.54e-19	0.851516	0.83711	-0.0969818	-0.0993842	-0.120393	-0.10965
MYLIP	turquoise	1e-20	1.54e-19	2.27032	0.518231	-0.0997249	-0.121266	-0.124311	-0.204838
NHEJ1	turquoise	1e-20	1.54e-19	1.73712	0.628714	-0.118809	-0.23755	-0.165085	-0.243424
NIPAL1	turquoise	1e-20	1.54e-19	1.70041	0.636843	-0.122664	-0.173749	-0.185749	-0.166236
NPY4R	turquoise	2.45e-05	0.000219539	1.1152	0.773405	-0.177424	-0.061076	-0.196124	-0.0632091
NUAK2	turquoise	1e-20	1.54e-19	1.04644	0.790016	-0.102008	-0.14774	-0.124246	-0.248824
OVOL2	turquoise	1e-20	1.54e-19	1.86554	0.600778	-0.0998457	-0.153377	-0.118445	-0.262547
PACRG	turquoise	1.1e-05	0.000106635	1.74436	0.627117	-0.0323575	-0.0658765	-0.0787069	-0.0560504
PANK1	turquoise	1e-20	1.54e-19	2.07444	0.557102	-0.110755	-0.20034	-0.137215	-0.113509
PCK1	turquoise	1e-20	1.54e-19	0.888154	0.828285	-0.316321	-0.721018	-0.459003	-0.364645
PDCD4	turquoise	1e-20	1.54e-19	1.69522	0.637996	-0.192388	-0.222441	-0.182032	-0.16689
PGAP2	turquoise	1e-20	1.54e-19	0.116327	0.989809	-0.0532832	-0.0540545	-0.0799984	-0.0759403
PGAP3	turquoise	1e-20	1.54e-19	2.12208	0.547458	-0.0894849	-0.115227	-0.140058	-0.175407
PIGZ	turquoise	1e-20	1.54e-19	0.209184	0.976093	-0.193489	-0.272788	-0.266403	-0.406698
PLEKHG3	turquoise	1e-20	1.54e-19	0.167368	0.982677	-0.0517513	-0.0774146	-0.0687663	-0.227822
PLEKHG6	turquoise	1e-20	1.54e-19	1.94514	0.58387	-0.0771405	-0.177479	-0.178922	-0.25325
PPFIBP2	turquoise	1e-20	1.54e-19	0.305611	0.95897	-0.0481632	-0.0825135	-0.0849947	-0.19095
PPM1L	turquoise	0.000628634	0.00357466	1.53382	0.674487	-0.0640194	-0.0320376	-0.0799532	-0.0183044
PRAG1	turquoise	1e-20	1.54e-19	0.813052	0.846343	-0.0823132	-0.1445	-0.0977698	-0.204211
PROM2	turquoise	4.28e-06	4.56e-05	0.278142	0.964086	-0.0760561	-0.0602464	-0.0734144	-0.110169
PRR15	turquoise	1e-20	1.54e-19	0.803935	0.848526	-0.109342	-0.194492	-0.16616	-0.265363
PRR26	turquoise	1e-20	1.54e-19	2.17717	0.536459	-0.0804555	-0.213125	-0.0964408	-0.171154
PTGDR	turquoise	1e-20	1.54e-19	2.45347	0.483759	-0.276214	-0.37895	-0.218387	-0.65254
PXMP2	turquoise	1e-20	1.54e-19	0.506879	0.917378	-0.0730437	-0.209222	-0.146087	-0.258478
RAB11FIP1	turquoise	1e-20	1.54e-19	1.87111	0.599584	-0.102437	-0.110111	-0.119784	-0.123502
RAPGEFL1	turquoise	1e-20	1.54e-19	0.703019	0.872494	-0.0984561	-0.175223	-0.195867	-0.31875
RETNLB	turquoise	7.96e-06	8.11e-05	2.44944	0.484499	-0.197812	-0.340313	-0.13904	-0.378342
RIMKLA	turquoise	1e-20	1.54e-19	0.153561	0.984713	-0.154922	-0.133718	-0.121017	-0.140136
RNF185	turquoise	7.28e-05	0.000558685	2.31863	0.50896	-0.0138714	-0.0317776	-0.0556516	-0.0752263
RNF5	turquoise	1e-20	1.54e-19	0.499253	0.919056	-0.0668395	-0.0822182	-0.123342	-0.0954041
RPL10L	turquoise	1e-20	1.54e-19	2.9771	0.395169	-0.317642	-0.0772212	-0.119385	-0.0670748
SCGB2A1	turquoise	0.000411948	0.00250745	2.27251	0.517809	-0.153938	-0.310888	-0.0457953	-0.197658
SELENBP1	turquoise	1e-20	1.54e-19	0.280702	0.963616	-0.185246	-0.249589	-0.211322	-0.30631
SGK2	turquoise	1e-20	1.54e-19	1.6672	0.64425	-0.155751	-0.478322	-0.276763	-0.369544
SLC13A2	turquoise	6.12e-07	8.88e-06	1.49029	0.684514	-0.237936	-0.0820629	-0.19997	-0.0670937
SLC22A18AS	turquoise	1e-20	1.54e-19	1.94345	0.584226	-0.153849	-0.0972387	-0.179756	-0.179762
SLC25A23	turquoise	1e-20	1.54e-19	1.679	0.641612	-0.112706	-0.121026	-0.155309	-0.131877
SLC26A2	turquoise	1e-20	1.54e-19	1.34292	0.718968	-0.416072	-0.610222	-0.510981	-0.450122
SLC44A1	turquoise	1e-20	1.54e-19	1.26504	0.737451	-0.0621826	-0.153451	-0.109852	-0.212836
SLC9A2	turquoise	1e-20	1.54e-19	0.872523	0.832053	-0.12548	-0.348211	-0.232418	-0.360021
SMAD7	turquoise	1e-20	1.54e-19	2.26249	0.519744	-0.0437001	-0.121027	-0.0862691	-0.0916393
SMPD3	turquoise	0.00348167	0.0147358	2.95747	0.398229	-0.00184772	-0.088497	-0.0810098	-0.105418
SPATA2	turquoise	0.000827569	0.00451721	1.62126	0.654579	-0.0282302	-0.0490925	-0.0683583	-0.034789
SPATA20	turquoise	1e-20	1.54e-19	1.5116	0.679595	-0.0596237	-0.0980346	-0.0808603	-0.18997
SPR	turquoise	1e-20	1.54e-19	1.87785	0.598141	-0.0924517	-0.082386	-0.0996956	-0.148615
SRI	turquoise	1e-20	1.54e-19	2.09212	0.553509	-0.0668105	-0.243845	-0.123555	-0.179995
TMEM125	turquoise	3.43e-05	0.000287474	1.59402	0.660746	-0.0689985	-0.0813597	-0.0435073	-0.192443
TMEM38A	turquoise	1.22e-06	1.65e-05	1.67075	0.643457	-0.0456072	-0.0941764	-0.0702255	-0.150132
TMEM98	turquoise	1e-20	1.54e-19	2.06373	0.559285	-0.0709547	-0.179981	-0.101072	-0.175216
TOM1L1	turquoise	1e-20	1.54e-19	2.88262	0.410078	-0.0473026	-0.0923597	-0.161816	-0.0516388
TRPM4	turquoise	1e-20	1.54e-19	2.75488	0.430981	-0.140035	-0.142247	-0.109505	-0.288867
TSHZ1	turquoise	1e-20	1.54e-19	0.970345	0.808427	-0.0997562	-0.185798	-0.10993	-0.208116
TTLL6	turquoise	4.28e-06	4.56e-05	0.990243	0.803613	-0.0979816	-0.144992	-0.0894883	-0.290578
TTPA	turquoise	1e-20	1.54e-19	0.262595	0.966903	-0.205313	-0.200723	-0.190502	-0.120605
UNC5B	turquoise	1e-20	1.54e-19	1.03398	0.793031	-0.0625762	-0.127953	-0.0911605	-0.126637
UQCRFS1	turquoise	1.04e-05	0.000101311	2.57847	0.461276	-0.0524826	-0.0267743	-0.0734154	-0.00930235
WNK2	turquoise	3.06e-05	0.00026178	1.14476	0.76628	-0.0743857	-0.0440491	-0.0624827	-0.0966035
XYLB	turquoise	4.28e-06	4.56e-05	2.83144	0.418351	-0.0428085	-0.0259406	-0.113459	-0.0883528
ZFP3	turquoise	1e-20	1.54e-19	0.253967	0.96844	-0.113261	-0.16495	-0.170035	-0.226671
ZG16	turquoise	1.84e-05	0.000167973	1.39095	0.707657	-0.0722213	-0.200807	-0.253837	-0.111765
ZNF440	turquoise	2.45e-06	2.95e-05	2.41545	0.490765	-0.0264414	-0.0579209	-0.108257	-0.188672
ZSWIM5	turquoise	1e-20	1.54e-19	0.906596	0.823836	-0.0773691	-0.162924	-0.121801	-0.133078
2019-09-06	yellow	1e-20	1.54e-19	2.33358	0.506118	0.106661	0.122901	0.159605	0.182362
ABI3	yellow	1e-20	1.54e-19	1.16722	0.760876	0.0835114	0.0464587	0.0874349	0.0748732
ADA2	yellow	4.28e-06	4.56e-05	2.01747	0.568788	0.100168	0.0983023	0.179608	0.0388459
AIF1	yellow	3.06e-05	0.00026178	0.424916	0.935049	0.0844082	0.0525956	0.0886979	0.0836142
AIM2	yellow	1e-20	1.54e-19	1.01086	0.798624	0.265981	0.28625	0.284402	0.663479
ALPK2	yellow	1e-20	1.54e-19	0.208942	0.976133	0.118371	0.181884	0.150412	0.248785
ANKRD44	yellow	9.79e-06	9.81e-05	2.87573	0.411184	0.103199	0.10604	0.139857	0.0117002
ANXA2R	yellow	8.51e-05	0.000636447	0.602317	0.895902	0.0357706	0.0667469	0.0753734	0.100099
APBB1IP	yellow	1e-20	1.54e-19	0.588047	0.899163	0.139832	0.0641442	0.185279	0.0830482
ARHGAP15	yellow	1e-20	1.54e-19	1.38242	0.70966	0.128468	0.0683661	0.230415	0.13542
ARHGDIB	yellow	1e-20	1.54e-19	2.10121	0.551667	0.1702	0.0974034	0.212814	0.200671
ARHGEF6	yellow	1e-20	1.54e-19	2.02211	0.567831	0.12217	0.0876088	0.189952	0.228608
ARSG	yellow	0.00104181	0.00543916	1.53156	0.675006	0.0541176	0.0208117	0.055851	0.0528308
ATP10D	yellow	1e-20	1.54e-19	2.61016	0.455711	0.0934089	0.133488	0.115347	0.497557
BLVRA	yellow	1e-20	1.54e-19	2.63296	0.45174	0.118938	0.179605	0.12797	0.106034
BST2	yellow	1e-20	1.54e-19	1.96095	0.580552	0.196707	0.176251	0.22404	0.101016
BTK	yellow	1e-20	1.54e-19	0.669661	0.880316	0.162964	0.115475	0.221793	0.0954489
C16orf54	yellow	1.04e-05	0.000101311	0.578388	0.901362	0.0467937	0.147189	0.0754339	0.166324
CALU	yellow	1e-20	1.54e-19	2.66997	0.445355	0.143786	0.153212	0.200502	0.576611
CCDC69	yellow	1e-20	1.54e-19	1.25585	0.739643	0.18054	0.197152	0.276546	0.206503
CCL22	yellow	6.12e-07	8.88e-06	0.595606	0.897438	0.122247	0.150722	0.139315	0.210857
CCR2	yellow	0.000180572	0.00122865	1.11305	0.773926	0.0920819	0.0805607	0.146789	0.126351
CCR6	yellow	1e-20	1.54e-19	0.214867	0.975154	0.140079	0.264753	0.16199	0.274917
CCR7	yellow	1e-20	1.54e-19	1.29588	0.730112	0.171109	0.27817	0.169433	0.465174
CD180	yellow	1e-20	1.54e-19	1.23175	0.745399	0.120468	0.148853	0.353654	0.318131
CD247	yellow	0.000232601	0.00152488	0.704169	0.872223	0.0857162	0.142532	0.0397737	0.158766
CD27	yellow	1e-20	1.54e-19	2.03281	0.565624	0.188777	0.133037	0.212517	0.202947
CD38	yellow	1e-20	1.54e-19	0.0957712	0.99234	0.212927	0.341707	0.305583	0.394629
CD3D	yellow	6.12e-07	8.88e-06	1.38553	0.70893	0.154794	0.120935	0.121767	0.0761858
CD52	yellow	8.02e-05	0.000606762	0.60594	0.895071	0.0634177	0.0818814	0.125823	0.178155
CD53	yellow	1e-20	1.54e-19	1.58999	0.661662	0.131095	0.176335	0.227468	0.235031
CD79A	yellow	1e-20	1.54e-19	1.92975	0.587114	0.158416	0.15102	0.305728	0.124843
CEP19	yellow	1e-20	1.54e-19	2.12848	0.546173	0.151738	0.150093	0.149456	0.068165
CEP85L	yellow	4.28e-06	4.56e-05	2.81715	0.420684	0.118575	0.0350025	0.156456	0.0186411
CHI3L2	yellow	1e-20	1.54e-19	0.0231868	0.999067	0.213139	0.396392	0.30426	0.399302
CHST2	yellow	1e-20	1.54e-19	0.619619	0.891927	0.201404	0.175272	0.342573	0.266289
CLEC2B	yellow	1e-20	1.54e-19	0.792264	0.851317	0.115975	0.129037	0.145619	0.24067
CLEC2D	yellow	6.92e-05	0.000535038	1.54142	0.672744	0.0560874	0.307861	0.156795	0.168883
CLIC2	yellow	1e-20	1.54e-19	1.46525	0.690314	0.10345	0.0936144	0.219719	0.232138
CMTM7	yellow	1e-20	1.54e-19	1.78341	0.618553	0.140765	0.108804	0.128446	0.166717
CNTRL	yellow	4.28e-06	4.56e-05	1.64728	0.648717	0.0522149	0.0369918	0.088705	0.227671
CTLA4	yellow	1e-20	1.54e-19	1.89616	0.594235	0.40061	0.488851	0.230274	0.051614
CTSH	yellow	1e-20	1.54e-19	1.85604	0.602818	0.153977	0.132984	0.201993	0.109218
CXCL13	yellow	1e-20	1.54e-19	0.16121	0.983594	0.530762	0.379046	0.385041	0.42141
CYBB	yellow	1e-20	1.54e-19	0.969306	0.808678	0.101916	0.166735	0.142989	0.311821
DENND1C	yellow	1.22e-06	1.65e-05	0.211775	0.975666	0.110724	0.149664	0.0748899	0.114039
DOCK10	yellow	0.011881	0.0399959	0.558311	0.905906	0.0227139	0.0647559	0.069406	0.0228575
DOCK8	yellow	1e-20	1.54e-19	0.289532	0.961985	0.107428	0.0941858	0.19293	0.158212
DRAM1	yellow	1e-20	1.54e-19	0.305452	0.959	0.235323	0.279672	0.299727	0.228636
EDEM1	yellow	1e-20	1.54e-19	2.02571	0.567087	0.095779	0.0780768	0.0962119	0.0642646
ELMO1	yellow	1e-20	1.54e-19	0.515856	0.915394	0.145674	0.180928	0.161266	0.254622
ERO1B	yellow	1e-20	1.54e-19	1.73796	0.628528	0.0942692	0.24446	0.183734	0.077197
ETS1	yellow	1e-20	1.54e-19	2.30348	0.511855	0.0719326	0.0706318	0.16062	0.118975
EVI2B	yellow	1e-20	1.54e-19	2.62184	0.453674	0.149707	0.0852055	0.214535	0.212966
FAM126A	yellow	0.000497643	0.00296283	1.6838	0.640542	0.0364756	0.0428484	0.194808	0.0918469
FAM78A	yellow	1e-20	1.54e-19	0.240366	0.970824	0.0888607	0.109171	0.103198	0.103582
FBXW7	yellow	1e-20	1.54e-19	0.997138	0.801944	0.0961125	0.101922	0.134991	0.0595747
FCHSD2	yellow	1.22e-06	1.65e-05	0.931546	0.817809	0.0977274	0.118672	0.0926055	0.0508122
FCRL2	yellow	0.000399706	0.00244478	0.916234	0.821508	0.0669767	0.0333672	0.143686	0.161083
FCRL5	yellow	1e-20	1.54e-19	0.0145656	0.999535	0.21322	0.484936	0.345534	0.0885946
FERMT3	yellow	1.22e-06	1.65e-05	0.160706	0.983669	0.0766969	0.0800536	0.0991814	0.126537
FGD2	yellow	3.67e-06	4.19e-05	2.36844	0.499537	0.122202	0.208561	0.096229	0.0244604
FGD3	yellow	4.53e-05	0.000368526	1.5285	0.675709	0.0909769	0.0951731	0.07823	0.0210651
FLT3	yellow	6.18e-05	0.000487923	2.14331	0.5432	0.184277	0.0276065	0.0565094	0.0805981
FUT8	yellow	1e-20	1.54e-19	1.37065	0.712428	0.107638	0.191552	0.204173	0.521394
FYB1	yellow	0.000642101	0.00363983	1.02254	0.795799	0.0325821	0.0881372	0.140388	0.114355
GAB3	yellow	3.67e-06	4.19e-05	2.05581	0.560904	0.116255	0.0877729	0.0691873	0.0469787
GIMAP7	yellow	1e-20	1.54e-19	1.25964	0.738739	0.21283	0.125648	0.154161	0.110601
GLIPR1	yellow	1e-20	1.54e-19	2.10015	0.551882	0.0886937	0.157863	0.249849	0.404023
GMFG	yellow	1e-20	1.54e-19	0.509588	0.91678	0.123068	0.128368	0.21104	0.133254
GPR155	yellow	1e-20	1.54e-19	1.19279	0.754735	0.0870838	0.124509	0.134086	0.116019
GPR183	yellow	1e-20	1.54e-19	2.37407	0.498479	0.192735	0.142244	0.315901	0.373126
GPR65	yellow	1e-20	1.54e-19	1.14254	0.766815	0.149643	0.208599	0.216876	0.284448
GRAP	yellow	3.06e-05	0.00026178	1.91383	0.590483	0.128371	0.0382157	0.0972897	0.0293588
HCLS1	yellow	1.22e-06	1.65e-05	2.16016	0.539838	0.152876	0.185209	0.0707836	0.176893
HCST	yellow	1e-20	1.54e-19	1.19941	0.753145	0.0537006	0.0885225	0.101612	0.191627
HLA-DMB	yellow	1e-20	1.54e-19	1.36418	0.713952	0.0786837	0.123364	0.154648	0.104263
HLA-DOA	yellow	0.00213258	0.00988649	2.10573	0.550754	0.0571615	0.0277076	0.108958	0.013835
HSPA13	yellow	1e-20	1.54e-19	1.43633	0.69704	0.104183	0.142362	0.145449	0.255837
ICOS	yellow	1e-20	1.54e-19	2.14683	0.542496	0.498757	0.22923	0.30802	0.145869
IFI30	yellow	1e-20	1.54e-19	0.926052	0.819137	0.117897	0.133273	0.163038	0.102906
IGFLR1	yellow	1e-20	1.54e-19	0.722224	0.867965	0.134396	0.0959645	0.0951244	0.173701
IL16	yellow	8.57e-06	8.59e-05	0.329869	0.954316	0.067558	0.033013	0.0686993	0.0508812
IL27RA	yellow	1e-20	1.54e-19	2.67063	0.445242	0.099213	0.0754853	0.108975	0.0881675
IL33	yellow	1e-20	1.54e-19	0.668889	0.880496	0.242845	0.378932	0.380146	0.494661
IPCEF1	yellow	1.22e-06	1.65e-05	2.55193	0.46598	0.154976	0.0984266	0.0570406	0.228115
ITK	yellow	1e-20	1.54e-19	0.735812	0.86475	0.240938	0.211993	0.167509	0.225211
KATNAL1	yellow	1e-20	1.54e-19	1.343	0.718949	0.0974453	0.110765	0.128611	0.0982589
KIAA1551	yellow	3.06e-05	0.00026178	0.681646	0.877512	0.0437235	0.0915305	0.0766575	0.200153
KLRG1	yellow	4.28e-06	4.56e-05	0.761756	0.858591	0.114166	0.106425	0.119448	0.0957546
KMO	yellow	1e-20	1.54e-19	2.7882	0.425447	0.21722	0.0603877	0.240377	0.135066
LAIR1	yellow	1.22e-06	1.65e-05	0.190524	0.979104	0.0692171	0.0696689	0.0946441	0.178064
LAMP3	yellow	1e-20	1.54e-19	0.0514538	0.996943	0.223333	0.352075	0.536358	0.459781
LAPTM5	yellow	1e-20	1.54e-19	2.49248	0.476651	0.127871	0.0984707	0.188926	0.175774
LAX1	yellow	1e-20	1.54e-19	0.627044	0.890214	0.321618	0.292813	0.327615	0.449045
LCP1	yellow	1e-20	1.54e-19	1.33341	0.721215	0.107977	0.147836	0.19587	0.331355
LILRB1	yellow	1e-20	1.54e-19	0.304626	0.959156	0.190775	0.0896999	0.163549	0.236885
LILRB4	yellow	1e-20	1.54e-19	0.516876	0.915168	0.0851168	0.246588	0.163537	0.183185
LPXN	yellow	1.22e-05	0.000116347	0.545881	0.908702	0.0775737	0.119166	0.0748363	0.110464
LTBP2	yellow	1e-20	1.54e-19	1.55002	0.670774	0.107763	0.106904	0.122364	0.294833
MAP3K1	yellow	0.00033972	0.00211429	2.10568	0.550765	0.0348402	0.0268111	0.0488856	0.169331
MEF2C	yellow	0.0134737	0.0443254	0.589567	0.898817	0.0296651	0.152207	0.0668637	0.0815076
MIR155HG	yellow	1e-20	1.54e-19	0.340062	0.952326	0.14021	0.403416	0.268563	0.283713
MMP12	yellow	1e-20	1.54e-19	1.89588	0.594296	0.198364	0.330934	0.459879	0.439465
MMP9	yellow	1e-20	1.54e-19	1.11358	0.773797	0.242275	0.319228	0.33375	0.322942
MYO1G	yellow	4.9e-06	5.18e-05	0.156369	0.984305	0.117668	0.110814	0.109103	0.13989
MZB1	yellow	1e-20	1.54e-19	0.392394	0.941809	0.183732	0.262236	0.24702	0.287115
NCF4	yellow	1e-20	1.54e-19	0.76774	0.857167	0.109108	0.133402	0.168518	0.17254
NRROS	yellow	1e-20	1.54e-19	2.7953	0.424274	0.131061	0.155554	0.0825353	0.0938913
NUP210	yellow	1e-20	1.54e-19	2.26984	0.518323	0.118743	0.102922	0.123958	0.056319
NXPE3	yellow	1e-20	1.54e-19	2.30317	0.511914	0.266032	0.363784	0.237722	0.137238
OSBPL3	yellow	1e-20	1.54e-19	1.38712	0.708556	0.132222	0.142737	0.160303	0.154482
P2RY10	yellow	1e-20	1.54e-19	1.88669	0.596254	0.172906	0.179567	0.218385	0.169318
P2RY13	yellow	1.84e-06	2.28e-05	0.701306	0.872897	0.127659	0.16862	0.195124	0.351782
PCED1B	yellow	1e-20	1.54e-19	0.261651	0.967072	0.12315	0.176825	0.109278	0.147048
PDK1	yellow	4.53e-05	0.000368526	2.15213	0.541438	0.0673504	0.0403557	0.0972445	0.273534
PEA15	yellow	1e-20	1.54e-19	1.12214	0.771733	0.0775061	0.129046	0.141106	0.205079
PHF21A	yellow	1.04e-05	0.000101311	2.44756	0.484844	0.0620393	0.05978	0.0821041	0.0417581
PIK3AP1	yellow	1.22e-06	1.65e-05	1.91877	0.589436	0.105103	0.152389	0.103948	0.0774157
PIM2	yellow	1e-20	1.54e-19	2.27569	0.517194	0.208907	0.199461	0.341554	0.194748
PLA2G7	yellow	7.96e-06	8.11e-05	0.56141	0.905207	0.0850218	0.155901	0.181299	0.205187
PNOC	yellow	1e-20	1.54e-19	0.42211	0.935638	0.0838131	0.210889	0.112926	0.133928
PPP1R16B	yellow	4.28e-06	4.56e-05	0.675047	0.879057	0.101612	0.193804	0.109705	0.121785
PPP1R18	yellow	1e-20	1.54e-19	2.74897	0.43197	0.103223	0.185517	0.128341	0.353151
PPP3CC	yellow	3.06e-05	0.00026178	2.32499	0.507751	0.0741314	0.152648	0.0385384	0.179864
PRDM1	yellow	1e-20	1.54e-19	0.514087	0.915786	0.201924	0.129387	0.256679	0.392941
PTGDS	yellow	1e-20	1.54e-19	2.55499	0.465435	0.196613	0.204784	0.100157	0.317548
PTPN7	yellow	1.84e-06	2.28e-05	1.21212	0.750098	0.0863705	0.0740805	0.110718	0.0521941
PYHIN1	yellow	1.22e-06	1.65e-05	1.21246	0.750018	0.129871	0.0656045	0.143255	0.18087
RAB8B	yellow	1e-20	1.54e-19	2.38958	0.495576	0.1444	0.11956	0.183791	0.559467
RASGRP1	yellow	1e-20	1.54e-19	1.86063	0.601831	0.159086	0.173254	0.200743	0.187242
RASGRP2	yellow	2.39e-05	0.000214876	2.75052	0.43171	0.0902137	0.149538	0.0376967	0.21241
RASSF5	yellow	1e-20	1.54e-19	1.95804	0.58116	0.113066	0.172437	0.193717	0.178352
RFTN1	yellow	1e-20	1.54e-19	1.16104	0.762362	0.0812453	0.143924	0.184119	0.237689
RILPL2	yellow	1e-20	1.54e-19	1.49124	0.684293	0.158233	0.182383	0.166379	0.29389
RIPOR2	yellow	1e-20	1.54e-19	0.841693	0.839471	0.284884	0.238398	0.278676	0.388552
SACS	yellow	1e-20	1.54e-19	0.627242	0.890169	0.152207	0.215229	0.214106	0.348717
SAMHD1	yellow	3.67e-06	4.19e-05	0.143028	0.986215	0.0530417	0.148898	0.101317	0.19921
SASH3	yellow	1.22e-06	1.65e-05	1.32854	0.722368	0.086512	0.164886	0.107516	0.0920667
SELL	yellow	1e-20	1.54e-19	0.92233	0.820036	0.280722	0.379292	0.377954	0.659725
SH2D1A	yellow	9.37e-05	0.00068795	2.20659	0.530652	0.197818	0.117573	0.13402	0.0216347
SLAMF6	yellow	1e-20	1.54e-19	0.461828	0.927194	0.242418	0.16923	0.272156	0.310451
SLAMF7	yellow	1e-20	1.54e-19	0.600791	0.896251	0.119551	0.116833	0.260995	0.302999
SLFN11	yellow	1e-20	1.54e-19	1.19075	0.755223	0.123646	0.246809	0.312317	0.20509
SNX10	yellow	1e-20	1.54e-19	1.69771	0.637442	0.262075	0.215943	0.208646	0.591675
SPCS3	yellow	1e-20	1.54e-19	2.95018	0.39937	0.0806271	0.146712	0.147193	0.281649
SPN	yellow	0.0101922	0.0354319	1.07738	0.782537	0.0620658	0.00886235	0.0367074	0.0596405
STAT4	yellow	1e-20	1.54e-19	0.466442	0.9262	0.134037	0.129453	0.133892	0.40316
STX11	yellow	1e-20	1.54e-19	2.28119	0.516134	0.158228	0.174511	0.232043	0.127596
TFEC	yellow	0.00047622	0.00284669	0.495922	0.919786	0.100518	0.0731703	0.126587	0.0533193
TGFBI	yellow	1e-20	1.54e-19	0.578466	0.901344	0.119296	0.140294	0.223459	0.118699
TIFA	yellow	6e-05	0.000475728	2.63321	0.451698	0.0554038	0.0346564	0.15305	0.0321462
TIGIT	yellow	1.84e-06	2.28e-05	1.12259	0.771624	0.0929465	0.217973	0.119546	0.200173
TLR1	yellow	3.43e-05	0.000287474	0.622118	0.891351	0.0756677	0.224742	0.15999	0.195252
TLR6	yellow	6.12e-07	8.88e-06	1.07277	0.783652	0.118931	0.0577139	0.200881	0.0597518
TMEM154	yellow	1e-20	1.54e-19	2.36471	0.500237	0.120248	0.101538	0.221838	0.327068
TMEM156	yellow	1e-20	1.54e-19	1.948	0.583269	0.272244	0.185808	0.281824	0.0899767
TNFRSF17	yellow	0.000916937	0.00491631	2.53762	0.468531	0.110705	0.0515724	0.209776	0.00577648
TNFRSF9	yellow	1e-20	1.54e-19	0.682796	0.877243	0.213819	0.144124	0.245075	0.0801864
TNFSF13B	yellow	1.84e-06	2.28e-05	1.69935	0.637079	0.058472	0.14378	0.173367	0.182735
TRAF3IP3	yellow	4.28e-06	4.56e-05	0.847633	0.838043	0.0609482	0.194622	0.151475	0.058354
UCP2	yellow	4.28e-06	4.56e-05	2.57755	0.461439	0.0674309	0.077119	0.130865	0.0394078
VAV1	yellow	1e-20	1.54e-19	0.479251	0.923426	0.0931325	0.104031	0.111993	0.153211
ZNF267	yellow	1e-20	1.54e-19	1.63171	0.652222	0.0570687	0.108836	0.0954955	0.250162
