# Supplementary material for: Screening of characteristic genes in ulcerative colitis by integrating gene expression profiles
Source: BMC Gastroenterol. 2021 Oct 30;21:415. doi: 10.1186/s12876-021-01940-0 (PMC8556884; doi:10.1186/s12876-021-01940-0)
Supplement: Supplementary file 5 — Additional file 5. A total of 809 pairs of interacting connected pairs in PPI network. [file 12876_2021_1940_MOESM5_ESM.xlsx]

## Sheet: string_interactions-net
Gene1	Gene2	Combine Score
COL4A1	COL4A2	0.999
JAK2	STAT5A	0.999
JAK2	STAT1	0.998
TNFSF13B	TNFRSF17	0.998
CYBB	NCF2	0.998
CSF2RA	CSF2RB	0.997
FYB	LCP2	0.997
IRF9	STAT1	0.997
VAV1	LCP2	0.997
IL1B	IL1A	0.997
NCF4	CYBB	0.996
ITK	LCP2	0.996
COL5A2	COL1A2	0.996
COL3A1	COL1A2	0.995
EFNA4	EPHA2	0.995
COL1A2	LUM	0.995
CD247	CD3D	0.995
DSP	DSG2	0.994
GUCA2A	GUCY2C	0.994
INHBA	FSTL3	0.994
DUOX2	DUOXA2	0.994
COL5A2	COL3A1	0.993
CLEC5A	TYROBP	0.993
CXCL8	IL1B	0.992
SERPINB4	SERPINB3	0.992
LLGL2	PARD6B	0.991
DSP	DSG3	0.989
ADM	RAMP3	0.988
COL1A2	COL6A3	0.988
PTX3	TNFAIP6	0.988
CXCL1	CXCL10	0.987
MMP3	MMP10	0.987
CXCL8	CXCL10	0.987
LRP5	WNT5A	0.987
IL24	IL20RA	0.986
CXCL1	CXCL8	0.985
IL6	CXCL8	0.985
COL3A1	COL6A3	0.985
ITK	CD247	0.985
IMPA1	IMPA2	0.985
STAT4	JAK2	0.984
NLRP1	AIM2	0.984
IL6	IL1B	0.984
FPR2	ANXA1	0.984
STAT1	UBE2L6	0.983
BTK	LCP2	0.983
IL6	STAT1	0.983
TYROBP	HCST	0.983
CXCL1	MMP9	0.983
SH2D1A	SLAMF6	0.982
ACKR1	CXCL8	0.981
BTK	PIK3AP1	0.98
NCF4	NCF2	0.98
SPP1	MMP7	0.979
CXCL1	CXCL5	0.979
COL7A1	LAMC2	0.979
BTK	VAV1	0.979
COL3A1	LUM	0.978
IL6	SPP1	0.978
COL3A1	PCOLCE	0.978
BCL6	CD79A	0.978
SAMHD1	BST2	0.978
VAV1	ITK	0.977
HOXB5	HOXA5	0.977
TYROBP	LCP2	0.977
VAV1	HCK	0.977
STAT1	IL27RA	0.977
HOXA7	HOXA5	0.976
LDLR	MYLIP	0.976
BTK	CD79A	0.976
COL1A2	PCOLCE	0.976
ITK	CD3D	0.976
IL6	JAK2	0.975
STAT1	STAT5A	0.975
SERPINH1	COL1A2	0.974
IL6	CXCL1	0.974
CXCL10	CXCL5	0.973
MMP9	MMP10	0.973
CHST5	LUM	0.973
CLIC2	CLIC5	0.973
SPP1	MMP3	0.972
TST	ETHE1	0.972
CXCL13	CCR7	0.972
CXCL10	CXCL13	0.972
FPR2	CXCL8	0.972
LCP1	FSCN1	0.972
COL5A2	COL6A3	0.971
CXCL10	CCR2	0.971
PTPRF	PPFIBP2	0.97
COL4A1	COL5A2	0.969
COL4A1	COL1A2	0.969
HOXA7	HOXB5	0.969
CXCL8	ACKR3	0.969
FLT3	SPI1	0.969
COL5A2	ADAMTS2	0.968
COL4A1	COL3A1	0.968
CXCL10	CCR7	0.968
ACVR1	INHBA	0.968
SPN	SELE	0.968
CXCL8	CCR2	0.967
CSF2RB	JAK2	0.966
CSF2RA	STAT5A	0.966
COL1A2	ADAMTS2	0.966
HLA-DMB	HLA-DOA	0.966
CSF2RB	STAT5A	0.966
CXCL1	CCR2	0.966
CXCL1	CXCL13	0.965
MMP9	MMP8	0.964
CXCL5	CXCL13	0.964
CD177	PECAM1	0.964
SGIP1	AMPH	0.964
COL4A2	COL3A1	0.963
CD247	LCP2	0.963
PTGDS	PTGES	0.963
HCK	ELMO1	0.962
SERPINH1	COL4A1	0.962
DMTN	ADD3	0.961
LAIR1	CD300A	0.961
NOD2	BIRC3	0.961
BTK	HCK	0.96
HP	LRG1	0.959
BTK	TYROBP	0.959
MMP9	MMP3	0.959
SERPINH1	COL3A1	0.959
CXCL8	CCR7	0.958
COL3A1	ADAMTS2	0.958
JAK2	OSM	0.957
MFAP2	EFEMP2	0.956
MMP9	TNFAIP6	0.956
COL3A1	ITGA2	0.956
TCN1	MMP8	0.955
CYBB	CD53	0.955
CFI	C4BPA	0.955
CXCL5	CCR2	0.955
COL5A2	COL4A2	0.954
COL1A2	ITGA2	0.954
SELE	ICAM1	0.954
IL6	ICAM1	0.953
CXCL1	IL1B	0.953
CD3D	LCP2	0.953
COL4A2	COL1A2	0.953
SERPINH1	COL4A2	0.952
CCR2	CXCL13	0.952
IRF9	GBP2	0.952
STAT1	CXCL10	0.951
IRF9	BST2	0.951
SERPINH1	COL5A2	0.951
CD274	CTLA4	0.951
JAK2	CSF3R	0.95
MMP9	MMP7	0.95
CD300A	CD53	0.95
LILRB2	CD53	0.95
COL5A2	PCOLCE	0.95
TLR6	TLR1	0.95
PTX3	CFP	0.949
DEGS1	SPHK1	0.949
GPR183	CXCL13	0.949
CASP6	BIRC3	0.948
VAV1	CD247	0.948
CXCL1	CCR7	0.948
CYBB	OLR1	0.948
JAK2	IL1B	0.948
STAT1	IL20RA	0.948
FYB	CD3D	0.947
MAP3K1	MAP4K4	0.947
CXCL1	TNFAIP6	0.947
ITGA2	LAMA4	0.946
LDLR	WNT5A	0.946
ANXA1	CXCL8	0.946
TLR6	VCAN	0.946
IL6	IL1A	0.946
CSF2RA	STAT1	0.946
CLEC5A	MGAM	0.946
COL15A1	COL3A1	0.946
CXCL10	ACKR3	0.946
CECR1	ADA	0.945
FAM20A	SPP1	0.945
COL15A1	COL1A2	0.945
STAT4	STAT1	0.945
COL4A1	COL7A1	0.944
ADAMTS2	CFP	0.944
LILRB2	CYBB	0.944
CASP10	GZMB	0.944
LILRB2	CD300A	0.943
BTK	BCL6	0.943
COL15A1	COL6A3	0.943
COX6B2	UQCRFS1	0.942
CXCL1	ACKR3	0.942
PGAP3	PGAP2	0.942
CSF2RA	JAK2	0.942
HCK	IL6	0.942
ITGA2	LAMC2	0.942
GPR183	CCR7	0.942
CXCL8	CXCL5	0.942
COL4A2	LUM	0.942
SPP1	VCAN	0.942
CXCL1	MMP8	0.941
PDPN	LCP2	0.941
STAT5A	FLT3	0.941
STAT4	IL27RA	0.941
HIF1A	LRRK2	0.941
CTLA4	ITGA2	0.941
CXCL13	ACKR3	0.94
IL6	VCAN	0.94
MMP9	PTX3	0.939
STAT5A	IL27RA	0.939
FYB	CD247	0.938
CTSK	MMP7	0.938
CXCL1	PTX3	0.938
CSF2RB	STAT1	0.938
CXCL5	CCR7	0.938
VAV1	NCF4	0.937
VAV1	IL6	0.937
VAV1	ELMO1	0.937
MMP9	HP	0.937
HCK	CXCL8	0.937
CHST2	LUM	0.937
VAV1	CD79A	0.937
COL4A1	COL6A3	0.937
FPR2	CYBB	0.936
AKR1C2	SRD5A3	0.936
SIRPA	CD300A	0.936
CSGALNACT1	VCAN	0.936
COL4A2	COL6A3	0.936
CXCL5	ACKR3	0.936
TNFSF13B	BIRC3	0.936
FYB	SIRPA	0.936
IL24	STAT1	0.936
COL15A1	COL5A2	0.935
COL4A1	COL15A1	0.935
CYBB	CD300A	0.935
VAV1	CYBB	0.935
VAV1	NCF2	0.935
LAMC2	LAMA4	0.935
PTAFR	ICAM1	0.934
COL15A1	COL4A2	0.934
SERPINH1	COL6A3	0.934
FPR2	CXCL1	0.934
CLDN3	CLDN7	0.934
COL4A1	ITGA2	0.933
GBP5	FCGR1B	0.933
UBE2L6	LNX1	0.933
PTAFR	PLAU	0.933
MMP9	CXCL8	0.933
JAK2	IL27RA	0.933
VAV1	PIK3R5	0.933
FFAR2	FPR2	0.932
CLEC5A	CYBB	0.932
COL5A2	LUM	0.932
P4HA3	COL3A1	0.931
BTK	ITK	0.931
FPR2	CLEC5A	0.931
CLEC5A	LILRB2	0.93
REG1B	REG1A	0.93
CALU	IL6	0.93
COL4A2	ITGA2	0.929
COL7A1	COL1A2	0.928
HOOK2	HOOK1	0.928
LILRB2	LAIR1	0.928
COL15A1	MMP3	0.928
GPR183	CXCL10	0.928
ESRP2	ESRP1	0.928
LILRB2	PTAFR	0.928
CXCL8	ICAM1	0.928
GBP2	GBP5	0.928
IRF9	GBP4	0.928
GPR65	P2RY10	0.928
CYBB	PTAFR	0.927
GBP2	ICAM1	0.927
CLEC5A	SIRPA	0.927
FPR2	LILRB2	0.927
LILRB2	TYROBP	0.926
TYROBP	SPI1	0.926
PECAM1	SPHK1	0.926
CLEC5A	CD53	0.926
COL7A1	COL6A3	0.926
COL3A1	ADAMTS3	0.926
ACKR3	GNB4	0.926
IRF9	GBP5	0.926
ICAM1	IL1B	0.926
FPR2	PLAU	0.926
VAV1	CD3D	0.926
FPR2	PTAFR	0.926
COL7A1	COL3A1	0.925
P4HA3	COL6A3	0.925
COL15A1	COL7A1	0.925
COL1A2	ADAMTS3	0.925
IL6	OSM	0.925
HP	MMP8	0.925
CD52	VNN2	0.925
FABP1	FABP2	0.925
HK3	GFPT2	0.925
LAMC2	MMP7	0.925
COL4A2	COL7A1	0.924
CXCL1	ANXA1	0.924
UBE2L6	FBXW7	0.924
LAIR1	CD53	0.924
CLEC5A	CD300A	0.924
FPR2	CXCL10	0.924
LPXN	LCP1	0.924
TLR1	VCAN	0.924
CLEC5A	OLR1	0.923
HP	PTX3	0.923
SIRPA	LAIR1	0.923
IL6	MMP9	0.923
FPR2	CCR2	0.923
P4HA3	COL1A2	0.923
PTGFR	GNB4	0.922
IL6	LGALS1	0.922
CXCL1	HP	0.922
P2RY13	CCR2	0.922
IRF9	ICAM1	0.922
HCAR2	CXCL8	0.922
FBXW7	LNX1	0.922
COL5A2	COL7A1	0.922
MYLIP	UBE2L6	0.922
GRAP	LCP2	0.921
PTX3	MMP8	0.921
IFI30	IRF9	0.921
IRF9	SAMHD1	0.921
FPR2	P2RY13	0.921
CYBB	PLAU	0.921
VAV1	PIK3AP1	0.921
FPR2	OLR1	0.921
RNF5	RNF185	0.921
MARVELD2	MARVELD3	0.92
JAK2	IL20RA	0.92
CD274	CD3D	0.92
P4HA3	COL4A1	0.92
MMP9	CTSH	0.92
CSGALNACT2	VCAN	0.92
STAT4	STAT5A	0.92
SERPINH1	COL15A1	0.92
HP	CTSH	0.92
PTAFR	GPR65	0.92
NCF2	NOX4	0.92
IFI30	GBP2	0.92
GBP2	SAMHD1	0.92
GPR176	GNB4	0.92
FPR2	CXCL5	0.92
MAP3K3	IL1B	0.919
EDNRA	GNB4	0.919
HP	CFP	0.919
CCR2	CCR7	0.919
GBP2	BST2	0.919
BTK	JAK2	0.919
EPHX2	HMGCL	0.918
FPR2	PROK2	0.918
MMP9	CFP	0.918
IL6	FSTL3	0.918
LAIR1	CYBB	0.918
IFI30	ICAM1	0.918
SPP1	LGALS1	0.917
MMP3	LAMC2	0.917
HPSE	HP	0.917
PPP3CC	MEF2C	0.917
IDO1	MAOA	0.917
CECR1	MNDA	0.916
HCAR2	CXCL10	0.916
MAP3K1	BIRC3	0.916
SERPINH1	COL7A1	0.916
MGAM	CYBB	0.916
VCAN	LGALS1	0.916
PIK3AP1	CD79A	0.916
IFI30	PTAFR	0.916
FPR2	HCAR2	0.916
TFF1	TFF2	0.916
GPR183	CCR2	0.915
PTGDR	GNB4	0.915
GPR65	GNB4	0.915
FPR2	GNB4	0.915
CCR2	GNB4	0.915
FPR2	CD300A	0.915
NPY4R	GNB4	0.915
HCAR2	GNB4	0.915
HRH2	GNB4	0.915
ANXA1	PTAFR	0.914
ANXA1	CCR2	0.914
MAP3K1	JAK2	0.914
COL15A1	MMP9	0.914
PTGFR	EDNRA	0.914
PTAFR	PROK2	0.914
GPR183	CXCL8	0.913
SPP1	FSTL3	0.913
COL5A2	ADAMTS3	0.913
ACKR3	CCR7	0.913
CCR2	ACKR3	0.913
CYBB	NOX4	0.913
P4HA3	COL15A1	0.913
PTAFR	CD53	0.913
MMP10	MMP7	0.913
MAP3K3	MAP4K4	0.913
CLEC5A	LAIR1	0.913
FPR2	GPR65	0.913
MGAM	LILRB2	0.913
LAIR1	PTAFR	0.913
MMP9	IL1B	0.913
SIRPA	LILRB2	0.912
MAP3K1	IL1A	0.912
PTGDR	RAMP3	0.912
PTAFR	CD300A	0.912
CXCL8	CXCL13	0.912
FPR2	CXCL13	0.912
DSG2	DSG3	0.912
PTAFR	EDNRA	0.912
P4HA3	COL5A2	0.912
LAPTM5	SPI1	0.912
MYLIP	FBXW7	0.912
CLEC5A	PTAFR	0.912
FPR2	MGAM	0.912
RAB25	RAB8B	0.911
ARSG	STS	0.911
PTAFR	FCGR1B	0.911
FPR2	CD53	0.911
COL15A1	MMP7	0.911
CALU	LGALS1	0.911
LGALS1	FSTL3	0.911
SIRPA	TYROBP	0.911
VAV1	MAP3K1	0.911
P2RY13	CXCL8	0.911
IFI30	GBP5	0.911
MMP9	LRG1	0.911
GPR183	P2RY13	0.911
FPR2	CCR7	0.911
MAP4K4	MAP3K8	0.911
HCK	ITK	0.911
MMP12	LAMC2	0.911
ANXA1	CXCL10	0.911
CD177	FPR2	0.911
LCP1	SPI1	0.911
COL7A1	ITGA2	0.911
ANXA1	CXCL5	0.911
AOC1	HP	0.911
MGAM	SIRPA	0.911
NDUFA1	UQCRFS1	0.911
PTAFR	GBP5	0.911
PTAFR	OLR1	0.91
LAPTM5	CD53	0.91
MMP3	MMP7	0.91
LAIR1	OLR1	0.91
ARSE	ARSG	0.91
ITGA2	COL6A3	0.91
LRG1	CFP	0.91
DENND1C	RAB8B	0.91
NPY4R	PNOC	0.91
P2RY13	CXCL10	0.91
CXCL1	HCAR2	0.91
PTAFR	P2RY10	0.91
HCAR2	CCR2	0.91
ITGA2	LUM	0.91
FPR2	LAIR1	0.91
LRG1	PTX3	0.91
ARSE	STS	0.91
FPR2	GPR183	0.909
FFAR2	PTAFR	0.909
ANKRD9	FBXW7	0.909
JAK2	EDNRA	0.909
SIRPA	CYBB	0.909
CFP	CTSH	0.909
HPSE	TCN1	0.909
MGAM	CD300A	0.909
FFAR2	GPR65	0.909
HCAR2	P2RY13	0.909
LDLR	AMPH	0.908
GBP2	FCGR1B	0.908
DSEL	VCAN	0.908
NLRP1	NOD2	0.908
IL6	BCL6	0.908
CD177	OLR1	0.908
ANXA1	CCR7	0.908
CLEC5A	DEGS1	0.908
CALU	SPP1	0.908
HPSE	MMP8	0.908
RASGRP2	RASGRP1	0.908
FPR2	SIRPA	0.908
GBP5	ICAM1	0.908
CD300A	OLR1	0.908
HCAR2	CCR7	0.908
MAP4K4	IL1A	0.908
HCK	EPHA2	0.907
CD177	MGAM	0.907
SIRPA	PLAU	0.907
MMP8	CTSH	0.907
PTAFR	GBP2	0.907
SPCS3	RPL10L	0.907
CXCL1	CFP	0.907
CYP7B1	STS	0.907
MMP9	TCN1	0.907
MAP3K1	SPP1	0.907
PNOC	CCR7	0.907
TNFAIP6	MMP8	0.907
PLAU	OLR1	0.907
MAP3K1	LCP2	0.907
IRF9	FCGR1B	0.907
TCN1	TNFAIP6	0.907
PTAFR	GBP4	0.907
HCAR2	GPR183	0.907
P2RY13	CCR7	0.906
MGAM	CD53	0.906
GPR183	PNOC	0.906
STAT4	PDCD4	0.906
P4HA3	COL4A2	0.906
DEFB4A	IL1B	0.906
BAG1	HSPA13	0.906
NPY4R	CXCL8	0.906
FPR2	P2RY10	0.906
FFAR2	P2RY10	0.906
PTGFR	P2RY10	0.905
GBP4	FCGR1B	0.905
FPR2	PTGFR	0.905
ANXA1	CXCL13	0.905
CXCL1	TCN1	0.905
CFP	TNFAIP6	0.905
SIRPA	PTAFR	0.905
HP	TCN1	0.905
P2RY13	CXCL13	0.905
PNOC	CCR2	0.905
CCR7	SELL	0.905
HRH2	PTGDR	0.905
CXCL1	CTSH	0.905
IFI30	GBP4	0.905
IFI30	FCGR1B	0.904
ANXA1	GPR183	0.904
CFP	MMP8	0.904
FPR2	EDNRA	0.904
PLAU	DEGS1	0.904
PLAU	CD300A	0.904
MAP4K4	BIRC3	0.904
FFAR2	PROK2	0.904
HPSE	CFP	0.904
FUCA1	MNDA	0.904
ANXA1	EDNRA	0.904
LCP1	STAT4	0.904
ANXA1	ACKR3	0.904
P2RY13	PNOC	0.904
HCAR2	CXCL5	0.904
HPSE	LRG1	0.904
HCAR2	ANXA1	0.904
MGAM	PTAFR	0.904
EDNRA	PROK2	0.904
FAM20A	LGALS1	0.904
CALU	VCAN	0.904
STAT4	SOD1	0.903
CXCL10	PNOC	0.903
ENTPD5	GMPR	0.903
VCAN	FSTL3	0.903
ANXA1	P2RY13	0.903
THSD7A	CFP	0.903
FPR2	PNOC	0.903
FPR2	ACKR3	0.903
HRH2	RAMP3	0.903
P2RY13	ACKR3	0.903
LRG1	CTSH	0.903
PROK2	GPR65	0.903
HCAR2	ACKR3	0.903
LRG1	TCN1	0.903
PROK2	P2RY10	0.903
CD177	PTAFR	0.903
GPR176	ADM	0.903
CYBB	MMP9	0.903
ETS1	HOXA7	0.903
MGAM	LAIR1	0.903
GBP4	ICAM1	0.903
P4HA3	COL7A1	0.903
HSPA13	NUP210	0.903
ANXA1	PTGFR	0.903
FAM20A	FSTL3	0.903
HCAR2	CXCL13	0.902
FUCA1	SERPINB3	0.902
CALU	FSTL3	0.902
SIRPA	CD53	0.902
SGIP1	CD3D	0.902
AOC1	PTX3	0.902
THSD7A	ADAMTS3	0.902
TCN1	CTSH	0.902
HP	TNFAIP6	0.902
RECK	ART3	0.902
ANXA1	PNOC	0.902
PIK3R5	PIP5K1B	0.902
ADM	HRH2	0.902
ANXA1	GNB4	0.902
CXCL1	LRG1	0.902
LRG1	MMP8	0.902
GPR183	CXCL5	0.902
AOC1	LRG1	0.902
IRF9	PTAFR	0.902
FABP1	GLIPR1	0.902
PNOC	CXCL13	0.902
LDLR	SGIP1	0.902
LILRB2	OLR1	0.902
NPY4R	ACKR3	0.902
FCGR1B	ICAM1	0.902
CXCL1	GPR183	0.902
ANXA1	GPR65	0.902
MECOM	SNAI1	0.902
NPY4R	P2RY13	0.902
COL15A1	CTSL	0.902
ANXA1	P2RY10	0.902
OLR1	CD53	0.902
NPY4R	CCR2	0.902
HCAR2	PNOC	0.902
CD177	CYBB	0.902
TCN1	CFP	0.901
ADAMTS3	ADAMTS2	0.901
LRG1	TNFAIP6	0.901
CD177	CLEC5A	0.901
EDNRA	P2RY10	0.901
MGAM	PLAU	0.901
SIRPA	OLR1	0.901
AMPH	WNT5A	0.901
TNFAIP6	CTSH	0.901
GPR183	ACKR3	0.901
CXCL1	NPY4R	0.901
PLAU	CD53	0.901
ANXA1	PROK2	0.901
CYBB	DEGS1	0.901
P2RY13	CXCL5	0.901
CXCL1	P2RY13	0.901
ART3	VNN2	0.901
FPR2	DEGS1	0.901
PNOC	CXCL5	0.9
HPSE	PTX3	0.9
LAMC2	ARHGEF6	0.9
DEGS1	CD53	0.9
CXCL13	GNB4	0.9
FFAR2	PTGFR	0.9
AMPH	CD3D	0.9
ACPP	BST2	0.9
LILRB2	PLAU	0.9
WNT5A	GNB4	0.9
HCAR2	NPY4R	0.9
PHF21A	NHEJ1	0.9
RAMP3	GNB4	0.9
FERMT3	ISLR	0.9
GPR176	HRH2	0.9
BIRC3	SMPD3	0.9
AOC1	HPSE	0.9
GPR183	NPY4R	0.9
CD177	CD300A	0.9
LPXN	FSCN1	0.9
THSD7A	ADAMTS2	0.9
GNB4	P2RY10	0.9
CXCL1	PNOC	0.9
NPY4R	CXCL10	0.9
FAM20A	IL6	0.9
MYLIP	LNX1	0.9
ANXA1	NPY4R	0.9
RECK	VNN2	0.9
CD177	LAIR1	0.9
PTAFR	GNB4	0.9
SGIP1	WNT5A	0.9
CXCL1	GNB4	0.9
CACNB2	GNB4	0.9
ESRP1	APBB1IP	0.9
FFAR2	GNB4	0.9
FFAR2	ANXA1	0.9
CD3D	WNT5A	0.9
CXCL8	GNB4	0.9
CASP4	CASP10	0.9
CXCL5	GNB4	0.9
GPR183	GNB4	0.9
PROK2	GNB4	0.9
AOC1	CFP	0.9
CLEC5A	PLAU	0.9
CA1	STAT4	0.9
ACPP	GLIPR1	0.9
RECK	CD52	0.9
PTAFR	PTGFR	0.9
MGAM	OLR1	0.9
ADAMTS3	CFP	0.9
EDNRA	GPR65	0.9
FPR2	NPY4R	0.9
GPR176	RAMP3	0.9
CXCL8	PNOC	0.9
LAIR1	PLAU	0.9
DEGS1	OLR1	0.9
CECR1	SERPINB3	0.9
GPR176	PTGDR	0.9
FAM20A	CALU	0.9
ARHGEF6	LAMA4	0.9
LAIR1	DEGS1	0.9
NPY4R	CCR7	0.9
PNOC	ACKR3	0.9
PIK3R5	GNB4	0.9
CCR7	GNB4	0.9
LDLR	CD3D	0.9
PTX3	TCN1	0.9
CD52	ART3	0.9
P2RY13	GNB4	0.9
PTGFR	GPR65	0.9
CD177	PROCR	0.9
AOC1	MMP8	0.9
NPY4R	CXCL5	0.9
PTX3	CTSH	0.9
MNDA	SERPINB3	0.9
CD177	SIRPA	0.9
ADM	GNB4	0.9
ADM	PTGDR	0.9
SLC2A14	MEF2C	0.9
FFAR2	EDNRA	0.9
CXCL10	GNB4	0.9
ESRP1	JAK2	0.9
PNOC	GNB4	0.9
AOC1	TCN1	0.9
CD177	CD53	0.9
PTGFR	PROK2	0.9
NPY4R	CXCL13	0.9
CD177	DEGS1	0.9
GLIPR1	BST2	0.9
HPSE	CXCL1	0.9
CECR1	FUCA1	0.9
AOC1	CXCL1	0.9
CD177	PLAU	0.9
CD177	LILRB2	0.9
FAM20A	VCAN	0.9
ICAM1	SELP	0.899
STAT5A	CTLA4	0.898
CXCL8	IL1A	0.895
MYO7B	USH1C	0.894
CCR2	CCL22	0.893
MME	BCL6	0.891
IRF9	STAT4	0.889
CASP10	CASP6	0.886
CERS6	SPHK1	0.886
JAK2	CCR2	0.885
IL6	CXCL10	0.884
CD27	CCR7	0.883
IDO1	CTLA4	0.883
PCK1	ACSS2	0.878
HCK	TYROBP	0.878
CXCL10	IL1B	0.876
CD27	CD38	0.873
RAB25	RAB11FIP1	0.872
MMP3	IL1B	0.872
PLEK	LCP2	0.871
CSGALNACT1	CSGALNACT2	0.87
BTK	PLEK	0.87
CERS6	DEGS1	0.868
ACVR1	SMAD7	0.867
CXCL5	IL1B	0.865
RAB25	MYO5B	0.865
CCR7	CCL22	0.863
LAPTM5	TYROBP	0.861
DCSTAMP	CTSK	0.86
RECK	MMP9	0.86
HNF1B	HNF4A	0.856
ESRP1	GRHL2	0.855
LCP1	FERMT3	0.853
IDO1	IL6	0.853
MMP9	SNAI1	0.851
ICAM2	ICAM1	0.847
PPP3CC	SOD1	0.847
CTLA4	SELL	0.847
CTLA4	CD27	0.847
CSF3R	SPI1	0.846
PACRG	PKD2	0.845
IL33	CXCL8	0.845
TNFRSF9	CTLA4	0.843
RASSF5	RAPGEF4	0.842
CTSL	CTSK	0.841
BCL6	STAT5A	0.84
CIB2	USH1C	0.84
TSHZ1	GUCY2C	0.837
IL6	CXCL5	0.837
MME	CD79A	0.837
IL6	STAT5A	0.835
MME	MEP1A	0.834
CD300C	LILRB1	0.833
IL6	IL33	0.832
EVI2B	CD53	0.83
IRF9	STAT5A	0.83
HCLS1	LAPTM5	0.827
CD27	SELL	0.827
CERS6	SMPD3	0.827
CTLA4	GZMB	0.826
NCF4	NOX4	0.822
GBP2	STAT1	0.821
PTGES	IL1B	0.821
IDO1	CD274	0.821
VNN2	PANK1	0.819
SPP1	MMP9	0.818
CTLA4	CCR7	0.817
DERA	TYMP	0.817
CD274	STAT1	0.817
ICAM1	IL1A	0.816
SH2D1A	SLAMF7	0.813
IL6	IL27RA	0.813
PCDH17	PCDH12	0.812
LPXN	FERMT3	0.812
STX11	STX19	0.81
IL33	IL1B	0.81
MZB1	TNFRSF17	0.809
TLR1	NOD2	0.809
MME	CD38	0.807
CXCL8	TNFAIP6	0.807
IL6	SELE	0.807
MNDA	NCF2	0.805
ICAM1	SELL	0.804
IL6	CCR7	0.803
LAPTM5	PLEK	0.803
IDO1	KMO	0.803
CCL24	CCR2	0.802
LILRB2	NCF2	0.802
MYO7B	CDHR5	0.802
IL6	TLR1	0.801
CD300C	TYROBP	0.801
PDK1	PARD6B	0.8
SERPINH1	MMP8	0.8
DERA	HK3	0.8
