# Supplementary material for: Screening of characteristic genes in ulcerative colitis by integrating gene expression profiles
Source: BMC Gastroenterol. 2021 Oct 30;21:415. doi: 10.1186/s12876-021-01940-0 (PMC8556884; doi:10.1186/s12876-021-01940-0)
Supplement: Supplementary file 6 — Additional file 6. A total of 157 KEGG pathways related to ulcerative colitis in Comparative Toxicogenomics Database database. [file 12876_2021_1940_MOESM6_ESM.xlsx]

## Sheet: CTD_D003093_pathways_2019122603
Disease Name	Disease ID	Pathway ID	Pathway
Colitis, Ulcerative	MESH:D003093	KEGG:hsa05221	Acute myeloid leukemia
Colitis, Ulcerative	MESH:D003093	KEGG:hsa04520	Adherens junction
Colitis, Ulcerative	MESH:D003093	KEGG:hsa04920	Adipocytokine signaling pathway
Colitis, Ulcerative	MESH:D003093	KEGG:hsa04261	Adrenergic signaling in cardiomyocytes
Colitis, Ulcerative	MESH:D003093	KEGG:hsa05143	African trypanosomiasis
Colitis, Ulcerative	MESH:D003093	KEGG:hsa04933	AGE-RAGE signaling pathway in diabetic complications
Colitis, Ulcerative	MESH:D003093	KEGG:hsa04925	Aldosterone synthesis and secretion
Colitis, Ulcerative	MESH:D003093	KEGG:hsa05330	Allograft rejection
Colitis, Ulcerative	MESH:D003093	KEGG:hsa05010	Alzheimer's disease
Colitis, Ulcerative	MESH:D003093	KEGG:hsa05146	Amoebiasis
Colitis, Ulcerative	MESH:D003093	KEGG:hsa04152	AMPK signaling pathway
Colitis, Ulcerative	MESH:D003093	KEGG:hsa05014	Amyotrophic lateral sclerosis (ALS)
Colitis, Ulcerative	MESH:D003093	KEGG:hsa01523	Antifolate resistance
Colitis, Ulcerative	MESH:D003093	KEGG:hsa04612	Antigen processing and presentation
Colitis, Ulcerative	MESH:D003093	KEGG:hsa04371	Apelin signaling pathway
Colitis, Ulcerative	MESH:D003093	KEGG:hsa04210	Apoptosis
Colitis, Ulcerative	MESH:D003093	KEGG:hsa04215	Apoptosis - multiple species
Colitis, Ulcerative	MESH:D003093	KEGG:hsa05310	Asthma
Colitis, Ulcerative	MESH:D003093	KEGG:hsa05320	Autoimmune thyroid disease
Colitis, Ulcerative	MESH:D003093	KEGG:hsa04662	B cell receptor signaling pathway
Colitis, Ulcerative	MESH:D003093	KEGG:hsa05100	Bacterial invasion of epithelial cells
Colitis, Ulcerative	MESH:D003093	KEGG:hsa04976	Bile secretion
Colitis, Ulcerative	MESH:D003093	KEGG:hsa05219	Bladder cancer
Colitis, Ulcerative	MESH:D003093	KEGG:hsa04020	Calcium signaling pathway
Colitis, Ulcerative	MESH:D003093	KEGG:hsa04024	cAMP signaling pathway
Colitis, Ulcerative	MESH:D003093	KEGG:hsa04514	Cell adhesion molecules (CAMs)
Colitis, Ulcerative	MESH:D003093	KEGG:hsa04022	cGMP-PKG signaling pathway
Colitis, Ulcerative	MESH:D003093	KEGG:hsa05142	Chagas disease (American trypanosomiasis)
Colitis, Ulcerative	MESH:D003093	KEGG:hsa04062	Chemokine signaling pathway
Colitis, Ulcerative	MESH:D003093	KEGG:hsa04725	Cholinergic synapse
Colitis, Ulcerative	MESH:D003093	KEGG:hsa05220	Chronic myeloid leukemia
Colitis, Ulcerative	MESH:D003093	KEGG:hsa04713	Circadian entrainment
Colitis, Ulcerative	MESH:D003093	KEGG:hsa05030	Cocaine addiction
Colitis, Ulcerative	MESH:D003093	KEGG:hsa05210	Colorectal cancer
Colitis, Ulcerative	MESH:D003093	KEGG:hsa04610	Complement and coagulation cascades
Colitis, Ulcerative	MESH:D003093	KEGG:hsa04060	Cytokine-cytokine receptor interaction
Colitis, Ulcerative	MESH:D003093	KEGG:hsa04623	Cytosolic DNA-sensing pathway
Colitis, Ulcerative	MESH:D003093	KEGG:hsa05414	Dilated cardiomyopathy
Colitis, Ulcerative	MESH:D003093	KEGG:hsa04512	ECM-receptor interaction
Colitis, Ulcerative	MESH:D003093	KEGG:hsa01521	EGFR tyrosine kinase inhibitor resistance
Colitis, Ulcerative	MESH:D003093	KEGG:hsa01522	Endocrine resistance
Colitis, Ulcerative	MESH:D003093	KEGG:hsa04144	Endocytosis
Colitis, Ulcerative	MESH:D003093	KEGG:hsa05213	Endometrial cancer
Colitis, Ulcerative	MESH:D003093	KEGG:hsa05120	Epithelial cell signaling in Helicobacter pylori infection
Colitis, Ulcerative	MESH:D003093	KEGG:hsa05169	Epstein-Barr virus infection
Colitis, Ulcerative	MESH:D003093	KEGG:hsa04915	Estrogen signaling pathway
Colitis, Ulcerative	MESH:D003093	KEGG:hsa04664	Fc epsilon RI signaling pathway
Colitis, Ulcerative	MESH:D003093	KEGG:hsa04666	Fc gamma R-mediated phagocytosis
Colitis, Ulcerative	MESH:D003093	KEGG:hsa05418	Fluid shear stress and atherosclerosis
Colitis, Ulcerative	MESH:D003093	KEGG:hsa04510	Focal adhesion
Colitis, Ulcerative	MESH:D003093	KEGG:hsa04068	FoxO signaling pathway
Colitis, Ulcerative	MESH:D003093	KEGG:hsa04727	GABAergic synapse
Colitis, Ulcerative	MESH:D003093	KEGG:hsa04540	Gap junction
Colitis, Ulcerative	MESH:D003093	KEGG:hsa04971	Gastric acid secretion
Colitis, Ulcerative	MESH:D003093	KEGG:hsa04724	Glutamatergic synapse
Colitis, Ulcerative	MESH:D003093	KEGG:hsa04912	GnRH signaling pathway
Colitis, Ulcerative	MESH:D003093	KEGG:hsa05332	Graft-versus-host disease
Colitis, Ulcerative	MESH:D003093	KEGG:hsa04640	Hematopoietic cell lineage
Colitis, Ulcerative	MESH:D003093	KEGG:hsa05161	Hepatitis B
Colitis, Ulcerative	MESH:D003093	KEGG:hsa05160	Hepatitis C
Colitis, Ulcerative	MESH:D003093	KEGG:hsa05168	Herpes simplex infection
Colitis, Ulcerative	MESH:D003093	KEGG:hsa04066	HIF-1 signaling pathway
Colitis, Ulcerative	MESH:D003093	KEGG:hsa04390	Hippo signaling pathway
Colitis, Ulcerative	MESH:D003093	KEGG:hsa05166	HTLV-I infection
Colitis, Ulcerative	MESH:D003093	KEGG:hsa05016	Huntington's disease
Colitis, Ulcerative	MESH:D003093	KEGG:hsa05410	Hypertrophic cardiomyopathy (HCM)
Colitis, Ulcerative	MESH:D003093	KEGG:hsa04657	IL-17 signaling pathway
Colitis, Ulcerative	MESH:D003093	KEGG:hsa05321	Inflammatory bowel disease (IBD)
Colitis, Ulcerative	MESH:D003093	KEGG:hsa04750	Inflammatory mediator regulation of TRP channels
Colitis, Ulcerative	MESH:D003093	KEGG:hsa05164	Influenza A
Colitis, Ulcerative	MESH:D003093	KEGG:hsa04931	Insulin resistance
Colitis, Ulcerative	MESH:D003093	KEGG:hsa04911	Insulin secretion
Colitis, Ulcerative	MESH:D003093	KEGG:hsa04672	Intestinal immune network for IgA production
Colitis, Ulcerative	MESH:D003093	KEGG:hsa04630	Jak-STAT signaling pathway
Colitis, Ulcerative	MESH:D003093	KEGG:hsa05134	Legionellosis
Colitis, Ulcerative	MESH:D003093	KEGG:hsa05140	Leishmaniasis
Colitis, Ulcerative	MESH:D003093	KEGG:hsa04670	Leukocyte transendothelial migration
Colitis, Ulcerative	MESH:D003093	KEGG:hsa04211	Longevity regulating pathway
Colitis, Ulcerative	MESH:D003093	KEGG:hsa04213	Longevity regulating pathway - multiple species
Colitis, Ulcerative	MESH:D003093	KEGG:hsa04730	Long-term depression
Colitis, Ulcerative	MESH:D003093	KEGG:hsa04142	Lysosome
Colitis, Ulcerative	MESH:D003093	KEGG:hsa05144	Malaria
Colitis, Ulcerative	MESH:D003093	KEGG:hsa04010	MAPK signaling pathway
Colitis, Ulcerative	MESH:D003093	KEGG:hsa04950	Maturity onset diabetes of the young
Colitis, Ulcerative	MESH:D003093	KEGG:hsa05162	Measles
Colitis, Ulcerative	MESH:D003093	KEGG:hsa04916	Melanogenesis
Colitis, Ulcerative	MESH:D003093	KEGG:hsa05218	Melanoma
Colitis, Ulcerative	MESH:D003093	KEGG:hsa01100	Metabolic pathways
Colitis, Ulcerative	MESH:D003093	KEGG:hsa05206	MicroRNAs in cancer
Colitis, Ulcerative	MESH:D003093	KEGG:hsa04978	Mineral absorption
Colitis, Ulcerative	MESH:D003093	KEGG:hsa04137	Mitophagy - animal
Colitis, Ulcerative	MESH:D003093	KEGG:hsa05032	Morphine addiction
Colitis, Ulcerative	MESH:D003093	KEGG:hsa04150	mTOR signaling pathway
Colitis, Ulcerative	MESH:D003093	KEGG:hsa04650	Natural killer cell mediated cytotoxicity
Colitis, Ulcerative	MESH:D003093	KEGG:hsa04722	Neurotrophin signaling pathway
Colitis, Ulcerative	MESH:D003093	KEGG:hsa04064	NF-kappa B signaling pathway
Colitis, Ulcerative	MESH:D003093	KEGG:hsa04621	NOD-like receptor signaling pathway
Colitis, Ulcerative	MESH:D003093	KEGG:hsa04932	Non-alcoholic fatty liver disease (NAFLD)
Colitis, Ulcerative	MESH:D003093	KEGG:hsa05223	Non-small cell lung cancer
Colitis, Ulcerative	MESH:D003093	KEGG:hsa04114	Oocyte meiosis
Colitis, Ulcerative	MESH:D003093	KEGG:hsa04380	Osteoclast differentiation
Colitis, Ulcerative	MESH:D003093	KEGG:hsa04913	Ovarian steroidogenesis
Colitis, Ulcerative	MESH:D003093	KEGG:hsa04921	Oxytocin signaling pathway
Colitis, Ulcerative	MESH:D003093	KEGG:hsa04115	p53 signaling pathway
Colitis, Ulcerative	MESH:D003093	KEGG:hsa05212	Pancreatic cancer
Colitis, Ulcerative	MESH:D003093	KEGG:hsa04972	Pancreatic secretion
Colitis, Ulcerative	MESH:D003093	KEGG:hsa05012	Parkinson's disease
Colitis, Ulcerative	MESH:D003093	KEGG:hsa05130	Pathogenic Escherichia coli infection
Colitis, Ulcerative	MESH:D003093	KEGG:hsa05200	Pathways in cancer
Colitis, Ulcerative	MESH:D003093	KEGG:hsa05133	Pertussis
Colitis, Ulcerative	MESH:D003093	KEGG:hsa04145	Phagosome
Colitis, Ulcerative	MESH:D003093	KEGG:hsa04072	Phospholipase D signaling pathway
Colitis, Ulcerative	MESH:D003093	KEGG:hsa04151	PI3K-Akt signaling pathway
Colitis, Ulcerative	MESH:D003093	KEGG:hsa04611	Platelet activation
Colitis, Ulcerative	MESH:D003093	KEGG:hsa01524	Platinum drug resistance
Colitis, Ulcerative	MESH:D003093	KEGG:hsa05340	Primary immunodeficiency
Colitis, Ulcerative	MESH:D003093	KEGG:hsa05020	Prion diseases
Colitis, Ulcerative	MESH:D003093	KEGG:hsa04914	Progesterone-mediated oocyte maturation
Colitis, Ulcerative	MESH:D003093	KEGG:hsa04917	Prolactin signaling pathway
Colitis, Ulcerative	MESH:D003093	KEGG:hsa05215	Prostate cancer
Colitis, Ulcerative	MESH:D003093	KEGG:hsa05205	Proteoglycans in cancer
Colitis, Ulcerative	MESH:D003093	KEGG:hsa00230	Purine metabolism
Colitis, Ulcerative	MESH:D003093	KEGG:hsa04015	Rap1 signaling pathway
Colitis, Ulcerative	MESH:D003093	KEGG:hsa04014	Ras signaling pathway
Colitis, Ulcerative	MESH:D003093	KEGG:hsa04810	Regulation of actin cytoskeleton
Colitis, Ulcerative	MESH:D003093	KEGG:hsa04923	Regulation of lipolysis in adipocytes
Colitis, Ulcerative	MESH:D003093	KEGG:hsa04723	Retrograde endocannabinoid signaling
Colitis, Ulcerative	MESH:D003093	KEGG:hsa05323	Rheumatoid arthritis
Colitis, Ulcerative	MESH:D003093	KEGG:hsa04622	RIG-I-like receptor signaling pathway
Colitis, Ulcerative	MESH:D003093	KEGG:hsa04970	Salivary secretion
Colitis, Ulcerative	MESH:D003093	KEGG:hsa05132	Salmonella infection
Colitis, Ulcerative	MESH:D003093	KEGG:hsa04726	Serotonergic synapse
Colitis, Ulcerative	MESH:D003093	KEGG:hsa05131	Shigellosis
Colitis, Ulcerative	MESH:D003093	KEGG:hsa04550	Signaling pathways regulating pluripotency of stem cells
Colitis, Ulcerative	MESH:D003093	KEGG:hsa05222	Small cell lung cancer
Colitis, Ulcerative	MESH:D003093	KEGG:hsa00600	Sphingolipid metabolism
Colitis, Ulcerative	MESH:D003093	KEGG:hsa04071	Sphingolipid signaling pathway
Colitis, Ulcerative	MESH:D003093	KEGG:hsa05150	Staphylococcus aureus infection
Colitis, Ulcerative	MESH:D003093	KEGG:hsa05322	Systemic lupus erythematosus
Colitis, Ulcerative	MESH:D003093	KEGG:hsa04660	T cell receptor signaling pathway
Colitis, Ulcerative	MESH:D003093	KEGG:hsa04350	TGF-beta signaling pathway
Colitis, Ulcerative	MESH:D003093	KEGG:hsa04658	Th1 and Th2 cell differentiation
Colitis, Ulcerative	MESH:D003093	KEGG:hsa04659	Th17 cell differentiation
Colitis, Ulcerative	MESH:D003093	KEGG:hsa05216	Thyroid cancer
Colitis, Ulcerative	MESH:D003093	KEGG:hsa04918	Thyroid hormone synthesis
Colitis, Ulcerative	MESH:D003093	KEGG:hsa04668	TNF signaling pathway
Colitis, Ulcerative	MESH:D003093	KEGG:hsa04620	Toll-like receptor signaling pathway
Colitis, Ulcerative	MESH:D003093	KEGG:hsa05145	Toxoplasmosis
Colitis, Ulcerative	MESH:D003093	KEGG:hsa05202	Transcriptional misregulation in cancer
Colitis, Ulcerative	MESH:D003093	KEGG:hsa05152	Tuberculosis
Colitis, Ulcerative	MESH:D003093	KEGG:hsa04940	Type I diabetes mellitus
Colitis, Ulcerative	MESH:D003093	KEGG:hsa04930	Type II diabetes mellitus
Colitis, Ulcerative	MESH:D003093	KEGG:hsa04120	Ubiquitin mediated proteolysis
Colitis, Ulcerative	MESH:D003093	KEGG:hsa04270	Vascular smooth muscle contraction
Colitis, Ulcerative	MESH:D003093	KEGG:hsa04370	VEGF signaling pathway
Colitis, Ulcerative	MESH:D003093	KEGG:hsa05203	Viral carcinogenesis
Colitis, Ulcerative	MESH:D003093	KEGG:hsa05416	Viral myocarditis
