# Supplementary material for: Screening of characteristic genes in ulcerative colitis by integrating gene expression profiles
Source: BMC Gastroenterol. 2021 Oct 30;21:415. doi: 10.1186/s12876-021-01940-0 (PMC8556884; doi:10.1186/s12876-021-01940-0)
Supplement: Supplementary file 7 — Additional file 7. Screening of optimized gene combinations using recursive feature elimination method. [file 12876_2021_1940_MOESM7_ESM.xlsx]

## Sheet: 2
ID	color	p	FDR	Q	Qp	GSE65114-logFC	GSE36807-logFC	GSE59071-logFC	GSE37283-logFC
ACVR1	black	1e-20	1.54e-19	1.03161	0.793604	0.0841301	0.0780346	0.102572	0.189026
BIRC3	black	1e-20	1.54e-19	1.75839	0.624031	0.139861	0.24669	0.253117	0.312672
CCL22	yellow	6.12e-07	8.88e-06	0.595606	0.897438	0.122247	0.150722	0.139315	0.210857
CCL24	black	1e-20	1.54e-19	2.52323	0.471108	0.335945	0.210737	0.225817	0.562574
CCR2	yellow	0.000180572	0.00122865	1.11305	0.773926	0.0920819	0.0805607	0.146789	0.126351
CCR7	yellow	1e-20	1.54e-19	1.29588	0.730112	0.171109	0.27817	0.169433	0.465174
CLDN7	blue	0.00120646	0.00616901	0.167951	0.982589	-0.0258043	-0.0498715	-0.0598744	-0.0953435
COL1A2	brown	1e-20	1.54e-19	0.186087	0.979803	0.179808	0.251708	0.260076	0.267682
COL3A1	brown	1e-20	1.54e-19	0.476155	0.924098	0.129524	0.0798684	0.205007	0.0603409
COL4A1	brown	1e-20	1.54e-19	1.23734	0.744064	0.234217	0.281095	0.275874	0.32123
COL4A2	brown	1e-20	1.54e-19	2.69748	0.440655	0.172055	0.200875	0.203583	0.197955
COL6A3	brown	1e-20	1.54e-19	2.83311	0.418078	0.280052	0.216219	0.326552	0.16613
CSF2RB	red	1e-20	1.54e-19	0.181674	0.980492	0.10904	0.205312	0.226768	0.268065
CSF3R	red	1e-20	1.54e-19	1.38133	0.709916	0.270806	0.290748	0.332879	0.281261
CTLA4	yellow	1e-20	1.54e-19	1.89616	0.594235	0.40061	0.488851	0.230274	0.051614
CXCL1	black	1e-20	1.54e-19	1.76127	0.623399	0.334436	0.66668	0.449213	0.612163
ETS1	yellow	1e-20	1.54e-19	2.30348	0.511855	0.0719326	0.0706318	0.16062	0.118975
GZMB	red	1e-20	1.54e-19	2.01407	0.569492	0.273013	0.60344	0.151111	0.489023
HCST	yellow	1e-20	1.54e-19	1.19941	0.753145	0.0537006	0.0885225	0.101612	0.191627
HIF1A	black	1e-20	1.54e-19	0.580671	0.900843	0.103981	0.125292	0.157505	0.129064
HLA-DMB	yellow	1e-20	1.54e-19	1.36418	0.713952	0.0786837	0.123364	0.154648	0.104263
ICAM1	red	1e-20	1.54e-19	1.8385	0.606592	0.237984	0.101543	0.317378	0.133178
ICAM2	brown	1e-20	1.54e-19	2.73634	0.434087	0.14682	0.125902	0.189206	0.241787
IL1A	red	1e-20	1.54e-19	0.679034	0.878124	0.35221	0.190133	0.467413	0.231738
IL1B	red	1e-20	1.54e-19	1.65224	0.647605	0.438851	0.337389	0.595334	0.932056
INHBA	red	0.00132521	0.00668623	2.79437	0.424427	0.0143032	0.0686599	0.274091	0.0295026
IRF9	black	1e-20	1.54e-19	1.91451	0.590338	0.0845501	0.114333	0.103882	0.0898251
ITGA2	black	1e-20	1.54e-19	1.31173	0.726349	0.0573874	0.0997095	0.178573	0.0701067
ITK	yellow	1e-20	1.54e-19	0.735812	0.86475	0.240938	0.211993	0.167509	0.225211
JAK2	black	1e-20	1.54e-19	0.334735	0.953369	0.0894552	0.210638	0.149739	0.254747
LAMA4	brown	1e-20	1.54e-19	1.7605	0.623569	0.0778884	0.0553929	0.200779	0.0871894
MAP3K8	red	1e-20	1.54e-19	1.43669	0.696957	0.111541	0.369714	0.0980078	0.269469
PECAM1	brown	1e-20	1.54e-19	2.19072	0.533779	0.222826	0.483485	0.314334	0.284526
RAPGEF4	brown	1e-20	1.54e-19	0.0526127	0.996841	0.100478	0.205722	0.138548	0.160748
RASSF5	yellow	1e-20	1.54e-19	1.95804	0.58116	0.113066	0.172437	0.193717	0.178352
SELE	red	1e-20	1.54e-19	0.960374	0.810839	0.294592	0.47677	0.508074	0.57794
SELL	yellow	1e-20	1.54e-19	0.92233	0.820036	0.280722	0.379292	0.377954	0.659725
SELP	brown	1e-20	1.54e-19	2.86373	0.413117	0.303442	0.444387	0.474459	0.336184
SPI1	red	1e-20	1.54e-19	0.882318	0.829693	0.0822696	0.0717748	0.111368	0.0504675
STAT1	black	1e-20	1.54e-19	1.7842	0.618378	0.117005	0.219213	0.155967	0.125102
STAT5A	red	1e-20	1.54e-19	0.294692	0.961024	0.0971741	0.0993299	0.101875	0.154618
